# Supplementary material for: BRCA1/BARD1 ubiquitinates PCNA in unperturbed conditions to promote continuous DNA synthesis
Source: Nat Commun. 2024 May 20;15:4292. doi: 10.1038/s41467-024-48427-6 (PMC11106271; doi:10.1038/s41467-024-48427-6)
Supplement: Supplementary file 4 — Supplementary Data 1 [file 41467_2024_48427_MOESM4_ESM.xlsx]

## Sheet: Sup Dataset 1
GENE			BRCA1-TULIP2 (WT vs ∆GG)			BRCA1-TULIP2 (WT vs I26A)			BRCA1-TULIP2 (WT vs Controls)			Miscellaneous																Values
Fasta headers	Protein names	Gene names	Significant (p<0.05)	-Log p-value	Difference (log2)	Significant (p<0.05)	-Log p-value	Difference (log2)	Significant (p<0.05)	-Log p-value	Difference (log2)	Peptides	Razor + unique peptides	Unique peptides	Sequence coverage [%]	Unique + razor sequence coverage [%]	Unique sequence coverage [%]	Mol. weight [kDa]	Q-value	Score	Intensity	MS/MS count	Protein IDs	Majority protein IDs	Oxidation (M) site positions	Phospho (ST) site positions	GlyGly (K) site positions	GG-1	GG-2	GG-3	GG-4	I26A-1	I26A-2	I26A-3	I26A-4	WT-1	WT-2	WT-3	WT-4
tr|F8VZ44|F8VZ44_HUMAN Aladin OS=Homo sapiens OX=9606 GN=AAAS PE=1 SV=1;sp|Q9NRG9|AAAS_HUMAN Aladin OS=Homo sapiens OX=9606 GN=AAAS PE=1 SV=1;sp|Q9NRG9-2|AAAS_HUMAN Isoform 2 of Aladin OS=Homo sapiens OX=9606 GN=AAAS;tr|H3BU82|H3BU82_HUMAN Aladin (Fragment	Aladin	AAAS		0.597521	0.229332		0.132607	0.061729		0.511165	0.145531	15	15	15	35.8	35.8	35.8	45.634	0	79.323	23461000000	129	F8VZ44;Q9NRG9;Q9NRG9-2;H3BU82;F8VUB6	F8VZ44;Q9NRG9;Q9NRG9-2;H3BU82		371		30.7888	30.7466	30.4586	30.6777	30.8139	31.0032	30.7481	30.7769	31.2771	31.0478	30.5277	30.7364
sp|Q86V21|AACS_HUMAN Acetoacetyl-CoA synthetase OS=Homo sapiens OX=9606 GN=AACS PE=1 SV=1;sp|Q86V21-2|AACS_HUMAN Isoform 2 of Acetoacetyl-CoA synthetase OS=Homo sapiens OX=9606 GN=AACS;tr|E7EW25|E7EW25_HUMAN Acetoacetyl-CoA synthetase OS=Homo sapiens OX=96	Acetoacetyl-CoA synthetase	AACS		0.148214	0.106003		0.0950884	-0.0346327		0.0630195	0.0356851	6	6	6	8.6	8.6	8.6	75.143	0	5.9243	1641100000	21	Q86V21;Q86V21-2;E7EW25;Q86V21-3	Q86V21;Q86V21-2;E7EW25;Q86V21-3				26.9048	27.2932	26.2097	27.3914	27.1007	27.4362	26.9058	26.9191	26.9717	26.969	27.1498	27.1328
tr|A0A7P0T8J7|A0A7P0T8J7_HUMAN AAR2 splicing factor homolog OS=Homo sapiens OX=9606 GN=AAR2 PE=1 SV=1;tr|A2A2Q9|A2A2Q9_HUMAN AAR2 splicing factor homolog OS=Homo sapiens OX=9606 GN=AAR2 PE=1 SV=1;tr|A0A7P0TA70|A0A7P0TA70_HUMAN AAR2 splicing factor homolog	Protein AAR2 homolog	AAR2		0.137899	-0.0226049		1.18534	-0.222828		0.678381	-0.122717	18	18	18	54.4	54.4	54.4	37.375	0	98.413	17217000000	157	A0A7P0T8J7;A2A2Q9;A0A7P0TA70;Q9Y312	A0A7P0T8J7;A2A2Q9;A0A7P0TA70;Q9Y312	215			30.4162	30.3311	30.1913	30.3146	30.7796	30.461	30.3875	30.4259	30.308	30.4001	30.2326	30.222
sp|Q9UDR5|AASS_HUMAN Alpha-aminoadipic semialdehyde synthase, mitochondrial OS=Homo sapiens OX=9606 GN=AASS PE=1 SV=1;tr|F8WAH1|F8WAH1_HUMAN Lysine ketoglutarate reductase OS=Homo sapiens OX=9606 GN=AASS PE=1 SV=1;tr|F8WE53|F8WE53_HUMAN Alpha-aminoadipic s	Alpha-aminoadipic semialdehyde synthase, mitochondrial;Lysine ketoglutarate reductase;Saccharopine dehydrogenase	AASS		0.14536	-0.0593615		0.150193	0.0588708		0.000733469	-0.000245333	15	15	15	17.8	17.8	17.8	102.13	0	32.77	10440000000	121	Q9UDR5;F8WAH1;F8WE53;A0A7P0T9N4;A0A7P0TAY5;A0A7P0T834;A0A7P0TA62;A0A7P0Z402;A0A7P0TB07;A0A7P0Z428;A0A7P0TBD2;A0A7P0TA09;A0A7P0T8W7	Q9UDR5;F8WAH1;F8WE53				29.8107	29.7519	29.7245	29.5292	29.5548	29.5206	29.5504	29.7174	29.3821	29.4136	29.9103	29.8728
sp|Q9NRK6|ABCBA_HUMAN ATP-binding cassette sub-family B member 10, mitochondrial OS=Homo sapiens OX=9606 GN=ABCB10 PE=1 SV=2	ATP-binding cassette sub-family B member 10, mitochondrial	ABCB10		0.158527	-0.0901046		0.25091	-0.151869		0.280805	-0.120987	22	22	21	32	32	30.9	79.147	0	228.76	19605000000	177	Q9NRK6	Q9NRK6	385			30.5973	30.8444	30.5097	30.2947	30.7897	30.9883	30.4375	30.2776	30.9152	30.6226	30.2742	30.0737
tr|A0A5F9ZA98|A0A5F9ZA98_HUMAN Iron-sulfur clusters transporter ABCB7, mitochondrial OS=Homo sapiens OX=9606 GN=ABCB7 PE=1 SV=1;sp|O75027|ABCB7_HUMAN Iron-sulfur clusters transporter ABCB7, mitochondrial OS=Homo sapiens OX=9606 GN=ABCB7 PE=1 SV=2;sp|O75027	ATP-binding cassette sub-family B member 7, mitochondrial	ABCB7		0.331105	0.0530782		0.0959335	0.0346775		0.182903	0.0438778	24	24	24	32.8	32.8	32.8	83.27	0	301.89	34188000000	249	A0A5F9ZA98;O75027;O75027-2;B4DGL8;A0A590UJS8;A0A2R8Y473;A0A087WW65;O75027-3;E9PJR8;E9PNQ5;A0A2R8Y3N2;A0A2R8YF35	A0A5F9ZA98;O75027;O75027-2;B4DGL8;A0A590UJS8;A0A2R8Y473;A0A087WW65;O75027-3	464			31.3513	31.4164	31.3543	31.1705	31.6921	31.3455	31.1926	31.1358	31.4172	31.4759	31.3237	31.2879
sp|Q9NUT2-5|MITOS_HUMAN Isoform 5 of Mitochondrial potassium channel ATP-binding subunit OS=Homo sapiens OX=9606 GN=ABCB8;sp|Q9NUT2-4|MITOS_HUMAN Isoform 4 of Mitochondrial potassium channel ATP-binding subunit OS=Homo sapiens OX=9606 GN=ABCB8;sp|Q9NUT2-2|	ATP-binding cassette sub-family B member 8, mitochondrial	ABCB8		0.268576	0.111879		0.563171	0.24037		0.578043	0.176125	19	18	18	40.3	38.9	38.9	59.382	0	71.218	15690000000	133	Q9NUT2-5;Q9NUT2-4;Q9NUT2-2;Q9NUT2;Q9NUT2-3;C9JYI3;C9JTY4;H7C5K9	Q9NUT2-5;Q9NUT2-4;Q9NUT2-2;Q9NUT2;Q9NUT2-3	379			30.3827	30.1642	30.3762	30.0492	30.3449	30.3363	29.8828	29.8943	30.6949	30.5006	30.0172	30.2071
tr|I3L4X2|I3L4X2_HUMAN ABC-type glutathione-S-conjugate transporter (Fragment) OS=Homo sapiens OX=9606 GN=ABCC1 PE=1 SV=1;sp|P33527-6|MRP1_HUMAN Isoform 6 of Multidrug resistance-associated protein 1 OS=Homo sapiens OX=9606 GN=ABCC1;sp|P33527-4|MRP1_HUMAN	Multidrug resistance-associated protein 1	ABCC1		0.603132	-0.224595		0.173732	0.188486		0.0197279	-0.0180545	5	5	5	4.1	4.1	4.1	160.44	0	5.5473	937790000	22	I3L4X2;P33527-6;P33527-4;P33527-2;P33527;P33527-9;A0A7I2V4C6;A0A7I2V2E0;P33527-8;P33527-7;P33527-5;P33527-3;A0A0A0MS99	I3L4X2;P33527-6;P33527-4;P33527-2;P33527;P33527-9;A0A7I2V4C6;A0A7I2V2E0;P33527-8;P33527-7;P33527-5;P33527-3;A0A0A0MS99				25.9937	26.5792	26.4518	26.2583	24.7014	26.4018	26.2628	26.2645	26.0318	26.287	26.2866	25.7791
sp|P33897|ABCD1_HUMAN ATP-binding cassette sub-family D member 1 OS=Homo sapiens OX=9606 GN=ABCD1 PE=1 SV=2	ATP-binding cassette sub-family D member 1	ABCD1		0.757788	0.181317		0.824894	0.161508		1.15228	0.171413	27	27	27	35.8	35.8	35.8	82.936	0	165.89	49133000000	251	P33897;A6NEP8;Q9UBJ2	P33897	403;422			31.7443	31.6092	31.6843	31.977	31.6698	31.7363	31.8738	31.8141	32.1518	31.9273	31.9353	31.7256
tr|A0A3B3ITW3|A0A3B3ITW3_HUMAN ATP-binding cassette sub-family D member 3 OS=Homo sapiens OX=9606 GN=ABCD3 PE=1 SV=2;sp|P28288|ABCD3_HUMAN ATP-binding cassette sub-family D member 3 OS=Homo sapiens OX=9606 GN=ABCD3 PE=1 SV=1;sp|P28288-2|ABCD3_HUMAN Isoform	ATP-binding cassette sub-family D member 3	ABCD3		0.338901	0.214536		0.209414	-0.141725		0.0599705	0.0364056	35	35	35	42.3	42.3	42.3	75.421	0	267.44	97437000000	373	A0A3B3ITW3;P28288;P28288-2;P28288-3	A0A3B3ITW3;P28288;P28288-2	395;514			32.8324	32.7617	32.3622	32.4816	33.1227	33.1426	32.919	32.6787	33.3078	33.1875	32.3564	32.4444
sp|Q9UG63|ABCF2_HUMAN ATP-binding cassette sub-family F member 2 OS=Homo sapiens OX=9606 GN=ABCF2 PE=1 SV=2;sp|Q9UG63-2|ABCF2_HUMAN Isoform 2 of ATP-binding cassette sub-family F member 2 OS=Homo sapiens OX=9606 GN=ABCF2;tr|C9JHK9|C9JHK9_HUMAN ATP-binding	ATP-binding cassette sub-family F member 2	ABCF2		0.182074	-0.0552869	+	1.84502	-0.358584		0.921445	-0.206936	25	25	25	41.7	41.7	41.7	71.289	0	72.761	42417000000	198	Q9UG63;Q9UG63-2;C9JHK9;C9JZV3	Q9UG63;Q9UG63-2;C9JHK9;C9JZV3	453			31.7195	31.5807	31.338	31.616	31.6981	31.9579	31.9389	31.8725	31.4799	31.2735	31.6355	31.6441
sp|Q8N2K0-2|ABD12_HUMAN Isoform 2 of Lysophosphatidylserine lipase ABHD12 OS=Homo sapiens OX=9606 GN=ABHD12;sp|Q8N2K0|ABD12_HUMAN Lysophosphatidylserine lipase ABHD12 OS=Homo sapiens OX=9606 GN=ABHD12 PE=1 SV=2;sp|Q8N2K0-3|ABD12_HUMAN Isoform 3 of Lysophos	Monoacylglycerol lipase ABHD12	ABHD12		0.877258	0.16949		1.18383	0.251077	+	1.61057	0.210284	16	16	16	44.1	44.1	44.1	45.558	0	53.617	33782000000	138	Q8N2K0-2;Q8N2K0;Q8N2K0-3;A0A5F9ZH71;A0A5F9ZHQ0;A0A5F9ZHQ8;A0A5F9ZH49;A0A5F9ZHH2;I3L206;A0A5F9ZGT4;A0A5F9ZGW7;A0A5F9ZH28;I3L294;A0A5F9ZHM3;A0A5F9ZGZ9;A0A5F9ZHF0;I3L440;A0A5F9ZHG5;Q5T712;I3L1V0;I3L380;A0A5F9ZHE8;A0A5F9ZHB5	Q8N2K0-2;Q8N2K0;Q8N2K0-3;A0A5F9ZH71;A0A5F9ZHQ0;A0A5F9ZHQ8;A0A5F9ZH49;A0A5F9ZHH2;I3L206;A0A5F9ZGT4;A0A5F9ZGW7;A0A5F9ZH28;I3L294				31.3002	31.3081	31.2769	31.3782	31.1531	31.1854	31.4084	31.1903	31.5104	31.7235	31.4441	31.2635
tr|A0A0G2JJD3|A0A0G2JJD3_HUMAN Alpha/beta hydrolase domain-containing protein 16A OS=Homo sapiens OX=9606 GN=ABHD16A PE=1 SV=1;sp|O95870|ABHGA_HUMAN Phosphatidylserine lipase ABHD16A OS=Homo sapiens OX=9606 GN=ABHD16A PE=1 SV=3;sp|O95870-2|ABHGA_HUMAN Isof	Abhydrolase domain-containing protein 16A	ABHD16A		0.522099	0.159412		0.340017	0.106761		0.620282	0.133086	21	21	21	32.1	32.1	32.1	67.518	0	63.447	18019000000	143	A0A0G2JJD3;O95870;O95870-2;A0A0G2JI89;F2Z3H2	A0A0G2JJD3;O95870;O95870-2				30.4434	30.1355	30.4959	30.2825	30.4942	30.509	30.3562	30.2086	30.7608	30.5923	30.4129	30.2291
sp|Q9BV23|ABHD6_HUMAN Monoacylglycerol lipase ABHD6 OS=Homo sapiens OX=9606 GN=ABHD6 PE=1 SV=1	Monoacylglycerol lipase ABHD6	ABHD6		0.808015	0.170574		0.422772	0.084331		0.856518	0.127452	7	7	7	23.7	23.7	23.7	38.33	0	34.611	3327600000	48	Q9BV23;C9J010;C9JNE7	Q9BV23				27.7334	27.9246	27.8029	28.0513	27.899	28.085	27.9417	27.9315	28.0947	28.2506	27.9291	27.9201
tr|F8W8M4|F8W8M4_HUMAN Actin-binding LIM protein 1 OS=Homo sapiens OX=9606 GN=ABLIM1 PE=1 SV=1;tr|A0A0A0MRL6|A0A0A0MRL6_HUMAN Actin-binding LIM protein 1 OS=Homo sapiens OX=9606 GN=ABLIM1 PE=1 SV=1;tr|A0A3B3IS55|A0A3B3IS55_HUMAN Actin-binding LIM protein 1	Actin-binding LIM protein 1	ABLIM1		0.0118711	-0.0111208		0.392265	0.244539		0.211735	0.116709	13	13	13	25.2	25.2	25.2	81.104	0	88.679	6810500000	67	F8W8M4;A0A0A0MRL6;A0A3B3IS55;O14639-2;O14639-6;O14639;J3QSX6;O14639-4;O14639-3;O14639-5;A0A494C1P1;A0A494C1G0;H0Y7N6;F6XFR5	F8W8M4;A0A0A0MRL6;A0A3B3IS55;O14639-2;O14639-6;O14639;J3QSX6;O14639-4;O14639-3;O14639-5;A0A494C1P1;A0A494C1G0				28.9962	28.8239	29.5763	29.0579	28.9114	28.8814	28.7527	28.886	28.6871	28.5825	29.5828	29.5574
tr|A0A0C4DGA7|A0A0C4DGA7_HUMAN Actin-binding LIM protein 3 OS=Homo sapiens OX=9606 GN=ABLIM3 PE=1 SV=1;sp|O94929-3|ABLM3_HUMAN Isoform 3 of Actin-binding LIM protein 3 OS=Homo sapiens OX=9606 GN=ABLIM3;sp|O94929-2|ABLM3_HUMAN Isoform 2 of Actin-binding LIM	Actin-binding LIM protein 3	ABLIM3		0.0786924	-0.0376687		0.370172	-0.140527		0.307727	-0.0890977	11	11	11	18.9	18.9	18.9	74.167	0	23.371	4215300000	69	A0A0C4DGA7;O94929-3;O94929-2;O94929;A0A0A0MRD5;O94929-4;D6RHE7	A0A0C4DGA7;O94929-3;O94929-2;O94929;A0A0A0MRD5;O94929-4				28.456	28.301	28.3376	28.0896	28.4977	28.2825	28.496	28.3195	28.2079	27.974	28.1545	28.6971
sp|Q9H845|ACAD9_HUMAN Complex I assembly factor ACAD9, mitochondrial OS=Homo sapiens OX=9606 GN=ACAD9 PE=1 SV=1;tr|A0A7P0T7Z1|A0A7P0T7Z1_HUMAN Complex I assembly factor ACAD9, mitochondrial OS=Homo sapiens OX=9606 GN=ACAD9 PE=1 SV=1;tr|A0A7P0T8U3|A0A7P0T8U	Acyl-CoA dehydrogenase family member 9, mitochondrial	ACAD9		0.0871829	0.041328		0.948071	0.279372		0.54391	0.16035	16	16	16	29.6	29.6	29.6	68.76	0	30.091	10290000000	93	Q9H845;A0A7P0T7Z1;A0A7P0T8U3;A0A7P0T871;Q9H9W4;A0A7P0T9N9;A0A7P0TB58;H0Y8Z9;A0A7P0TB68;A0A7P0Z450;D6RCD8	Q9H845;A0A7P0T7Z1;A0A7P0T8U3;A0A7P0T871;Q9H9W4;A0A7P0T9N9;A0A7P0TB58;H0Y8Z9				29.7827	29.5732	29.9375	29.423	29.2388	29.6125	29.4648	29.448	29.6412	29.4107	30.0219	29.8078
sp|Q5T8D3-3|ACBD5_HUMAN Isoform 3 of Acyl-CoA-binding domain-containing protein 5 OS=Homo sapiens OX=9606 GN=ACBD5;tr|A0A7I2YQE9|A0A7I2YQE9_HUMAN Acyl-CoA-binding domain-containing protein 5 OS=Homo sapiens OX=9606 GN=ACBD5 PE=1 SV=1;sp|Q5T8D3-2|ACBD5_HUMA	Acyl-CoA-binding domain-containing protein 5	ACBD5		0.377906	0.070858		0.504661	0.0909133		0.547494	0.0808856	11	11	11	27	27	27	58.977	0	80.576	6118000000	75	Q5T8D3-3;A0A7I2YQE9;Q5T8D3-2;B7Z2R7;A0A7I2YQD7;A0A7I2V5E1;A0A7I2V2Y9;Q5T8D3;A0A7I2V347;A0A7I2V560;A0A7I2YQJ9;A0A7I2V690;A0A7I2V420;A0A7I2V2M2;A0A7I2V556;A0A7I2V5U2;Q5T8D3-4;A0A7I2V5L4;A0A7I2YQS1;A0A7I2V462;Q5T8E0;X6RDD7;A0A7I2V2R8;A0A087X0B8	Q5T8D3-3;A0A7I2YQE9;Q5T8D3-2;B7Z2R7;A0A7I2YQD7;A0A7I2V5E1;A0A7I2V2Y9;Q5T8D3;A0A7I2V347;A0A7I2V560;A0A7I2YQJ9;A0A7I2V690;A0A7I2V420;A0A7I2V2M2;A0A7I2V556;A0A7I2V5U2;Q5T8D3-4;A0A7I2V5L4;A0A7I2YQS1;A0A7I2V462;Q5T8E0;X6RDD7				28.8208	28.8573	29.0346	28.7142	28.6495	28.9727	28.8707	28.8537	28.9192	28.9443	29.0382	28.8086
tr|H7C5A7|H7C5A7_HUMAN Acyl-coenzyme A thioesterase 8 (Fragment) OS=Homo sapiens OX=9606 GN=ACOT8 PE=1 SV=1;sp|O14734|ACOT8_HUMAN Acyl-coenzyme A thioesterase 8 OS=Homo sapiens OX=9606 GN=ACOT8 PE=1 SV=1;tr|E9PJN0|E9PJN0_HUMAN Acyl-coenzyme A thioesterase	Acyl-coenzyme A thioesterase 8	ACOT8		0.0677947	-0.0665302		0.581003	-0.404335		0.424139	-0.235432	6	6	6	35.4	35.4	35.4	23.333	0	12.323	5843400000	52	H7C5A7;O14734;E9PJN0;A0A494C0N6;H0Y698;Q9BR14;E9PMC4;E9PIS4;E9PRD4	H7C5A7;O14734;E9PJN0				28.9778	28.4722	28.8029	28.4175	28.9189	28.9548	29.0055	29.1424	27.6571	28.7359	29.0989	28.9124
sp|Q9Y305-2|ACOT9_HUMAN Isoform 2 of Acyl-coenzyme A thioesterase 9, mitochondrial OS=Homo sapiens OX=9606 GN=ACOT9;sp|Q9Y305|ACOT9_HUMAN Acyl-coenzyme A thioesterase 9, mitochondrial OS=Homo sapiens OX=9606 GN=ACOT9 PE=1 SV=2;sp|Q9Y305-4|ACOT9_HUMAN Isofo	Acyl-coenzyme A thioesterase 9, mitochondrial	ACOT9		0.174408	0.115809		0.373997	-0.0789657		0.0349459	0.0184219	7	7	7	20.7	20.7	20.7	46.354	0	11.298	3826900000	37	Q9Y305-2;Q9Y305;Q9Y305-4;Q9Y305-3;H7C5Q2;C9J7L8	Q9Y305-2;Q9Y305;Q9Y305-4;Q9Y305-3;H7C5Q2;C9J7L8				28.799	27.798	27.8824	27.7595	28.1774	28.4242	28.2049	28.2114	28.1434	28.1353	28.3801	28.0432
tr|A0A5F9ZI20|A0A5F9ZI20_HUMAN Lysosomal acid phosphatase OS=Homo sapiens OX=9606 GN=ACP2 PE=1 SV=1;tr|A0A5F9ZH40|A0A5F9ZH40_HUMAN Lysosomal acid phosphatase OS=Homo sapiens OX=9606 GN=ACP2 PE=1 SV=1;tr|B7Z6U3|B7Z6U3_HUMAN Lysosomal acid phosphatase OS=Hom	Lysosomal acid phosphatase	ACP2		0.309331	0.341403		0.258858	0.502213		0.299534	0.421808	3	3	3	27.8	27.8	27.8	17.479	0	9.2707	3025700000	23	A0A5F9ZI20;A0A5F9ZH40;B7Z6U3;A0A5F9ZH82;E9PHY0;A0A5F9ZHR7;P11117-2;P11117;E9PQY3	A0A5F9ZI20;A0A5F9ZH40;B7Z6U3;A0A5F9ZH82;E9PHY0;A0A5F9ZHR7;P11117-2;P11117;E9PQY3				28.0505	27.9547	26.2734	27.8418	28.1369	25.0582	28.1368	28.1453	27.4352	27.649	28.1286	28.2733
tr|A0A3B3ISK9|A0A3B3ISK9_HUMAN Malonate--CoA ligase ACSF3, mitochondrial OS=Homo sapiens OX=9606 GN=ACSF3 PE=1 SV=1;sp|Q4G176|ACSF3_HUMAN Malonate--CoA ligase ACSF3, mitochondrial OS=Homo sapiens OX=9606 GN=ACSF3 PE=1 SV=3;tr|F5H5A1|F5H5A1_HUMAN Malonate--	Acyl-CoA synthetase family member 3, mitochondrial	ACSF3	+	1.66857	0.327062		0.425069	0.278631		0.771803	0.302846	14	14	14	24.1	24.1	24.1	71.707	0	24.254	7163800000	74	A0A3B3ISK9;Q4G176;F5H5A1;F5H755;F5H362;F5H2G6;F5GX20;F5H3B2;H0YGC7;H0YH37	A0A3B3ISK9;Q4G176;F5H5A1;F5H755;F5H362				28.8547	28.677	28.8444	29.0984	28.6296	28.2543	29.3734	29.4109	29.1878	29.0312	29.2474	29.3162
tr|A0A7P0TA76|A0A7P0TA76_HUMAN Long-chain-fatty-acid--CoA ligase 3 OS=Homo sapiens OX=9606 GN=ACSL3 PE=1 SV=1;sp|O95573|ACSL3_HUMAN Fatty acid CoA ligase Acsl3 OS=Homo sapiens OX=9606 GN=ACSL3 PE=1 SV=3;tr|A0A7P0TBB1|A0A7P0TBB1_HUMAN Long-chain-fatty-acid-	Long-chain-fatty-acid--CoA ligase 3	ACSL3		0.0558041	0.0128641		0.158595	-0.0395641		0.0717586	-0.01335	41	41	38	54.1	54.1	52.5	79.643	0	323.31	204280000000	536	A0A7P0TA76;O95573;A0A7P0TBB1;A0A7P0T8L6;A0A7P0TB52;A0A7P0T905;H7BYZ7;A0A7P0TBL9;F5GWH2;C9JC11	A0A7P0TA76;O95573;A0A7P0TBB1;A0A7P0T8L6;A0A7P0TB52;A0A7P0T905;H7BYZ7	1;12;153;248;260;366;372;379;393;529			33.8652	33.8404	33.9452	33.8544	34.0833	33.8519	33.9387	33.841	33.7235	34.0773	33.8089	33.9469
sp|O60488-2|ACSL4_HUMAN Isoform Short of Long-chain-fatty-acid--CoA ligase 4 OS=Homo sapiens OX=9606 GN=ACSL4;sp|O60488|ACSL4_HUMAN Long-chain-fatty-acid--CoA ligase 4 OS=Homo sapiens OX=9606 GN=ACSL4 PE=1 SV=2;tr|A0A804HI36|A0A804HI36_HUMAN Long-chain-fat	Long-chain-fatty-acid--CoA ligase 4	ACSL4		0.0992754	0.0456691		0.51836	0.223377		0.358693	0.134523	18	15	15	28.8	24.2	24.2	74.435	0	65.097	10088000000	83	O60488-2;O60488;A0A804HI36;D6RF95;D6RDA8;H0Y9A0	O60488-2;O60488;A0A804HI36				29.8453	29.6491	29.7533	29.2535	29.8394	29.5726	29.3153	29.0632	29.8882	29.7385	29.6796	29.3778
sp|P68133|ACTS_HUMAN Actin, alpha skeletal muscle OS=Homo sapiens OX=9606 GN=ACTA1 PE=1 SV=1;sp|P68032|ACTC_HUMAN Actin, alpha cardiac muscle 1 OS=Homo sapiens OX=9606 GN=ACTC1 PE=1 SV=1;sp|P63267|ACTH_HUMAN Actin, gamma-enteric smooth muscle OS=Homo sapie	Actin, alpha skeletal muscle;Actin, alpha cardiac muscle 1;Actin, gamma-enteric smooth muscle;Actin, aortic smooth muscle	ACTA1;ACTC1;ACTG2;ACTA2		0.47425	1.31764		0.655921	-0.49423		0.161087	0.411703	18	2	2	37.7	6.1	6.1	42.051	0	10.657	7723300000	33	P68133;P68032;P63267;P62736;A6NL76;A0A804HKV3;F8WB63;B8ZZJ2;C9JFL5;F6UVQ4;F6QUT6	P68133;P68032;P63267;P62736;A6NL76;A0A804HKV3	46;49;84;192;327			26.8737	23.9522	28.8836	29.4888	29.0856	28.2113	29.5313	29.6176	28.166	28.9422	28.75	28.6107
sp|P60709|ACTB_HUMAN Actin, cytoplasmic 1 OS=Homo sapiens OX=9606 GN=ACTB PE=1 SV=1;tr|I3L4N8|I3L4N8_HUMAN Actin, cytoplasmic 2 OS=Homo sapiens OX=9606 GN=ACTG1 PE=1 SV=9;sp|P63261|ACTG_HUMAN Actin, cytoplasmic 2 OS=Homo sapiens OX=9606 GN=ACTG1 PE=1 SV=1;	Actin, cytoplasmic 1;Actin, cytoplasmic 1, N-terminally processed;Actin, cytoplasmic 2;Actin, cytoplasmic 2, N-terminally processed;Actin, gamma-enteric smooth muscle	ACTB;ACTG1;ACTG2		0.861253	-0.173161		0.567041	-0.129279		1.0228	-0.15122	24	24	7	61.3	61.3	28	41.736	0	289.89	184050000000	276	P60709;I3L4N8;P63261;A0A804GS07;E7EVS6;A0A6Q8PFE4;A0A2R8Y793;P63267-2;I3L3I0;I3L1U9;A0A2R8YGF8;G5E9R0;A0A6Q8PH58;Q6S8J3;A0A2R8YEA7;J3KT65;K7EM38;I3L3R2;C9JZR7;C9JUM1;A5A3E0;C9JTX5;Q562R1;A0A2R8YFE2;Q9BYX7;F8WCH0;A0A6Q8PGD7;A0A7P0TBL1	P60709;I3L4N8;P63261;A0A804GS07;E7EVS6;A0A6Q8PFE4;A0A2R8Y793;P63267-2;I3L3I0;I3L1U9	44;47;190;305;325			33.973	33.842	33.8577	33.6954	33.9393	33.8808	33.6651	33.7074	33.8996	33.67	33.5958	33.5101
sp|P12814|ACTN1_HUMAN Alpha-actinin-1 OS=Homo sapiens OX=9606 GN=ACTN1 PE=1 SV=2;sp|P12814-2|ACTN1_HUMAN Isoform 2 of Alpha-actinin-1 OS=Homo sapiens OX=9606 GN=ACTN1;tr|A0A804HK61|A0A804HK61_HUMAN Alpha-actinin-1 OS=Homo sapiens OX=9606 GN=ACTN1 PE=4 SV=1	Alpha-actinin-1	ACTN1		0.274786	-0.0552597		0.326441	0.0623779		0.0151344	0.00355911	48	28	28	53.3	37.8	37.8	103.06	0	323.31	72881000000	314	P12814;P12814-2;A0A804HK61;A0A804HII9;P12814-3;A0A7I2V4Y4;A0A804HKE2;A0A804HL31;P12814-4;A0A804HJU8;H9KV75;A0A804HLD0;A0A804HIN7;A0A804HLF4;H7C5W8;H0YJ11;G3V2N5;G3V2W4;H0YJW3;A0A804HJQ9;A0A804HJN7;P35609-2;Q08043;G3V2X9;A0A494C1A0;A0A087WSZ2;A0A804HI95;P35609;G3V5M4;A0A804HIY0;G3V2E8;A0A804HKG0;A0A494C033;A0A494C060;A0A494C166;A0A494C0Q3;G3V380	P12814;P12814-2;A0A804HK61;A0A804HII9;P12814-3;A0A7I2V4Y4;A0A804HKE2;A0A804HL31;P12814-4;A0A804HJU8;H9KV75;A0A804HLD0;A0A804HIN7;A0A804HLF4	221;239;748;864			32.3924	32.4659	32.7038	32.3819	32.354	32.1695	32.4516	32.4984	32.5005	32.3558	32.4836	32.383
sp|O43707|ACTN4_HUMAN Alpha-actinin-4 OS=Homo sapiens OX=9606 GN=ACTN4 PE=1 SV=2;tr|F5GXS2|F5GXS2_HUMAN Actinin, alpha 4, isoform CRA_a OS=Homo sapiens OX=9606 GN=ACTN4 PE=1 SV=3;tr|H7C144|H7C144_HUMAN Alpha-actinin-4 OS=Homo sapiens OX=9606 GN=ACTN4 PE=1	Alpha-actinin-4	ACTN4		0.0776837	-0.0182734		0.200547	-0.0329638		0.169418	-0.0256186	61	61	40	63	63	46.7	104.85	0	323.31	170870000000	626	O43707;F5GXS2;H7C144;O43707-2;O43707-3;K7EP19	O43707;F5GXS2;H7C144;O43707-2	240;258;295;767;883			33.6801	33.7461	33.7376	33.4864	33.7442	33.6686	33.6132	33.6828	33.7962	33.5787	33.5273	33.6748
sp|Q9NZ32|ARP10_HUMAN Actin-related protein 10 OS=Homo sapiens OX=9606 GN=ACTR10 PE=1 SV=1;tr|H0YJD9|H0YJD9_HUMAN Actin-related protein 10 (Fragment) OS=Homo sapiens OX=9606 GN=ACTR10 PE=1 SV=1	Actin-related protein 10	ACTR10		0.649612	0.883947		0.829011	1.09808		0.893739	0.991012	6	6	6	20.9	20.9	20.9	46.306	0	11.73	1413500000	31	Q9NZ32;H0YJD9;G3V524;G3V2Q5;G3V5Y4;F6S9Y6;V9GYX7;G3V4K6	Q9NZ32;H0YJD9				25.7937	24.5986	26.937	27.147	24.7774	24.9643	26.8943	26.9837	26.3793	26.6698	27.5162	27.4468
sp|P61160|ARP2_HUMAN Actin-related protein 2 OS=Homo sapiens OX=9606 GN=ACTR2 PE=1 SV=1;tr|F5H6T1|F5H6T1_HUMAN ARP2 actin-related protein 2 homolog (Yeast), isoform CRA_d OS=Homo sapiens OX=9606 GN=ACTR2 PE=1 SV=2;sp|P61160-2|ARP2_HUMAN Isoform 2 of Actin-	Actin-related protein 2	ACTR2		0.200114	0.0911131		0.216547	0.111169		0.231163	0.101141	10	10	10	27.9	27.9	27.9	44.76	0	40.52	7852100000	67	P61160;F5H6T1;P61160-2	P61160;F5H6T1;P61160-2				29.1351	28.633	29.4259	29.2952	28.7083	28.8298	29.3207	29.5501	29.1954	29.2517	29.3155	29.091
sp|O14672|ADA10_HUMAN Disintegrin and metalloproteinase domain-containing protein 10 OS=Homo sapiens OX=9606 GN=ADAM10 PE=1 SV=1;sp|O14672-2|ADA10_HUMAN Isoform 2 of Disintegrin and metalloproteinase domain-containing protein 10 OS=Homo sapiens OX=9606 GN=	Disintegrin and metalloproteinase domain-containing protein 10	ADAM10		0.453451	0.187975		0.00515328	-0.00235701		0.259898	0.0928092	16	16	16	20.7	20.7	20.7	84.141	0	76.313	26431000000	157	O14672;O14672-2;H0YNC5;C9J9B4;H3BS53	O14672;O14672-2	417			31.162	30.9894	30.8148	30.491	31.2095	31.2268	30.8521	30.9302	31.39	31.0493	30.9016	30.8683
sp|Q13444-11|ADA15_HUMAN Isoform 11 of Disintegrin and metalloproteinase domain-containing protein 15 OS=Homo sapiens OX=9606 GN=ADAM15;sp|Q13444-2|ADA15_HUMAN Isoform 2 of Disintegrin and metalloproteinase domain-containing protein 15 OS=Homo sapiens OX=9	Disintegrin and metalloproteinase domain-containing protein 15	ADAM15		0.00914937	0.00380993		0.454579	-0.184944		0.282841	-0.0905671	3	3	3	9.4	9.4	9.4	55.445	0	9.9335	3293000000	36	Q13444-11;Q13444-2;Q13444-12;Q13444-5;Q13444-3;Q13444;Q13444-8;Q13444-7;Q13444-6;Q13444-4;Q13444-10;Q13444-9	Q13444-11;Q13444-2;Q13444-12;Q13444-5;Q13444-3;Q13444;Q13444-8;Q13444-7;Q13444-6;Q13444-4				27.9309	27.8546	28.0634	27.9392	28.1384	28.4284	28.1614	27.8148	28.2992	27.8137	28.0032	27.6872
sp|P78536|ADA17_HUMAN Disintegrin and metalloproteinase domain-containing protein 17 OS=Homo sapiens OX=9606 GN=ADAM17 PE=1 SV=1;sp|P78536-2|ADA17_HUMAN Isoform B of Disintegrin and metalloproteinase domain-containing protein 17 OS=Homo sapiens OX=9606 GN=	Disintegrin and metalloproteinase domain-containing protein 17	ADAM17	+	2.12933	0.170929	+	1.31322	0.240549	+	1.82767	0.205739	24	24	24	30.6	30.6	30.6	93.02	0	68.074	32885000000	186	P78536;P78536-2;A6H8L4;A0A3B3ISQ1	P78536;P78536-2				31.3217	31.2397	31.313	31.2272	31.2356	31.4444	31.0215	31.1215	31.5139	31.447	31.3479	31.4764
sp|Q13443|ADAM9_HUMAN Disintegrin and metalloproteinase domain-containing protein 9 OS=Homo sapiens OX=9606 GN=ADAM9 PE=1 SV=1;tr|A0A7I2V4B3|A0A7I2V4B3_HUMAN Disintegrin and metalloproteinase domain-containing protein 9 OS=Homo sapiens OX=9606 GN=ADAM9 PE=	Disintegrin and metalloproteinase domain-containing protein 9	ADAM9		0.413204	0.126988		0.341977	0.177709		0.436438	0.152349	17	17	17	21	21	21	90.555	0	63.956	48559000000	139	Q13443;A0A7I2V4B3;A0A7I2V3W3;A0A7I2V2Z6;A0A7I2YQ97;F8WC54;Q13443-2;A0A7I2V5N8;A0AVL1;A0A7I2V2E1;A0A7I2V3B5;A0A7I2V3C1;A0A7I2V5Q0;A0A7I2V303;A0A7I2V5C0;C9J6H5;C9JPM3;A0A0J9YY58	Q13443;A0A7I2V4B3;A0A7I2V3W3;A0A7I2V2Z6;A0A7I2YQ97;F8WC54;Q13443-2;A0A7I2V5N8;A0AVL1		758		31.9183	31.9887	31.8819	31.5928	32.1196	32.1472	31.5037	31.4084	32.1996	32.0401	31.9495	31.7005
sp|Q6IQ32|ADNP2_HUMAN Activity-dependent neuroprotector homeobox protein 2 OS=Homo sapiens OX=9606 GN=ADNP2 PE=1 SV=1;tr|H0YLN6|H0YLN6_HUMAN Activity-dependent neuroprotector homeobox protein 2 (Fragment) OS=Homo sapiens OX=9606 GN=ADNP2 PE=1 SV=1;tr|H0YM0	ADNP homeobox protein 2	ADNP2		0.630486	0.474081		0.148316	-0.158797		0.155368	0.157642	6	6	6	5.8	5.8	5.8	122.83	0	4.8316	717460000	21	Q6IQ32;H0YLN6;H0YM09	Q6IQ32;H0YLN6;H0YM09				26.0807	25.4881	25.701	24.4863	26.9385	25.0357	26.2234	26.09	25.6657	25.7971	26.0215	26.1682
sp|Q9BRR6-2|ADPGK_HUMAN Isoform 2 of ADP-dependent glucokinase OS=Homo sapiens OX=9606 GN=ADPGK;sp|Q9BRR6|ADPGK_HUMAN ADP-dependent glucokinase OS=Homo sapiens OX=9606 GN=ADPGK PE=1 SV=1;tr|H3BRS6|H3BRS6_HUMAN ADP-dependent glucokinase (Fragment) OS=Homo s	ADP-dependent glucokinase	ADPGK		0.0529423	-0.0328217	+	1.41004	-0.387651		0.536599	-0.210237	12	12	12	30	30	30	53.96	0	145.63	12593000000	91	Q9BRR6-2;Q9BRR6;H3BRS6;H3BU35;Q9BRR6-5;Q9BRR6-4;Q9BRR6-3;H3BTH4;H3BN66;Q9BRR6-6	Q9BRR6-2;Q9BRR6;H3BRS6	433			30.0268	29.604	29.1707	29.903	29.8743	29.8666	30.0865	30.2965	29.8359	29.8157	29.4329	29.4888
sp|P30566-2|PUR8_HUMAN Isoform 2 of Adenylosuccinate lyase OS=Homo sapiens OX=9606 GN=ADSL;tr|A0A7P0Z472|A0A7P0Z472_HUMAN Adenylosuccinate lyase OS=Homo sapiens OX=9606 GN=ADSL PE=1 SV=1;sp|P30566|PUR8_HUMAN Adenylosuccinate lyase OS=Homo sapiens OX=9606 G	Adenylosuccinate lyase	ADSL		1.2711	-0.230732	+	1.52492	-0.268027	+	1.86416	-0.24938	3	3	3	11.8	11.8	11.8	48.328	0	11.243	1407800000	30	P30566-2;A0A7P0Z472;P30566;A0A7P0T9A7;A0A096LNY6;A0A0A6YY92;A0A1B0GTJ7;A0A1B0GWJ0;A0A7P0T8E4;A0A096LNY5;A0A1B0GTG9;A0A1B0GWF8;A0A096LP92;A0A096LP76;A0A096LNY4;A0A096LP72;A0A1W2PRX2;A0A096LPA2;B4DEP1;V9GY96	P30566-2;A0A7P0Z472;P30566;A0A7P0T9A7;A0A096LNY6;A0A0A6YY92;A0A1B0GTJ7;A0A1B0GWJ0;A0A7P0T8E4;A0A096LNY5;A0A1B0GTG9;A0A1B0GWF8;A0A096LP92				26.9276	26.8721	26.9574	26.6091	26.7327	26.9903	26.759	27.0333	26.6399	26.5685	26.7453	26.4895
sp|Q9Y4W6|AFG32_HUMAN AFG3-like protein 2 OS=Homo sapiens OX=9606 GN=AFG3L2 PE=1 SV=2	AFG3-like protein 2	AFG3L2		0.0341825	-0.0122166		0.291532	-0.119288		0.206412	-0.0657525	58	58	57	48.9	48.9	48.9	88.583	0	323.31	141040000000	559	Q9Y4W6;K7EP56	Q9Y4W6	93;285;321;666;683;741			33.459	33.3777	33.3939	33.1089	33.6917	33.6386	33.3581	33.0796	33.5032	33.4733	33.1745	33.1398
sp|P35573|GDE_HUMAN Glycogen debranching enzyme OS=Homo sapiens OX=9606 GN=AGL PE=1 SV=3;sp|P35573-2|GDE_HUMAN Isoform 5 of Glycogen debranching enzyme OS=Homo sapiens OX=9606 GN=AGL;sp|P35573-3|GDE_HUMAN Isoform 6 of Glycogen debranching enzyme OS=Homo sa	Glycogen debranching enzyme;4-alpha-glucanotransferase;Amylo-alpha-1,6-glucosidase	AGL		0.0847792	-0.0367913		0.062189	-0.0349684		0.091449	-0.0358799	23	23	23	16.2	16.2	16.2	174.76	0	44.92	10735000000	162	P35573;P35573-2;P35573-3;A0A1C7CYW1	P35573;P35573-2;P35573-3				29.4795	29.5612	29.7109	29.8647	29.2727	29.5889	29.7698	29.9776	29.3357	29.45	29.8699	29.8135
sp|Q9UKV8|AGO2_HUMAN Protein argonaute-2 OS=Homo sapiens OX=9606 GN=AGO2 PE=1 SV=3;sp|Q9UKV8-2|AGO2_HUMAN Isoform 2 of Protein argonaute-2 OS=Homo sapiens OX=9606 GN=AGO2	Protein argonaute-2	AGO2		0.0478152	0.0259552		0.608182	0.247161		0.386625	0.136558	11	11	8	16.9	16.9	12.2	97.207	0	12.078	2823600000	36	Q9UKV8;Q9UKV8-2;E5RJY2	Q9UKV8;Q9UKV8-2				27.5496	27.9385	27.9645	27.9952	27.3131	27.7521	27.7659	27.7319	27.8246	27.5107	28.278	27.9384
sp|Q99943|PLCA_HUMAN 1-acyl-sn-glycerol-3-phosphate acyltransferase alpha OS=Homo sapiens OX=9606 GN=AGPAT1 PE=1 SV=2	1-acyl-sn-glycerol-3-phosphate acyltransferase alpha	AGPAT1		1.02182	0.237922		0.51071	0.261613		0.73129	0.249768	6	6	6	21.6	21.6	21.6	31.716	0	15.994	4359700000	35	Q99943	Q99943				28.109	28.1011	28.3002	28.5917	27.7796	27.9306	28.5847	28.7123	28.4781	28.5793	28.5637	28.4326
sp|O15120|PLCB_HUMAN 1-acyl-sn-glycerol-3-phosphate acyltransferase beta OS=Homo sapiens OX=9606 GN=AGPAT2 PE=1 SV=1;sp|O15120-2|PLCB_HUMAN Isoform 2 of 1-acyl-sn-glycerol-3-phosphate acyltransferase beta OS=Homo sapiens OX=9606 GN=AGPAT2	1-acyl-sn-glycerol-3-phosphate acyltransferase beta	AGPAT2		0.506114	-0.170144		0.00695592	-0.00354099		0.275036	-0.0868425	5	5	5	16.2	16.2	16.2	30.914	0	21.025	4213800000	38	O15120;O15120-2	O15120;O15120-2				28.278	28.3291	28.6048	28.5233	27.9638	28.3522	28.2938	28.4589	28.2964	28.2422	28.5826	27.9333
sp|Q9NRZ7-2|PLCC_HUMAN Isoform 2 of 1-acyl-sn-glycerol-3-phosphate acyltransferase gamma OS=Homo sapiens OX=9606 GN=AGPAT3;sp|Q9NRZ7|PLCC_HUMAN 1-acyl-sn-glycerol-3-phosphate acyltransferase gamma OS=Homo sapiens OX=9606 GN=AGPAT3 PE=1 SV=1;sp|Q9NRZ7-3|PLC	1-acyl-sn-glycerol-3-phosphate acyltransferase gamma	AGPAT3		0.603439	-0.248696		0.0299787	-0.0190535		0.31666	-0.133875	6	6	6	21	21	21	36.271	0	15.662	3009500000	29	Q9NRZ7-2;Q9NRZ7;Q9NRZ7-3;C9JL26	Q9NRZ7-2;Q9NRZ7;Q9NRZ7-3				27.5831	28.0018	28.0871	28.206	27.3379	27.6184	27.8948	28.1084	27.8017	27.3163	27.8007	27.9645
sp|Q9NRZ5|PLCD_HUMAN 1-acyl-sn-glycerol-3-phosphate acyltransferase delta OS=Homo sapiens OX=9606 GN=AGPAT4 PE=1 SV=1	1-acyl-sn-glycerol-3-phosphate acyltransferase delta	AGPAT4		0.734847	-1.12803		0.619696	-0.993456		1.11376	-1.06074	4	4	4	10.8	10.8	10.8	44.021	0	6.9667	3169200000	28	Q9NRZ5;H0Y5R3;Q9NRZ5-2	Q9NRZ5				27.4826	28.0698	28.5991	28.4043	27.6596	27.4217	28.3846	28.5515	25.5489	26.0492	28.4016	28.044
sp|Q9NUQ2|PLCE_HUMAN 1-acyl-sn-glycerol-3-phosphate acyltransferase epsilon OS=Homo sapiens OX=9606 GN=AGPAT5 PE=1 SV=3	1-acyl-sn-glycerol-3-phosphate acyltransferase epsilon	AGPAT5		0.507138	0.11206		0.466785	-0.113366		0.00220693	-0.000653028	19	19	19	39.6	39.6	39.6	42.072	0	140.91	51789000000	260	Q9NUQ2;H0YC22	Q9NUQ2	166;277;291			31.8364	31.7012	31.7568	31.8949	32.1583	31.9647	32.0801	31.8879	31.7242	32.1632	31.8847	31.8655
sp|Q86UL3|GPAT4_HUMAN Glycerol-3-phosphate acyltransferase 4 OS=Homo sapiens OX=9606 GN=GPAT4 PE=1 SV=1	Glycerol-3-phosphate acyltransferase 4	AGPAT6		0.0726166	0.0286813		0.0809908	0.0437069		0.095936	0.0361941	14	14	14	24.3	24.3	24.3	52.07	0	47.695	4207200000	91	Q86UL3;E5RIA1;E5RHA6	Q86UL3				28.0753	28.3	28.4157	28.3801	28.299	27.8355	28.4743	28.5023	27.9913	28.3057	28.4728	28.516
sp|Q53EU6|GPAT3_HUMAN Glycerol-3-phosphate acyltransferase 3 OS=Homo sapiens OX=9606 GN=GPAT3 PE=1 SV=2	Glycerol-3-phosphate acyltransferase 3	AGPAT9		0.463243	-0.175727		0.297961	-0.192976		0.426524	-0.184352	16	16	16	36.4	36.4	36.4	48.705	0	270.59	50872000000	144	Q53EU6	Q53EU6	79	68		32.1917	32.1504	31.8379	31.7126	32.4323	32.3825	31.5705	31.5763	31.936	32.0744	31.5453	31.634
sp|O00116|ADAS_HUMAN Alkyldihydroxyacetonephosphate synthase, peroxisomal OS=Homo sapiens OX=9606 GN=AGPS PE=1 SV=1;tr|B7Z3Q4|B7Z3Q4_HUMAN Alkylglycerone-phosphate synthase OS=Homo sapiens OX=9606 GN=AGPS PE=1 SV=1;tr|A0A7P0T984|A0A7P0T984_HUMAN Alkylglyce	Alkyldihydroxyacetonephosphate synthase, peroxisomal	AGPS		0.103146	0.0426564	+	1.47067	0.15189		0.407802	0.0972731	22	22	22	36.2	36.2	36.2	72.911	0	120.67	20113000000	189	O00116;B7Z3Q4;A0A7P0T984;A0A1B0GWA2;A0A7P0TAL3;A0A2R8YEL0;A0A7P0TAU9;B8ZZ81;A0A7P0T9C9;A0A7P0T8Q7;A0A7P0TA54;A0A7P0T857	O00116;B7Z3Q4;A0A7P0T984;A0A1B0GWA2;A0A7P0TAL3;A0A2R8YEL0;A0A7P0TAU9				30.4126	30.4775	31.0355	30.4846	30.4333	30.4473	30.5245	30.5682	30.6042	30.5557	30.6538	30.7671
sp|Q6RW13-2|ATRAP_HUMAN Isoform 2 of Type-1 angiotensin II receptor-associated protein OS=Homo sapiens OX=9606 GN=AGTRAP	Type-1 angiotensin II receptor-associated protein	AGTRAP		0.705782	0.908529		0.125274	0.234103		0.467939	0.571316	3	3	2	21.1	21.1	21.1	16.669	0	164.77	3097500000	12	Q6RW13-2	Q6RW13-2				28.0259	26.3845	26.5186	27.5385	28.4596	28.5737	27.7603	26.3716	28.753	28.9179	27.5035	26.9273
sp|Q8WYP5|ELYS_HUMAN Protein ELYS OS=Homo sapiens OX=9606 GN=AHCTF1 PE=1 SV=3;sp|Q8WYP5-3|ELYS_HUMAN Isoform 3 of Protein ELYS OS=Homo sapiens OX=9606 GN=AHCTF1;sp|Q8WYP5-2|ELYS_HUMAN Isoform 2 of Protein ELYS OS=Homo sapiens OX=9606 GN=AHCTF1	Protein ELYS	AHCTF1		0.244852	-0.0574226		0.874317	0.0899334		0.0734199	0.0162554	42	42	42	21.9	21.9	21.9	252.5	0	176.38	31343000000	306	Q8WYP5;Q8WYP5-3;Q8WYP5-2;H7C4S1	Q8WYP5;Q8WYP5-3;Q8WYP5-2		1160		31.3686	31.276	31.5149	31.083	31.2246	31.243	31.068	31.1176	31.2318	31.3431	31.2258	31.2122
sp|Q09666|AHNK_HUMAN Neuroblast differentiation-associated protein AHNAK OS=Homo sapiens OX=9606 GN=AHNAK PE=1 SV=2	Neuroblast differentiation-associated protein AHNAK	AHNAK		0.12191	-0.0355835		0.359165	0.109873		0.143153	0.0371447	185	185	185	61.3	61.3	61.3	629.09	0	323.31	141310000000	1125	Q09666;E9PJZ0;E9PKR9;E9PJC6;E9PLK4;Q09666-2	Q09666	887;939;1197			33.4442	33.3842	33.4812	33.3076	33.1313	33.1756	33.2253	33.5031	33.2243	33.1649	33.5083	33.5773
sp|Q13740-2|CD166_HUMAN Isoform 2 of CD166 antigen OS=Homo sapiens OX=9606 GN=ALCAM;sp|Q13740|CD166_HUMAN CD166 antigen OS=Homo sapiens OX=9606 GN=ALCAM PE=1 SV=2;tr|F5GXJ9|F5GXJ9_HUMAN Activated leukocyte cell adhesion molecule OS=Homo sapiens OX=9606 GN=	CD166 antigen	ALCAM		0.14618	0.0364399		0.0638742	-0.0255451		0.0174053	0.00544739	36	36	36	51.1	51.1	51.1	63.664	0	323.31	610490000000	752	Q13740-2;Q13740;F5GXJ9;H7C543;Q13740-4;Q13740-3	Q13740-2;Q13740;F5GXJ9;H7C543	52;192;201;216;321;555			35.6107	35.4592	35.6092	35.3143	35.7652	35.7932	35.3768	35.3061	35.6693	35.5231	35.3686	35.5782
sp|P54886-2|P5CS_HUMAN Isoform Short of Delta-1-pyrroline-5-carboxylate synthase OS=Homo sapiens OX=9606 GN=ALDH18A1;sp|P54886|P5CS_HUMAN Delta-1-pyrroline-5-carboxylate synthase OS=Homo sapiens OX=9606 GN=ALDH18A1 PE=1 SV=2	Delta-1-pyrroline-5-carboxylate synthase;Glutamate 5-kinase;Gamma-glutamyl phosphate reductase	ALDH18A1		0.0657326	0.0301046	+	2.964	-0.250793		0.365471	-0.110344	20	20	20	29.6	29.6	29.6	87.088	0	67.85	13798000000	119	P54886-2;P54886	P54886-2;P54886	367;634			30.3161	29.8868	29.686	29.6065	30.2084	30.1486	30.1021	30.16	29.9919	29.8118	29.9067	29.9056
sp|P51648-2|AL3A2_HUMAN Isoform 2 of Aldehyde dehydrogenase family 3 member A2 OS=Homo sapiens OX=9606 GN=ALDH3A2;sp|P51648|AL3A2_HUMAN Aldehyde dehydrogenase family 3 member A2 OS=Homo sapiens OX=9606 GN=ALDH3A2 PE=1 SV=1;tr|A0A5F9ZHN9|A0A5F9ZHN9_HUMAN Al	Fatty aldehyde dehydrogenase	ALDH3A2		0.355346	0.141291	+	1.7976	0.42741		0.97492	0.28435	11	11	11	23.4	23.4	23.4	57.669	0	40.2	7121000000	74	P51648-2;P51648;A0A5F9ZHN9;A0A5F9ZHI5;J3QRD1;A0A5K1VW72;A0A5F9ZGX4;A0A5F9ZI12;A0A5F9ZHP6;I3L1M4;J3QS00;I3L0X1;J3KTG1;A0A5F9ZHZ9;J3QKK9;J3QQV9;A0A0D9SGC3;J3KTD9;I3L4G6;I3L2W1	P51648-2;P51648;A0A5F9ZHN9;A0A5F9ZHI5;J3QRD1;A0A5K1VW72;A0A5F9ZGX4;A0A5F9ZI12	328			28.7899	28.8973	29.526	29.1478	28.5043	28.828	28.804	29.0802	29.1159	29.1741	29.3076	29.3284
tr|H3BQN4|H3BQN4_HUMAN Fructose-bisphosphate aldolase OS=Homo sapiens OX=9606 GN=ALDOA PE=1 SV=1;tr|J3KPS3|J3KPS3_HUMAN Fructose-bisphosphate aldolase OS=Homo sapiens OX=9606 GN=ALDOA PE=1 SV=1;sp|P04075|ALDOA_HUMAN Fructose-bisphosphate aldolase A OS=Homo	Fructose-bisphosphate aldolase;Fructose-bisphosphate aldolase A	ALDOA		0.554542	-0.13801		0.134442	-0.0227857		0.419897	-0.0803976	9	9	8	36.3	36.3	34.3	39.34	0	35.561	8220200000	79	H3BQN4;J3KPS3;P04075;P04075-2;H3BPS8;H3BUH7;H3BR04;H3BMQ8;H3BU78;H3BR68;P09972	H3BQN4;J3KPS3;P04075;P04075-2;H3BPS8;H3BUH7;H3BR04;H3BMQ8				29.3833	29.5857	29.0857	29.4089	29.3467	29.2728	29.1936	29.1896	29.1897	29.1916	29.3809	29.1494
sp|Q9BT22|ALG1_HUMAN Chitobiosyldiphosphodolichol beta-mannosyltransferase OS=Homo sapiens OX=9606 GN=ALG1 PE=1 SV=2;tr|A0A804HJL6|A0A804HJL6_HUMAN Chitobiosyldiphosphodolichol beta-mannosyltransferase OS=Homo sapiens OX=9606 GN=ALG1 PE=4 SV=1;tr|A0A804HIG	Chitobiosyldiphosphodolichol beta-mannosyltransferase	ALG1		0.385472	-0.0547681		0.0336003	0.00759935		0.141507	-0.0235844	15	15	15	23.9	23.9	23.9	52.518	0	36.402	37358000000	115	Q9BT22;A0A804HJL6;A0A804HIG6;A0A804HKX7;A0A804HJQ1;A0A804HKU4;Q9BT22-2;A0A804HLB7;A0A804HKJ4;A0A804HKK4;K7EID2;A0A804HJE3;A0A804HHW1;K7EPU3;C9J202;Q6GMV1;K7EQK1	Q9BT22;A0A804HJL6;A0A804HIG6;A0A804HKX7;A0A804HJQ1;A0A804HKU4;Q9BT22-2;A0A804HLB7;A0A804HKJ4;A0A804HKK4;K7EID2	240			31.2972	31.4555	31.5301	31.4743	31.2931	31.5521	31.2454	31.417	31.468	31.384	31.3975	31.2885
tr|A0A7P0T8Y4|A0A7P0T8Y4_HUMAN GDP-Man:Man(3)GlcNAc(2)-PP-Dol alpha-1,2-mannosyltransferase OS=Homo sapiens OX=9606 GN=ALG11 PE=1 SV=1;tr|A0A3B3IS90|A0A3B3IS90_HUMAN GDP-Man:Man(3)GlcNAc(2)-PP-Dol alpha-1,2-mannosyltransferase OS=Homo sapiens OX=9606 GN=AL	GDP-Man:Man(3)GlcNAc(2)-PP-Dol alpha-1,2-mannosyltransferase	ALG11		0.285487	-0.263078		0.146995	-0.162467		0.288081	-0.212773	7	7	7	13.7	13.7	13.7	47.004	0	55.459	6783300000	45	A0A7P0T8Y4;A0A3B3IS90;Q2TAA5	A0A7P0T8Y4;A0A3B3IS90;Q2TAA5				28.6783	28.711	29.3686	29.4376	28.4866	28.5172	29.2073	29.582	28.4425	28.0432	29.3167	29.3407
sp|Q9BV10|ALG12_HUMAN Dol-P-Man:Man(7)GlcNAc(2)-PP-Dol alpha-1,6-mannosyltransferase OS=Homo sapiens OX=9606 GN=ALG12 PE=1 SV=1	Dol-P-Man:Man(7)GlcNAc(2)-PP-Dol alpha-1,6-mannosyltransferase	ALG12		0.0705271	-0.0590053		0.154223	0.141681		0.0517817	0.0413377	3	3	3	6.8	6.8	6.8	54.654	0	9.0849	2559500000	28	Q9BV10;H7C4I6	Q9BV10				27.0792	27.5266	28.1304	27.8251	26.8765	27.0581	27.6826	28.1412	27.2458	27.2499	28.0296	27.7999
sp|Q9H553-2|ALG2_HUMAN Isoform 2 of Alpha-1,3/1,6-mannosyltransferase ALG2 OS=Homo sapiens OX=9606 GN=ALG2;sp|Q9H553|ALG2_HUMAN Alpha-1,3/1,6-mannosyltransferase ALG2 OS=Homo sapiens OX=9606 GN=ALG2 PE=1 SV=1	Alpha-1,3/1,6-mannosyltransferase ALG2	ALG2		0.99459	-0.195228		0.378814	-0.0723186		0.77065	-0.133773	5	5	5	21.4	21.4	21.4	37.017	0	27.277	3890700000	41	Q9H553-2;Q9H553	Q9H553-2;Q9H553				28.4338	28.329	28.513	28.0838	28.3791	28.0281	28.1919	28.2689	28.1518	28.0404	28.2256	28.1609
tr|A0A7P0TAL2|A0A7P0TAL2_HUMAN Dolichyl-phosphate beta-glucosyltransferase OS=Homo sapiens OX=9606 GN=ALG5 PE=1 SV=1;tr|A0A7P0T901|A0A7P0T901_HUMAN Dolichyl-phosphate beta-glucosyltransferase OS=Homo sapiens OX=9606 GN=ALG5 PE=1 SV=1;tr|A0A7P0T9B8|A0A7P0T9	Dolichyl-phosphate beta-glucosyltransferase	ALG5		0.288717	-0.114318		0.0332081	-0.0132246		0.20951	-0.0637712	15	15	15	55.2	55.2	55.2	29.205	0	323.31	89558000000	233	A0A7P0TAL2;A0A7P0T901;A0A7P0T9B8;Q9Y673;Q9Y673-2;A0A7P0T9X2;B4DR67;A0A7P0TB27;A0A7P0T850;A0A7P0Z4I2;A0A7P0T8X9;A0A7P0T9C7;A0A7P0T882;A0A7P0TA98;A0A7P0TAI2	A0A7P0TAL2;A0A7P0T901;A0A7P0T9B8;Q9Y673;Q9Y673-2;A0A7P0T9X2;B4DR67;A0A7P0TB27;A0A7P0T850;A0A7P0Z4I2;A0A7P0T8X9;A0A7P0T9C7	83;84;161			32.4831	32.6316	33.0291	32.7646	32.599	32.5368	32.5339	32.8344	32.5039	32.3421	32.7379	32.8672
tr|A0A087WZ62|A0A087WZ62_HUMAN Mannosyltransferase OS=Homo sapiens OX=9606 PE=3 SV=1;sp|Q9H6U8|ALG9_HUMAN Alpha-1,2-mannosyltransferase ALG9 OS=Homo sapiens OX=9606 GN=ALG9 PE=1 SV=2;sp|Q9H6U8-3|ALG9_HUMAN Isoform 3 of Alpha-1,2-mannosyltransferase ALG9 OS	Alpha-1,2-mannosyltransferase ALG9	ALG9		0.0554306	-0.0273085		0.0347407	0.0264344		0.000716816	-0.000437021	7	7	7	9.1	9.1	9.1	95.921	0	17.798	2405200000	40	A0A087WZ62;Q9H6U8;Q9H6U8-3;A0A087WTZ3;A0A087WVC0;A0A087WZY8;A0A087WX16;H0YCW6;Q9H6U8-2;Q9H6U8-4	A0A087WZ62;Q9H6U8;Q9H6U8-3;A0A087WTZ3;A0A087WVC0;A0A087WZY8				27.9646	27.4674	27.2985	27.293	27.9213	26.8427	27.8097	27.2349	27.3357	27.5077	27.4055	27.6653
sp|Q9UKV5|AMFR_HUMAN E3 ubiquitin-protein ligase AMFR OS=Homo sapiens OX=9606 GN=AMFR PE=1 SV=2;tr|R4GNG2|R4GNG2_HUMAN E3 ubiquitin-protein ligase AMFR (Fragment) OS=Homo sapiens OX=9606 GN=AMFR PE=1 SV=1	E3 ubiquitin-protein ligase AMFR	AMFR		0.750543	0.154196		0.159057	0.0343785		0.576716	0.0942874	8	8	8	16.2	16.2	16.2	72.995	0	36.484	3918400000	58	Q9UKV5;R4GNG2;H3BRK9	Q9UKV5;R4GNG2				28.3265	28.1607	28.1764	27.9851	28.1733	28.3631	28.2856	28.3059	28.3724	28.1046	28.3512	28.4373
sp|Q86SJ2|AMGO2_HUMAN Amphoterin-induced protein 2 OS=Homo sapiens OX=9606 GN=AMIGO2 PE=1 SV=1	Amphoterin-induced protein 2	AMIGO2		0.0396172	-0.0291677		0.470483	-0.214804		0.268902	-0.121986	7	7	7	18.8	18.8	18.8	57.933	0	20.552	2987400000	45	Q86SJ2	Q86SJ2				27.4884	27.3771	28.0536	28.0617	28.0753	27.6929	27.8293	28.1259	27.4398	27.3939	27.899	28.1315
sp|Q4VCS5|AMOT_HUMAN Angiomotin OS=Homo sapiens OX=9606 GN=AMOT PE=1 SV=1;tr|A6NP16|A6NP16_HUMAN Angiomotin OS=Homo sapiens OX=9606 GN=AMOT PE=1 SV=1;tr|E7ERM3|E7ERM3_HUMAN Angiomotin OS=Homo sapiens OX=9606 GN=AMOT PE=1 SV=1;sp|Q4VCS5-2|AMOT_HUMAN Isoform	Angiomotin	AMOT		0.71122	0.276915		1.17323	1.71145		0.793201	0.994182	10	10	10	11.9	11.9	11.9	118.08	0	15.052	3272600000	47	Q4VCS5;A6NP16;E7ERM3;Q4VCS5-2;Q8IY63-2;Q8IY63	Q4VCS5;A6NP16;E7ERM3;Q4VCS5-2				28.05	27.59	28.3496	28.2094	24.3624	27.3644	27.6719	27.0621	28.0835	28.2949	28.4065	28.5217
sp|Q01433|AMPD2_HUMAN AMP deaminase 2 OS=Homo sapiens OX=9606 GN=AMPD2 PE=1 SV=2;sp|Q01433-2|AMPD2_HUMAN Isoform Ex1A-2-3 of AMP deaminase 2 OS=Homo sapiens OX=9606 GN=AMPD2;tr|H0Y360|H0Y360_HUMAN AMP deaminase OS=Homo sapiens OX=9606 GN=AMPD2 PE=1 SV=2;tr	AMP deaminase 2	AMPD2		0.319635	0.0754542		0.0969148	-0.0334578		0.0754383	0.0209982	20	20	20	21.4	21.4	21.4	100.69	0	29.892	11613000000	118	Q01433;Q01433-2;H0Y360;A0A5F9UK94;Q01433-5;Q01433-4;Q01433-3;A0A804CCZ3;H0YF16;A0A7P0Z4H6;A0A590UK85;A0A590UJX5;A0A804H2H4;A0A7P0TB79;E9PJF6;E9PIJ1;A0A7P0T999	Q01433;Q01433-2;H0Y360;A0A5F9UK94;Q01433-5;Q01433-4;Q01433-3;A0A804CCZ3;H0YF16;A0A7P0Z4H6;A0A590UK85;A0A590UJX5;A0A804H2H4				29.5368	29.7364	29.6649	29.8771	29.6056	29.6661	29.9389	30.0402	29.6949	29.6645	29.9772	29.7804
sp|Q9H1A4|APC1_HUMAN Anaphase-promoting complex subunit 1 OS=Homo sapiens OX=9606 GN=ANAPC1 PE=1 SV=1;tr|H0Y564|H0Y564_HUMAN Anaphase-promoting complex subunit 1 (Fragment) OS=Homo sapiens OX=9606 GN=ANAPC1 PE=1 SV=1	Anaphase-promoting complex subunit 1	ANAPC1		0.585594	0.12005		0.226976	0.0548768		0.567866	0.0874636	30	30	30	21.9	21.9	21.9	216.5	0	136.95	25465000000	214	Q9H1A4;H0Y564;F8WAS1;A0A2R8YF63	Q9H1A4;H0Y564	1086			30.8466	30.7484	30.854	30.9837	30.85	31.0458	30.8348	30.9629	31.0637	31.1581	30.912	30.7792
sp|Q9UJX5|APC4_HUMAN Anaphase-promoting complex subunit 4 OS=Homo sapiens OX=9606 GN=ANAPC4 PE=1 SV=2;sp|Q9UJX5-3|APC4_HUMAN Isoform 3 of Anaphase-promoting complex subunit 4 OS=Homo sapiens OX=9606 GN=ANAPC4;sp|Q9UJX5-2|APC4_HUMAN Isoform 2 of Anaphase-pr	Anaphase-promoting complex subunit 4	ANAPC4		0.119742	0.0271654		0.400627	0.0706902		0.264644	0.0489278	8	8	8	9.5	9.5	9.5	92.115	0	47.652	3810100000	51	Q9UJX5;Q9UJX5-3;Q9UJX5-2;D6RAP6;D6RFM7	Q9UJX5;Q9UJX5-3;Q9UJX5-2				28.4052	28.1249	28.262	28.0159	28.3194	28.0998	27.9708	28.244	28.2385	28.2125	28.2293	28.2364
sp|Q86XL3|ANKL2_HUMAN Ankyrin repeat and LEM domain-containing protein 2 OS=Homo sapiens OX=9606 GN=ANKLE2 PE=1 SV=4;sp|Q86XL3-2|ANKL2_HUMAN Isoform 2 of Ankyrin repeat and LEM domain-containing protein 2 OS=Homo sapiens OX=9606 GN=ANKLE2	Ankyrin repeat and LEM domain-containing protein 2	ANKLE2		0.868423	-0.184448		0.414264	-0.0937672		0.801027	-0.139108	13	13	9	20.4	20.4	13.9	104.11	0	19.852	3264900000	43	Q86XL3;Q86XL3-2;F5H6J0	Q86XL3;Q86XL3-2				28.1475	27.9041	28.2174	27.8869	28.0083	28.1159	27.7624	27.9067	27.6945	27.9835	27.8008	27.9394
sp|O15084|ANR28_HUMAN Serine/threonine-protein phosphatase 6 regulatory ankyrin repeat subunit A OS=Homo sapiens OX=9606 GN=ANKRD28 PE=1 SV=5;sp|O15084-4|ANR28_HUMAN Isoform 4 of Serine/threonine-protein phosphatase 6 regulatory ankyrin repeat subunit A OS	Serine/threonine-protein phosphatase 6 regulatory ankyrin repeat subunit A	ANKRD28		0.130817	0.256133		0.448211	-0.539766		0.0972937	-0.141817	6	6	4	8.9	8.9	6.3	112.96	0	9.4748	1934000000	30	O15084;O15084-4;O15084-1;O15084-2;B4DIW9	O15084;O15084-4;O15084-1;O15084-2;B4DIW9				27.079	25.26	27.1562	27.5267	27.5582	27.3359	27.7546	27.5568	25.4198	27.4152	27.6808	27.5307
sp|Q9NW15|ANO10_HUMAN Anoctamin-10 OS=Homo sapiens OX=9606 GN=ANO10 PE=1 SV=2;sp|Q9NW15-2|ANO10_HUMAN Isoform 2 of Anoctamin-10 OS=Homo sapiens OX=9606 GN=ANO10;sp|Q9NW15-3|ANO10_HUMAN Isoform 3 of Anoctamin-10 OS=Homo sapiens OX=9606 GN=ANO10;sp|Q9NW15-5|	Anoctamin-10	ANO10		0.679045	-0.206052		0.295948	-0.103575		0.649433	-0.154813	21	21	21	23.8	23.8	23.8	76.328	0	225.71	54583000000	190	Q9NW15;Q9NW15-2;Q9NW15-3;Q9NW15-5;Q9NW15-4;C9J670;C9JQC9;C9JPY2;C9IYD3;H7C3N6;C9IZD0;C9JA49;C9JH90	Q9NW15;Q9NW15-2;Q9NW15-3;Q9NW15-5;Q9NW15-4	640;652			31.8573	32.1009	32.2698	32.2237	31.8762	31.834	32.2128	32.1188	31.8121	31.6294	32.1018	32.0843
tr|A0A7P0TBC5|A0A7P0TBC5_HUMAN Anoctamin OS=Homo sapiens OX=9606 GN=ANO6 PE=1 SV=1;sp|Q4KMQ2-3|ANO6_HUMAN Isoform 3 of Anoctamin-6 OS=Homo sapiens OX=9606 GN=ANO6;sp|Q4KMQ2|ANO6_HUMAN Anoctamin-6 OS=Homo sapiens OX=9606 GN=ANO6 PE=1 SV=2;sp|Q4KMQ2-2|ANO6_H	Anoctamin-6	ANO6		0.0810216	-0.0447021		0.046585	0.0243678		0.0206082	-0.0101671	6	6	6	8.6	8.6	8.6	104.8	0	23.086	1473300000	31	A0A7P0TBC5;Q4KMQ2-3;Q4KMQ2;Q4KMQ2-2;A0A7P0TAW4;A0A7P0T8Y2;A0A7P0TBI1;A0A7P0TAF4;Q4KMQ2-4;A0A7P0TBD5	A0A7P0TBC5;Q4KMQ2-3;Q4KMQ2;Q4KMQ2-2;A0A7P0TAW4;A0A7P0T8Y2;A0A7P0TBI1;A0A7P0TAF4;Q4KMQ2-4;A0A7P0TBD5				26.3824	26.5712	27.0233	27.1047	26.3637	26.5103	26.9858	26.9455	26.8862	26.7757	26.7927	26.4482
sp|Q9H6X2-5|ANTR1_HUMAN Isoform 5 of Anthrax toxin receptor 1 OS=Homo sapiens OX=9606 GN=ANTXR1;sp|Q9H6X2|ANTR1_HUMAN Anthrax toxin receptor 1 OS=Homo sapiens OX=9606 GN=ANTXR1 PE=1 SV=2	Anthrax toxin receptor 1	ANTXR1		0.271385	0.0792975		0.194174	0.0784655		0.307917	0.0788815	13	11	11	27.5	23.9	23.9	59.204	0	16.708	7387800000	71	Q9H6X2-5;Q9H6X2;A0A7P0Z463;H0YC24;A0A7P0T9B0;Q9H6X2-3;Q9H6X2-4;Q9H6X2-6;Q9H6X2-2	Q9H6X2-5;Q9H6X2	394			29.1548	28.9721	29.1532	29.1172	28.9222	29.0429	29.0066	29.4289	29.1014	29.0392	29.0597	29.5141
tr|J3KPY9|J3KPY9_HUMAN Anthrax toxin receptor OS=Homo sapiens OX=9606 GN=ANTXR2 PE=1 SV=1;sp|P58335-4|ANTR2_HUMAN Isoform 4 of Anthrax toxin receptor 2 OS=Homo sapiens OX=9606 GN=ANTXR2;tr|A0A7P0TAR4|A0A7P0TAR4_HUMAN Anthrax toxin receptor 2 OS=Homo sapien	Anthrax toxin receptor 2	ANTXR2		0.0304188	-0.0159578		0.212752	0.0957718		0.116616	0.039907	16	16	14	31.4	31.4	26.8	44.84	0	33.681	20107000000	111	J3KPY9;P58335-4;A0A7P0TAR4;A0A7P0Z4A8;P58335-2;P58335;A0A0C4DG84;P58335-3	J3KPY9;P58335-4;A0A7P0TAR4;A0A7P0Z4A8;P58335-2;P58335				30.6167	30.7731	30.5326	30.5443	30.5307	30.6012	30.3554	30.5324	31.0235	30.6935	30.4714	30.2144
sp|P04083|ANXA1_HUMAN Annexin A1 OS=Homo sapiens OX=9606 GN=ANXA1 PE=1 SV=2	Annexin A1	ANXA1		0.641885	-0.386884		0.141349	-0.0808153		0.425031	-0.23385	13	13	13	43.4	43.4	43.4	38.714	0	48.163	2361100000	60	P04083;Q5T3N1;Q5T3N0	P04083				27.563	28.5709	27.3282	27.5067	27.6287	26.8817	27.39	27.844	27.2036	27.296	27.4256	27.496
sp|P07355-2|ANXA2_HUMAN Isoform 2 of Annexin A2 OS=Homo sapiens OX=9606 GN=ANXA2;sp|P07355|ANXA2_HUMAN Annexin A2 OS=Homo sapiens OX=9606 GN=ANXA2 PE=1 SV=2;tr|H0YMW4|H0YMW4_HUMAN Annexin OS=Homo sapiens OX=9606 GN=ANXA2 PE=1 SV=2;tr|H0YN42|H0YN42_HUMAN An	Annexin A2;Annexin;Putative annexin A2-like protein	ANXA2;ANXA2P2		0.426817	-0.205245		0.491719	-0.195872		0.651706	-0.200559	18	18	18	51.3	51.3	51.3	40.411	0	158.23	23962000000	150	P07355-2;P07355;H0YMW4;H0YN42;H0YMU9;H0YMD0;H0YNB8;H0YKS4;A6NMY6;H0YM50;H0YMM1;A0A7I2V4P4;H0YLV6;H0YKX9;H0YMT9;H0YKZ7;H0YNP5;H0YKL9;H0YKV8;H0YL33;H0YN28;H0YMD9;H0YNA0;H0YKN4;H0YLE2	P07355-2;P07355;H0YMW4;H0YN42;H0YMU9;H0YMD0;H0YNB8;H0YKS4;A6NMY6;H0YM50;H0YMM1;A0A7I2V4P4;H0YLV6;H0YKX9;H0YMT9;H0YKZ7;H0YNP5;H0YKL9				31.2497	31.0709	30.633	30.7595	31.0721	31.0225	30.6926	30.8885	31.1544	30.4537	30.5046	30.7796
sp|P08758|ANXA5_HUMAN Annexin A5 OS=Homo sapiens OX=9606 GN=ANXA5 PE=1 SV=2;tr|E9PHT9|E9PHT9_HUMAN Annexin OS=Homo sapiens OX=9606 GN=ANXA5 PE=1 SV=1;tr|D6RBL5|D6RBL5_HUMAN Annexin OS=Homo sapiens OX=9606 GN=ANXA5 PE=1 SV=1	Annexin A5;Annexin	ANXA5		0.450678	-0.703256		0.414936	-0.698257		0.706857	-0.700757	7	7	7	31.2	31.2	31.2	35.936	0	34.704	1038900000	28	P08758;E9PHT9;D6RBL5;D6RBE9;D6RCN3	P08758;E9PHT9;D6RBL5				26.7035	26.4316	26.3524	26.1116	25.637	26.9783	26.5642	26.3996	23.7717	26.6364	25.6238	26.7542
sp|Q10567-3|AP1B1_HUMAN Isoform C of AP-1 complex subunit beta-1 OS=Homo sapiens OX=9606 GN=AP1B1;sp|Q10567-2|AP1B1_HUMAN Isoform B of AP-1 complex subunit beta-1 OS=Homo sapiens OX=9606 GN=AP1B1;sp|Q10567|AP1B1_HUMAN AP-1 complex subunit beta-1 OS=Homo sa	AP-1 complex subunit beta-1	AP1B1		0.550686	0.258546		0.0364772	0.0223341		0.327187	0.14044	20	9	9	20.8	12	12	103.56	0	16.429	6276900000	57	Q10567-3;Q10567-2;Q10567;Q10567-4;C9J1E7	Q10567-3;Q10567-2;Q10567;Q10567-4;C9J1E7	74;799			28.771	28.4317	28.5613	29.1391	28.7169	28.7731	29.0031	29.3548	29.3233	28.5739	29.0347	29.0053
tr|K7EJL1|K7EJL1_HUMAN AP-1 complex subunit mu-1 OS=Homo sapiens OX=9606 GN=AP1M1 PE=1 SV=1;sp|Q9BXS5|AP1M1_HUMAN AP-1 complex subunit mu-1 OS=Homo sapiens OX=9606 GN=AP1M1 PE=1 SV=3;sp|Q9BXS5-2|AP1M1_HUMAN Isoform 2 of AP-1 complex subunit mu-1 OS=Homo sa	AP-1 complex subunit mu-1	AP1M1		0.0148907	0.00569725		0.10789	-0.0420341		0.0617224	-0.0181684	21	21	21	63	63	63	40.296	0	67.447	30459000000	168	K7EJL1;Q9BXS5;Q9BXS5-2;E7ENJ6;K7EQX3;Q9Y6Q5;Q9Y6Q5-2;K7ERH5;K7EL08;A0A087WZX7;K7ENA7;K7EPR4;K7EJJ1;K7EK69;K7EPJ8;K7EMG5	K7EJL1;Q9BXS5;Q9BXS5-2;E7ENJ6				31.0703	31.3183	31.0447	31.1932	30.9729	31.2122	31.2252	31.4072	30.8637	31.1383	31.248	31.3993
tr|A0A2R8YGH5|A0A2R8YGH5_HUMAN AP complex subunit sigma OS=Homo sapiens OX=9606 GN=AP1S1 PE=1 SV=1;tr|H7C1E4|H7C1E4_HUMAN AP-1 complex subunit sigma-1A (Fragment) OS=Homo sapiens OX=9606 GN=AP1S1 PE=1 SV=1;sp|P61966-2|AP1S1_HUMAN Isoform 2 of AP-1 complex	AP-1 complex subunit sigma-1A	AP1S1		0.185242	-0.173553		0.0573697	-0.0919623		0.128405	-0.132758	3	3	3	16.6	16.6	16.6	18.602	0	4.4097	1297800000	24	A0A2R8YGH5;H7C1E4;P61966-2;P61966	A0A2R8YGH5;H7C1E4;P61966-2;P61966				26.3967	26.5006	26.7491	27.1239	25.2426	26.8918	27.1372	27.1723	27.1116	25.5984	26.8379	26.5281
sp|O95782-2|AP2A1_HUMAN Isoform B of AP-2 complex subunit alpha-1 OS=Homo sapiens OX=9606 GN=AP2A1;sp|O95782|AP2A1_HUMAN AP-2 complex subunit alpha-1 OS=Homo sapiens OX=9606 GN=AP2A1 PE=1 SV=3	AP-2 complex subunit alpha-1	AP2A1		0.13879	-0.0277376	+	1.47005	-0.130003		0.609576	-0.0788703	44	44	30	39.3	39.3	28.8	105.36	0	323.31	169400000000	458	O95782-2;O95782;M0R2D9;E9PPY8	O95782-2;O95782	10;644;754;848;877;931			33.7679	33.6858	33.4746	33.5	33.7424	33.6927	33.7959	33.6063	33.5635	33.6497	33.5734	33.5308
sp|O94973|AP2A2_HUMAN AP-2 complex subunit alpha-2 OS=Homo sapiens OX=9606 GN=AP2A2 PE=1 SV=2;sp|O94973-2|AP2A2_HUMAN Isoform 2 of AP-2 complex subunit alpha-2 OS=Homo sapiens OX=9606 GN=AP2A2;tr|A0A0G2JS82|A0A0G2JS82_HUMAN AP-2 complex subunit alpha-2 (Fr	AP-2 complex subunit alpha-2	AP2A2		0.337699	-0.0766468		1.05034	-0.122206		0.768534	-0.0994263	38	24	24	37.7	27.1	27.1	103.96	0	323.31	41118000000	267	O94973;O94973-2;A0A0G2JS82;O94973-3;A0A0G2JQM1;E9PR62;A0A0G2JRF9;A0A0G2JQA4;A0A0G2JQT9;H0YEG0;A0A0G2JRS3;A0A0G2JS17;H0YDE9;E9PNC4;E9PQP4	O94973;O94973-2;A0A0G2JS82;O94973-3;A0A0G2JQM1	10;832			31.7541	31.7853	31.4612	31.5567	31.6326	31.7046	31.6946	31.7078	31.7188	31.5722	31.509	31.4507
sp|P63010|AP2B1_HUMAN AP-2 complex subunit beta OS=Homo sapiens OX=9606 GN=AP2B1 PE=1 SV=1;sp|P63010-2|AP2B1_HUMAN Isoform 2 of AP-2 complex subunit beta OS=Homo sapiens OX=9606 GN=AP2B1;tr|A0A087X253|A0A087X253_HUMAN AP complex subunit beta OS=Homo sapien	AP-2 complex subunit beta	AP2B1		0.305267	0.0453157		0.152168	-0.0448194		0.00100353	0.000248194	30	30	19	32.7	32.7	23.9	104.55	0	104.03	38803000000	240	P63010;P63010-2;A0A087X253;P63010-3;A0A087WU93;A0A087WZQ6;A0A087WYD1;K7EN71;K7ERB2;K7EJX1;A0A087WXS3;K7EKZ5	P63010;P63010-2;A0A087X253;P63010-3;A0A087WU93;A0A087WZQ6;A0A087WYD1	74;797			31.4288	31.4042	31.5789	31.4944	31.273	31.5985	31.6644	31.7309	31.6036	31.4469	31.6083	31.4288
tr|A0A087WY71|A0A087WY71_HUMAN AP-2 complex subunit mu OS=Homo sapiens OX=9606 GN=AP2M1 PE=1 SV=1;sp|Q96CW1-2|AP2M1_HUMAN Isoform 2 of AP-2 complex subunit mu OS=Homo sapiens OX=9606 GN=AP2M1;sp|Q96CW1|AP2M1_HUMAN AP-2 complex subunit mu OS=Homo sapiens OX	AP-2 complex subunit mu	AP2M1		0.159896	0.0464115		0.262228	0.0602012		0.245387	0.0533063	14	14	14	31.3	31.3	31.3	49.526	0	21.605	9679900000	100	A0A087WY71;Q96CW1-2;Q96CW1;E9PFW3;C9JJ47;C9JGT8;C9JJD3;C9JTK4;C9JPV8;H7C4C3	A0A087WY71;Q96CW1-2;Q96CW1;E9PFW3;C9JJ47				29.6826	29.4783	29.6914	29.2875	29.5483	29.6716	29.5523	29.3124	29.6939	29.5701	29.6329	29.4286
sp|P53680|AP2S1_HUMAN AP-2 complex subunit sigma OS=Homo sapiens OX=9606 GN=AP2S1 PE=1 SV=2;tr|M0R0N4|M0R0N4_HUMAN AP complex subunit sigma OS=Homo sapiens OX=9606 GN=AP2S1 PE=1 SV=1;tr|X6R390|X6R390_HUMAN AP complex subunit sigma OS=Homo sapiens OX=9606 G	AP-2 complex subunit sigma	AP2S1		0.28768	0.0663471		0.550163	0.156475		0.486325	0.111411	8	8	8	52.8	52.8	52.8	17.018	0	18.997	44236000000	71	P53680;M0R0N4;X6R390;M0QYZ2;P53680-2;M0QZ21;M0R1S0	P53680;M0R0N4;X6R390;M0QYZ2;P53680-2;M0QZ21	21;137			31.6115	31.5819	31.9474	31.6627	31.6527	31.4254	31.4203	31.9445	31.7307	31.6659	31.8875	31.7847
sp|O14617-5|AP3D1_HUMAN Isoform 5 of AP-3 complex subunit delta-1 OS=Homo sapiens OX=9606 GN=AP3D1;sp|O14617|AP3D1_HUMAN AP-3 complex subunit delta-1 OS=Homo sapiens OX=9606 GN=AP3D1 PE=1 SV=1;sp|O14617-4|AP3D1_HUMAN Isoform 4 of AP-3 complex subunit delta	AP-3 complex subunit delta-1	AP3D1		0.295115	-0.091826		0.674534	-0.156541		0.594143	-0.124184	35	35	35	33	33	33	136.65	0	244.75	49149000000	267	O14617-5;O14617;O14617-4;O14617-2;O14617-3;A0A2R8Y611;A0A2R8Y4J3;A0A087WYN6;K7ELX8;K7ERW8;A0A2R8YCY8	O14617-5;O14617;O14617-4;O14617-2;O14617-3;A0A2R8Y611	720;1026			31.6565	31.7996	31.8701	32.1387	31.7278	31.8998	32.0592	32.0371	31.587	31.7226	31.9779	31.8102
sp|Q9Y2T2|AP3M1_HUMAN AP-3 complex subunit mu-1 OS=Homo sapiens OX=9606 GN=AP3M1 PE=1 SV=1	AP-3 complex subunit mu-1	AP3M1		0.141108	0.0329404		0.0704327	-0.0283136		0.00702048	0.00231338	6	6	4	24.4	24.4	19.6	46.939	0	17.007	4081700000	43	Q9Y2T2	Q9Y2T2				28.1347	28.4007	28.2408	28.0138	27.913	28.178	28.5657	28.3783	28.164	28.3167	28.1965	28.2445
sp|Q92572|AP3S1_HUMAN AP-3 complex subunit sigma-1 OS=Homo sapiens OX=9606 GN=AP3S1 PE=1 SV=1;tr|F5H459|F5H459_HUMAN AP complex subunit sigma OS=Homo sapiens OX=9606 GN=AP3S1 PE=1 SV=1	AP-3 complex subunit sigma-1	AP3S1		0.884383	-0.0978885		0.0335659	0.0176101		0.118164	-0.0401392	8	8	8	37.8	37.8	37.8	21.732	0	40.151	17894000000	86	Q92572;F5H459	Q92572;F5H459	168			30.3933	30.4116	30.4304	30.5853	29.814	30.5344	30.4358	30.5743	30.3872	30.2592	30.3648	30.4177
sp|O43299|AP5Z1_HUMAN AP-5 complex subunit zeta-1 OS=Homo sapiens OX=9606 GN=AP5Z1 PE=1 SV=2;tr|A0A3B3ISJ0|A0A3B3ISJ0_HUMAN AP-5 complex subunit zeta-1 OS=Homo sapiens OX=9606 GN=AP5Z1 PE=1 SV=1;sp|O43299-2|AP5Z1_HUMAN Isoform 2 of AP-5 complex subunit zet	AP-5 complex subunit zeta-1	AP5Z1		0.303341	-0.118279	+	1.48105	-0.39847		1.05761	-0.258375	7	7	7	11.8	11.8	11.8	88.604	0	24.093	2322000000	37	O43299;A0A3B3ISJ0;O43299-2;A0A3B3IS81;O43299-3;A0A3B3IRY2;A0A3B3ITJ1	O43299;A0A3B3ISJ0;O43299-2				27.3895	27.591	27.17	27.3773	27.6281	27.774	27.601	27.6455	27.3215	27.6285	27.1135	26.9913
tr|G3V1C3|G3V1C3_HUMAN Apoptosis inhibitor 5 OS=Homo sapiens OX=9606 GN=API5 PE=1 SV=1;sp|Q9BZZ5-2|API5_HUMAN Isoform 2 of Apoptosis inhibitor 5 OS=Homo sapiens OX=9606 GN=API5;sp|Q9BZZ5|API5_HUMAN Apoptosis inhibitor 5 OS=Homo sapiens OX=9606 GN=API5 PE=1	Apoptosis inhibitor 5	API5		0.940706	0.157969		1.02345	0.266405		1.12498	0.212187	18	18	18	33.1	33.1	33.1	57.56	0	99.27	16724000000	131	G3V1C3;Q9BZZ5-2;Q9BZZ5;Q9BZZ5-3;Q9BZZ5-6;Q9BZZ5-5;Q9BZZ5-1;H0YER7;E9PQK6	G3V1C3;Q9BZZ5-2;Q9BZZ5;Q9BZZ5-3;Q9BZZ5-6;Q9BZZ5-5;Q9BZZ5-1				30.2871	30.0919	30.4481	30.292	29.8032	30.2467	30.2526	30.3829	30.4015	30.3283	30.4987	30.5225
sp|Q06481-5|APLP2_HUMAN Isoform 5 of Amyloid beta precursor like protein 2 OS=Homo sapiens OX=9606 GN=APLP2;sp|Q06481-4|APLP2_HUMAN Isoform 4 of Amyloid beta precursor like protein 2 OS=Homo sapiens OX=9606 GN=APLP2;sp|Q06481-2|APLP2_HUMAN Isoform 2 of Amy	Amyloid-like protein 2	APLP2		0.156378	-0.03899		1.23799	0.206694		0.343153	0.0838521	15	15	13	32.8	32.8	30.8	59.151	0	27.717	9972900000	99	Q06481-5;Q06481-4;Q06481-2;Q06481-3;Q06481-6;Q06481;E9PSC7;E9PQS3;E9PK76	Q06481-5;Q06481-4;Q06481-2;Q06481-3;Q06481-6;Q06481	504			29.5977	29.5332	29.9293	29.6138	29.5969	29.4704	29.4147	29.2094	29.5552	29.5832	29.7053	29.6744
sp|Q9HDC9|APMAP_HUMAN Adipocyte plasma membrane-associated protein OS=Homo sapiens OX=9606 GN=APMAP PE=1 SV=2;sp|Q9HDC9-2|APMAP_HUMAN Isoform 2 of Adipocyte plasma membrane-associated protein OS=Homo sapiens OX=9606 GN=APMAP;tr|H0Y512|H0Y512_HUMAN Adipocyt	Adipocyte plasma membrane-associated protein	APMAP		0.222204	0.128973		0.348005	0.169097		0.402441	0.149035	17	17	17	35.6	35.6	35.6	46.48	0	95.437	36367000000	147	Q9HDC9;Q9HDC9-2;H0Y512	Q9HDC9;Q9HDC9-2;H0Y512	112;355			31.6123	31.6168	31.0609	31.2571	31.468	31.53	31.2427	31.1458	31.9443	31.7081	31.2749	31.1356
sp|P04114|APOB_HUMAN Apolipoprotein B-100 OS=Homo sapiens OX=9606 GN=APOB PE=1 SV=2	Apolipoprotein B-100;Apolipoprotein B-48	APOB		0.205236	-0.139568	+	1.4833	-1.00057		0.822528	-0.570071	7	7	6	1.8	1.8	1.5	515.6	0	7.0156	2102100000	29	P04114;A8MUN2	P04114	1107			27.388	27.2959	26.5465	26.7348	28.4336	28.3738	27.3028	27.299	26.6216	26.5425	27.3021	26.9408
sp|Q9UH17-3|ABC3B_HUMAN Isoform 3 of DNA dC->dU-editing enzyme APOBEC-3B OS=Homo sapiens OX=9606 GN=APOBEC3B;sp|Q9UH17|ABC3B_HUMAN DNA dC->dU-editing enzyme APOBEC-3B OS=Homo sapiens OX=9606 GN=APOBEC3B PE=1 SV=1;sp|P31941-2|ABC3A_HUMAN Isoform 2 of DNA dC	DNA dC->dU-editing enzyme APOBEC-3B;DNA dC->dU-editing enzyme APOBEC-3A	APOBEC3B;APOBEC3A		0.415735	-0.165769		0.0490659	-0.0324292		0.205404	-0.0990992	8	8	1	24.4	24.4	2.8	43.081	0	23.193	13318000000	68	Q9UH17-3;Q9UH17;P31941-2;P31941	Q9UH17-3;Q9UH17;P31941-2;P31941	9;12			30.0732	30.3068	30.2366	29.561	30.3522	30.2371	29.6121	29.4429	29.966	29.7799	29.9743	29.7944
tr|E9PG40|E9PG40_HUMAN Amyloid-beta A4 protein OS=Homo sapiens OX=9606 GN=APP PE=1 SV=1;sp|P05067-7|A4_HUMAN Isoform L-APP733 of Amyloid-beta precursor protein OS=Homo sapiens OX=9606 GN=APP;sp|P05067-11|A4_HUMAN Isoform 11 of Amyloid-beta precursor protei	Amyloid beta A4 protein;N-APP;Soluble APP-alpha;Soluble APP-beta;C99;Beta-amyloid protein 42;Beta-amyloid protein 40;C83;P3(42);P3(40);C80;Gamma-secretase C-terminal fragment 59;Gamma-secretase C-terminal fragment 57;Gamma-secretase C-terminal fragment 50;C31	APP		0.267597	0.0915833		0.162527	0.063158		0.312311	0.0773706	10	8	8	15.8	14.4	14.4	80.832	0	54.002	3348000000	46	E9PG40;P05067-7;P05067-11;P05067-8;P05067-9;P05067;A0A0A0MRG2;P05067-10;P05067-3;P05067-4;P05067-5;P05067-6;H7C0V9;H7C2L2	E9PG40;P05067-7;P05067-11;P05067-8;P05067-9;P05067;A0A0A0MRG2;P05067-10;P05067-3;P05067-4;P05067-5;P05067-6;H7C0V9				27.986	27.8075	28.0701	27.971	27.9811	27.8171	27.9698	28.1803	27.9028	27.7629	28.2253	28.3099
sp|Q7Z2E3|APTX_HUMAN Aprataxin OS=Homo sapiens OX=9606 GN=APTX PE=1 SV=2;sp|Q7Z2E3-7|APTX_HUMAN Isoform 7 of Aprataxin OS=Homo sapiens OX=9606 GN=APTX;sp|Q7Z2E3-3|APTX_HUMAN Isoform 3 of Aprataxin OS=Homo sapiens OX=9606 GN=APTX;sp|Q7Z2E3-9|APTX_HUMAN Isof	Aprataxin	APTX		0.534847	0.0964446		0.165018	-0.0362911		0.153505	0.0300767	17	17	17	36.5	36.5	36.5	40.74	0	48.869	27140000000	161	Q7Z2E3;Q7Z2E3-7;Q7Z2E3-3;Q7Z2E3-9;Q7Z2E3-11;A0A5K1VW64;Q7Z2E3-8;Q7Z2E3-5;Q7Z2E3-10;C9J8U3;A0A0A0MRW7;Q7Z2E3-4;Q7Z2E3-13;Q7Z2E3-2;Q7Z2E3-6;A0A5F9ZGW5;A0A5F9ZI51;Q7Z2E3-12;A0A5K1VW80;F8WBD6;Q6JV79;F8WBM3	Q7Z2E3;Q7Z2E3-7;Q7Z2E3-3;Q7Z2E3-9;Q7Z2E3-11;A0A5K1VW64;Q7Z2E3-8;Q7Z2E3-5;Q7Z2E3-10;C9J8U3;A0A0A0MRW7;Q7Z2E3-4;Q7Z2E3-13				30.8811	30.8339	30.9909	31.07	30.9237	31.1535	31.066	31.1637	31.028	30.8896	31.0407	31.2034
sp|O60306|AQR_HUMAN RNA helicase aquarius OS=Homo sapiens OX=9606 GN=AQR PE=1 SV=4	Intron-binding protein aquarius	AQR		0.398646	0.0613937		0.669948	0.105556		0.65233	0.0834749	36	35	35	29.5	29	29	171.29	0	118.37	24983000000	283	O60306;H0YH15;H0YLN9	O60306				31.0056	30.9411	30.9363	30.7486	30.9627	30.9212	30.6722	30.8989	31.0751	30.9723	30.9374	30.8924
sp|P84077|ARF1_HUMAN ADP-ribosylation factor 1 OS=Homo sapiens OX=9606 GN=ARF1 PE=1 SV=2;sp|P61204|ARF3_HUMAN ADP-ribosylation factor 3 OS=Homo sapiens OX=9606 GN=ARF3 PE=1 SV=2;tr|F5H423|F5H423_HUMAN Uncharacterized protein OS=Homo sapiens OX=9606 PE=3 SV	ADP-ribosylation factor 1;ADP-ribosylation factor 3	ARF1;ARF3		0.147138	0.0828085		0.00669377	0.00440454		0.0846926	0.0436065	8	8	5	64.1	64.1	35.4	20.697	0	48.287	13342000000	79	P84077;P61204;F5H423;P61204-2;F5H0C7;H0YGG7	P84077;P61204;F5H423;P61204-2;F5H0C7	110;134			29.3646	29.7705	29.5991	30.1905	29.3397	29.7321	29.9852	30.1813	29.5997	30.0938	29.9556	29.6068
sp|P18085|ARF4_HUMAN ADP-ribosylation factor 4 OS=Homo sapiens OX=9606 GN=ARF4 PE=1 SV=3;tr|C9JPM4|C9JPM4_HUMAN ADP-ribosylation factor 4 (Fragment) OS=Homo sapiens OX=9606 GN=ARF4 PE=1 SV=1;tr|C9JAK5|C9JAK5_HUMAN ADP-ribosylation factor 4 OS=Homo sapiens	ADP-ribosylation factor 4	ARF4		0.30819	0.181313		0.107817	-0.0863967		0.0732218	0.0474582	5	2	2	38.3	9.4	9.4	20.511	0	8.2987	18076000000	25	P18085;C9JPM4;C9JAK5;U3KQF2	P18085;C9JPM4;C9JAK5				30.1696	30.5743	29.866	30.4403	29.9441	31.0273	30.6599	30.4898	30.861	30.6597	30.2295	30.0252
sp|P84085|ARF5_HUMAN ADP-ribosylation factor 5 OS=Homo sapiens OX=9606 GN=ARF5 PE=1 SV=2;tr|C9J1Z8|C9J1Z8_HUMAN ADP-ribosylation factor 5 (Fragment) OS=Homo sapiens OX=9606 GN=ARF5 PE=1 SV=1	ADP-ribosylation factor 5	ARF5		0.413891	0.388187		0.587016	0.444684		0.689643	0.416436	6	3	3	48.3	19.4	19.4	20.529	0	9.4296	4592100000	41	P84085;C9J1Z8;F5H1V1;F5H6T5;F8WDB3	P84085;C9J1Z8	110			28.8552	27.7305	27.7065	28.4879	27.9129	27.7228	28.5165	28.4019	28.8728	29.135	28.5792	27.7458
sp|P62330|ARF6_HUMAN ADP-ribosylation factor 6 OS=Homo sapiens OX=9606 GN=ARF6 PE=1 SV=2	ADP-ribosylation factor 6	ARF6	+	2.37253	0.535535	+	2.29723	0.633483	+	3.50938	0.584509	3	3	3	19.4	19.4	19.4	20.082	0	6.663	1813800000	23	P62330	P62330				26.9495	26.9834	26.7626	27.0001	26.7722	26.8976	27.0567	26.5773	27.6239	27.3908	27.6351	27.188
sp|Q9Y6D6|BIG1_HUMAN Brefeldin A-inhibited guanine nucleotide-exchange protein 1 OS=Homo sapiens OX=9606 GN=ARFGEF1 PE=1 SV=2;tr|E5RIF2|E5RIF2_HUMAN Brefeldin A-inhibited guanine nucleotide-exchange protein 1 (Fragment) OS=Homo sapiens OX=9606 GN=ARFGEF1 P	Brefeldin A-inhibited guanine nucleotide-exchange protein 1	ARFGEF1		0.184302	-0.111484		0.103548	-0.0356727		0.177814	-0.0735781	18	18	11	12.3	12.3	8.1	208.76	0	36.339	4962800000	70	Q9Y6D6;E5RIF2;E5RHL7;E5RHZ1;E5RJN9	Q9Y6D6;E5RIF2		894;896;897;903		28.0636	28.765	28.5806	29.0495	28.4056	28.6775	28.5217	28.5507	28.229	28.4037	28.6726	28.7074
tr|A0A7P0TA34|A0A7P0TA34_HUMAN Brefeldin A-inhibited guanine nucleotide-exchange protein 2 OS=Homo sapiens OX=9606 GN=ARFGEF2 PE=1 SV=1;tr|A0A7P0T7Z2|A0A7P0T7Z2_HUMAN Brefeldin A-inhibited guanine nucleotide-exchange protein 2 OS=Homo sapiens OX=9606 GN=AR	Brefeldin A-inhibited guanine nucleotide-exchange protein 2	ARFGEF2		0.0251172	-0.0294991		0.442577	-0.326686		0.237471	-0.178092	18	11	11	12.2	8.1	8.1	195.28	0	11.565	1440800000	27	A0A7P0TA34;A0A7P0T7Z2;Q9Y6D5;A0A7P0T9L9;A0A7P0T9L6;A0A7P0Z446;A0A7P0TAV0	A0A7P0TA34;A0A7P0T7Z2;Q9Y6D5;A0A7P0T9L9				26.9507	27.2398	25.8458	26.6667	27.4927	26.7594	26.6005	27.0392	26.2816	27.3959	26.6559	26.2516
sp|Q52LW3|RHG29_HUMAN Rho GTPase-activating protein 29 OS=Homo sapiens OX=9606 GN=ARHGAP29 PE=1 SV=2;tr|F8VWZ8|F8VWZ8_HUMAN Rho GTPase-activating protein 29 OS=Homo sapiens OX=9606 GN=ARHGAP29 PE=1 SV=1	Rho GTPase-activating protein 29	ARHGAP29		0.0551716	0.0268111		0.143047	-0.0788045		0.0572765	-0.0259967	14	14	14	14.7	14.7	14.7	142.06	0	31.111	4107800000	59	Q52LW3;F8VWZ8;Q52LW3-2	Q52LW3;F8VWZ8				28.4402	28.5548	28.0275	28.2441	28.5635	28.8138	28.2534	28.0583	28.5352	28.4433	28.4233	27.9721
sp|O14497-2|ARI1A_HUMAN Isoform 2 of AT-rich interactive domain-containing protein 1A OS=Homo sapiens OX=9606 GN=ARID1A;sp|O14497|ARI1A_HUMAN AT-rich interactive domain-containing protein 1A OS=Homo sapiens OX=9606 GN=ARID1A PE=1 SV=3;tr|H0Y488|H0Y488_HUMA	AT-rich interactive domain-containing protein 1A	ARID1A		0.419757	-0.0727534		0.14356	-0.0356612		0.304675	-0.0542073	23	17	17	15.2	14.1	14.1	218.33	0	41.67	7932500000	79	O14497-2;O14497;H0Y488;A0A1B0GTU5;O14497-3;A0A087WUV6;H0YCU6;H0YEW5	O14497-2;O14497;H0Y488;A0A1B0GTU5;O14497-3;A0A087WUV6		363		29.3002	29.2248	29.4841	29.2117	29.3121	29.4075	29.0264	29.3264	29.1947	29.1581	29.3607	29.2163
sp|Q8NFD5-3|ARI1B_HUMAN Isoform 3 of AT-rich interactive domain-containing protein 1B OS=Homo sapiens OX=9606 GN=ARID1B;sp|Q8NFD5|ARI1B_HUMAN AT-rich interactive domain-containing protein 1B OS=Homo sapiens OX=9606 GN=ARID1B PE=1 SV=2;sp|Q8NFD5-2|ARI1B_HUM	AT-rich interactive domain-containing protein 1B	ARID1B		0.162171	-0.054173		0.900383	0.205084		0.286814	0.0754557	102	2	2	51.6	0.7	0.7	241.46	0	4.1747	60412000000	14	Q8NFD5-3;Q8NFD5;Q8NFD5-2	Q8NFD5-3;Q8NFD5;Q8NFD5-2	59;378;379;380;429;430;473;479;501;510;518;521;523;631;751;780;886;900;903;910;918;937;1120;1294;1304;1306;1310;1313;1325;1336;1341;1346;1349;1358;1363;1416;1419;1511;1533;1539;1540;1607;1618;1624;2005;2170;2172	424;502;738;742;907;1083;1084;1295;1608;1612;1801;1802		32.2126	32.2888	32.4771	32.2469	32.0169	32.0246	32.0789	32.068	32.4129	31.9527	32.4474	32.1956
tr|A0A6Q8NVI4|A0A6Q8NVI4_HUMAN AT-rich interactive domain-containing protein 1B OS=Homo sapiens OX=9606 GN=ARID1B PE=1 SV=1;tr|A0A3F2YNW7|A0A3F2YNW7_HUMAN AT-rich interactive domain-containing protein 1B OS=Homo sapiens OX=9606 GN=ARID1B PE=1 SV=1;tr|A0A1B	AT-rich interactive domain-containing protein 1B	ARID1B		0.166214	-0.0445366		0.357507	0.0695124		0.0510189	0.0124879	107	107	6	50.7	50.7	1.2	249.28	0	323.31	2110100000000	2373	A0A6Q8NVI4;A0A3F2YNW7;A0A1B0GVK1;Q8NFD5-4;H0Y2R3;A0A1B0GUC6;A0A1B0GUG2;A0A1B0GU65;A0A1B0GTE8;Q9Y651	A0A6Q8NVI4;A0A3F2YNW7;A0A1B0GVK1;Q8NFD5-4	142;461;462;463;512;513;556;562;584;593;601;604;606;714;834;863;969;983;986;993;1001;1020;1203;1377;1387;1389;1393;1396;1408;1419;1424;1429;1432;1441;1446;1499;1502;1594;1616;1622;1623;1690;1701;1707;2088;2253;2255	22;507;585;821;825;990;1166;1167;1378;1691;1695;1884;1885		37.0401	37.1068	37.4123	37.3241	36.9677	37.074	37.1098	37.2756	37.0725	37.0928	37.2808	37.2591
sp|Q68CP9-3|ARID2_HUMAN Isoform 2 of AT-rich interactive domain-containing protein 2 OS=Homo sapiens OX=9606 GN=ARID2;sp|Q68CP9|ARID2_HUMAN AT-rich interactive domain-containing protein 2 OS=Homo sapiens OX=9606 GN=ARID2 PE=1 SV=2;tr|F8VWP4|F8VWP4_HUMAN AT	AT-rich interactive domain-containing protein 2	ARID2		0.070013	-0.110322		0.778251	-0.639738		0.425063	-0.37503	3	3	3	2.2	2.2	2.2	191.42	0	5.6789	589560000	13	Q68CP9-3;Q68CP9;F8VWP4;F8W108;F8WCU9;A0A087WY37	Q68CP9-3;Q68CP9;F8VWP4;F8W108;F8WCU9				25.9311	25.0123	24.267	25.8289	25.7993	25.8061	25.7664	25.7852	25.5176	25.0414	25.9686	24.0705
sp|Q14865|ARI5B_HUMAN AT-rich interactive domain-containing protein 5B OS=Homo sapiens OX=9606 GN=ARID5B PE=1 SV=3;tr|A0A7P0TAD2|A0A7P0TAD2_HUMAN AT-rich interactive domain-containing protein 5B OS=Homo sapiens OX=9606 GN=ARID5B PE=1 SV=1;sp|Q14865-2|ARI5B	AT-rich interactive domain-containing protein 5B	ARID5B		0.319406	-0.108006		0.490267	0.115026		0.009882	0.00350976	29	29	29	31.3	31.3	31.3	132.37	0	120	14250000000	201	Q14865;A0A7P0TAD2;Q14865-2;Q14865-3;A0A2R8Y5F2	Q14865;A0A7P0TAD2;Q14865-2				30.0893	30.086	30.5471	30.097	29.8552	30.0371	29.9041	30.1309	29.9056	29.9985	30.213	30.2703
tr|B4DZG7|B4DZG7_HUMAN ADP-ribosylation factor-like protein 1 OS=Homo sapiens OX=9606 GN=ARL1 PE=1 SV=1;tr|F8VYN9|F8VYN9_HUMAN ADP-ribosylation factor-like protein 1 OS=Homo sapiens OX=9606 GN=ARL1 PE=1 SV=1;sp|P40616-2|ARL1_HUMAN Isoform 2 of ADP-ribosyla	ADP-ribosylation factor-like protein 1	ARL1		0.787181	0.198208	+	2.50466	0.240699	+	1.48492	0.219454	6	6	6	48.1	48.1	48.1	15.443	0	214.99	21528000000	71	B4DZG7;F8VYN9;P40616-2;P40616	B4DZG7;F8VYN9;P40616-2;P40616	64			30.2822	30.3392	30.621	30.7958	30.5026	30.3894	30.4146	30.5617	30.7502	30.7572	30.7019	30.6217
sp|P56559|ARL4C_HUMAN ADP-ribosylation factor-like protein 4C OS=Homo sapiens OX=9606 GN=ARL4C PE=1 SV=1;sp|P56559-2|ARL4C_HUMAN Isoform 2 of ADP-ribosylation factor-like protein 4C OS=Homo sapiens OX=9606 GN=ARL4C;sp|P49703|ARL4D_HUMAN ADP-ribosylation fa	ADP-ribosylation factor-like protein 4C;ADP-ribosylation factor-like protein 4D	ARL4C;ARL4D	+	1.41653	1.47728		0.942116	0.911069	+	1.44456	1.19418	2	2	2	14.6	14.6	14.6	21.487	0	7.5928	1899900000	13	P56559;P56559-2;P49703	P56559;P56559-2;P49703				27.3103	25.1185	25.4644	25.5265	27.012	26.0095	25.4482	27.2148	26.7648	27.0081	27.7876	27.7683
sp|Q15041-2|AR6P1_HUMAN Isoform 2 of ADP-ribosylation factor-like protein 6-interacting protein 1 OS=Homo sapiens OX=9606 GN=ARL6IP1;sp|Q15041|AR6P1_HUMAN ADP-ribosylation factor-like protein 6-interacting protein 1 OS=Homo sapiens OX=9606 GN=ARL6IP1 PE=1	ADP-ribosylation factor-like protein 6-interacting protein 1	ARL6IP1		0.306103	0.344841		0.0509972	0.0825229		0.192111	0.213682	5	5	5	24.7	24.7	24.7	20.26	0	8.8942	2225700000	37	Q15041-2;Q15041;H3BPJ2;H3BN98;Q15041-3;H3BTX6	Q15041-2;Q15041;H3BPJ2;H3BN98				27.961	26.8917	26.3885	27.2415	28.2629	27.8811	27.1998	26.1881	28.283	27.7516	26.7992	27.0282
sp|O75915|PRAF3_HUMAN PRA1 family protein 3 OS=Homo sapiens OX=9606 GN=ARL6IP5 PE=1 SV=1	PRA1 family protein 3	ARL6IP5		0.860485	0.519326		0.35872	0.257308		0.899863	0.388317	12	12	12	36.2	36.2	36.2	21.614	0	49.244	53529000000	172	O75915;F8WF90;C9JQU6;F8WF33	O75915	162			31.6841	31.3642	31.6539	31.9177	31.6492	31.776	32.2325	32.0101	32.7533	32.5568	31.7524	31.6346
sp|Q8N6S5|AR6P6_HUMAN ADP-ribosylation factor-like protein 6-interacting protein 6 OS=Homo sapiens OX=9606 GN=ARL6IP6 PE=1 SV=1	ADP-ribosylation factor-like protein 6-interacting protein 6	ARL6IP6		0.593245	0.187132		0.974921	0.255263		0.967321	0.221198	8	8	8	21.2	21.2	21.2	24.676	0	9.9219	5524800000	46	Q8N6S5	Q8N6S5				28.3817	28.9511	28.609	28.8419	28.851	28.6276	28.7017	28.3309	29.0235	28.7186	28.7816	29.0085
sp|Q96BM9|ARL8A_HUMAN ADP-ribosylation factor-like protein 8A OS=Homo sapiens OX=9606 GN=ARL8A PE=1 SV=1	ADP-ribosylation factor-like protein 8A	ARL8A	+	2.09851	0.207321	+	3.49383	0.321889	+	3.52598	0.264605	7	4	4	46.8	21.5	21.5	21.416	0	10.466	5155800000	39	Q96BM9;A0A087X2J2	Q96BM9				28.385	28.2589	28.4098	28.3057	28.2462	28.1755	28.2532	28.2262	28.6386	28.5142	28.5814	28.4544
sp|Q9NVJ2|ARL8B_HUMAN ADP-ribosylation factor-like protein 8B OS=Homo sapiens OX=9606 GN=ARL8B PE=1 SV=1	ADP-ribosylation factor-like protein 8B	ARL8B		0.540485	0.326771		0.165192	-0.138693		0.117755	0.0940387	11	11	8	58.6	58.6	45.7	21.539	0	97.259	19263000000	86	Q9NVJ2;Q9NVJ2-2	Q9NVJ2	95			29.8544	29.6254	30.6444	30.5311	30.2323	30.0204	31.2625	31.002	30.1156	30.6653	30.6103	30.5712
sp|Q8N2F6-3|ARM10_HUMAN Isoform 3 of Armadillo repeat-containing protein 10 OS=Homo sapiens OX=9606 GN=ARMC10;sp|Q8N2F6|ARM10_HUMAN Armadillo repeat-containing protein 10 OS=Homo sapiens OX=9606 GN=ARMC10 PE=1 SV=1;sp|Q8N2F6-6|ARM10_HUMAN Isoform 6 of Arma	Armadillo repeat-containing protein 10	ARMC10		0.00735885	-0.00195646		0.0415047	0.017642		0.0265482	0.00784278	9	9	9	33.1	33.1	33.1	31.079	0	26.015	4992600000	68	Q8N2F6-3;Q8N2F6;Q8N2F6-6;Q8N2F6-4;Q8N2F6-5;Q8N2F6-2;A0A0J9YWR7;H7C2M7;H7BXQ8;A0A0J9YXE4;C9J5N7;A0A0J9YY38;H7BXM8;A0A0J9YXV5	Q8N2F6-3;Q8N2F6;Q8N2F6-6;Q8N2F6-4;Q8N2F6-5;Q8N2F6-2;A0A0J9YWR7;H7C2M7;H7BXQ8;A0A0J9YXE4				28.5353	28.4806	28.669	28.5392	28.3679	28.3091	28.8514	28.6174	28.7753	28.4574	28.4206	28.563
tr|B4E1N1|B4E1N1_HUMAN Armadillo repeat-containing protein 6 OS=Homo sapiens OX=9606 GN=ARMC6 PE=1 SV=1;sp|Q6NXE6-2|ARMC6_HUMAN Isoform 2 of Armadillo repeat-containing protein 6 OS=Homo sapiens OX=9606 GN=ARMC6;sp|Q6NXE6|ARMC6_HUMAN Armadillo repeat-conta	Armadillo repeat-containing protein 6	ARMC6		0.282853	0.254656	+	1.75012	-0.683252		0.235585	-0.214298	3	3	3	13	13	13	44.118	0	15.368	1010800000	15	B4E1N1;Q6NXE6-2;Q6NXE6;H0YGL0;H0YGQ5;H0YH65;F5H6J3;F5H2X2;F5H2K4;F5GWV0;F5H4P3	B4E1N1;Q6NXE6-2;Q6NXE6				26.2534	25.3872	25.1769	26.6547	26.5044	26.5347	27.0496	27.1353	25.9032	25.9006	26.2819	26.4052
tr|G5E9V6|G5E9V6_HUMAN Armadillo repeat-containing protein 8 OS=Homo sapiens OX=9606 GN=ARMC8 PE=1 SV=1;sp|Q8IUR7-6|ARMC8_HUMAN Isoform 6 of Armadillo repeat-containing protein 8 OS=Homo sapiens OX=9606 GN=ARMC8;sp|Q8IUR7-8|ARMC8_HUMAN Isoform 8 of Armadil	Armadillo repeat-containing protein 8	ARMC8		0.38397	0.0716844		1.02708	0.118968		0.795425	0.0953262	3	3	3	8.5	8.5	8.5	44.499	0	3.2462	1941100000	16	G5E9V6;Q8IUR7-6;Q8IUR7-8;Q8IUR7-7;Q8IUR7-2;Q8IUR7;C9JAA7;C9JBY2;G5E9V7;B7Z637;Q8IUR7-3;H7C5B7;C9J8P8;C9J2I1	G5E9V6;Q8IUR7-6;Q8IUR7-8;Q8IUR7-7;Q8IUR7-2;Q8IUR7;C9JAA7;C9JBY2;G5E9V7;B7Z637;Q8IUR7-3				27.2359	26.9944	27.322	27.1984	27.1284	27.2246	27.0295	27.1791	27.2391	27.1565	27.2799	27.3619
sp|Q7Z3E5|ARMC9_HUMAN LisH domain-containing protein ARMC9 OS=Homo sapiens OX=9606 GN=ARMC9 PE=1 SV=3;sp|Q7Z3E5-2|ARMC9_HUMAN Isoform 2 of LisH domain-containing protein ARMC9 OS=Homo sapiens OX=9606 GN=ARMC9;tr|A0A804HHZ1|A0A804HHZ1_HUMAN LisH domain-cont	LisH domain-containing protein ARMC9	ARMC9		0.110053	-0.0251775		0.910256	-0.183701		0.630079	-0.104439	16	16	16	23.2	23.2	23.2	91.818	0	61.396	12018000000	93	Q7Z3E5;Q7Z3E5-2;A0A804HHZ1;A0A2Q3DP09;A0A804HI20;A0A804HJ52;A0A804HIH2;A0A804HIU9;H7BZY2;A0A804HJI1;A0A804HK42;A0A804HK85;A0A804HL13;A0A804HJ95;C9JW07;A0A804HIT2;A0A804HLH5;H7BZA2	Q7Z3E5;Q7Z3E5-2;A0A804HHZ1;A0A2Q3DP09;A0A804HI20;A0A804HJ52;A0A804HIH2;A0A804HIU9;H7BZY2;A0A804HJI1;A0A804HK42;A0A804HK85;A0A804HL13;A0A804HJ95				29.7424	29.8171	29.8272	29.8366	29.9012	30.0192	29.83	30.107	29.687	29.6041	29.871	29.9604
sp|Q7L311|ARMX2_HUMAN Armadillo repeat-containing X-linked protein 2 OS=Homo sapiens OX=9606 GN=ARMCX2 PE=2 SV=1	Armadillo repeat-containing X-linked protein 2	ARMCX2		0.296341	-0.246309		0.315017	-0.215095		0.448988	-0.230702	4	4	4	8.2	8.2	8.2	65.683	0	5.9138	1025400000	28	Q7L311	Q7L311				26.6656	26.4173	26.678	25.7962	26.5281	26.3804	26.3376	26.1862	25.3568	26.1281	26.5294	26.5577
sp|Q9H993|ARMT1_HUMAN Damage-control phosphatase ARMT1 OS=Homo sapiens OX=9606 GN=ARMT1 PE=1 SV=1;tr|F5GZY1|F5GZY1_HUMAN Sugar phosphate phosphatase OS=Homo sapiens OX=9606 GN=ARMT1 PE=1 SV=1	Protein-glutamate O-methyltransferase	ARMT1		0.345802	-0.0874333		0.25047	0.0883312		0.0013509	0.000448942	5	5	5	17.5	17.5	17.5	51.172	0	22.675	1853200000	46	Q9H993;F5GZY1	Q9H993;F5GZY1				27.2045	27.3524	27.1265	27.2649	26.7945	26.9967	27.1814	27.2727	26.9002	27.097	27.2602	27.3411
sp|Q9H1I8|ASCC2_HUMAN Activating signal cointegrator 1 complex subunit 2 OS=Homo sapiens OX=9606 GN=ASCC2 PE=1 SV=3;sp|Q9H1I8-3|ASCC2_HUMAN Isoform 3 of Activating signal cointegrator 1 complex subunit 2 OS=Homo sapiens OX=9606 GN=ASCC2;tr|B1AH59|B1AH59_HU	Activating signal cointegrator 1 complex subunit 2	ASCC2		0.383598	-0.147323		1.26221	-0.331004		1.05784	-0.239163	11	11	11	17.6	17.6	17.6	86.359	0	18.611	7621300000	72	Q9H1I8;Q9H1I8-3;B1AH59;H7C3Y4;F2Z2W4;F8WAQ6;Q9H1I8-2	Q9H1I8;Q9H1I8-3;B1AH59				28.9953	29.249	28.9591	29.3863	29.3816	29.2524	29.4204	29.27	28.6432	28.995	29.2772	29.085
sp|Q8N3C0|ASCC3_HUMAN Activating signal cointegrator 1 complex subunit 3 OS=Homo sapiens OX=9606 GN=ASCC3 PE=1 SV=3	Activating signal cointegrator 1 complex subunit 3	ASCC3		0.786998	-0.240336		0.277421	-0.110243		0.710638	-0.17529	20	20	20	10	10	10	251.46	0	24.16	6725400000	74	Q8N3C0;Q8N3C0-4;E5RFZ0;Q8N3C0-3	Q8N3C0				29.064	29.2609	29.1887	28.9255	29.1924	29.0488	28.9523	28.7252	28.5854	28.8113	28.8575	29.2236
sp|P04424-2|ARLY_HUMAN Isoform 2 of Argininosuccinate lyase OS=Homo sapiens OX=9606 GN=ASL;sp|P04424|ARLY_HUMAN Argininosuccinate lyase OS=Homo sapiens OX=9606 GN=ASL PE=1 SV=4;sp|P04424-3|ARLY_HUMAN Isoform 3 of Argininosuccinate lyase OS=Homo sapiens OX=	Argininosuccinate lyase	ASL		0.350177	-0.106641		0.216271	0.0783582		0.0433138	-0.0141413	9	9	9	19.8	19.8	19.8	49.509	0	18.148	6749500000	79	P04424-2;P04424;P04424-3;A0A5F9ZHM8;A0A5F9ZHC6;F8W943;A0A5F9ZI35;H7C0S8	P04424-2;P04424;P04424-3;A0A5F9ZHM8;A0A5F9ZHC6;F8W943				29.0756	29.0134	29.2713	29.0969	28.6909	29.0732	28.9888	28.9642	28.8816	28.8301	29.3539	28.965
sp|Q12797|ASPH_HUMAN Aspartyl/asparaginyl beta-hydroxylase OS=Homo sapiens OX=9606 GN=ASPH PE=1 SV=3;sp|Q12797-10|ASPH_HUMAN Isoform 10 of Aspartyl/asparaginyl beta-hydroxylase OS=Homo sapiens OX=9606 GN=ASPH	Aspartyl/asparaginyl beta-hydroxylase	ASPH		0.0552911	0.00934124	+	2.06036	0.175965		0.728217	0.0926533	49	49	49	50	50	50	85.862	0	323.31	429460000000	721	Q12797;Q12797-10;A0A087WW51;E5RHK2;E5RG56;Q12797-6;Q12797-11;Q12797-2;A0A087WUJ2;E5RHJ2;Q12797-7;E5RG29;Q12797-9;Q12797-5;Q12797-8	Q12797;Q12797-10	436;535;689	14;15;16;18;20;22;23;24;27;28;29;36		35.0653	35.07	35.166	34.9118	34.9611	34.8221	34.8258	34.9376	35.0187	35.0147	35.0868	35.1302
sp|Q8NBU5|ATAD1_HUMAN Outer mitochondrial transmembrane helix translocase OS=Homo sapiens OX=9606 GN=ATAD1 PE=1 SV=1;tr|A0A7P0TAM5|A0A7P0TAM5_HUMAN Outer mitochondrial transmembrane helix translocase OS=Homo sapiens OX=9606 GN=ATAD1 PE=1 SV=1;tr|A0A7P0T9U2	ATPase family AAA domain-containing protein 1	ATAD1		0.126333	-0.09231		0.165145	0.105807		0.0101082	0.00674844	7	7	7	23.3	23.3	23.3	40.744	0	23.73	3508100000	36	Q8NBU5;A0A7P0TAM5;A0A7P0T9U2;Q8NBU5-2;A0A7P0T9B4;A0A7P0T7Z9	Q8NBU5;A0A7P0TAM5;A0A7P0T9U2;Q8NBU5-2				27.4872	28.0573	28.359	28.4642	27.9055	27.3852	28.024	28.2605	27.5358	28.0426	28.3051	28.1149
sp|Q8NHH9-3|ATLA2_HUMAN Isoform 3 of Atlastin-2 OS=Homo sapiens OX=9606 GN=ATL2;sp|Q8NHH9-5|ATLA2_HUMAN Isoform 5 of Atlastin-2 OS=Homo sapiens OX=9606 GN=ATL2;sp|Q8NHH9|ATLA2_HUMAN Atlastin-2 OS=Homo sapiens OX=9606 GN=ATL2 PE=1 SV=2;tr|B5MCN0|B5MCN0_HUMA	Atlastin-2	ATL2		0.62074	-0.183545		0.17789	-0.0681109		0.468526	-0.125828	14	14	13	28.2	28.2	25.5	46.917	0	155.46	19513000000	108	Q8NHH9-3;Q8NHH9-5;Q8NHH9;B5MCN0;Q8NHH9-4;Q8NHH9-2;C9JQQ5;H7C3A2	Q8NHH9-3;Q8NHH9-5;Q8NHH9;B5MCN0;Q8NHH9-4;Q8NHH9-2;C9JQQ5;H7C3A2				30.8327	30.7527	30.6555	30.3617	30.7743	30.6472	30.4726	30.2468	30.7086	30.4951	30.4179	30.2468
sp|Q6DD88|ATLA3_HUMAN Atlastin-3 OS=Homo sapiens OX=9606 GN=ATL3 PE=1 SV=1	Atlastin-3	ATL3		0.295662	0.138231		0.0604965	-0.0416107		0.099377	0.0483103	28	28	4	54.7	54.7	8.1	60.541	0	323.31	259300000000	365	Q6DD88;F5GWF8	Q6DD88	19;307;343			34.3432	34.2616	33.9934	33.985	34.6695	34.5715	34.0604	34.0012	34.5379	34.6109	34.0879	33.8995
sp|P54259|ATN1_HUMAN Atrophin-1 OS=Homo sapiens OX=9606 GN=ATN1 PE=1 SV=3	Atrophin-1	ATN1		0.538211	0.157164		0.879026	0.27868		1.02646	0.217922	39	39	39	34.5	34.5	34.5	125.41	0	323.31	138810000000	478	P54259	P54259	205;233;895;1015	29;34;632;645;661		33.31	33.1608	33.1622	33.3694	33.0381	32.9947	33.4277	33.0559	33.1154	33.6783	33.3018	33.5355
sp|Q9HD20-2|AT131_HUMAN Isoform B of Endoplasmic reticulum transmembrane helix translocase OS=Homo sapiens OX=9606 GN=ATP13A1;sp|Q9HD20|AT131_HUMAN Endoplasmic reticulum transmembrane helix translocase OS=Homo sapiens OX=9606 GN=ATP13A1 PE=1 SV=2	Manganese-transporting ATPase 13A1	ATP13A1		0.228832	-0.118349		0.0221975	-0.0162187		0.127468	-0.0672836	28	28	28	28.9	28.9	28.9	121.11	0	87.938	19845000000	171	Q9HD20-2;Q9HD20;H7C3H2;Q9HD20-3	Q9HD20-2;Q9HD20				30.1482	30.4959	30.8536	30.8091	30.122	30.0953	30.905	30.776	30.1592	30.3295	30.7022	30.6425
sp|P05023|AT1A1_HUMAN Sodium/potassium-transporting ATPase subunit alpha-1 OS=Homo sapiens OX=9606 GN=ATP1A1 PE=1 SV=1;sp|P05023-4|AT1A1_HUMAN Isoform 4 of Sodium/potassium-transporting ATPase subunit alpha-1 OS=Homo sapiens OX=9606 GN=ATP1A1;sp|P05023-3|A	Sodium/potassium-transporting ATPase subunit alpha-1	ATP1A1		0.922925	-0.13263		0.739276	-0.0999784		1.00739	-0.116304	42	42	39	38.3	38.3	35.4	112.89	0	323.31	149470000000	438	P05023;P05023-4;P05023-3;P05023-2;A0A0A0MT26;P13637-3;P13637-2;P13637;A0A2R8YEY8;M0R116;B1AKY9;P50993;H0Y7C1;Q13733;Q5TC01;P20648;E9PRA5;M0QXF2;Q5TC02;A0A669K9X0;Q5TC05	P05023;P05023-4;P05023-3;P05023-2	178;507;615			33.41	33.7227	33.4887	33.509	33.4914	33.6366	33.3481	33.5237	33.4701	33.4155	33.385	33.3292
sp|P05026|AT1B1_HUMAN Sodium/potassium-transporting ATPase subunit beta-1 OS=Homo sapiens OX=9606 GN=ATP1B1 PE=1 SV=1;sp|P05026-2|AT1B1_HUMAN Isoform 2 of Sodium/potassium-transporting ATPase subunit beta-1 OS=Homo sapiens OX=9606 GN=ATP1B1	Sodium/potassium-transporting ATPase subunit beta-1	ATP1B1		0.283775	0.163455		0.0393984	-0.0319834		0.123098	0.0657358	12	12	12	34	34	34	35.061	0	82.474	35352000000	114	P05026;P05026-2;V9GYR2	P05026;P05026-2				31.381	31.4245	31.1192	31.1427	31.6885	31.8001	31.2651	31.0955	31.9784	31.6224	31.0322	31.0882
sp|P54709|AT1B3_HUMAN Sodium/potassium-transporting ATPase subunit beta-3 OS=Homo sapiens OX=9606 GN=ATP1B3 PE=1 SV=1	Sodium/potassium-transporting ATPase subunit beta-3	ATP1B3		0.326151	-0.0569925		0.227981	-0.058239		0.301404	-0.0576158	17	17	17	51.3	51.3	51.3	31.512	0	77.655	208280000000	216	P54709;P54709-2;C9JA36;C9JXZ1;C9J6S2;H7C547;F8WBY4;H7C4L9	P54709	82;175;209			33.9458	34.1522	34.0009	33.8306	34.0853	34.2084	33.8151	33.8257	34.0019	33.9347	33.9211	33.8438
sp|P16615|AT2A2_HUMAN Sarcoplasmic/endoplasmic reticulum calcium ATPase 2 OS=Homo sapiens OX=9606 GN=ATP2A2 PE=1 SV=1;sp|P16615-5|AT2A2_HUMAN Isoform 5 of Sarcoplasmic/endoplasmic reticulum calcium ATPase 2 OS=Homo sapiens OX=9606 GN=ATP2A2;sp|P16615-2|AT2	Sarcoplasmic/endoplasmic reticulum calcium ATPase 2	ATP2A2		0.268441	-0.119624		0.0325007	0.017416		0.129095	-0.0511041	57	57	47	41.8	41.8	36.6	114.76	0	323.31	395210000000	815	P16615;P16615-5;P16615-2;P16615-3;P16615-4;H7C5W9;O14983-2;O14983;O14983-3;J3QSY6;H3BVB2	P16615;P16615-5;P16615-2;P16615-3;P16615-4;H7C5W9	207;220;239;452;494;536;545;699;719;732			34.5892	34.8184	35.0449	35.1048	34.5101	34.6097	34.8533	35.0361	34.506	34.5472	34.9835	35.0423
sp|P20020-6|AT2B1_HUMAN Isoform K of Plasma membrane calcium-transporting ATPase 1 OS=Homo sapiens OX=9606 GN=ATP2B1;sp|P20020|AT2B1_HUMAN Plasma membrane calcium-transporting ATPase 1 OS=Homo sapiens OX=9606 GN=ATP2B1 PE=1 SV=4;sp|P20020-4|AT2B1_HUMAN Iso	Plasma membrane calcium-transporting ATPase 1;Calcium-transporting ATPase	ATP2B1		0.402094	-0.582283		0.0569887	-0.118075		0.280772	-0.350179	18	9	9	18.5	11	11	130.62	0	25.765	2733500000	37	P20020-6;P20020;P20020-4;P20020-1;P20020-5;P20020-2;E7ERY9;A0A2R8Y4R4;Q01814-6;Q01814-8;Q01814-5;Q01814;A0A0U1RQU3;H0YHH6	P20020-6;P20020;P20020-4;P20020-1;P20020-5;P20020-2;E7ERY9				28.5262	27.8368	27.5271	27.5545	27.8771	26.1405	27.5858	27.9844	27.9277	27.9423	25.5036	27.7418
sp|Q16720-8|AT2B3_HUMAN Isoform ZG of Plasma membrane calcium-transporting ATPase 3 OS=Homo sapiens OX=9606 GN=ATP2B3;sp|Q16720-7|AT2B3_HUMAN Isoform XG of Plasma membrane calcium-transporting ATPase 3 OS=Homo sapiens OX=9606 GN=ATP2B3;sp|Q16720-6|AT2B3_HU	Plasma membrane calcium-transporting ATPase 3	ATP2B3		0.103992	0.0671749		0.530313	0.203107		0.319857	0.135141	6	2	2	5.7	1.7	1.7	122.76	0	3.1454	1175600000	22	Q16720-8;Q16720-7;Q16720-6;Q16720-3;Q16720-5;Q16720-2;Q16720-4;Q16720;A0A804HKZ0	Q16720-8;Q16720-7;Q16720-6;Q16720-3;Q16720-5;Q16720-2;Q16720-4;Q16720;A0A804HKZ0				26.0425	27.0146	26.6094	26.4408	26.4586	26.7081	26.2478	26.1491	26.5426	26.2858	26.6521	26.8954
sp|P23634|AT2B4_HUMAN Plasma membrane calcium-transporting ATPase 4 OS=Homo sapiens OX=9606 GN=ATP2B4 PE=1 SV=2;sp|P23634-8|AT2B4_HUMAN Isoform ZD of Plasma membrane calcium-transporting ATPase 4 OS=Homo sapiens OX=9606 GN=ATP2B4;sp|P23634-7|AT2B4_HUMAN Is	Plasma membrane calcium-transporting ATPase 4	ATP2B4		0.50251	0.0920691		0.874757	0.168312		0.885014	0.13019	22	22	13	20.1	20.1	12.9	137.92	0	73.81	15136000000	123	P23634;P23634-8;P23634-7;P23634-6;P23634-5;P23634-4;P23634-3;P23634-2;A0A2U3U055;A0A2U3TZI3;Q01814-3;Q01814-2;Q01814-7;Q01814-4;H7BY13;H7BZS8;H0YDG5	P23634;P23634-8;P23634-7;P23634-6;P23634-5;P23634-4;P23634-3;P23634-2				30.0345	30.3215	30.1574	30.1503	30.0746	30.2914	29.919	30.0737	30.3902	30.3273	30.1561	30.1583
sp|P98194-4|AT2C1_HUMAN Isoform 4 of Calcium-transporting ATPase type 2C member 1 OS=Homo sapiens OX=9606 GN=ATP2C1;sp|P98194-3|AT2C1_HUMAN Isoform 3 of Calcium-transporting ATPase type 2C member 1 OS=Homo sapiens OX=9606 GN=ATP2C1;tr|H0Y9V7|H0Y9V7_HUMAN A	Calcium-transporting ATPase type 2C member 1;Calcium-transporting ATPase	ATP2C1		0.229577	-0.0442882		0.165289	-0.0373898		0.266036	-0.040839	15	15	15	20.6	20.6	20.6	98.732	0	85.565	11805000000	116	P98194-4;P98194-3;H0Y9V7;B4E2Q0;P98194-2;P98194;P98194-5;P98194-8;P98194-9;P98194-6;P98194-7;H0Y9S7;H0Y8X9;D6RGE9	P98194-4;P98194-3;H0Y9V7;B4E2Q0;P98194-2;P98194;P98194-5;P98194-8;P98194-9;P98194-6;P98194-7;H0Y9S7				29.8976	29.8823	29.9457	29.7546	29.7388	29.9867	29.7993	29.9279	29.7701	29.677	29.9844	29.8716
sp|P06576|ATPB_HUMAN ATP synthase subunit beta, mitochondrial OS=Homo sapiens OX=9606 GN=ATP5F1B PE=1 SV=3;tr|H0YH81|H0YH81_HUMAN ATP synthase subunit beta (Fragment) OS=Homo sapiens OX=9606 GN=ATP5F1B PE=1 SV=1	ATP synthase subunit beta, mitochondrial;ATP synthase subunit beta	ATP5B		0.308368	-0.247205		0.905189	-0.43733		0.637871	-0.342268	4	4	4	12.3	12.3	12.3	56.559	0	8.994	915720000	16	P06576;H0YH81;F8W079	P06576;H0YH81				26.8615	25.3649	26.0802	26.1358	26.0127	26.8775	26.2463	26.0664	26.2583	25.6927	25.8854	25.6171
tr|Q5QNZ2|Q5QNZ2_HUMAN ATP synthase subunit b OS=Homo sapiens OX=9606 GN=ATP5PB PE=1 SV=1;sp|P24539|AT5F1_HUMAN ATP synthase F(0) complex subunit B1, mitochondrial OS=Homo sapiens OX=9606 GN=ATP5PB PE=1 SV=2	ATP synthase F(0) complex subunit B1, mitochondrial	ATP5F1		0.692417	0.642218	+	2.09012	1.58964	+	1.44783	1.11593	5	5	5	25.6	25.6	25.6	22.275	0	8.8981	1266100000	8	Q5QNZ2;P24539	Q5QNZ2;P24539				25.3814	25.8482	27.0393	26.7954	24.7391	25.7303	26.0734	24.7317	26.5294	26.5192	27.2892	27.2954
sp|P56134-2|ATPK_HUMAN Isoform 2 of ATP synthase subunit f, mitochondrial OS=Homo sapiens OX=9606 GN=ATP5MF;tr|C9JJT5|C9JJT5_HUMAN ATP synthase membrane subunit f OS=Homo sapiens OX=9606 GN=ATP5MF-PTCD1 PE=3 SV=2;tr|G3V325|G3V325_HUMAN ATP5MF-PTCD1 readthr	ATP synthase subunit f, mitochondrial	ATP5J2;ATP5J2-PTCD1		1.22289	0.182557		0.18507	0.0833645		0.478635	0.132961	5	5	2	47.7	47.7	11.4	10.363	0	17.142	40495000000	70	P56134-2;C9JJT5;G3V325;P56134-4;C9JU26	P56134-2;C9JJT5;G3V325;P56134-4;C9JU26	26			31.3977	31.3347	31.4668	31.6644	31.2988	31.2344	31.8396	31.8875	31.5806	31.664	31.7344	31.6148
sp|Q15904|VAS1_HUMAN V-type proton ATPase subunit S1 OS=Homo sapiens OX=9606 GN=ATP6AP1 PE=1 SV=2;tr|A0A7I2YQA5|A0A7I2YQA5_HUMAN V-type proton ATPase subunit S1 OS=Homo sapiens OX=9606 GN=ATP6AP1 PE=1 SV=1;tr|A0A7I2V3T8|A0A7I2V3T8_HUMAN V-type proton ATPas	V-type proton ATPase subunit S1	ATP6AP1		0.0996506	0.0417328	+	1.94084	-0.372235		0.490285	-0.165251	13	13	13	26.8	26.8	26.8	52.025	0	166.68	19041000000	100	Q15904;A0A7I2YQA5;A0A7I2V3T8;A0A0C4DGX8;A6QRJ1;A6NLC6;H7C2Y8;A0A7I2V2G3;H7C0T7;F2Z3L8	Q15904;A0A7I2YQA5;A0A7I2V3T8;A0A0C4DGX8;A6QRJ1				30.6492	30.5049	30.11	30.1697	30.9306	30.8072	30.7218	30.6302	30.6109	30.2174	30.358	30.4145
sp|O75787|RENR_HUMAN Renin receptor OS=Homo sapiens OX=9606 GN=ATP6AP2 PE=1 SV=2;sp|O75787-2|RENR_HUMAN Isoform 2 of Renin receptor OS=Homo sapiens OX=9606 GN=ATP6AP2;tr|A0A1C7CYW4|A0A1C7CYW4_HUMAN ATPase H(+)-transporting lysosomal accessory protein 2 OS=	Renin receptor	ATP6AP2		0.13142	-0.0404754	+	1.78267	-0.260363		0.723912	-0.150419	17	17	17	49.4	49.4	49.4	39.008	0	92.311	23104000000	152	O75787;O75787-2;A0A1C7CYW4;A0A1B0GVW0;A0A1B0GVB9;A0A1B0GUT7;A0A1B0GTU8;B7Z1I9;A0A1B0GTB0;B7Z413;A0A1B0GU12;H7C3E1;A0A1B0GWJ8;A0A1B0GVC7;A0A1B0GWD6;A0A1B0GVI9;A0A1B0GV60;A0A1B0GW13;H7C240;A0A1B0GVZ1;A0A1B0GV24;A0A1B0GUV3	O75787;O75787-2;A0A1C7CYW4;A0A1B0GVW0;A0A1B0GVB9;A0A1B0GUT7;A0A1B0GTU8;B7Z1I9;A0A1B0GTB0;B7Z413;A0A1B0GU12;H7C3E1;A0A1B0GWJ8;A0A1B0GVC7;A0A1B0GWD6;A0A1B0GVI9				30.8752	30.9671	30.5725	30.5556	31.0951	31.0393	30.8635	30.8521	30.6898	30.8176	30.5778	30.7233
sp|Q93050-1|VPP1_HUMAN Isoform 2 of V-type proton ATPase 116 kDa subunit a1 OS=Homo sapiens OX=9606 GN=ATP6V0A1;sp|Q93050|VPP1_HUMAN V-type proton ATPase 116 kDa subunit a1 OS=Homo sapiens OX=9606 GN=ATP6V0A1 PE=1 SV=3;sp|Q93050-3|VPP1_HUMAN Isoform 3 of V	V-type proton ATPase 116 kDa subunit a isoform 1;V-type proton ATPase subunit a	ATP6V0A1		0.240164	-0.11464		0.334175	-0.171898		0.427673	-0.143269	8	8	8	9.5	9.5	9.5	95.755	0	42.621	2695400000	41	Q93050-1;Q93050;Q93050-3;K7EM24;B7Z641;B7Z2A9;K7ELZ6;K7EQW2;K7EN36;K7EPG4;F5H1T6	Q93050-1;Q93050;Q93050-3;K7EM24;B7Z641;B7Z2A9;K7ELZ6				27.6555	27.8274	27.5954	27.8445	27.7263	28.042	27.9016	27.482	28.1186	27.5593	27.548	27.2383
tr|J3QL14|J3QL14_HUMAN V-type proton ATPase subunit d 1 (Fragment) OS=Homo sapiens OX=9606 GN=ATP6V0D1 PE=1 SV=1;tr|R4GN72|R4GN72_HUMAN V-type proton ATPase subunit d 1 OS=Homo sapiens OX=9606 GN=ATP6V0D1 PE=1 SV=1;tr|F5GYQ1|F5GYQ1_HUMAN V-type proton ATPa	V-type proton ATPase subunit d 1	ATP6V0D1		0.397379	0.632318		0.527275	-0.418493		0.0703259	0.106912	2	2	2	12.5	12.5	12.5	26.705	0.00042301	2.5277	1428500000	8	J3QL14;R4GN72;F5GYQ1;P61421	J3QL14;R4GN72;F5GYQ1;P61421				27.1687	24.836	26.8738	25.0818	27.2346	27.0786	26.9972	26.8532	27.0754	26.925	26.9349	25.5542
sp|P21283|VATC1_HUMAN V-type proton ATPase subunit C 1 OS=Homo sapiens OX=9606 GN=ATP6V1C1 PE=1 SV=4;tr|E7EV59|E7EV59_HUMAN V-type proton ATPase subunit C OS=Homo sapiens OX=9606 GN=ATP6V1C1 PE=1 SV=1	V-type proton ATPase subunit C 1	ATP6V1C1		0.612233	0.31442		0.266811	0.158618		0.550107	0.236519	6	6	6	14.1	14.1	14.1	43.941	0	8.2113	943950000	23	P21283;E7EV59	P21283;E7EV59				25.7139	25.6204	26.223	26.3348	25.5966	26.2831	26.2349	26.4006	25.9732	26.3223	26.1205	26.7336
sp|Q9UI12-2|VATH_HUMAN Isoform 2 of V-type proton ATPase subunit H OS=Homo sapiens OX=9606 GN=ATP6V1H;sp|Q9UI12|VATH_HUMAN V-type proton ATPase subunit H OS=Homo sapiens OX=9606 GN=ATP6V1H PE=1 SV=1;tr|G3V126|G3V126_HUMAN V-type proton ATPase subunit H OS=	V-type proton ATPase subunit H	ATP6V1H		1.17473	-0.189663	+	2.79665	-0.290438	+	2.36206	-0.24005	19	19	19	38.9	38.9	38.9	54.151	0	301.66	64509000000	177	Q9UI12-2;Q9UI12;G3V126;E5RG49;E5RHH0;E5RK31;E5RJG1	Q9UI12-2;Q9UI12;G3V126	442			32.0941	32.3109	32.358	32.4185	32.3767	32.3362	32.4216	32.4502	32.2346	32.0438	32.1165	32.0279
tr|A0A590UJ01|A0A590UJ01_HUMAN Serine/threonine-protein kinase ATR (Fragment) OS=Homo sapiens OX=9606 GN=ATR PE=1 SV=1;sp|Q13535-2|ATR_HUMAN Isoform 2 of Serine/threonine-protein kinase ATR OS=Homo sapiens OX=9606 GN=ATR;sp|Q13535-3|ATR_HUMAN Isoform 3 of	Serine/threonine-protein kinase ATR	ATR		0.535088	0.530131		0.150767	-0.147019		0.212653	0.191556	4	4	4	2.3	2.3	2.3	249.75	0	3.0896	723720000	11	A0A590UJ01;Q13535-2;Q13535-3;Q13535	A0A590UJ01;Q13535-2;Q13535-3;Q13535				25.577	25.8916	25.6339	24.576	25.9398	25.887	26.21	26.3501	26.1089	26.4529	26.3331	24.904
tr|A0A0U1RQW3|A0A0U1RQW3_HUMAN ATR-interacting protein OS=Homo sapiens OX=9606 GN=ATRIP PE=1 SV=1;sp|Q8WXE1-2|ATRIP_HUMAN Isoform 2 of ATR-interacting protein OS=Homo sapiens OX=9606 GN=ATRIP;sp|Q8WXE1|ATRIP_HUMAN ATR-interacting protein OS=Homo sapiens OX	ATR-interacting protein	ATRIP		0.0667162	0.0284333		0.414628	-0.0963449		0.117718	-0.0339558	11	11	11	25.4	25.4	25.4	50.303	0	29.231	8137200000	85	A0A0U1RQW3;Q8WXE1-2;Q8WXE1;Q8WXE1-3;A0A0U1RRM7;A0A0U1RQR9;Q8WXE1-5;A0A1W2PQ89;A0A0U1RQJ8	A0A0U1RQW3;Q8WXE1-2;Q8WXE1;Q8WXE1-3;A0A0U1RRM7;A0A0U1RQR9;Q8WXE1-5				29.3192	29.3351	29.4353	28.9115	29.3378	29.4631	29.329	29.3703	29.4615	29.005	29.3636	29.2849
sp|O75882|ATRN_HUMAN Attractin OS=Homo sapiens OX=9606 GN=ATRN PE=1 SV=2;sp|O75882-3|ATRN_HUMAN Isoform 3 of Attractin OS=Homo sapiens OX=9606 GN=ATRN;sp|O75882-2|ATRN_HUMAN Isoform 2 of Attractin OS=Homo sapiens OX=9606 GN=ATRN	Attractin	ATRN		0.275539	0.145534		0.168315	-0.0927739		0.0470012	0.0263801	4	4	4	2.9	2.9	2.9	158.54	0	5.4687	609040000	21	O75882;O75882-3;O75882-2	O75882;O75882-3;O75882-2				25.8413	25.4856	25.1825	25.0069	26.0801	25.4993	25.6537	25.2363	25.3862	25.8229	25.6029	25.2864
sp|Q9UBB4-2|ATX10_HUMAN Isoform 2 of Ataxin-10 OS=Homo sapiens OX=9606 GN=ATXN10;sp|Q9UBB4|ATX10_HUMAN Ataxin-10 OS=Homo sapiens OX=9606 GN=ATXN10 PE=1 SV=1;tr|B1AHE3|B1AHE3_HUMAN Ataxin-10 OS=Homo sapiens OX=9606 GN=ATXN10 PE=1 SV=1	Ataxin-10	ATXN10		0.371796	-0.145807		0.754948	-0.174792		0.665636	-0.160299	13	13	13	24.3	24.3	24.3	46.286	0	224.85	14373000000	117	Q9UBB4-2;Q9UBB4;B1AHE3;A0A1W2PQD2;B1AHE4	Q9UBB4-2;Q9UBB4;B1AHE3	15			30.1762	30.3516	29.719	30.2534	30.0293	30.3069	30.0975	30.1823	30.1135	30.1037	30.0012	29.6986
tr|A0A2R8Y5A6|A0A2R8Y5A6_HUMAN Ataxin-2 OS=Homo sapiens OX=9606 GN=ATXN2 PE=1 SV=1;tr|A0A2R8YDM9|A0A2R8YDM9_HUMAN Ataxin-2 OS=Homo sapiens OX=9606 GN=ATXN2 PE=1 SV=1;sp|Q99700|ATX2_HUMAN Ataxin-2 OS=Homo sapiens OX=9606 GN=ATXN2 PE=1 SV=2;tr|A0A5F9ZI57|A0A	Ataxin-2	ATXN2		0.0592492	-0.0173979		0.590422	0.163505		0.303997	0.0730534	45	45	7	34.5	34.5	6.8	126.01	0	323.31	126710000000	460	A0A2R8Y5A6;A0A2R8YDM9;Q99700;A0A5F9ZI57;Q99700-4;Q99700-2;A0A5F9ZHW5;A0A5F9ZHX3;H0YH87;A0A2R8Y7P6;A0A2R8Y7E6;V9GY86;F8WB06;F8VQP2;A0A5F9ZHH4;Q99700-5;F8VRK6;A0A5F9ZH85;A0A2R8YGV1;A0A2R8Y6W7	A0A2R8Y5A6;A0A2R8YDM9;Q99700;A0A5F9ZI57;Q99700-4;Q99700-2;A0A5F9ZHW5;A0A5F9ZHX3;H0YH87;A0A2R8Y7P6;A0A2R8Y7E6;V9GY86;F8WB06;F8VQP2;A0A5F9ZHH4;Q99700-5	108;165;356;364;463	464;598;611;612		33.2943	33.2788	33.1903	33.3692	32.8731	33.256	33.0625	33.2174	33.1595	33.0453	33.4332	33.425
sp|Q8WWM7|ATX2L_HUMAN Ataxin-2-like protein OS=Homo sapiens OX=9606 GN=ATXN2L PE=1 SV=2;sp|Q8WWM7-6|ATX2L_HUMAN Isoform 6 of Ataxin-2-like protein OS=Homo sapiens OX=9606 GN=ATXN2L;sp|Q8WWM7-8|ATX2L_HUMAN Isoform 8 of Ataxin-2-like protein OS=Homo sapiens	Ataxin-2-like protein	ATXN2L		0.461677	-0.113096		0.508267	-0.147375		0.738623	-0.130236	43	43	2	38.4	38.4	3.2	113.37	0	323.01	173210000000	510	Q8WWM7;Q8WWM7-6;Q8WWM7-8;Q8WWM7-5;Q8WWM7-4;Q8WWM7-9;Q8WWM7-2;Q8WWM7-3;H3BRB0;A0A0C4DGL7	Q8WWM7;Q8WWM7-6;Q8WWM7-8;Q8WWM7-5;Q8WWM7-4;Q8WWM7-9;Q8WWM7-2;Q8WWM7-3	1;315	335;339;409		33.6884	33.7068	33.6832	33.7786	33.5581	33.8519	33.6898	33.8944	33.4774	33.3624	33.8181	33.7467
sp|Q9Y679|AUP1_HUMAN Lipid droplet-regulating VLDL assembly factor AUP1 OS=Homo sapiens OX=9606 GN=AUP1 PE=1 SV=2;sp|Q9Y679-3|AUP1_HUMAN Isoform 2 of Lipid droplet-regulating VLDL assembly factor AUP1 OS=Homo sapiens OX=9606 GN=AUP1	Ancient ubiquitous protein 1	AUP1		0.497081	-0.140785		0.312528	-0.0970101		0.616087	-0.118898	14	14	14	38.8	38.8	38.8	45.786	0	87.056	20023000000	113	Q9Y679;Q9Y679-3	Q9Y679;Q9Y679-3				30.559	30.622	30.8098	30.664	30.4771	30.6434	30.6055	30.7537	30.6457	30.1721	30.5997	30.6741
tr|A0A2R8Y568|A0A2R8Y568_HUMAN Autism susceptibility gene 2 protein OS=Homo sapiens OX=9606 GN=AUTS2 PE=1 SV=1;tr|A0A024RDL5|A0A024RDL5_HUMAN Autism susceptibility candidate 2, isoform CRA_a OS=Homo sapiens OX=9606 GN=AUTS2 PE=1 SV=1;tr|Q75MD7|Q75MD7_HUMAN	Autism susceptibility gene 2 protein	AUTS2		0.293272	-0.0987072		0.842804	0.264788		0.230317	0.0830402	27	27	1	38.3	38.3	5.5	87.367	0	121.65	45427000000	210	A0A2R8Y568;A0A024RDL5;Q75MD7;A0A2R8Y8C6;Q8WXX7;A0A087WVB5;Q8WXX7-2;Q8WXX7-5;H7C090;H7C2P0;A0A590UJP3	A0A2R8Y568;A0A024RDL5;Q75MD7;A0A2R8Y8C6;Q8WXX7;A0A087WVB5;Q8WXX7-2;Q8WXX7-5	1	483		31.8948	31.939	31.7733	31.9947	31.5076	31.7822	31.464	31.394	32.0596	31.995	31.5257	31.6267
sp|O15169|AXIN1_HUMAN Axin-1 OS=Homo sapiens OX=9606 GN=AXIN1 PE=1 SV=2;sp|O15169-2|AXIN1_HUMAN Isoform 2 of Axin-1 OS=Homo sapiens OX=9606 GN=AXIN1	Axin-1	AXIN1		0.281956	-0.0761161		0.138474	-0.0426841		0.326099	-0.0594001	19	19	19	23.7	23.7	23.7	95.634	0	52.529	15955000000	165	O15169;O15169-2;H0Y830	O15169;O15169-2				30.2543	30.2889	30.2889	30.3297	30.1796	30.3135	30.2129	30.322	29.9892	30.0748	30.4718	30.3215
sp|P30530-2|UFO_HUMAN Isoform Short of Tyrosine-protein kinase receptor UFO OS=Homo sapiens OX=9606 GN=AXL;sp|P30530|UFO_HUMAN Tyrosine-protein kinase receptor UFO OS=Homo sapiens OX=9606 GN=AXL PE=1 SV=4;tr|M0R0W6|M0R0W6_HUMAN Receptor protein-tyrosine ki	Tyrosine-protein kinase receptor UFO;Receptor protein-tyrosine kinase	AXL		0.352309	-0.112103		0.635632	-0.285136		0.566833	-0.198619	18	18	18	20.5	20.5	20.5	97.377	0	100.24	17525000000	159	P30530-2;P30530;M0R0W6;A0A5F9ZGX5;Q07912-2;Q07912-3;Q07912;A0A5F9ZHJ2;A0A5F9ZH01;A0A499FJ16;A0A5F9ZHP4;C9J1X3;A0A5F9ZI29;H7C3L9;E9PHX8;A0A087WZQ5;Q12866	P30530-2;P30530;M0R0W6				30.4927	30.6386	30.3089	30.0962	30.9573	30.8504	30.1667	30.2541	30.4657	30.2885	30.1595	30.1743
sp|O94766|B3GA3_HUMAN Galactosylgalactosylxylosylprotein 3-beta-glucuronosyltransferase 3 OS=Homo sapiens OX=9606 GN=B3GAT3 PE=1 SV=2;tr|G3V150|G3V150_HUMAN Galactosylgalactosylxylosylprotein 3-beta-glucuronosyltransferase OS=Homo sapiens OX=9606 GN=B3GAT3	Galactosylgalactosylxylosylprotein 3-beta-glucuronosyltransferase 3	B3GAT3		0.910474	0.220504		0.408451	0.0788941		0.780375	0.149699	9	9	9	32.5	32.5	32.5	37.121	0	38.827	3703300000	52	O94766;G3V150;O94766-2;E9PNA1;A0A087WXU9;Q9NPZ5	O94766;G3V150;O94766-2;E9PNA1				27.8754	27.9071	28.3243	27.8961	28.0231	28.3098	28.0815	28.1549	28.3111	28.3327	28.1333	28.1078
sp|P15291|B4GT1_HUMAN Beta-1,4-galactosyltransferase 1 OS=Homo sapiens OX=9606 GN=B4GALT1 PE=1 SV=5;sp|P15291-2|B4GT1_HUMAN Isoform Short of Beta-1,4-galactosyltransferase 1 OS=Homo sapiens OX=9606 GN=B4GALT1	Beta-1,4-galactosyltransferase 1;Lactose synthase A protein;N-acetyllactosamine synthase;Beta-N-acetylglucosaminylglycopeptide beta-1,4-galactosyltransferase;Beta-N-acetylglucosaminyl-glycolipid beta-1,4-galactosyltransferase;Processed beta-1,4-galactosyltransferase 1	B4GALT1		0.331569	0.892019		0.450859	-0.200364		0.162993	0.345828	5	5	5	12.8	12.8	12.8	43.92	0	8.4912	5989800000	43	P15291;P15291-2;Q86XA6	P15291;P15291-2				28.6989	29.3929	24.4683	28.9176	29.0965	29.3679	28.8574	28.5254	28.817	28.9632	28.5417	28.7239
tr|C9J3R8|C9J3R8_HUMAN Beta-1,4-galactosyltransferase 4 OS=Homo sapiens OX=9606 GN=B4GALT4 PE=1 SV=1;sp|O60513|B4GT4_HUMAN Beta-1,4-galactosyltransferase 4 OS=Homo sapiens OX=9606 GN=B4GALT4 PE=1 SV=1;tr|C9J4S5|C9J4S5_HUMAN Beta-1,4-galactosyltransferase 4	Beta-1,4-galactosyltransferase 4;N-acetyllactosamine synthase;Lactotriaosylceramide beta-1,4-galactosyltransferase	B4GALT4		1.0339	0.07441	+	1.70399	0.170715	+	1.53965	0.122563	3	3	3	12	12	12	35.047	0	7.052	2008900000	24	C9J3R8;O60513;C9J4S5;E7ETS9;C9J5S0	C9J3R8;O60513;C9J4S5;E7ETS9				27.3193	27.2957	27.2353	27.2096	27.2121	27.2662	27.0477	27.1487	27.3065	27.3746	27.2814	27.395
sp|Q9UBV7|B4GT7_HUMAN Beta-1,4-galactosyltransferase 7 OS=Homo sapiens OX=9606 GN=B4GALT7 PE=1 SV=1	Beta-1,4-galactosyltransferase 7;Xylosylprotein 4-beta-galactosyltransferase	B4GALT7		1.20739	0.350179		0.830709	1.0366		0.776947	0.693388	5	5	5	19.9	19.9	19.9	37.405	0	3.4259	1776000000	15	Q9UBV7;D6RJI5;H0Y9D6	Q9UBV7				27.2713	27.1044	26.721	27.1088	26.7679	26.9336	27.22	24.5383	27.4332	27.6687	27.2417	27.2626
sp|O43505|B4GA1_HUMAN Beta-1,4-glucuronyltransferase 1 OS=Homo sapiens OX=9606 GN=B4GAT1 PE=1 SV=1	Beta-1,4-glucuronyltransferase 1	B4GAT1		0.133143	-0.13208		0.1396	0.13283		0.000426824	0.000375271	8	8	8	17.3	17.3	17.3	47.119	0	19.858	2931000000	41	O43505	O43505				27.4463	27.7516	28.5554	27.8714	28.0999	27.5767	27.7958	27.0928	27.3145	27.2498	28.4229	28.1093
sp|P46379-3|BAG6_HUMAN Isoform 3 of Large proline-rich protein BAG6 OS=Homo sapiens OX=9606 GN=BAG6;sp|P46379|BAG6_HUMAN Large proline-rich protein BAG6 OS=Homo sapiens OX=9606 GN=BAG6 PE=1 SV=2;sp|P46379-2|BAG6_HUMAN Isoform 2 of Large proline-rich protei	Large proline-rich protein BAG6	BAG6;BAT3		0.777514	-0.239149		0.6768	-0.174028		0.956229	-0.206588	15	15	15	16.4	16.4	16.4	122.34	0	74.842	11607000000	104	P46379-3;P46379;P46379-2;A0A7I2V508;A0A0G2JK23;A0A024RCR6;A0A7P0MQS5;P46379-5;P46379-4;A0A0G2JL47;X6REW1;A0A0G2JJM1;F6S6P2;F6VEM6;F6U341;A0A1B0GX79;F6WML8;F6X9W3;A0A0G2JJR8;A0A7I2V3H1;F6XTU0;F6U1F2;F6UR09;F6TC96;H0Y710;H0Y4L1	P46379-3;P46379;P46379-2;A0A7I2V508;A0A0G2JK23;A0A024RCR6;A0A7P0MQS5;P46379-5;P46379-4;A0A0G2JL47;X6REW1;A0A0G2JJM1;F6S6P2				30.248	29.8841	29.7283	29.7349	30.0024	29.9513	29.6579	29.7233	29.4051	29.7855	29.7968	29.6513
sp|Q07812-5|BAX_HUMAN Isoform Epsilon of Apoptosis regulator BAX OS=Homo sapiens OX=9606 GN=BAX;sp|Q07812-8|BAX_HUMAN Isoform Sigma of Apoptosis regulator BAX OS=Homo sapiens OX=9606 GN=BAX;sp|Q07812|BAX_HUMAN Apoptosis regulator BAX OS=Homo sapiens OX=960	Apoptosis regulator BAX	BAX		0.501892	-0.0833645		0.0129297	-0.00597811		0.161534	-0.0446713	10	10	10	53.7	53.7	53.7	18.129	0	171.04	67630000000	182	Q07812-5;Q07812-8;Q07812;Q07812-2;Q07812-7;K4JQN1;Q07812-4;I6LPK7;Q07812-3;Q07812-6	Q07812-5;Q07812-8;Q07812;Q07812-2;Q07812-7	1;20;38;74			32.2804	32.3483	32.2041	32.2782	32.2118	32.5531	31.8732	32.1633	32.3232	32.3051	32.1012	32.0481
sp|Q9UIG0-2|BAZ1B_HUMAN Isoform 2 of Tyrosine-protein kinase BAZ1B OS=Homo sapiens OX=9606 GN=BAZ1B;sp|Q9UIG0|BAZ1B_HUMAN Tyrosine-protein kinase BAZ1B OS=Homo sapiens OX=9606 GN=BAZ1B PE=1 SV=2	Tyrosine-protein kinase BAZ1B	BAZ1B		0.485982	-0.190927		0.49433	-0.202377		0.809853	-0.196652	20	20	20	15.5	15.5	15.5	170.45	0	38.007	4572200000	90	Q9UIG0-2;Q9UIG0	Q9UIG0-2;Q9UIG0				28.5034	28.5801	28.5766	28.4235	28.7193	28.4237	28.4613	28.5252	28.0043	28.0696	28.7266	28.5196
sp|P50895|BCAM_HUMAN Basal cell adhesion molecule OS=Homo sapiens OX=9606 GN=BCAM PE=1 SV=2;tr|A0A087WXM8|A0A087WXM8_HUMAN Basal cell adhesion molecule OS=Homo sapiens OX=9606 GN=BCAM PE=1 SV=1;tr|K7ENU8|K7ENU8_HUMAN Basal cell adhesion molecule (Fragment)	Basal cell adhesion molecule	BCAM		0.17591	0.115561		0.873684	0.645132		0.588684	0.380346	6	6	6	13.5	13.5	13.5	67.404	0	15.38	1349800000	42	P50895;A0A087WXM8;K7ENU8	P50895;A0A087WXM8;K7ENU8				27.2942	26.7309	26.3639	26.6475	26.6249	25.3163	26.813	26.1639	26.968	27.2668	26.7857	26.4783
tr|A0A669KBH7|A0A669KBH7_HUMAN DUS4L-BCAP29 readthrough OS=Homo sapiens OX=9606 GN=DUS4L-BCAP29 PE=1 SV=1;tr|A0A669KB27|A0A669KB27_HUMAN DUS4L-BCAP29 readthrough OS=Homo sapiens OX=9606 GN=DUS4L-BCAP29 PE=1 SV=1;sp|Q9UHQ4|BAP29_HUMAN B-cell receptor-associ	B-cell receptor-associated protein 29	BCAP29		0.769152	-0.198466		0.258718	-0.0804749		0.713584	-0.139471	14	14	14	24.2	24.2	24.2	41.682	0	75.877	58612000000	200	A0A669KBH7;A0A669KB27;Q9UHQ4;B7Z2L0;C9JTE9;H7C5E2;A0A669KAY5;Q9UHQ4-2;H0Y7N8;C9IYK6;F8WB99;C9JGJ9	A0A669KBH7;A0A669KB27;Q9UHQ4;B7Z2L0;C9JTE9;H7C5E2;A0A669KAY5;Q9UHQ4-2;H0Y7N8;C9IYK6	214;271;325;327			32.2238	32.0869	32.3773	32.182	31.9874	32.0065	32.1699	32.2341	31.8289	31.8588	32.3115	32.0769
sp|P51572|BAP31_HUMAN B-cell receptor-associated protein 31 OS=Homo sapiens OX=9606 GN=BCAP31 PE=1 SV=3;sp|P51572-2|BAP31_HUMAN Isoform 2 of B-cell receptor-associated protein 31 OS=Homo sapiens OX=9606 GN=BCAP31;tr|A0A2R8Y5M6|A0A2R8Y5M6_HUMAN B-cell recep	B-cell receptor-associated protein 31	BCAP31		0.262429	-0.0947819		0.31133	0.0869436		0.0118614	-0.00391912	31	31	31	45.1	45.1	45.1	27.991	0	297.47	1074500000000	792	P51572;P51572-2;A0A2R8Y5M6;C9JQ75;C9J0M4;C9JSP1;C9JMD7;C9JM14	P51572;P51572-2;A0A2R8Y5M6	89;94;151;212;241			36.3391	36.2005	36.6336	36.2688	36.1397	36.151	36.1533	36.271	36.2282	35.9826	36.3209	36.5311
sp|O14874-2|BCKD_HUMAN Isoform 2 of [3-methyl-2-oxobutanoate dehydrogenase [lipoamide]] kinase, mitochondrial OS=Homo sapiens OX=9606 GN=BCKDK;sp|O14874-3|BCKD_HUMAN Isoform 3 of [3-methyl-2-oxobutanoate dehydrogenase [lipoamide]] kinase, mitochondrial OS=	[3-methyl-2-oxobutanoate dehydrogenase [lipoamide]] kinase, mitochondrial	BCKDK		0.426307	0.159256		0.161501	-0.0780225		0.101303	0.040617	6	6	6	23.6	23.6	23.6	37.767	0	9.4652	3757900000	21	O14874-2;O14874-3;O14874;H3BTL2;H3BS02;H3BNP3;H3BQP2;H3BUV3	O14874-2;O14874-3;O14874;H3BTL2;H3BS02;H3BNP3				28.1606	27.8099	28.0293	28.1084	28.146	28.1496	28.6059	28.1558	28.383	28.2498	28.3586	27.7538
tr|Q5QP56|Q5QP56_HUMAN Apoptosis regulator Bcl-X (Fragment) OS=Homo sapiens OX=9606 GN=BCL2L1 PE=1 SV=1;tr|Q9H1R6|Q9H1R6_HUMAN Apoptosis regulator Bcl-X (Fragment) OS=Homo sapiens OX=9606 GN=BCL2L1 PE=1 SV=1;tr|A0A7I2V597|A0A7I2V597_HUMAN Apoptosis regulat	Bcl-2-like protein 1	BCL2L1		0.717073	0.259329		0.2358	0.102017		0.713816	0.180673	5	5	5	21.5	21.5	21.5	20.244	0	20.158	8427900000	52	Q5QP56;Q9H1R6;A0A7I2V597;Q5TE64;Q07817-2;Q07817-3;Q07817;Q5QP59	Q5QP56;Q9H1R6;A0A7I2V597;Q5TE64;Q07817-2;Q07817-3;Q07817				29.2551	29.1859	29.0251	29.217	29.4043	29.3437	29.1972	29.3672	29.8206	29.6044	29.1585	29.137
tr|A0A1W2PQ43|A0A1W2PQ43_HUMAN Bcl-2-associated transcription factor 1 OS=Homo sapiens OX=9606 GN=BCLAF1 PE=1 SV=1;tr|E9PK09|E9PK09_HUMAN Bcl-2-associated transcription factor 1 (Fragment) OS=Homo sapiens OX=9606 GN=BCLAF1 PE=1 SV=8;tr|E9PQN2|E9PQN2_HUMAN	Bcl-2-associated transcription factor 1	BCLAF1	+	1.67598	-2.56532	+	4.94869	-3.41254	+	3.2062	-2.98893	5	5	5	6.4	6.4	6.4	80.618	0	3.579	4260500000	18	A0A1W2PQ43;E9PK09;E9PQN2;E9PKI6;E9PK91;Q9NYF8-3;Q9NYF8-2;Q9NYF8;E9PJA7;Q9NYF8-4;H0YF00	A0A1W2PQ43;E9PK09;E9PQN2;E9PKI6;E9PK91;Q9NYF8-3;Q9NYF8-2;Q9NYF8;E9PJA7;Q9NYF8-4			441;445	28.9183	25.4029	28.443	28.3316	28.604	29.0505	28.4305	28.3996	25.6722	25.298	24.6618	25.2024
tr|H7C1N3|H7C1N3_HUMAN BET1 homolog (Fragment) OS=Homo sapiens OX=9606 GN=BET1 PE=1 SV=1;sp|O15155|BET1_HUMAN BET1 homolog OS=Homo sapiens OX=9606 GN=BET1 PE=1 SV=1;tr|A0A3B3IU16|A0A3B3IU16_HUMAN BET1 homolog OS=Homo sapiens OX=9606 GN=BET1 PE=1 SV=1;tr|C9	BET1 homolog	BET1;DKFZp781C0425	+	1.34073	-0.551253		0.954346	-0.331343	+	1.55769	-0.441298	3	3	3	24.8	24.8	24.8	14.872	0	124.76	29060000000	71	H7C1N3;O15155;A0A3B3IU16;C9JTT8;Q68DU7;O15155-2	H7C1N3;O15155;A0A3B3IU16;C9JTT8;Q68DU7;O15155-2	82			31.0346	31.0921	31.7422	31.2698	31.246	31.0821	30.7962	31.1347	30.4733	30.5455	30.778	31.1368
sp|Q9NSY1|BMP2K_HUMAN BMP-2-inducible protein kinase OS=Homo sapiens OX=9606 GN=BMP2K PE=1 SV=2;tr|H0Y9P1|H0Y9P1_HUMAN BMP-2-inducible protein kinase (Fragment) OS=Homo sapiens OX=9606 GN=BMP2K PE=1 SV=1;sp|Q9NSY1-2|BMP2K_HUMAN Isoform 2 of BMP-2-inducible	BMP-2-inducible protein kinase	BMP2K		0.713272	0.098897		0.159034	0.0271683		0.580181	0.0630326	40	40	35	39	39	37.7	129.17	0	323.31	189790000000	462	Q9NSY1;H0Y9P1;Q9NSY1-2;Q9NSY1-3;K4DI97;E9PG46;A0A096LP25;Q2M2I8-2;Q2M2I8	Q9NSY1;H0Y9P1;Q9NSY1-2;Q9NSY1-3	297	1011;1014		33.7819	33.8674	33.7275	33.7256	33.8254	33.9134	33.7782	33.8722	33.7928	34.0137	33.7628	33.9287
sp|Q14692|BMS1_HUMAN Ribosome biogenesis protein BMS1 homolog OS=Homo sapiens OX=9606 GN=BMS1 PE=1 SV=1	Ribosome biogenesis protein BMS1 homolog	BMS1		0.0591793	0.0629811		0.195093	0.252148		0.155211	0.157565	2	2	2	2.1	2.1	2.1	145.81	0	5.1994	475960000	23	Q14692	Q14692				25.4639	24.5833	25.8447	24.8167	25.6282	24.5456	25.8371	23.941	24.9377	25.9013	24.841	25.2806
sp|Q12981|SEC20_HUMAN Vesicle transport protein SEC20 OS=Homo sapiens OX=9606 GN=BNIP1 PE=1 SV=3;sp|Q12981-1|SEC20_HUMAN Isoform 3 of Vesicle transport protein SEC20 OS=Homo sapiens OX=9606 GN=BNIP1;sp|Q12981-2|SEC20_HUMAN Isoform 2 of Vesicle transport pr	Vesicle transport protein SEC20	BNIP1		0.566132	0.18345		0.0855111	0.0271955		0.354202	0.105323	15	15	15	59.6	59.6	59.6	26.132	0	65.777	14589000000	120	Q12981;Q12981-1;Q12981-2;Q12981-3	Q12981;Q12981-1;Q12981-2;Q12981-3				30.1899	29.7854	30.3043	29.7181	30.3545	30.3201	29.9218	30.0263	30.2026	30.0977	30.1396	30.2916
tr|H7C096|H7C096_HUMAN BCL2/adenovirus E1B 19 kDa protein-interacting protein 2 (Fragment) OS=Homo sapiens OX=9606 GN=BNIP2 PE=1 SV=1		BNIP2		0.139843	0.196836		0.554514	-0.230423		0.0150563	-0.0167937	2	2	1	13.7	13.7	8.3	24.225	0	4.6111	1763300000	18	H7C096	H7C096				27.3596	27.3129	27.236	25.2706	26.968	27.4962	27.1718	27.2522	26.6583	26.7814	27.306	27.2208
sp|Q86WA6-2|BPHL_HUMAN Isoform 2 of Valacyclovir hydrolase OS=Homo sapiens OX=9606 GN=BPHL;sp|Q86WA6|BPHL_HUMAN Valacyclovir hydrolase OS=Homo sapiens OX=9606 GN=BPHL PE=1 SV=1	Valacyclovir hydrolase	BPHL		0.439098	0.319546		0.0244642	0.0128527		0.27714	0.166199	8	8	8	36.1	36.1	36.1	31.106	0	23.128	2012600000	19	Q86WA6-2;Q86WA6;Q49AI2;B4DML3	Q86WA6-2;Q86WA6				27.3001	26.0936	27.4914	27.0183	27.3065	26.8873	27.3229	27.6135	27.2922	27.5373	27.3012	27.0508
sp|P38398-7|BRCA1_HUMAN Isoform 7 of Breast cancer type 1 susceptibility protein OS=Homo sapiens OX=9606 GN=BRCA1;sp|P38398|BRCA1_HUMAN Breast cancer type 1 susceptibility protein OS=Homo sapiens OX=9606 GN=BRCA1 PE=1 SV=2;sp|P38398-4|BRCA1_HUMAN Isoform 4	Breast cancer type 1 susceptibility protein	BRCA1	+	2.75699	-0.730132	+	1.60409	0.494058		0.127192	-0.118037	103	103	103	50.7	50.7	50.7	210.26	0	323.31	720900000000	1218	P38398-7;P38398;P38398-4;P38398-8;Q5YLB2;A0A0U1RRA9;E7EWN5;A0A494C182;E9PH68;P38398-6;P38398-3;P38398-5;A0A0A0MSN1;B7ZA85;A0A2R8Y7V5;E7EUM2;Q3B891;H0Y8B8;K7EPC7;H0Y8D8;C9IZW4;H0Y881;E7EQW4;C6YB45;H0Y850;A0A2R8Y587;E7ENB7	P38398-7;P38398;P38398-4;P38398-8;Q5YLB2;A0A0U1RRA9	128;531;546;594;669;751;1008;1014;1671;1673;1684;1749	114		36.2871	36.451	36.256	36.2705	35.274	35.1996	34.7958	35.0984	35.4076	35.369	35.6389	35.9285
sp|P46736-2|BRCC3_HUMAN Isoform 1 of Lys-63-specific deubiquitinase BRCC36 OS=Homo sapiens OX=9606 GN=BRCC3;sp|P46736-3|BRCC3_HUMAN Isoform 3 of Lys-63-specific deubiquitinase BRCC36 OS=Homo sapiens OX=9606 GN=BRCC3;sp|P46736|BRCC3_HUMAN Lys-63-specific de	Lys-63-specific deubiquitinase BRCC36	BRCC3		0.454392	-0.178752		0.594137	-0.21562		0.695344	-0.197186	6	6	6	27.5	27.5	27.5	33.149	0	15.791	7154400000	41	P46736-2;P46736-3;P46736;A0A087WZR3;H9KVA9;A0A0D9SF50;P46736-4;P46736-5;X6RJS7;A0A0A0MS96	P46736-2;P46736-3;P46736;A0A087WZR3;H9KVA9;A0A0D9SF50;P46736-4;P46736-5				29.0718	28.877	28.9304	29.4504	28.8256	29.1263	29.1051	29.4201	28.6197	28.9465	29.2019	28.8465
sp|O60885|BRD4_HUMAN Bromodomain-containing protein 4 OS=Homo sapiens OX=9606 GN=BRD4 PE=1 SV=2;sp|O60885-3|BRD4_HUMAN Isoform B of Bromodomain-containing protein 4 OS=Homo sapiens OX=9606 GN=BRD4;sp|O60885-2|BRD4_HUMAN Isoform C of Bromodomain-containing	Bromodomain-containing protein 4	BRD4		0.780221	0.0992937	+	1.75748	0.202585	+	1.39754	0.150939	38	38	38	22.8	22.8	22.8	152.22	0	130.73	84722000000	402	O60885;O60885-3;O60885-2;M0QZD9;Q15059;Q15059-2;M0QYW0;M0R0H4;P25440;P25440-2;Q58F21-5;A0A0G2JK44;Q58F21;Q58F21-3;Q58F21-2;A0A140T9E9;H0Y6K2;P25440-3;P25440-4;A0A140T9I1;A0A0G2JHN8;Q58F21-4	O60885;O60885-3;O60885-2	172;442;1199			32.7929	32.5774	32.6958	32.5342	32.539	32.6999	32.4183	32.5299	32.7401	32.733	32.8155	32.7089
sp|Q8WY22|BRI3B_HUMAN BRI3-binding protein OS=Homo sapiens OX=9606 GN=BRI3BP PE=1 SV=1;tr|A0A5F9ZHY7|A0A5F9ZHY7_HUMAN BRI3-binding protein OS=Homo sapiens OX=9606 GN=BRI3BP PE=1 SV=1	BRI3-binding protein	BRI3BP		0.482578	-0.25563		0.204824	-0.112088		0.506679	-0.183859	8	8	8	25.5	25.5	25.5	27.835	0	94.105	13227000000	65	Q8WY22;A0A5F9ZHY7;REV__Q96PE2	Q8WY22;A0A5F9ZHY7				30.0734	30.2466	30.3681	29.7931	29.9408	29.8311	29.9746	30.1605	29.6715	29.4825	29.8694	30.4352
tr|A0A804HKY8|A0A804HKY8_HUMAN Bromodomain and PHD finger containing, 1, isoform CRA_c OS=Homo sapiens OX=9606 GN=BRPF1 PE=4 SV=1;sp|P55201-2|BRPF1_HUMAN Isoform 2 of Peregrin OS=Homo sapiens OX=9606 GN=BRPF1;sp|P55201|BRPF1_HUMAN Peregrin OS=Homo sapiens	Peregrin	BRPF1		0.0478847	0.0328646		0.416793	0.234536		0.236537	0.1337	16	16	16	13	13	13	140.86	0	17.65	4122800000	59	A0A804HKY8;P55201-2;P55201;P55201-3;A0A5F9ZH11;A0A804HI52;A0A804HL48;A0A804HIN1;P55201-4;A0A5F9ZHW9;A0A804HL99;A0A5F9ZHX4;C9JDK5;C9JHC0;A0A804HKK9;A0A804HJV3;A0A804HHW3;Q9ULD4-2;Q9ULD4;Q9ULD4-3;E9PI60;A0A804HKU6;E9PSF3;J3KQ61;F6XDC4;O95696;O95696-2;H0Y7B4	A0A804HKY8;P55201-2;P55201;P55201-3;A0A5F9ZH11;A0A804HI52;A0A804HL48;A0A804HIN1;P55201-4;A0A5F9ZHW9;A0A804HL99				29.0072	28.1382	28.2479	27.9704	28.836	27.7592	28.0287	27.9332	28.2915	28.5125	28.2168	28.4745
tr|A0A7P0TA85|A0A7P0TA85_HUMAN Basigin OS=Homo sapiens OX=9606 GN=BSG PE=1 SV=1;sp|P35613-2|BASI_HUMAN Isoform 2 of Basigin OS=Homo sapiens OX=9606 GN=BSG;sp|P35613|BASI_HUMAN Basigin OS=Homo sapiens OX=9606 GN=BSG PE=1 SV=2;tr|A0A7P0TB04|A0A7P0TB04_HUMAN	Basigin	BSG		0.811672	-0.219547		0.142657	0.0543461		0.263119	-0.0826006	14	14	14	54.1	54.1	54.1	28.991	0	79.895	254020000000	170	A0A7P0TA85;P35613-2;P35613;A0A7P0TB04;I3L192;P35613-4;A0A087WUV8;P35613-3;A0A7P0T8A7;A0A2R8YDZ0;R4GMX5;R4GN83	A0A7P0TA85;P35613-2;P35613;A0A7P0TB04;I3L192;P35613-4;A0A087WUV8;P35613-3;A0A7P0T8A7	120;173			34.3124	34.3717	34.618	34.3109	34.2544	34.231	33.8653	34.1667	33.9596	34.0445	34.2695	34.4611
tr|A0A0A0MTH9|A0A0A0MTH9_HUMAN TATA-binding protein-associated factor 172 OS=Homo sapiens OX=9606 GN=BTAF1 PE=1 SV=1;sp|O14981|BTAF1_HUMAN TATA-binding protein-associated factor 172 OS=Homo sapiens OX=9606 GN=BTAF1 PE=1 SV=2	TATA-binding protein-associated factor 172	BTAF1		0.0485593	0.0158591		0.464625	0.0910268		0.254353	0.053443	29	29	29	20.1	20.1	20.1	206.93	0	118.42	18296000000	190	A0A0A0MTH9;O14981;O14981-2	A0A0A0MTH9;O14981				30.3845	30.2685	30.6302	30.6364	30.3129	30.5497	30.3189	30.4375	30.4016	30.4914	30.6904	30.3997
sp|Q7KYR7|BT2A1_HUMAN Butyrophilin subfamily 2 member A1 OS=Homo sapiens OX=9606 GN=BTN2A1 PE=1 SV=3;sp|Q7KYR7-6|BT2A1_HUMAN Isoform 6 of Butyrophilin subfamily 2 member A1 OS=Homo sapiens OX=9606 GN=BTN2A1;sp|Q7KYR7-4|BT2A1_HUMAN Isoform 4 of Butyrophilin	Butyrophilin subfamily 2 member A1;Butyrophilin subfamily 2 member A2	BTN2A1;BTN2A2		0.036374	-0.0158305		0.332005	0.172328		0.193633	0.0782485	10	10	10	15.9	15.9	15.9	59.632	0	19.39	4415200000	59	Q7KYR7;Q7KYR7-6;Q7KYR7-4;Q7KYR7-5;Q7KYR7-1;H7BYC3;C9IY66;Q8WVV5-3;Q8WVV5-2;Q7KYR7-3;Q8WVV5;H7C542;C9JNC3;C9JAJ6	Q7KYR7;Q7KYR7-6;Q7KYR7-4;Q7KYR7-5;Q7KYR7-1;H7BYC3;C9IY66;Q8WVV5-3;Q8WVV5-2;Q7KYR7-3;Q8WVV5				28.4253	28.5414	28.341	28.6181	28.4216	28.7177	27.9418	28.0921	28.6276	28.7464	28.3528	28.1357
sp|O60566-3|BUB1B_HUMAN Isoform 3 of Mitotic checkpoint serine/threonine-protein kinase BUB1 beta OS=Homo sapiens OX=9606 GN=BUB1B;sp|O60566|BUB1B_HUMAN Mitotic checkpoint serine/threonine-protein kinase BUB1 beta OS=Homo sapiens OX=9606 GN=BUB1B PE=1 SV=3	Mitotic checkpoint serine/threonine-protein kinase BUB1 beta	BUB1B		0.106609	-0.0739989		0.59146	-0.300129		0.408306	-0.187064	7	7	7	7.2	7.2	7.2	121.38	0	12.003	1342300000	30	O60566-3;O60566;O60566-2	O60566-3;O60566;O60566-2				26.6846	26.8697	26.1176	26.8465	26.9808	27.1127	26.9043	26.4252	26.6971	27.0121	26.3266	26.1865
sp|Q13895|BYST_HUMAN Bystin OS=Homo sapiens OX=9606 GN=BYSL PE=1 SV=3	Bystin	BYSL		0.139538	0.0602512		0.498114	0.215894		0.416964	0.138072	9	9	9	22.9	22.9	22.9	49.601	0	21.343	2262600000	31	Q13895;H7BY94;F8WBL2	Q13895				27.3814	27.4882	27.6544	27.2422	26.9542	27.5479	27.4936	27.148	27.6393	27.8218	27.2278	27.3184
sp|Q7L1Q6-2|BZW1_HUMAN Isoform 2 of Basic leucine zipper and W2 domain-containing protein 1 OS=Homo sapiens OX=9606 GN=BZW1;sp|Q7L1Q6|BZW1_HUMAN Basic leucine zipper and W2 domain-containing protein 1 OS=Homo sapiens OX=9606 GN=BZW1 PE=1 SV=1;sp|Q7L1Q6-4|B	Basic leucine zipper and W2 domain-containing protein 1	BZW1		0.158541	-0.129211		0.0111658	0.0106673		0.0983497	-0.0592721	12	12	12	30	30	30	40.538	0	16.355	10863000000	74	Q7L1Q6-2;Q7L1Q6;Q7L1Q6-4;Q7L1Q6-3;C9IZ80;C9JFN4;H0Y503;C9JV57;C9J188;C9JWF5	Q7L1Q6-2;Q7L1Q6;Q7L1Q6-4;Q7L1Q6-3;C9IZ80				29.5261	29.8594	29.8185	29.7615	29.3231	29.5826	29.6808	29.8196	28.7396	29.6529	30.0456	30.0107
tr|E7ETZ4|E7ETZ4_HUMAN Basic leucine zipper and W2 domain-containing protein 2 (Fragment) OS=Homo sapiens OX=9606 GN=BZW2 PE=1 SV=1;sp|Q9Y6E2|BZW2_HUMAN Basic leucine zipper and W2 domain-containing protein 2 OS=Homo sapiens OX=9606 GN=BZW2 PE=1 SV=1;tr|B5	Basic leucine zipper and W2 domain-containing protein 2	BZW2		0.238324	0.126844		0.0969828	0.0652833		0.21561	0.0960636	9	9	9	24.5	24.5	24.5	46.913	0	21.811	3442800000	49	E7ETZ4;Q9Y6E2;B5MCE7;Q75MG1;B5MCH7;E9PFD4;E9PFE3;C9JF98;F8WDX8;E7EMS9;Q9Y6E2-2	E7ETZ4;Q9Y6E2;B5MCE7;Q75MG1;B5MCH7				27.8113	27.7624	28.017	28.2444	27.5772	28.0266	28.3485	28.129	27.6308	27.9562	28.2829	28.4725
sp|Q5T2E6|ARMD3_HUMAN Armadillo-like helical domain-containing protein 3 OS=Homo sapiens OX=9606 GN=ARMH3 PE=1 SV=1;sp|Q5T2E6-2|ARMD3_HUMAN Isoform 2 of Armadillo-like helical domain-containing protein 3 OS=Homo sapiens OX=9606 GN=ARMH3	UPF0668 protein C10orf76	C10orf76		0.160554	0.0896387		0.0494499	0.0214949		0.125202	0.0555668	13	13	13	18.9	18.9	18.9	78.71	0	97.351	8604000000	95	Q5T2E6;Q5T2E6-2;Q5T2E7	Q5T2E6;Q5T2E6-2				28.7313	29.4592	29.2392	29.6573	28.983	29.4452	29.3402	29.5912	29.264	29.3483	29.5912	29.2421
tr|A0A087WT99|A0A087WT99_HUMAN Ester hydrolase C11orf54 OS=Homo sapiens OX=9606 GN=C11orf54 PE=1 SV=1;sp|Q9H0W9-2|CK054_HUMAN Isoform 2 of Ester hydrolase C11orf54 OS=Homo sapiens OX=9606 GN=C11orf54;sp|Q9H0W9|CK054_HUMAN Ester hydrolase C11orf54 OS=Homo s	Ester hydrolase C11orf54	C11orf54		0.0172946	-0.0142031		0.206139	-0.155641		0.139517	-0.0849218	6	6	6	19.5	19.5	19.5	28.683	0	19.681	5083400000	59	A0A087WT99;Q9H0W9-2;Q9H0W9;E9PPB5;E9PQS1;A0A1W2PRB8;Q9H0W9-3;E9PR95;E9PSC3;E9PLC5;E9PLB3;E9PIP1;Q9H0W9-4;E9PJU8	A0A087WT99;Q9H0W9-2;Q9H0W9;E9PPB5;E9PQS1;A0A1W2PRB8;Q9H0W9-3;E9PR95;E9PSC3;E9PLC5;E9PLB3;E9PIP1				28.3442	28.2467	28.3723	28.9995	28.1667	28.4447	28.8224	29.0946	27.8521	28.501	28.8288	28.7239
tr|H3BSM7|H3BSM7_HUMAN RUS family member 1 OS=Homo sapiens OX=9606 GN=RUSF1 PE=1 SV=1;sp|Q96GQ5|RUSF1_HUMAN RUS family member 1 OS=Homo sapiens OX=9606 GN=RUSF1 PE=1 SV=2;tr|H3BR29|H3BR29_HUMAN RUS family member 1 OS=Homo sapiens OX=9606 GN=RUSF1 PE=1 SV=1	RUS1 family protein C16orf58	C16orf58		0.239249	0.130903		0.278103	0.148939		0.423592	0.139921	12	12	12	23.4	23.4	23.4	50.783	0	82.151	26233000000	103	H3BSM7;Q96GQ5;H3BR29;Q96GQ5-2;H3BTA0;H3BS97	H3BSM7;Q96GQ5;H3BR29;Q96GQ5-2	385			30.9048	30.7652	30.7582	30.8966	30.8572	30.8571	30.6892	30.8492	31.3832	31.2632	30.7457	30.4565
sp|Q7Z3J2|VP35L_HUMAN VPS35 endosomal protein-sorting factor-like OS=Homo sapiens OX=9606 GN=VPS35L PE=1 SV=2;tr|F5H7K1|F5H7K1_HUMAN VPS35 endosomal protein-sorting factor-like OS=Homo sapiens OX=9606 GN=VPS35L PE=1 SV=1;tr|E7EWW0|E7EWW0_HUMAN VPS35 endoso	UPF0505 protein C16orf62	C16orf62		0.40877	-0.161363		0.683193	-0.286988		0.765997	-0.224176	16	16	16	21.2	21.2	21.2	109.56	0	43.419	9798700000	94	Q7Z3J2;F5H7K1;E7EWW0;C9J7I2;Q7Z3J2-2;H3BV68;H3BVG8;H3BRV8;H3BNX2;F6S1J4;H0YFG6;H3BUS7	Q7Z3J2;F5H7K1;E7EWW0;C9J7I2;Q7Z3J2-2;H3BV68;H3BVG8	154			29.3047	29.4193	29.6274	29.6728	29.4422	29.3889	29.719	29.9765	28.9086	29.5027	29.5837	29.3837
tr|I3L072|I3L072_HUMAN Uncharacterized protein C17orf80 OS=Homo sapiens OX=9606 GN=C17orf80 PE=1 SV=1;sp|Q9BSJ5-2|CQ080_HUMAN Isoform 2 of Uncharacterized protein C17orf80 OS=Homo sapiens OX=9606 GN=C17orf80;sp|Q9BSJ5-3|CQ080_HUMAN Isoform 3 of Uncharacter	Uncharacterized protein C17orf80	C17orf80		0.143895	0.057425		0.642509	0.899472		0.428879	0.478448	9	9	9	21	21	21	60.833	0	11.15	2300800000	35	I3L072;Q9BSJ5-2;Q9BSJ5-3;Q9BSJ5;J3KTJ7;J3KT60	I3L072;Q9BSJ5-2;Q9BSJ5-3;Q9BSJ5;J3KTJ7				27.6216	27.7912	27.7657	27.2259	27.6366	27.7023	26.8466	24.8507	27.8443	27.5551	27.5103	27.7245
tr|K7ENL9|K7ENL9_HUMAN Regulator of MON1-CCZ1 complex OS=Homo sapiens OX=9606 GN=RMC1 PE=1 SV=1;sp|Q96DM3|RMC1_HUMAN Regulator of MON1-CCZ1 complex OS=Homo sapiens OX=9606 GN=RMC1 PE=1 SV=2;tr|A0A087WZD4|A0A087WZD4_HUMAN Regulator of MON1-CCZ1 complex OS=H	Uncharacterized protein C18orf8	C18orf8		0.295317	0.218041		0.585852	0.528931		0.512168	0.373486	8	8	8	19.4	19.4	19.4	69.389	0	23.712	1717000000	27	K7ENL9;Q96DM3;A0A087WZD4;K7EIS6;K7EL80;K7EQJ3;K7EQ65	K7ENL9;Q96DM3;A0A087WZD4				27.3374	27.5231	26.3269	26.8648	26.9159	25.5385	27.0579	27.2963	27.6647	27.1209	27.1992	26.9395
sp|Q9NS00|C1GLT_HUMAN Glycoprotein-N-acetylgalactosamine 3-beta-galactosyltransferase 1 OS=Homo sapiens OX=9606 GN=C1GALT1 PE=1 SV=1;sp|Q9NS00-2|C1GLT_HUMAN Isoform 2 of Glycoprotein-N-acetylgalactosamine 3-beta-galactosyltransferase 1 OS=Homo sapiens OX=9	Glycoprotein-N-acetylgalactosamine 3-beta-galactosyltransferase 1	C1GALT1		0.0178376	0.00903416		0.160603	-0.0476732		0.0505956	-0.0193195	10	10	10	27.5	27.5	27.5	42.202	0	36.03	8667100000	79	Q9NS00;Q9NS00-2;C9K0C8	Q9NS00;Q9NS00-2				29.5563	29.3679	29.6566	28.9063	29.4908	29.647	29.1409	29.4353	29.4248	29.2703	29.3603	29.4679
sp|Q96EU7|C1GLC_HUMAN C1GALT1-specific chaperone 1 OS=Homo sapiens OX=9606 GN=C1GALT1C1 PE=1 SV=1	C1GALT1-specific chaperone 1	C1GALT1C1		0.481921	-0.196887		0.568869	-0.180082		0.702067	-0.188485	10	10	10	35.8	35.8	35.8	36.382	0	81.2	36646000000	106	Q96EU7	Q96EU7	1;61			31.5022	31.8735	31.5125	31.1878	31.5976	31.6874	31.3241	31.3997	31.164	31.0781	31.4445	31.6019
sp|Q9BWL3|CA043_HUMAN Protein C1orf43 OS=Homo sapiens OX=9606 GN=C1orf43 PE=2 SV=1;tr|X6R6S3|X6R6S3_HUMAN Protein C1orf43 OS=Homo sapiens OX=9606 GN=C1orf43 PE=1 SV=1;sp|Q9BWL3-3|CA043_HUMAN Isoform 3 of Protein C1orf43 OS=Homo sapiens OX=9606 GN=C1orf43;s	Uncharacterized protein C1orf43	C1orf43		0.0241073	0.00901985		0.0885961	0.0283394		0.0710414	0.0186796	10	10	10	51	51	51	28.779	0	34.101	3746200000	68	Q9BWL3;X6R6S3;Q9BWL3-3;Q9BWL3-2;A0A1W2PQP6;Q9BWL3-4;X6R6F3;Q9BWL3-5;A0A1W2PQS0;A0A3B3IS96	Q9BWL3;X6R6S3;Q9BWL3-3;Q9BWL3-2;A0A1W2PQP6;Q9BWL3-4;X6R6F3;Q9BWL3-5				28.383	28.2283	28.0823	28.0121	28.3241	28.1805	28.083	28.0407	28.4419	28.231	28.0103	28.0586
sp|Q9BUV8-4|RCAF1_HUMAN Isoform 4 of Respirasome Complex Assembly Factor 1 OS=Homo sapiens OX=9606 GN=RAB5IF;sp|Q9BUV8-3|RCAF1_HUMAN Isoform 3 of Respirasome Complex Assembly Factor 1 OS=Homo sapiens OX=9606 GN=RAB5IF;sp|Q9BUV8-2|RCAF1_HUMAN Isoform 2 of R	Uncharacterized protein C20orf24	C20orf24		1.21354	-0.38091		1.00729	-0.362558	+	1.79767	-0.371734	1	1	1	18.4	18.4	18.4	9.53	0	3.3187	11604000000	43	Q9BUV8-4;Q9BUV8-3;Q9BUV8-2;Q9BUV8;Q9BUV8-5	Q9BUV8-4;Q9BUV8-3;Q9BUV8-2;Q9BUV8;Q9BUV8-5				29.9355	30.0185	29.9944	29.8101	30.0024	30.1442	29.7109	29.8276	29.228	29.3664	29.72	29.9205
sp|Q9GZN8-2|CT027_HUMAN Isoform 2 of UPF0687 protein C20orf27 OS=Homo sapiens OX=9606 GN=C20orf27;sp|Q9GZN8|CT027_HUMAN UPF0687 protein C20orf27 OS=Homo sapiens OX=9606 GN=C20orf27 PE=1 SV=3;tr|H7BYU9|H7BYU9_HUMAN UPF0687 protein C20orf27 (Fragment) OS=Hom	UPF0687 protein C20orf27	C20orf27		0.194981	-0.134273		0.476884	0.75861		0.236826	0.312169	3	3	3	13.6	13.6	13.6	21.645	0	3.4426	3522900000	28	Q9GZN8-2;Q9GZN8;H7BYU9	Q9GZN8-2;Q9GZN8;H7BYU9				28.1434	28.006	28.3869	28.3223	25.3293	27.9544	27.7214	28.2821	27.4352	27.9314	28.6187	28.3362
sp|Q9Y426-2|C2CD2_HUMAN Isoform 2 of C2 domain-containing protein 2 OS=Homo sapiens OX=9606 GN=C2CD2;sp|Q9Y426-3|C2CD2_HUMAN Isoform 3 of C2 domain-containing protein 2 OS=Homo sapiens OX=9606 GN=C2CD2;sp|Q9Y426|C2CD2_HUMAN C2 domain-containing protein 2 O	C2 domain-containing protein 2	C2CD2		0.270592	-0.262837	+	1.63808	1.18006		0.391615	0.458613	2	2	2	6.5	6.5	6.5	58.612	0	8.6343	676770000	19	Q9Y426-2;Q9Y426-3;Q9Y426	Q9Y426-2;Q9Y426-3;Q9Y426				25.2705	26.4689	26.9286	26.1687	24.2122	24.332	24.829	25.692	26.2848	26.2454	25.7899	25.4652
sp|Q8WWC4|MAIP1_HUMAN m-AAA protease-interacting protein 1, mitochondrial OS=Homo sapiens OX=9606 GN=MAIP1 PE=1 SV=1	Uncharacterized protein C2orf47, mitochondrial	C2orf47		1.0342	0.233679		0.103528	-0.0318704		0.392408	0.100904	6	6	6	17.9	17.9	17.9	32.544	0	11.976	7914200000	46	Q8WWC4;H7C0V0	Q8WWC4				29.2221	29.0548	28.8706	29.1071	29.4507	29.4411	29.2097	29.2153	29.5033	29.2968	29.3287	29.0606
sp|Q6NW34|NEPRO_HUMAN Nucleolus and neural progenitor protein OS=Homo sapiens OX=9606 GN=NEPRO PE=1 SV=3;sp|Q6NW34-2|NEPRO_HUMAN Isoform 2 of Nucleolus and neural progenitor protein OS=Homo sapiens OX=9606 GN=NEPRO	Uncharacterized protein C3orf17	C3orf17		0.101735	0.0395522		0.0881173	0.0428023		0.122208	0.0411773	15	15	15	19.8	19.8	19.8	64.551	0	120.67	18910000000	117	Q6NW34;Q6NW34-2;E9PFF8	Q6NW34;Q6NW34-2				30.695	30.5432	30.429	30.3576	30.6614	30.7762	30.3062	30.2682	30.8097	30.6806	30.4254	30.2674
sp|Q8WVX3|CD003_HUMAN Uncharacterized protein C4orf3 OS=Homo sapiens OX=9606 GN=C4orf3 PE=1 SV=2	Uncharacterized protein C4orf3	C4orf3		0.375517	-0.167084		0.428793	0.174343		0.00678308	0.00362968	5	5	5	62.1	62.1	62.1	7.6035	0	13.258	13215000000	65	Q8WVX3;Q8WVX3-2	Q8WVX3	1			30.2358	30.1576	30.0615	29.5808	29.8035	29.881	29.2954	29.6902	30.1802	29.8257	29.7887	29.5728
sp|O95873|CF047_HUMAN Uncharacterized protein C6orf47 OS=Homo sapiens OX=9606 GN=C6orf47 PE=1 SV=2	Uncharacterized protein C6orf47	C6orf47		0.335419	-0.231843		0.218073	0.376585		0.0494852	0.072371	4	4	4	20.7	20.7	20.7	31.71	0	7.2755	1558900000	19	O95873	O95873				26.9602	26.8446	27.6634	26.4397	27.4318	27.0279	26.6046	24.41	26.3394	26.7024	26.9765	26.9623
sp|Q8N4J0|CARME_HUMAN Carnosine N-methyltransferase OS=Homo sapiens OX=9606 GN=CARNMT1 PE=1 SV=1;tr|Q5T8U9|Q5T8U9_HUMAN Carnosine N-methyltransferase OS=Homo sapiens OX=9606 GN=CARNMT1 PE=1 SV=1	UPF0586 protein C9orf41	C9orf41		0.29927	-0.520887		0.696406	-1.02384		0.786645	-0.772365	5	5	5	14.7	14.7	14.7	47.185	0	9.8918	2171700000	34	Q8N4J0;Q5T8U9;Q5T8V1	Q8N4J0;Q5T8U9				26.6655	27.5081	27.1822	27.3978	27.6929	27.9623	27.6733	27.4367	27.6545	27.6517	26.7019	24.6619
sp|Q16790|CAH9_HUMAN Carbonic anhydrase 9 OS=Homo sapiens OX=9606 GN=CA9 PE=1 SV=2	Carbonic anhydrase 9	CA9		0.315753	0.148465		1.05004	0.471615		0.919135	0.31004	4	4	4	12	12	12	49.697	0	9.6497	4381100000	35	Q16790;A0A087WYS4	Q16790				28.4947	28.2571	28.3848	28.4365	27.8046	28.2914	27.8846	28.2999	28.777	28.9269	28.3852	28.0779
tr|A0A087X0K1|A0A087X0K1_HUMAN Calcium-binding protein 39 OS=Homo sapiens OX=9606 GN=CAB39 PE=1 SV=1;sp|Q9Y376|CAB39_HUMAN Calcium-binding protein 39 OS=Homo sapiens OX=9606 GN=CAB39 PE=1 SV=1	Calcium-binding protein 39	CAB39		0.494374	-0.256594		1.03613	-0.486052		1.03244	-0.371323	3	3	3	6.8	6.8	6.8	39.452	0.00081202	2.0747	410260000	8	A0A087X0K1;Q9Y376	A0A087X0K1;Q9Y376				25.4945	25.0486	25.628	25.087	25.953	25.4808	25.5369	25.2052	24.5318	25.1104	25.4144	25.1751
sp|P27708|PYR1_HUMAN CAD protein OS=Homo sapiens OX=9606 GN=CAD PE=1 SV=3;tr|F8VPD4|F8VPD4_HUMAN Aspartate carbamoyltransferase OS=Homo sapiens OX=9606 GN=CAD PE=1 SV=1	CAD protein;Glutamine-dependent carbamoyl-phosphate synthase;Aspartate carbamoyltransferase;Dihydroorotase	CAD		0.100358	-0.0703378		0.209085	-0.142533		0.224219	-0.106436	12	12	12	6.7	6.7	6.7	242.98	0	20.625	2260300000	50	P27708;F8VPD4;H7C2E4	P27708;F8VPD4				27.1004	27.5004	27.4975	27.5002	27.3573	27.1822	27.7935	27.5542	26.8104	27.1254	27.464	27.9172
sp|Q8NFZ8|CADM4_HUMAN Cell adhesion molecule 4 OS=Homo sapiens OX=9606 GN=CADM4 PE=1 SV=1	Cell adhesion molecule 4	CADM4		0.0974609	0.0278397	+	2.21108	0.336016		0.812339	0.181928	7	7	7	16.5	16.5	16.5	42.785	0	66.029	6853700000	45	Q8NFZ8	Q8NFZ8				29.3849	29.1493	29.103	28.9392	28.9883	28.8052	28.6793	28.8709	29.2236	29.0238	29.2086	29.2317
sp|Q9NZT1|CALL5_HUMAN Calmodulin-like protein 5 OS=Homo sapiens OX=9606 GN=CALML5 PE=1 SV=2	Calmodulin-like protein 5	CALML5		0.0345747	-0.0517726		0.0516209	0.0638456		0.00555572	0.00603652	6	6	6	34.2	34.2	34.2	15.892	0	76.092	5147700000	32	Q9NZT1	Q9NZT1				28.6046	29.5223	28.2316	27.9947	28.1855	28.7539	28.1237	28.8278	28.7762	28.6402	27.4358	29.294
sp|Q13557|KCC2D_HUMAN Calcium/calmodulin-dependent protein kinase type II subunit delta OS=Homo sapiens OX=9606 GN=CAMK2D PE=1 SV=3;sp|Q13557-8|KCC2D_HUMAN Isoform Delta 6 of Calcium/calmodulin-dependent protein kinase type II subunit delta OS=Homo sapiens	Calcium/calmodulin-dependent protein kinase type II subunit delta	CAMK2D		0.16419	0.0482011		0.436711	0.142617		0.355375	0.0954092	26	26	16	39.7	39.7	29.3	56.369	0	222.95	44394000000	238	Q13557;Q13557-8;D6R938;Q13557-12;E9PF82;Q13557-11;Q13557-6;Q13557-10;E9PBG7;Q13557-9;Q13557-4;Q13557-3;Q13557-5;H0Y9J2;H0Y9C2;A0A5F9ZHM9;A0A5F9ZHY2;A0A5F9ZH50;A0A5F9ZH21;A0A5F9ZHR5;A0A5K1VW76;Q9UQM7-2;Q9UQM7;D6RFJ0;A0A804HIC9;E7EQE4;A0A804HLD1;E9PBE8;E7ETC9;E7ERS6	Q13557;Q13557-8;D6R938;Q13557-12;E9PF82;Q13557-11;Q13557-6;Q13557-10;E9PBG7;Q13557-9;Q13557-4;Q13557-3;Q13557-5;H0Y9J2	308;438			31.6127	31.4918	31.7218	31.9311	31.2625	31.5719	31.6472	31.8981	31.6444	31.6627	31.9242	31.7188
sp|Q13555-4|KCC2G_HUMAN Isoform 4 of Calcium/calmodulin-dependent protein kinase type II subunit gamma OS=Homo sapiens OX=9606 GN=CAMK2G;sp|Q13555-11|KCC2G_HUMAN Isoform 11 of Calcium/calmodulin-dependent protein kinase type II subunit gamma OS=Homo sapien	Calcium/calmodulin-dependent protein kinase type II subunit gamma	CAMK2G		0.0108622	-0.00612879		0.13563	-0.0773664		0.0908157	-0.0417476	23	17	4	41.2	33.6	5.5	59.606	0	177.92	55052000000	166	Q13555-4;Q13555-11;H0Y6G2;Q13555-6;Q13555;Q13555-8;Q13555-2;A0A2Q3DQE3;Q13555-10;Q5SWX3;Q13555-5;Q13555-7;Q13555-3;Q13555-9;Q8WU40;H7BXS4;H7C394	Q13555-4;Q13555-11;H0Y6G2;Q13555-6;Q13555;Q13555-8;Q13555-2;A0A2Q3DQE3;Q13555-10;Q5SWX3;Q13555-5;Q13555-7;Q13555-3;Q13555-9;Q8WU40	252;308			31.9485	31.6884	31.9199	32.3224	31.6646	31.8866	32.1968	32.4162	31.5982	31.9345	32.2445	32.0775
tr|A0A7I2V377|A0A7I2V377_HUMAN Guided entry of tail-anchored proteins factor CAMLG OS=Homo sapiens OX=9606 GN=CAMLG PE=1 SV=1;sp|P49069|CAMLG_HUMAN Guided entry of tail-anchored proteins factor CAMLG OS=Homo sapiens OX=9606 GN=CAMLG PE=1 SV=1;tr|A0A7I2V518	Calcium signal-modulating cyclophilin ligand	CAMLG		0.788939	0.142594		0.698997	0.126523		0.974266	0.134558	10	10	10	57.9	57.9	57.9	25.8	0	86.125	14524000000	83	A0A7I2V377;P49069;A0A7I2V518;A0A7I2V3C5;D6RIW3	A0A7I2V377;P49069;A0A7I2V518	38;48			30.1921	29.897	30.1655	29.9912	30.1708	30.2118	30.0065	29.9211	30.328	30.1447	30.0839	30.2598
sp|Q08AD1-2|CAMP2_HUMAN Isoform 2 of Calmodulin-regulated spectrin-associated protein 2 OS=Homo sapiens OX=9606 GN=CAMSAP2;sp|Q08AD1-3|CAMP2_HUMAN Isoform 3 of Calmodulin-regulated spectrin-associated protein 2 OS=Homo sapiens OX=9606 GN=CAMSAP2;sp|Q08AD1|	Calmodulin-regulated spectrin-associated protein 2	CAMSAP2		0.569738	-0.350754	+	1.49774	-0.673158	+	1.38631	-0.511956	12	12	12	11.1	11.1	11.1	165.06	0	13.172	2398600000	46	Q08AD1-2;Q08AD1-3;Q08AD1;H0Y4Z1	Q08AD1-2;Q08AD1-3;Q08AD1				27.6176	27.3474	27.0705	27.8792	27.6786	27.665	27.95	27.9107	26.4504	27.4362	27.2379	27.3871
sp|Q86VP6|CAND1_HUMAN Cullin-associated NEDD8-dissociated protein 1 OS=Homo sapiens OX=9606 GN=CAND1 PE=1 SV=2;sp|Q86VP6-2|CAND1_HUMAN Isoform 2 of Cullin-associated NEDD8-dissociated protein 1 OS=Homo sapiens OX=9606 GN=CAND1;tr|A0A0C4DGH5|A0A0C4DGH5_HUMA	Cullin-associated NEDD8-dissociated protein 1	CAND1		0.332565	0.0760527		0.371191	0.113273		0.437016	0.0946627	48	48	48	31.3	31.3	31.3	136.37	0	222.55	84397000000	423	Q86VP6;Q86VP6-2;A0A0C4DGH5;F5H6I6;H0YH27;O75155-2;O75155;Q86VP6-3;A0A3B3ISC4;F8WBB8	Q86VP6;Q86VP6-2;A0A0C4DGH5	25			32.4829	32.5761	32.7133	32.7759	32.3103	32.5618	32.6918	32.8354	32.5897	32.6184	32.9043	32.74
sp|Q8WVQ1-3|CANT1_HUMAN Isoform 3 of Soluble calcium-activated nucleotidase 1 OS=Homo sapiens OX=9606 GN=CANT1;sp|Q8WVQ1|CANT1_HUMAN Soluble calcium-activated nucleotidase 1 OS=Homo sapiens OX=9606 GN=CANT1 PE=1 SV=1;tr|K7EN15|K7EN15_HUMAN Soluble calcium-	Soluble calcium-activated nucleotidase 1	CANT1		0.245912	-0.0529094		0.0674725	-0.0281143		0.14152	-0.0405118	8	8	8	38.9	38.9	38.9	38.945	0	28.066	1988500000	54	Q8WVQ1-3;Q8WVQ1;K7EN15;Q8WVQ1-2;K7EIP9;K7EQT4;K7EMT2;K7EKT2;K7EKW6	Q8WVQ1-3;Q8WVQ1;K7EN15;Q8WVQ1-2				27.3899	27.3324	27.0638	27.2618	26.9072	27.3811	27.1222	27.5381	27.1137	27.1774	27.1913	27.3538
sp|P27824-2|CALX_HUMAN Isoform 2 of Calnexin OS=Homo sapiens OX=9606 GN=CANX;sp|P27824|CALX_HUMAN Calnexin OS=Homo sapiens OX=9606 GN=CANX PE=1 SV=2;tr|A0A7P0TAE9|A0A7P0TAE9_HUMAN Calnexin OS=Homo sapiens OX=9606 GN=CANX PE=1 SV=1;tr|A0A7P0T937|A0A7P0T937_	Calnexin	CANX	+	1.54336	0.125176		0.972794	0.136661	+	1.47565	0.130919	44	44	44	38.3	38.3	38.3	71.502	0	323.31	522330000000	907	P27824-2;P27824;A0A7P0TAE9;A0A7P0T937;A0A7P0TB65;A0A7P0T840;A0A7P0T9L0;A0A7P0T8G1;A0A7P0Z4D6;A0A7P0Z484;A0A7P0TAR9;D6RGY2;A0A7P0Z4H2;P27824-3;A0A7P0TAN9;A0A7P0T8N1;D6RAU8;D6RFL1;D6RAQ8;D6RD16	P27824-2;P27824;A0A7P0TAE9;A0A7P0T937;A0A7P0TB65;A0A7P0T840;A0A7P0T9L0;A0A7P0T8G1;A0A7P0Z4D6;A0A7P0Z484;A0A7P0TAR9;D6RGY2;A0A7P0Z4H2;P27824-3	144;158;223;422	618		35.0514	35.1408	35.1647	35.032	34.9936	35.0191	35.0498	35.2804	35.2651	35.2738	35.1999	35.1508
sp|P07384|CAN1_HUMAN Calpain-1 catalytic subunit OS=Homo sapiens OX=9606 GN=CAPN1 PE=1 SV=1	Calpain-1 catalytic subunit	CAPN1		0.243355	-0.0949192		0.0560835	-0.0277419		0.168763	-0.0613306	31	31	31	39.8	39.8	39.8	81.889	0	99.636	53564000000	283	P07384;E9PRM1;E9PLX0;E9PJJ3;E9PLC9;E9PMC6;E9PJA6;E9PSA6;E9PQB3;E9PIA9;E9PL37	P07384	438			31.7583	31.9738	32.1761	32.3104	31.5722	32.0547	32.1816	32.1414	31.7169	31.8876	32.1978	32.0365
sp|P17655-2|CAN2_HUMAN Isoform 2 of Calpain-2 catalytic subunit OS=Homo sapiens OX=9606 GN=CAPN2;sp|P17655|CAN2_HUMAN Calpain-2 catalytic subunit OS=Homo sapiens OX=9606 GN=CAPN2 PE=1 SV=6	Calpain-2 catalytic subunit	CAPN2		0.204768	-0.0960102		0.079586	0.0476518		0.04925	-0.0241792	18	18	18	28.3	28.3	28.3	71.475	0	66.166	22674000000	143	P17655-2;P17655	P17655-2;P17655	344;348;544			30.5636	30.5466	31.0088	31.0293	30.2285	30.5832	30.6926	31.0693	30.4526	30.5024	30.9927	30.8166
sp|Q86X55-1|CARM1_HUMAN Isoform 1 of Histone-arginine methyltransferase CARM1 OS=Homo sapiens OX=9606 GN=CARM1;sp|Q86X55|CARM1_HUMAN Histone-arginine methyltransferase CARM1 OS=Homo sapiens OX=9606 GN=CARM1 PE=1 SV=3;sp|Q86X55-2|CARM1_HUMAN Isoform 2 of Hi	Histone-arginine methyltransferase CARM1	CARM1		0.602262	-0.254668		0.10156	-0.0567603		0.37979	-0.155714	7	7	7	20.3	20.3	20.3	63.459	0	15.41	3619400000	46	Q86X55-1;Q86X55;Q86X55-2;K7EQA8;K7EK20;K7EPK1;K7EQB9	Q86X55-1;Q86X55;Q86X55-2;K7EQA8				27.7211	28.3041	28.3461	28.438	27.7907	27.6522	28.3723	28.2024	27.6196	28.0493	28.1558	27.9659
sp|Q9HA77|SYCM_HUMAN Probable cysteine--tRNA ligase, mitochondrial OS=Homo sapiens OX=9606 GN=CARS2 PE=1 SV=1	Probable cysteine--tRNA ligase, mitochondrial	CARS2		0.353798	0.155131		0.0432701	-0.0158019		0.20838	0.0696645	19	19	19	33	33	33	62.223	0	59.041	27563000000	163	Q9HA77;H0YFF0;A0A087WWV1;F5H579;H0YFV1;F5H623	Q9HA77	132			31.0937	31.2045	30.5649	30.8724	31.0734	31.0679	31.1469	31.1311	31.3841	31.1679	31.0162	30.7879
sp|Q6P4E1|GOLM2_HUMAN Protein GOLM2 OS=Homo sapiens OX=9606 GN=GOLM2 PE=1 SV=2;sp|Q6P4E1-2|GOLM2_HUMAN Isoform 2 of Protein GOLM2 OS=Homo sapiens OX=9606 GN=GOLM2;sp|Q6P4E1-5|GOLM2_HUMAN Isoform 5 of Protein GOLM2 OS=Homo sapiens OX=9606 GN=GOLM2;tr|A0A3B3	Protein CASC4	CASC4		0.668816	-0.190936		0.166011	-0.0857544		0.405189	-0.138345	18	18	18	41.1	41.1	41.1	49.497	0	53.958	11902000000	131	Q6P4E1;Q6P4E1-2;Q6P4E1-5;A0A3B3IRW9;H0YMR0;H0YM51;Q6P4E1-3	Q6P4E1;Q6P4E1-2;Q6P4E1-5;A0A3B3IRW9	251			30.0252	29.9557	30.2488	29.7209	30.2607	30.1184	29.5248	29.6259	29.9446	29.5543	29.8507	29.8372
sp|O14936|CSKP_HUMAN Peripheral plasma membrane protein CASK OS=Homo sapiens OX=9606 GN=CASK PE=1 SV=3;tr|A0A2R8YE77|A0A2R8YE77_HUMAN Calcium/calmodulin-dependent serine protein kinase (MAGUK family), isoform CRA_c OS=Homo sapiens OX=9606 GN=CASK PE=1 SV=1	Peripheral plasma membrane protein CASK	CASK		0.897683	-0.172792		0.559024	0.101319		0.125629	-0.0357366	12	12	12	17.4	17.4	17.4	105.12	0	32.952	6717700000	87	O14936;A0A2R8YE77;A0A2U3TZM1;O14936-3;A0A7I2RJN6;O14936-4;A0A2U3TZM4;Q5JS79;A0A2R8YFN5;A0A2U3TZN6;A0A2R8Y6F8;O14936-6;O14936-2;A0A2R8YEK3;O14936-5;Q5JS72;A0A2R8Y3B3;A0A2R8YEJ7;A0A2R8Y7X6;A0A2R8Y6D8	O14936;A0A2R8YE77;A0A2U3TZM1;O14936-3;A0A7I2RJN6;O14936-4;A0A2U3TZM4;Q5JS79;A0A2R8YFN5;A0A2U3TZN6;A0A2R8Y6F8;O14936-6;O14936-2;A0A2R8YEK3;O14936-5;Q5JS72;A0A2R8Y3B3				28.963	29.2229	29.3496	29.153	28.9263	28.7845	29.0686	28.8127	29.0404	28.8377	29.0408	29.0783
sp|P31944|CASPE_HUMAN Caspase-14 OS=Homo sapiens OX=9606 GN=CASP14 PE=1 SV=2	Caspase-14;Caspase-14 subunit p17, mature form;Caspase-14 subunit p10, mature form;Caspase-14 subunit p20, intermediate form;Caspase-14 subunit p8, intermediate form	CASP14		0.17703	0.329653		0.133954	-0.13406		0.0674921	0.0977967	6	6	6	21.1	21.1	21.1	27.679	0	9.9431	1821500000	30	P31944	P31944				26.8815	28.3242	26.367	25.137	27.5968	27.3053	26.5138	27.1487	27.1781	26.4141	26.6652	27.7709
sp|P04040|CATA_HUMAN Catalase OS=Homo sapiens OX=9606 GN=CAT PE=1 SV=3	Catalase	CAT		0.0651684	0.0180817		0.205807	-0.0546389		0.0801748	-0.0182786	21	21	21	41	41	41	59.755	0	142.28	24763000000	144	P04040;A0A3B3ITJ0	P04040				30.9983	30.7673	30.9582	30.7795	30.7911	30.9769	30.9007	31.1254	30.8709	30.686	31.0517	30.9671
tr|C9JKI3|C9JKI3_HUMAN Caveolin (Fragment) OS=Homo sapiens OX=9606 GN=CAV1 PE=1 SV=1;sp|Q03135-2|CAV1_HUMAN Isoform 2 of Caveolin-1 OS=Homo sapiens OX=9606 GN=CAV1	Caveolin;Caveolin-1	CAV1		0.431171	-0.171063		0.189574	0.126255		0.0377771	-0.0224044	10	5	5	39.9	24.6	24.6	15.928	0	146	47868000000	44	C9JKI3;Q03135-2	C9JKI3;Q03135-2				32.0731	32.0464	32.196	31.6531	31.5699	32.0441	31.1091	32.0563	32.1761	31.802	31.5389	31.7675
sp|Q03135|CAV1_HUMAN Caveolin-1 OS=Homo sapiens OX=9606 GN=CAV1 PE=1 SV=4;tr|E9PCT5|E9PCT5_HUMAN Caveolin OS=Homo sapiens OX=9606 GN=CAV1 PE=1 SV=1	Caveolin-1;Caveolin	CAV1		0.563601	-0.114617		0.301468	-0.0796537		0.496336	-0.0971355	13	13	8	47.8	47.8	31.5	20.471	0	111.95	158630000000	179	Q03135;E9PCT5;P56539	Q03135;E9PCT5	32	2		33.7174	33.6888	33.7066	33.3811	33.7195	33.7763	33.3435	33.5148	33.5722	33.6149	33.4279	33.4204
sp|P22681|CBL_HUMAN E3 ubiquitin-protein ligase CBL OS=Homo sapiens OX=9606 GN=CBL PE=1 SV=2;tr|A0A0U1RR39|A0A0U1RR39_HUMAN E3 ubiquitin-protein ligase CBL OS=Homo sapiens OX=9606 GN=CBL PE=1 SV=1;tr|A0A1B0GW38|A0A1B0GW38_HUMAN E3 ubiquitin-protein ligase	E3 ubiquitin-protein ligase CBL	CBL		0.266875	0.141188		0.229908	0.100902		0.287371	0.121045	37	37	37	43.3	43.3	43.3	99.632	0	323.31	91031000000	372	P22681;A0A0U1RR39;A0A1B0GW38;A0A0U1RQX8;A0A0U1RRJ5;A0A2R8YDW4;C9JU85;A0A2R8Y7I2;A0A2R8Y8D8;A0A2R8Y5E1;A0A2R8YFD4;Q13191-3;Q13191-2;Q13191	P22681;A0A0U1RR39;A0A1B0GW38;A0A0U1RQX8	29;887	483;486		32.5547	32.6667	32.196	33.1675	32.2576	32.6592	32.9067	32.9227	32.8111	32.951	32.8377	32.55
sp|Q75N03-2|HAKAI_HUMAN Isoform 2 of E3 ubiquitin-protein ligase Hakai OS=Homo sapiens OX=9606 GN=CBLL1;sp|Q75N03|HAKAI_HUMAN E3 ubiquitin-protein ligase Hakai OS=Homo sapiens OX=9606 GN=CBLL1 PE=1 SV=1;tr|C9J2P9|C9J2P9_HUMAN RING-type E3 ubiquitin transfe	E3 ubiquitin-protein ligase Hakai	CBLL1		0.00945869	0.00296974		0.659106	0.0996122		0.257337	0.051291	6	6	6	13.9	13.9	13.9	54.389	0	293.03	20454000000	65	Q75N03-2;Q75N03;C9J2P9;C9K074;F8WEM5	Q75N03-2;Q75N03;C9J2P9;C9K074	1			30.6608	30.44	30.7982	30.4055	30.4125	30.6334	30.4054	30.4666	30.7115	30.5897	30.4795	30.5356
sp|O00257|CBX4_HUMAN E3 SUMO-protein ligase CBX4 OS=Homo sapiens OX=9606 GN=CBX4 PE=1 SV=3	E3 SUMO-protein ligase CBX4	CBX4		0.323321	-0.0702496	+	1.42647	0.204019		0.283999	0.0668845	90	90	90	60.4	60.4	60.4	61.367	0	323.31	6707400000000	3305	O00257;O00257-3;F8WCW6;I3L4F1	O00257	1;67;168;233;234;266;270;274	182;291;293;349;351		38.9843	38.8767	39.1798	38.9999	38.7479	38.6354	38.7509	38.8093	38.9286	38.8099	38.893	39.1282
sp|Q8N163-2|CCAR2_HUMAN Isoform 2 of Cell cycle and apoptosis regulator protein 2 OS=Homo sapiens OX=9606 GN=CCAR2;sp|Q8N163|CCAR2_HUMAN Cell cycle and apoptosis regulator protein 2 OS=Homo sapiens OX=9606 GN=CCAR2 PE=1 SV=2;tr|G3V119|G3V119_HUMAN Cell cyc	Cell cycle and apoptosis regulator protein 2	CCAR2		0.389976	-0.525082		0.0691028	-0.118659		0.316356	-0.321871	10	10	10	13.2	13.2	13.2	103.14	0	13.863	1413600000	23	Q8N163-2;Q8N163;G3V119;H0YB24;H0YC69;E5RGU7;E5RFJ3;H0YC58;E5RHJ4	Q8N163-2;Q8N163;G3V119;H0YB24				26.753	26.753	27.4417	26.7484	26.9014	26.5835	26.7636	25.8221	24.7957	26.5105	26.9022	27.3875
sp|Q9NWR8|MCUB_HUMAN Calcium uniporter regulatory subunit MCUb, mitochondrial OS=Homo sapiens OX=9606 GN=MCUB PE=1 SV=2	Calcium uniporter regulatory subunit MCUb, mitochondrial	CCDC109B		0.340347	0.141715		0.0303287	0.0182772		0.229631	0.0799961	14	14	14	29.5	29.5	29.5	39.082	0	64.351	19427000000	114	Q9NWR8	Q9NWR8				30.4941	30.4313	30.4146	30.4373	30.6252	30.8451	30.3775	30.4232	30.742	30.9555	30.5216	30.1251
sp|Q96JG6-3|VPS50_HUMAN Isoform 3 of Syndetin OS=Homo sapiens OX=9606 GN=VPS50;sp|Q96JG6|VPS50_HUMAN Syndetin OS=Homo sapiens OX=9606 GN=VPS50 PE=1 SV=3;tr|H0Y7Q2|H0Y7Q2_HUMAN Syndetin (Fragment) OS=Homo sapiens OX=9606 GN=VPS50 PE=1 SV=1	Coiled-coil domain-containing protein 132	CCDC132		0.263569	-0.0560727		0.151195	-0.0410666		0.296034	-0.0485697	12	12	12	16.1	16.1	16.1	107.92	0	33.618	11537000000	95	Q96JG6-3;Q96JG6;H0Y7Q2;Q96JG6-2;H7BZP1;C9JA29	Q96JG6-3;Q96JG6;H0Y7Q2		462;464		29.8009	29.8253	29.7773	29.8415	29.727	29.9468	29.6882	29.823	29.7335	29.6983	29.9977	29.5912
sp|Q96A33|CCD47_HUMAN PAT complex subunit CCDC47 OS=Homo sapiens OX=9606 GN=CCDC47 PE=1 SV=1;tr|A0A087WYW6|A0A087WYW6_HUMAN Coiled-coil domain-containing protein 47 OS=Homo sapiens OX=9606 GN=CCDC47 PE=1 SV=1;sp|Q96A33-2|CCD47_HUMAN Isoform 2 of PAT comple	Coiled-coil domain-containing protein 47	CCDC47		0.467033	-0.117248		0.256502	0.079597		0.0631229	-0.0188253	15	15	15	28.6	28.6	28.6	55.873	0	38.462	20347000000	139	Q96A33;A0A087WYW6;Q96A33-2;J3QR89	Q96A33;A0A087WYW6;Q96A33-2	445			30.8046	30.6557	30.7146	30.5355	30.4234	30.3049	30.508	30.6867	30.3415	30.4591	30.6616	30.7791
tr|J3KP90|J3KP90_HUMAN Cyclin-C OS=Homo sapiens OX=9606 GN=CCNC PE=1 SV=1;sp|P24863|CCNC_HUMAN Cyclin-C OS=Homo sapiens OX=9606 GN=CCNC PE=1 SV=2;tr|E5RI39|E5RI39_HUMAN Cyclin-C (Fragment) OS=Homo sapiens OX=9606 GN=CCNC PE=1 SV=1;tr|G5E954|G5E954_HUMAN Cy	Cyclin-C	CCNC		1.11434	-0.516917		0.986002	-0.5267	+	1.56662	-0.521809	6	6	1	26.6	26.6	9.6	33.086	0	61.828	3614400000	34	J3KP90;P24863;E5RI39;G5E954;P24863-2;E5RIH8;Q5JV82;E5RHL8;E5RFX8	J3KP90;P24863;E5RI39;G5E954;P24863-2;E5RIH8;Q5JV82				28.3562	28.3111	27.9474	28.5352	28.795	28.2899	27.9719	28.1323	27.8911	28.084	27.9507	27.1565
tr|G3V5E1|G3V5E1_HUMAN Cyclin-K OS=Homo sapiens OX=9606 GN=CCNK PE=1 SV=1;sp|O75909|CCNK_HUMAN Cyclin-K OS=Homo sapiens OX=9606 GN=CCNK PE=1 SV=2;sp|O75909-1|CCNK_HUMAN Isoform 3 of Cyclin-K OS=Homo sapiens OX=9606 GN=CCNK;sp|O75909-4|CCNK_HUMAN Isoform 4	Cyclin-K	CCNK		0.210715	-0.0483494	+	2.07112	0.158212		0.268395	0.0549312	8	8	8	26.7	26.7	26.7	43.404	0	19.408	4883800000	62	G3V5E1;O75909;O75909-1;O75909-4;G3V2Q3;O75909-2;G3V235	G3V5E1;O75909;O75909-1;O75909-4;G3V2Q3;O75909-2		328;329;340		28.5416	28.7681	28.8102	28.4445	28.4493	28.378	28.5231	28.3878	28.6178	28.5506	28.6477	28.5548
sp|Q9UK58-6|CCNL1_HUMAN Isoform 4 of Cyclin-L1 OS=Homo sapiens OX=9606 GN=CCNL1;sp|Q9UK58|CCNL1_HUMAN Cyclin-L1 OS=Homo sapiens OX=9606 GN=CCNL1 PE=1 SV=1	Cyclin-L1	CCNL1		0.386574	0.201285		0.954554	0.390558		1.01197	0.295922	8	8	8	14.3	14.3	14.3	47.788	0	102.83	28380000000	95	Q9UK58-6;Q9UK58;H7C4G1;Q9UK58-4;Q9UK58-5	Q9UK58-6;Q9UK58		374		31.2613	31.0455	30.9797	30.8173	30.7908	30.8512	30.8798	30.825	30.793	31.7826	31.2566	31.0768
sp|O60563|CCNT1_HUMAN Cyclin-T1 OS=Homo sapiens OX=9606 GN=CCNT1 PE=1 SV=1	Cyclin-T1	CCNT1		0.59601	0.088419		1.12843	0.136975		1.14051	0.112697	38	38	36	45.3	45.3	41.2	80.684	0	323.31	1100200000000	695	O60563;A0A1W2PQ16;O60563-2;C9JUL2;H7BZ27	O60563	48;66;410;439;462;482;610;613			36.4816	36.2873	36.3527	36.2512	36.3592	36.3685	36.25	36.2009	36.453	36.4587	36.2943	36.5206
sp|O60583-2|CCNT2_HUMAN Isoform 2 of Cyclin-T2 OS=Homo sapiens OX=9606 GN=CCNT2;sp|O60583|CCNT2_HUMAN Cyclin-T2 OS=Homo sapiens OX=9606 GN=CCNT2 PE=1 SV=2	Cyclin-T2	CCNT2		1.20564	0.16667		0.617227	0.124002		1.0333	0.145336	16	14	14	27.8	23.2	23.2	73.681	0	46.118	19542000000	117	O60583-2;O60583;F8WDY7;F2Z2C9	O60583-2;O60583	65;434			30.5379	30.3048	30.4273	30.5979	30.575	30.5279	30.6769	30.2588	30.5524	30.6337	30.7181	30.6304
sp|Q9H7U1-3|CCSE2_HUMAN Isoform 3 of Serine-rich coiled-coil domain-containing protein 2 OS=Homo sapiens OX=9606 GN=CCSER2;sp|Q9H7U1|CCSE2_HUMAN Serine-rich coiled-coil domain-containing protein 2 OS=Homo sapiens OX=9606 GN=CCSER2 PE=1 SV=2	Serine-rich coiled-coil domain-containing protein 2	CCSER2		0.667852	-0.23846		0.00546055	0.00255823		0.325355	-0.117951	11	11	11	11.7	11.7	11.7	116.91	0	84.541	3397400000	41	Q9H7U1-3;Q9H7U1;Q9H7U1-2;A0A2R8YGU6;A0A2R8Y7M2;Q9H7U1-4;A0A2R8YGE2;A0A2R8Y6V5	Q9H7U1-3;Q9H7U1				27.9484	27.9059	28.53	28.2562	27.543	27.9773	28.0831	28.0729	27.9064	27.6885	28.1291	27.9627
sp|P50990|TCPQ_HUMAN T-complex protein 1 subunit theta OS=Homo sapiens OX=9606 GN=CCT8 PE=1 SV=4;sp|P50990-2|TCPQ_HUMAN Isoform 2 of T-complex protein 1 subunit theta OS=Homo sapiens OX=9606 GN=CCT8;sp|P50990-3|TCPQ_HUMAN Isoform 3 of T-complex protein 1 s	T-complex protein 1 subunit theta	CCT8		1.01136	-0.115468		0.0242211	0.00381899		0.484587	-0.0558243	25	25	25	50.5	50.5	50.5	59.62	0	66.23	15436000000	175	P50990;P50990-2;P50990-3;H7C4C8;H7C2U0	P50990;P50990-2;P50990-3				30.2197	30.2949	30.3937	30.3014	30.179	30.1247	30.2535	30.1753	30.0902	30.1304	30.2319	30.2954
sp|P86790|CCZ1B_HUMAN Vacuolar fusion protein CCZ1 homolog B OS=Homo sapiens OX=9606 GN=CCZ1B PE=1 SV=1;sp|P86791|CCZ1_HUMAN Vacuolar fusion protein CCZ1 homolog OS=Homo sapiens OX=9606 GN=CCZ1 PE=1 SV=1	Vacuolar fusion protein CCZ1 homolog B;Vacuolar fusion protein CCZ1 homolog	CCZ1B;CCZ1		0.0132895	0.00419569		0.310604	0.130539		0.218011	0.0673673	11	11	11	28.2	28.2	28.2	55.866	0	45.672	3156300000	58	P86790;P86791;F8WD66	P86790;P86791				28.021	27.8812	27.9645	27.862	27.371	27.9545	27.8992	27.9986	27.6684	27.9493	27.9767	28.1511
tr|A0A0C4DGH0|A0A0C4DGH0_HUMAN CD276 antigen OS=Homo sapiens OX=9606 GN=CD276 PE=1 SV=1;sp|Q5ZPR3|CD276_HUMAN CD276 antigen OS=Homo sapiens OX=9606 GN=CD276 PE=1 SV=1;sp|Q5ZPR3-3|CD276_HUMAN Isoform 3 of CD276 antigen OS=Homo sapiens OX=9606 GN=CD276;sp|Q5	CD276 antigen	CD276		0.125551	0.0732007		0.303233	-0.166636		0.0956027	-0.0467176	3	3	3	14.4	14.4	14.4	41.767	0	16.877	6512300000	21	A0A0C4DGH0;Q5ZPR3;Q5ZPR3-3;Q5ZPR3-4;H0YN29;H0YL10;Q5ZPR3-2	A0A0C4DGH0;Q5ZPR3;Q5ZPR3-3;Q5ZPR3-4				28.7481	29.1269	28.8775	28.6518	29.0036	28.7705	29.3093	29.2802	28.5991	29.4494	28.9725	28.676
sp|P16070|CD44_HUMAN CD44 antigen OS=Homo sapiens OX=9606 GN=CD44 PE=1 SV=3;sp|P16070-16|CD44_HUMAN Isoform 16 of CD44 antigen OS=Homo sapiens OX=9606 GN=CD44;sp|P16070-8|CD44_HUMAN Isoform 8 of CD44 antigen OS=Homo sapiens OX=9606 GN=CD44;sp|P16070-5|CD44	CD44 antigen	CD44		0.308849	-0.112509		0.199707	-0.0809975		0.285915	-0.0967531	24	24	24	21	21	21	81.537	0	323.31	1197300000000	486	P16070;P16070-16;P16070-8;P16070-5;P16070-3;P16070-4;P16070-6;P16070-17;P16070-18;P16070-7;P16070-10;P16070-11;P16070-13;P16070-14;P16070-12;H0Y2P0;H0YD13;H0YDW7;H0Y5E4;P16070-15;H0YCV9;P16070-9;H0YE40;E9PKC6;H0YDX6;P16070-19;Q86UZ1;H0YD17;H0YEU1;H0YEV3;J3KN83;H0YD90	P16070;P16070-16;P16070-8;P16070-5;P16070-3;P16070-4;P16070-6;P16070-17;P16070-18;P16070-7;P16070-10;P16070-11;P16070-13;P16070-14;P16070-12;H0Y2P0;H0YD13;H0YDW7;H0Y5E4;P16070-15;H0YCV9;P16070-9	709;725;738	697;706		36.7588	36.6422	36.264	36.1702	36.7138	36.615	36.0472	36.3331	36.4282	36.193	36.3323	36.4317
sp|P15529-15|MCP_HUMAN Isoform K of Membrane cofactor protein OS=Homo sapiens OX=9606 GN=CD46;sp|P15529-12|MCP_HUMAN Isoform E of Membrane cofactor protein OS=Homo sapiens OX=9606 GN=CD46;sp|P15529-14|MCP_HUMAN Isoform I of Membrane cofactor protein OS=Hom	Membrane cofactor protein	CD46		0.42978	-0.143784		0.0947746	0.0711193		0.0642908	-0.0363321	3	3	3	4	4	4	39.313	0	22.006	6205800000	40	P15529-15;P15529-12;P15529-14;P15529-11;P15529-13;P15529-10;P15529	P15529-15;P15529-12;P15529-14;P15529-11;P15529-13;P15529-10;P15529				29.0485	29.233	29.1023	28.7607	29.1447	29.2581	28.1497	28.7323	29.1052	28.6576	29.0558	28.7508
tr|A0A2R8Y484|A0A2R8Y484_HUMAN Integrin-associated protein (Fragment) OS=Homo sapiens OX=9606 GN=CD47 PE=1 SV=1;sp|Q08722-2|CD47_HUMAN Isoform OA3-293 of Leukocyte surface antigen CD47 OS=Homo sapiens OX=9606 GN=CD47;sp|Q08722-3|CD47_HUMAN Isoform OA3-305	Leukocyte surface antigen CD47	CD47		0.173519	0.0660248		0.0372237	-0.0161624		0.0697059	0.0249312	4	4	4	15.3	15.3	15.3	20.313	0	6.21	20602000000	41	A0A2R8Y484;Q08722-2;Q08722-3;Q08722-4;Q08722	A0A2R8Y484;Q08722-2;Q08722-3;Q08722-4;Q08722				30.6102	30.8096	30.7282	30.2751	30.8984	30.8846	30.4168	30.552	30.8734	30.446	30.6386	30.7292
tr|B1AMW1|B1AMW1_HUMAN CD58 antigen, (Lymphocyte function-associated antigen 3), isoform CRA_c OS=Homo sapiens OX=9606 GN=CD58 PE=1 SV=1;sp|P19256-2|LFA3_HUMAN Isoform 2 of Lymphocyte function-associated antigen 3 OS=Homo sapiens OX=9606 GN=CD58;sp|P19256-	Lymphocyte function-associated antigen 3	CD58		0.478502	0.197603		0.806455	0.283019		0.977991	0.240311	8	8	8	12.9	12.9	12.9	27.018	0	25.142	11013000000	67	B1AMW1;P19256-2;P19256-3;P19256;H0YDI1	B1AMW1;P19256-2;P19256-3;P19256;H0YDI1				29.4397	29.6509	29.8942	29.706	29.6032	29.4713	29.761	29.5137	30.3301	29.7872	29.7987	29.5652
tr|E9PNW4|E9PNW4_HUMAN CD59 glycoprotein OS=Homo sapiens OX=9606 PE=1 SV=1;tr|A0A2U3TZL5|A0A2U3TZL5_HUMAN CD59 glycoprotein (Fragment) OS=Homo sapiens OX=9606 GN=CD59 PE=1 SV=1;sp|P13987|CD59_HUMAN CD59 glycoprotein OS=Homo sapiens OX=9606 GN=CD59 PE=1 SV=	CD59 glycoprotein	CD59		0.302707	1.11312	+	1.61347	3.03404		0.819683	2.07358	2	2	2	18.5	18.5	18.5	11.985	0	4.4308	14208000000	16	E9PNW4;A0A2U3TZL5;P13987;P13987-2	E9PNW4;A0A2U3TZL5;P13987;P13987-2				29.9379	30.7948	24.6273	31.154	30.0724	25.7614	26.8493	26.1473	29.856	29.7751	30.4629	30.8724
tr|E9PJK1|E9PJK1_HUMAN CD81 antigen OS=Homo sapiens OX=9606 GN=CD81 PE=1 SV=1;tr|E9PRJ8|E9PRJ8_HUMAN Tetraspanin (Fragment) OS=Homo sapiens OX=9606 GN=CD81 PE=1 SV=1;tr|H0YDL9|H0YDL9_HUMAN Tetraspanin (Fragment) OS=Homo sapiens OX=9606 GN=CD81 PE=1 SV=1;tr	Tetraspanin;CD81 antigen	CD81		0.166155	0.128423	+	1.36032	0.544781		0.638544	0.336602	3	3	3	27.9	27.9	27.9	17.963	0	181.74	2966700000	22	E9PJK1;E9PRJ8;H0YDL9;H0YDJ9;E9PIF1;A6NMH8;P60033;E9PM31;H0YEE2	E9PJK1;E9PRJ8;H0YDL9;H0YDJ9;E9PIF1;A6NMH8;P60033;E9PM31;H0YEE2				27.8758	28.4438	28.0994	27.1143	27.6768	27.2832	27.0336	27.8741	28.2492	27.9177	27.7956	28.0844
tr|A6NNI4|A6NNI4_HUMAN CD9 antigen OS=Homo sapiens OX=9606 GN=CD9 PE=1 SV=1;tr|A0A2R8Y478|A0A2R8Y478_HUMAN CD9 antigen OS=Homo sapiens OX=9606 GN=CD9 PE=1 SV=1;tr|A0A7I2V3T0|A0A7I2V3T0_HUMAN CD9 antigen OS=Homo sapiens OX=9606 GN=CD9 PE=1 SV=1;tr|A0A7I2V3T	Tetraspanin;CD9 antigen	CD9		0.1372	0.0759358		0.612579	0.344649		0.426081	0.210293	6	6	6	25.2	25.2	25.2	17.764	0	40.277	14436000000	58	A6NNI4;A0A2R8Y478;A0A7I2V3T0;A0A7I2V3T7;G8JLH6;A0A087WU13;F5GXT1;P21926	A6NNI4;A0A2R8Y478;A0A7I2V3T0;A0A7I2V3T7;G8JLH6;A0A087WU13;F5GXT1;P21926				30.5736	30.1749	29.9716	29.7491	30.4746	29.8818	29.7275	29.3103	30.0774	30.5355	30.0592	30.1009
sp|Q8IWY9|CDAN1_HUMAN Codanin-1 OS=Homo sapiens OX=9606 GN=CDAN1 PE=1 SV=4;sp|Q8IWY9-1|CDAN1_HUMAN Isoform 1 of Codanin-1 OS=Homo sapiens OX=9606 GN=CDAN1;tr|H3BM60|H3BM60_HUMAN Codanin-1 (Fragment) OS=Homo sapiens OX=9606 GN=CDAN1 PE=1 SV=1	Codanin-1	CDAN1		0.12436	0.0623412	+	1.44276	0.372244		0.723915	0.217293	6	6	6	5.5	5.5	5.5	134.12	0	6.7328	1013000000	23	Q8IWY9;Q8IWY9-1;H3BM60	Q8IWY9;Q8IWY9-1;H3BM60				26.4228	26.1159	26.499	26.7607	26.0348	26.1893	26.21	26.1248	26.1355	26.6917	26.5156	26.7049
tr|A0A024QZP7|A0A024QZP7_HUMAN Cell division cycle 2, G1 to S and G2 to M, isoform CRA_a OS=Homo sapiens OX=9606 GN=CDK1 PE=1 SV=1;sp|P06493-2|CDK1_HUMAN Isoform 2 of Cyclin-dependent kinase 1 OS=Homo sapiens OX=9606 GN=CDK1;sp|P06493|CDK1_HUMAN Cyclin-dep	Cyclin-dependent kinase 1	CDC2;CDK1		0.973024	-0.944081		0.456415	-0.511753		1.12119	-0.727917	5	4	4	16.5	16.5	16.5	34.081	0	5.9858	1154800000	18	A0A024QZP7;P06493-2;P06493;E5RIU6;A0A087WZZ9	A0A024QZP7;P06493-2;P06493				26.9842	26.7695	27.2779	26.7839	26.6683	26.7502	26.5704	26.0974	25.2202	25.137	26.7148	26.9673
sp|Q12834|CDC20_HUMAN Cell division cycle protein 20 homolog OS=Homo sapiens OX=9606 GN=CDC20 PE=1 SV=2	Cell division cycle protein 20 homolog	CDC20		0.0980381	-0.057178		0.768169	-0.24925		0.384681	-0.153214	15	15	15	34.1	34.1	34.1	54.722	0	199.49	21238000000	128	Q12834	Q12834	43	69;70		30.9222	30.7794	30.0714	30.3103	30.9057	30.9929	30.4178	30.5351	30.3638	30.5474	30.304	30.6394
sp|Q9UJX2|CDC23_HUMAN Cell division cycle protein 23 homolog OS=Homo sapiens OX=9606 GN=CDC23 PE=1 SV=3;sp|Q9UJX2-3|CDC23_HUMAN Isoform 3 of Cell division cycle protein 23 homolog OS=Homo sapiens OX=9606 GN=CDC23	Cell division cycle protein 23 homolog	CDC23		0.240356	-0.435965		0.545548	-0.816945		0.612472	-0.626455	5	5	5	11.9	11.9	11.9	68.833	0	13.374	1565700000	25	Q9UJX2;Q9UJX2-3;Q9UJX2-2;D6RBY8;D6RCF8;H0Y936	Q9UJX2;Q9UJX2-3				26.889	26.0285	26.9096	27.1601	26.9411	27.1418	27.2131	27.2152	24.2665	26.7392	26.9088	27.3289
sp|P60953|CDC42_HUMAN Cell division control protein 42 homolog OS=Homo sapiens OX=9606 GN=CDC42 PE=1 SV=2	Cell division control protein 42 homolog	CDC42		0.445836	0.203116		0.0126095	-0.00792408		0.206978	0.0975962	7	7	7	28.8	28.8	28.8	21.258	0	30.843	8043300000	85	P60953;A0A590UJK8;P60953-1;Q5JYX0	P60953				29.4315	28.64	29.0922	29.2612	29.4212	28.8857	29.7411	29.2211	29.3133	29.4924	28.9902	29.4414
sp|Q9H5V8|CDCP1_HUMAN CUB domain-containing protein 1 OS=Homo sapiens OX=9606 GN=CDCP1 PE=1 SV=3;sp|Q9H5V8-2|CDCP1_HUMAN Isoform 2 of CUB domain-containing protein 1 OS=Homo sapiens OX=9606 GN=CDCP1	CUB domain-containing protein 1	CDCP1		0.0242192	-0.0247912		0.301795	-0.218611		0.184367	-0.121701	15	15	15	15.4	15.4	15.4	92.931	0	69.545	31116000000	137	Q9H5V8;Q9H5V8-2;Q9H5V8-3	Q9H5V8;Q9H5V8-2	606			31.479	31.5535	30.6118	30.8158	31.6374	31.5326	31.0358	31.0295	31.5836	31.4879	30.6426	30.6468
sp|P55290|CAD13_HUMAN Cadherin-13 OS=Homo sapiens OX=9606 GN=CDH13 PE=1 SV=1;sp|P55290-4|CAD13_HUMAN Isoform 4 of Cadherin-13 OS=Homo sapiens OX=9606 GN=CDH13	Cadherin-13	CDH13		0.226597	0.109281		0.293792	0.167433		0.300198	0.138357	9	9	9	16.5	16.5	16.5	78.286	0	44.723	2968000000	36	P55290;P55290-4;P55290-3;P55290-2;P55290-5	P55290;P55290-4				27.5798	27.4022	27.7605	28.2085	27.2715	27.3217	28.0856	28.0397	27.9216	27.8311	28.0227	27.6127
sp|P19022|CADH2_HUMAN Cadherin-2 OS=Homo sapiens OX=9606 GN=CDH2 PE=1 SV=4;sp|P19022-2|CADH2_HUMAN Isoform 2 of Cadherin-2 OS=Homo sapiens OX=9606 GN=CDH2;tr|C9J126|C9J126_HUMAN Cadherin-2 OS=Homo sapiens OX=9606 GN=CDH2 PE=1 SV=2;tr|C9JMH2|C9JMH2_HUMAN Ca	Cadherin-2	CDH2		0.0195978	-0.00527668		0.0768728	-0.023592		0.0659185	-0.0144343	28	28	27	41.8	41.8	40.1	99.808	0	323.31	121110000000	343	P19022;P19022-2;C9J126;C9JMH2;A0A6Q8PF58;C9J8J8;A0A6Q8PHJ8;A0A6Q8PG20	P19022;P19022-2;C9J126;C9JMH2;A0A6Q8PF58	457;515;809			33.0484	33.1608	33.2388	33.0912	33.2514	33.3081	33.007	33.0458	32.9863	32.9943	33.3006	33.2368
tr|A0A087WX99|A0A087WX99_HUMAN Cadherin-4 OS=Homo sapiens OX=9606 GN=CDH4 PE=1 SV=1;sp|P55283-2|CADH4_HUMAN Isoform 2 of Cadherin-4 OS=Homo sapiens OX=9606 GN=CDH4;sp|P55283|CADH4_HUMAN Cadherin-4 OS=Homo sapiens OX=9606 GN=CDH4 PE=2 SV=2;tr|A0A0G2JRA4|A0A	Cadherin-4	CDH4		0.0243441	0.0147619		0.462529	-0.0876637		0.0908738	-0.0364509	8	7	7	16.8	14.8	14.8	90.137	0	14.816	1954000000	23	A0A087WX99;P55283-2;P55283;A0A0G2JRA4	A0A087WX99;P55283-2;P55283;A0A0G2JRA4				26.693	27.5248	27.5464	27.349	27.4806	27.4713	27.1933	27.3778	27.434	27.318	27.2194	27.201
sp|Q9NYV4-2|CDK12_HUMAN Isoform 2 of Cyclin-dependent kinase 12 OS=Homo sapiens OX=9606 GN=CDK12;sp|Q9NYV4|CDK12_HUMAN Cyclin-dependent kinase 12 OS=Homo sapiens OX=9606 GN=CDK12 PE=1 SV=2;tr|J3QSD7|J3QSD7_HUMAN Cyclin-dependent kinase 12 (Fragment) OS=Hom	Cyclin-dependent kinase 12	CDK12	+	1.32858	-0.220137		0.769439	-0.187696	+	1.34553	-0.203917	15	15	13	14.9	14.9	12.6	163.23	0	66.706	5954800000	113	Q9NYV4-2;Q9NYV4;J3QSD7;Q9NYV4-3;A0A590UJE9;A0A2R8Y644	Q9NYV4-2;Q9NYV4;J3QSD7;Q9NYV4-3				28.9471	28.8803	29.0377	28.7793	29.0446	28.5972	28.8997	28.9732	28.7839	28.4949	28.6903	28.7949
tr|E7ESI2|E7ESI2_HUMAN Cyclin-dependent kinase 2 OS=Homo sapiens OX=9606 GN=CDK2 PE=1 SV=1;tr|G3V5T9|G3V5T9_HUMAN Cyclin-dependent kinase 2 OS=Homo sapiens OX=9606 GN=CDK2 PE=1 SV=1;sp|P24941-2|CDK2_HUMAN Isoform 2 of Cyclin-dependent kinase 2 OS=Homo sapi	Cyclin-dependent kinase 2	CDK2		0.318731	-0.146862		0.283844	-0.120504		0.471123	-0.133683	7	7	6	46.2	46.2	41.6	27.164	0	11.163	4084000000	44	E7ESI2;G3V5T9;P24941-2;P24941;G3V317;Q00526;K7EJ83	E7ESI2;G3V5T9;P24941-2;P24941				28.2533	28.2452	28.6206	28.3047	28.2968	28.4255	28.2871	28.309	27.6901	28.3767	28.3528	28.4168
tr|D6RAD4|D6RAD4_HUMAN Cell division protein kinase 7 OS=Homo sapiens OX=9606 GN=CDK7 PE=1 SV=1;sp|P50613|CDK7_HUMAN Cyclin-dependent kinase 7 OS=Homo sapiens OX=9606 GN=CDK7 PE=1 SV=1;tr|D6R9G1|D6R9G1_HUMAN Cell division protein kinase 7 OS=Homo sapiens O	Cyclin-dependent kinase 7	CDK7		0.369769	0.414117		0.19729	-0.0437965		0.215013	0.18516	6	6	6	23.3	23.3	23.3	34.643	0	4.5885	2071800000	15	D6RAD4;P50613;D6R9G1;D6REC6;D6RFL0;D6RGG9;D6RI01;D6R9Z2;D6RF14;D6RIG9;A0A1B0GTZ4;Q9C098	D6RAD4;P50613;D6R9G1				27.4627	27.2448	25.5263	27.5829	27.2646	27.4807	27.5071	27.3959	27.4473	27.2948	27.515	27.216
sp|P49336-2|CDK8_HUMAN Isoform 2 of Cyclin-dependent kinase 8 OS=Homo sapiens OX=9606 GN=CDK8;sp|P49336|CDK8_HUMAN Cyclin-dependent kinase 8 OS=Homo sapiens OX=9606 GN=CDK8 PE=1 SV=1;tr|A0A0D9SEP3|A0A0D9SEP3_HUMAN Cyclin-dependent kinase 8 (Fragment) OS=Ho	Cyclin-dependent kinase 8	CDK8		0.644405	0.936149		0.229887	0.259989		0.488349	0.598069	3	3	3	7.6	7.6	7.6	53.155	0.0004158	2.3242	1915800000	15	P49336-2;P49336;A0A0D9SEP3;A0A0D9SFZ2;F5H6D4;Q9BWU1	P49336-2;P49336;A0A0D9SEP3;A0A0D9SFZ2				27.4236	24.6923	27.679	26.4961	25.989	27.8494	27.6659	27.4914	27.3435	27.9916	27.3565	27.3441
sp|Q5VV42|CDKAL_HUMAN Threonylcarbamoyladenosine tRNA methylthiotransferase OS=Homo sapiens OX=9606 GN=CDKAL1 PE=1 SV=1;sp|Q5VV42-2|CDKAL_HUMAN Isoform 2 of Threonylcarbamoyladenosine tRNA methylthiotransferase OS=Homo sapiens OX=9606 GN=CDKAL1	Threonylcarbamoyladenosine tRNA methylthiotransferase	CDKAL1		0.483432	-0.172168		0.0652744	0.0305548		0.214252	-0.0708065	7	7	7	14	14	14	65.111	0	10.04	3225300000	26	Q5VV42;Q5VV42-2	Q5VV42;Q5VV42-2				28.2174	28.0425	28.172	27.8795	28.0604	27.7824	27.6877	27.9702	27.7455	27.5989	28.0477	28.2307
sp|O95674|CDS2_HUMAN Phosphatidate cytidylyltransferase 2 OS=Homo sapiens OX=9606 GN=CDS2 PE=1 SV=1	Phosphatidate cytidylyltransferase 2	CDS2		0.397636	1.25339		0.336091	1.03816		0.406369	1.14578	7	7	7	21.1	21.1	21.1	51.417	0	36.941	13001000000	36	O95674	O95674				29.6938	24.4785	29.8751	30.3366	24.964	29.328	30.677	30.276	29.8004	29.5184	30.0107	30.0682
tr|Q2L6G8|Q2L6G8_HUMAN Corneodesmosin OS=Homo sapiens OX=9606 GN=CDSN PE=1 SV=1;tr|G8JLG2|G8JLG2_HUMAN Corneodesmosin OS=Homo sapiens OX=9606 GN=CDSN PE=1 SV=1;sp|Q15517|CDSN_HUMAN Corneodesmosin OS=Homo sapiens OX=9606 GN=CDSN PE=1 SV=3	Corneodesmosin	CDSN		0.273657	0.438365		0.325209	0.392588		0.334102	0.415477	3	3	3	6	6	6	51.539	0	6.9283	1830100000	17	Q2L6G8;G8JLG2;Q15517	Q2L6G8;G8JLG2;Q15517				26.7281	27.8048	27.2435	24.8989	26.7928	27.1339	25.383	27.5488	27.5868	26.5879	27.1689	27.0851
sp|Q03701|CEBPZ_HUMAN CCAAT/enhancer-binding protein zeta OS=Homo sapiens OX=9606 GN=CEBPZ PE=1 SV=3	CCAAT/enhancer-binding protein zeta	CEBPZ		0.100259	-0.0388012		1.28518	0.156712		0.213526	0.0589554	30	30	30	33.8	33.8	33.8	120.97	0	61.631	14276000000	157	Q03701;C9J9W7	Q03701				30.225	30.0491	30.4843	29.8617	29.9121	29.8726	30.0328	30.0206	30.033	30.0423	30.137	30.2526
sp|Q92674|CENPI_HUMAN Centromere protein I OS=Homo sapiens OX=9606 GN=CENPI PE=1 SV=2;sp|Q92674-2|CENPI_HUMAN Isoform 2 of Centromere protein I OS=Homo sapiens OX=9606 GN=CENPI	Centromere protein I	CENPI		0.25316	-0.0990458		0.434061	0.181005		0.0950357	0.0409799	14	14	14	18.7	18.7	18.7	86.719	0	31.862	9481700000	114	Q92674;Q92674-2;Q5JX02;Q5JX01	Q92674;Q92674-2	291			29.7653	29.7725	29.4002	29.4712	29.6594	29.4198	29.152	29.0577	29.3779	29.8837	29.3729	29.3785
sp|Q8N0S6|CENPL_HUMAN Centromere protein L OS=Homo sapiens OX=9606 GN=CENPL PE=1 SV=2;sp|Q8N0S6-3|CENPL_HUMAN Isoform 3 of Centromere protein L OS=Homo sapiens OX=9606 GN=CENPL;sp|Q8N0S6-2|CENPL_HUMAN Isoform 2 of Centromere protein L OS=Homo sapiens OX=96	Centromere protein L	CENPL		0.499464	-0.418083		0.170321	-0.2592		0.373406	-0.338642	5	5	5	14.8	14.8	14.8	38.997	0	7.1748	1361600000	25	Q8N0S6;Q8N0S6-3;Q8N0S6-2	Q8N0S6;Q8N0S6-3;Q8N0S6-2				27.0578	27.0008	26.6943	26.5736	27.4478	27.2147	26.6531	25.3753	26.9878	25.3547	26.5448	26.7667
sp|Q5SW79|CE170_HUMAN Centrosomal protein of 170 kDa OS=Homo sapiens OX=9606 GN=CEP170 PE=1 SV=1;tr|H0Y2V6|H0Y2V6_HUMAN Centrosomal protein of 170 kDa (Fragment) OS=Homo sapiens OX=9606 GN=CEP170 PE=1 SV=1;sp|Q5SW79-2|CE170_HUMAN Isoform 2 of Centrosomal p	Centrosomal protein of 170 kDa	CEP170		0.86659	-0.112768		0.216446	-0.0427356		0.633056	-0.0777516	17	17	17	12.8	12.8	12.8	175.29	0	61.423	6724500000	122	Q5SW79;H0Y2V6;Q5SW79-2;Q5SW79-3;E5RFU8;E7EWM2;E7EMW0;Q96L14;H0YB66;H0Y4T4	Q5SW79;H0Y2V6;Q5SW79-2;Q5SW79-3				29.1034	29.1024	29.0578	28.9508	28.9421	29.0814	28.8419	29.0688	28.8501	28.8422	29.0256	29.0454
sp|Q96G23|CERS2_HUMAN Ceramide synthase 2 OS=Homo sapiens OX=9606 GN=CERS2 PE=1 SV=1;tr|Q5SZE3|Q5SZE3_HUMAN Ceramide synthase 2 (Fragment) OS=Homo sapiens OX=9606 GN=CERS2 PE=1 SV=1;tr|H0YKH6|H0YKH6_HUMAN Ceramide synthase 2 (Fragment) OS=Homo sapiens OX=9	Ceramide synthase 2	CERS2		0.197154	0.0574803		0.290554	0.0681381		0.35162	0.0628092	10	10	10	18.9	18.9	18.9	44.876	0	38.411	34888000000	90	Q96G23;Q5SZE3;H0YKH6;Q5SZE4;Q5SZE1;H0YNU7;Q5SZE2;H0YLQ6	Q96G23;Q5SZE3;H0YKH6;Q5SZE4;Q5SZE1;H0YNU7;Q5SZE2				31.2207	31.5395	31.4061	31.3974	31.3418	31.4503	31.38	31.3489	31.5367	31.6732	31.2975	31.286
sp|Q6ZMG9|CERS6_HUMAN Ceramide synthase 6 OS=Homo sapiens OX=9606 GN=CERS6 PE=1 SV=1;sp|Q6ZMG9-2|CERS6_HUMAN Isoform 2 of Ceramide synthase 6 OS=Homo sapiens OX=9606 GN=CERS6	Ceramide synthase 6	CERS6		0.724046	-0.377365		0.222905	0.447813		0.0207096	0.035224	2	2	2	6	6	6	44.889	0	3.4432	6143600000	18	Q6ZMG9;Q6ZMG9-2	Q6ZMG9;Q6ZMG9-2				29.0412	28.6927	28.8606	28.7404	28.6417	25.7077	28.8019	28.8829	27.8887	28.8852	28.8336	28.2179
sp|O14646|CHD1_HUMAN Chromodomain-helicase-DNA-binding protein 1 OS=Homo sapiens OX=9606 GN=CHD1 PE=1 SV=2;sp|O14646-2|CHD1_HUMAN Isoform 2 of Chromodomain-helicase-DNA-binding protein 1 OS=Homo sapiens OX=9606 GN=CHD1	Chromodomain-helicase-DNA-binding protein 1	CHD1		0.0997586	-0.0302415		0.381305	0.0964074		0.122553	0.033083	51	50	38	30.9	30.4	23.7	196.69	0	175.69	48929000000	334	O14646;O14646-2;H0Y8V4	O14646;O14646-2	752;753;813;930			31.8682	31.9052	32.1917	31.7549	31.7729	32.0294	31.5831	31.8281	31.8234	31.7742	32.0383	31.9631
sp|O14647|CHD2_HUMAN Chromodomain-helicase-DNA-binding protein 2 OS=Homo sapiens OX=9606 GN=CHD2 PE=1 SV=2;sp|O14647-2|CHD2_HUMAN Isoform 2 of Chromodomain-helicase-DNA-binding protein 2 OS=Homo sapiens OX=9606 GN=CHD2	Chromodomain-helicase-DNA-binding protein 2	CHD2		0.692505	0.120766		1.04863	0.231828		1.01792	0.176297	41	34	34	25.9	23.6	23.6	211.34	0	127.62	30344000000	192	O14647;O14647-2;A0A1B0GTU9;A0A0D9SEP7;A0A0D9SGK0;B7Z3I4;O14647-3;A0A1B0GU59;A0A0D9SFA3;A0A0D9SFI3;A0A0D9SEH6;A0A0D9SEU0;A0A1B0GTM9;A0A0D9SF92	O14647;O14647-2	816;933			31.1502	31.0314	31.3594	31.0761	30.8409	30.9921	30.9977	31.3422	31.1931	31.2188	31.3829	31.3053
tr|A0A2R8Y5J0|A0A2R8Y5J0_HUMAN DNA helicase OS=Homo sapiens OX=9606 GN=CHD4 PE=1 SV=1;tr|A0A2R8Y425|A0A2R8Y425_HUMAN DNA helicase (Fragment) OS=Homo sapiens OX=9606 GN=CHD4 PE=1 SV=1;tr|A0A2R8YFD8|A0A2R8YFD8_HUMAN DNA helicase OS=Homo sapiens OX=9606 GN=CH	Chromodomain-helicase-DNA-binding protein 4	CHD4		0.0163235	-0.00416088		0.0229281	-0.00437498		0.0238308	-0.00426793	28	28	24	16.4	16.4	13.2	215.72	0	115.42	8340000000	146	A0A2R8Y5J0;A0A2R8Y425;A0A2R8YFD8;F5GWX5;A0A2R8Y212;A0A2R8YFK9;A0A2R8Y521;A0A2U3TZM0;A0A0C4DGG9;Q14839;Q14839-2;A0A2R8YD40;A0A2R8YDJ9;A0A2R8Y8C1;A0A2R8YER1;A0A2R8Y4X2;A0A2R8Y445;A0A2R8YDW2;A0A2R8Y5Z7;A0A2R8Y685;A0A2R8Y8B3;A0A2R8Y7I0;A0A2R8Y7M9;A0A2R8Y5M9;A0A2R8YE38;Q8TDI0;K7EMY3;F5H6N4;I3L229;H7C3H7;H7C0J3;F2Z2R5;A0A2R8Y795	A0A2R8Y5J0;A0A2R8Y425;A0A2R8YFD8;F5GWX5;A0A2R8Y212;A0A2R8YFK9;A0A2R8Y521;A0A2U3TZM0;A0A0C4DGG9;Q14839;Q14839-2;A0A2R8YD40;A0A2R8YDJ9;A0A2R8Y8C1;A0A2R8YER1;A0A2R8Y4X2;A0A2R8Y445;A0A2R8YDW2;A0A2R8Y5Z7;A0A2R8Y685;A0A2R8Y8B3				29.3279	29.445	29.3943	29.1433	29.3822	29.2831	29.3886	29.2573	29.2066	29.3382	29.2794	29.4696
sp|Q9HCK8|CHD8_HUMAN Chromodomain-helicase-DNA-binding protein 8 OS=Homo sapiens OX=9606 GN=CHD8 PE=1 SV=5;sp|Q9HCK8-2|CHD8_HUMAN Isoform 2 of Chromodomain-helicase-DNA-binding protein 8 OS=Homo sapiens OX=9606 GN=CHD8;tr|A0A2R8Y840|A0A2R8Y840_HUMAN DNA he	Chromodomain-helicase-DNA-binding protein 8	CHD8		0.0117055	-0.00404739		0.084929	0.0242872		0.0417542	0.0101199	195	195	50	58.3	58.3	19.6	290.52	0	323.31	2836000000000	2663	Q9HCK8;Q9HCK8-2;A0A2R8Y840;A0A2R8Y4P3;A0A2R8Y808;A0A2R8YFT4;Q9P2D1;H0YJA4;Q8TD26;A0A2R8YFI9;H7C294;Q8TD26-3;G3V303;A0A087WU44	Q9HCK8;Q9HCK8-2;A0A2R8Y840	136;384;446;1028;1029;1081;1088;1089;1158;1267;1285;1316;1385;1583;1822;1950;1962;1965;2043;2125;2138;2185;2224;2246;2271;2276;2339;2357;2381	1976;1978;1993;1995		37.5592	37.5616	37.8412	37.7855	37.607	37.5484	37.6972	37.7816	37.4958	37.6327	37.6756	37.9272
tr|H0YJG4|H0YJG4_HUMAN Chromodomain-helicase-DNA-binding protein 8 (Fragment) OS=Homo sapiens OX=9606 GN=CHD8 PE=1 SV=2		CHD8		0.0414592	-0.0540891		0.477584	-0.500311		0.282781	-0.2772	147	2	2	56.3	1.3	1.3	207.68	0	12.755	3604500000	32	H0YJG4	H0YJG4	254;255;307;314;315;384;493;511;542;611;817;1056;1184;1196;1199;1277;1359;1372;1419;1458;1480;1505;1510;1573;1591;1615	1210;1212;1227;1229		27.0509	27.3211	28.5694	28.1904	27.5108	27.6181	28.8577	28.93	26.9076	27.8523	28.1005	28.055
sp|Q3L8U1-2|CHD9_HUMAN Isoform 2 of Chromodomain-helicase-DNA-binding protein 9 OS=Homo sapiens OX=9606 GN=CHD9;sp|Q3L8U1-3|CHD9_HUMAN Isoform 3 of Chromodomain-helicase-DNA-binding protein 9 OS=Homo sapiens OX=9606 GN=CHD9;sp|Q3L8U1|CHD9_HUMAN Chromodomai	Chromodomain-helicase-DNA-binding protein 9	CHD9		0.11662	0.183679		0.213922	0.0920072		0.133168	0.137843	20	5	5	7	2.8	2.8	324.05	0	24.176	962140000	17	Q3L8U1-2;Q3L8U1-3;Q3L8U1;H3BTW3;H3BSP3;H3BRU9	Q3L8U1-2;Q3L8U1-3;Q3L8U1;H3BTW3	1077;1078;1207;1334			26.3242	26.5424	26.8381	24.3442	26.0317	26.3071	26.1428	25.9341	26.0534	25.8737	26.577	26.2795
tr|J3QK89|J3QK89_HUMAN Calcium homeostasis endoplasmic reticulum protein OS=Homo sapiens OX=9606 GN=CHERP PE=1 SV=1;sp|Q8IWX8|CHERP_HUMAN Calcium homeostasis endoplasmic reticulum protein OS=Homo sapiens OX=9606 GN=CHERP PE=1 SV=3	Calcium homeostasis endoplasmic reticulum protein	CHERP		0.0381396	0.00806141		0.0190169	-0.00550842		0.00650823	0.00127649	26	26	26	29.7	29.7	29.7	104.93	0	323.31	95843000000	263	J3QK89;Q8IWX8	J3QK89;Q8IWX8	358;666;859			32.8437	32.8087	32.8008	32.8614	32.7675	32.8685	32.7135	33.0194	32.7038	32.7239	32.934	32.9851
tr|F8VXK3|F8VXK3_HUMAN Carbohydrate sulfotransferase (Fragment) OS=Homo sapiens OX=9606 GN=CHST11 PE=1 SV=1;sp|Q9NPF2-2|CHSTB_HUMAN Isoform 2 of Carbohydrate sulfotransferase 11 OS=Homo sapiens OX=9606 GN=CHST11;sp|Q9NPF2|CHSTB_HUMAN Carbohydrate sulfotran	Carbohydrate sulfotransferase 11	CHST11		0.203254	-0.085773		0.405736	-0.258821		0.376229	-0.172297	5	5	5	32.9	32.9	32.9	18.469	0	8.7421	3278900000	35	F8VXK3;Q9NPF2-2;Q9NPF2	F8VXK3;Q9NPF2-2;Q9NPF2				28.0006	28.1491	28.1021	27.7163	28.3418	28.7673	27.8965	27.6547	27.5233	27.9553	27.9793	28.1672
sp|Q7LGC8|CHST3_HUMAN Carbohydrate sulfotransferase 3 OS=Homo sapiens OX=9606 GN=CHST3 PE=1 SV=3	Carbohydrate sulfotransferase 3	CHST3		0.104409	0.0538626		0.620173	-0.269298		0.243718	-0.107718	10	10	10	26.9	26.9	26.9	54.705	0	18.151	3944800000	50	Q7LGC8;O43916	Q7LGC8				28.2148	28.4804	27.8994	28.0814	28.615	28.8487	28.2678	28.2372	28.4477	28.4452	28.1632	27.8354
tr|X6R700|X6R700_HUMAN Chromatin target of PRMT1 protein OS=Homo sapiens OX=9606 GN=CHTOP PE=1 SV=1;sp|Q9Y3Y2-4|CHTOP_HUMAN Isoform 3 of Chromatin target of PRMT1 protein OS=Homo sapiens OX=9606 GN=CHTOP;sp|Q9Y3Y2|CHTOP_HUMAN Chromatin target of PRMT1 prot	Chromatin target of PRMT1 protein	CHTOP	+	2.07643	-0.4803		0.149076	-0.093142		0.759016	-0.286721	4	4	4	23.3	23.3	23.3	23.661	0	140.98	4556600000	37	X6R700;Q9Y3Y2-4;Q9Y3Y2;Q9Y3Y2-3;A0A087X1B7;Q5T7Y7	X6R700;Q9Y3Y2-4;Q9Y3Y2;Q9Y3Y2-3;A0A087X1B7	16			28.6094	28.8996	28.7343	28.7263	28.1582	28.9848	28.2089	28.0692	28.1334	28.2674	28.5678	28.0798
sp|Q969X6|UTP4_HUMAN U3 small nucleolar RNA-associated protein 4 homolog OS=Homo sapiens OX=9606 GN=UTP4 PE=1 SV=1;tr|H3BSH7|H3BSH7_HUMAN U3 small nucleolar RNA-associated protein 4 homolog (Fragment) OS=Homo sapiens OX=9606 GN=UTP4 PE=1 SV=1;sp|Q969X6-2|U	Cirhin	CIRH1A		0.0747648	-0.019136		0.857565	-0.160166		0.544111	-0.0896511	30	30	30	41.3	41.3	41.3	76.889	0	227.13	63284000000	280	Q969X6;H3BSH7;Q969X6-2;Q969X6-3;A0A0J9YWM9;A0A0J9YXV4;A0A0J9YWK2;H3BPD7;H3BRM8;I3L4T9;J3KSI1;J3KTR0;A0A0J9YX18;J3KSE6;A0A0J9YXZ9	Q969X6;H3BSH7;Q969X6-2;Q969X6-3;A0A0J9YWM9	653			32.3283	32.1897	32.1958	32.1185	32.4506	32.3278	32.2269	32.3912	31.9668	32.1884	32.255	32.3456
sp|Q8N5K1|CISD2_HUMAN CDGSH iron-sulfur domain-containing protein 2 OS=Homo sapiens OX=9606 GN=CISD2 PE=1 SV=1;tr|D6RCF4|D6RCF4_HUMAN CDGSH iron-sulfur domain-containing protein 2 OS=Homo sapiens OX=9606 GN=CISD2 PE=1 SV=1	CDGSH iron-sulfur domain-containing protein 2	CISD2		0.0647676	0.026845		0.412242	0.104492		0.235242	0.0656686	5	5	5	33.3	33.3	33.3	15.278	0	6.7296	3407000000	34	Q8N5K1;D6RCF4;A0A2R8Y540;I3L1N9	Q8N5K1;D6RCF4				27.7487	28.021	28.3672	28.0448	27.9575	28.1388	27.746	28.0288	27.9757	27.9321	28.2662	28.1151
tr|A0A0A0MTM3|A0A0A0MTM3_HUMAN Cbp/p300-interacting transactivator 2 OS=Homo sapiens OX=9606 GN=CITED2 PE=1 SV=1;sp|Q99967-2|CITE2_HUMAN Isoform 2 of Cbp/p300-interacting transactivator 2 OS=Homo sapiens OX=9606 GN=CITED2;sp|Q99967|CITE2_HUMAN Cbp/p300-int	Cbp/p300-interacting transactivator 2	CITED2	+	1.34346	-2.14049		0.00528357	0.0183311		0.517849	-1.06108	1	1	1	9.5	9.5	9.5	29.014	0	135.24	4833700000	17	A0A0A0MTM3;Q99967-2;Q99967	A0A0A0MTM3;Q99967-2;Q99967	104			28.5321	28.4758	28.5773	28.3187	26.2854	25.6898	28.5066	24.7867	25.8284	28.6314	24.5757	26.3064
sp|Q07065|CKAP4_HUMAN Cytoskeleton-associated protein 4 OS=Homo sapiens OX=9606 GN=CKAP4 PE=1 SV=2	Cytoskeleton-associated protein 4	CKAP4		0.29943	0.078023		0.432974	0.103546		0.495867	0.0907845	71	71	70	76.6	76.6	76.6	66.022	0	323.31	301160000000	725	Q07065	Q07065	317;423;552	17		34.6099	34.4404	34.5737	34.2926	34.5098	34.5952	34.4348	34.2746	34.7817	34.5768	34.4243	34.4459
sp|Q14008-2|CKAP5_HUMAN Isoform 2 of Cytoskeleton-associated protein 5 OS=Homo sapiens OX=9606 GN=CKAP5;sp|Q14008|CKAP5_HUMAN Cytoskeleton-associated protein 5 OS=Homo sapiens OX=9606 GN=CKAP5 PE=1 SV=3;sp|Q14008-3|CKAP5_HUMAN Isoform 3 of Cytoskeleton-ass	Cytoskeleton-associated protein 5	CKAP5		0.0200526	0.00459862		0.127671	0.0212317		0.0760247	0.0129151	87	87	87	39	39	39	218.52	0	323.31	108120000000	793	Q14008-2;Q14008;Q14008-3;H0YDX5;E9PQH5;H0YCF6;H0YEK7	Q14008-2;Q14008;Q14008-3	812;1080;1415;1451;1470			33.0459	33.0427	32.8289	33.1536	33.0153	33.13	32.8957	32.9635	32.9885	33.1318	33.0112	32.9579
sp|Q7Z460|CLAP1_HUMAN CLIP-associating protein 1 OS=Homo sapiens OX=9606 GN=CLASP1 PE=1 SV=1	CLIP-associating protein 1	CLASP1		0.520756	-0.103312		0.479192	-0.0984263		0.83358	-0.100869	50	50	2	33.4	33.4	1.4	169.45	0	203.19	35175000000	372	Q7Z460	Q7Z460		642;646;647		31.3941	31.3931	31.4384	31.4806	31.342	31.4667	31.452	31.4259	31.1867	31.1554	31.5061	31.4448
tr|E3W994|E3W994_HUMAN CLIP-associating protein 2 OS=Homo sapiens OX=9606 GN=CLASP2 PE=1 SV=2;sp|O75122|CLAP2_HUMAN CLIP-associating protein 2 OS=Homo sapiens OX=9606 GN=CLASP2 PE=1 SV=3;tr|A0A804HJG7|A0A804HJG7_HUMAN CLIP-associating protein 2 OS=Homo sap	CLIP-associating protein 2	CLASP2		0.888003	-0.208572		0.00783058	-0.0031023		0.451927	-0.105837	22	20	20	22.4	21	21	138.86	0	192.55	5092700000	97	E3W994;O75122;A0A804HJG7;J3KR49;O75122-3;E7EW49;E7ERI8;A0A0U1RQI6;E7ENG2;B3KR06;O75122-2;H7C5M8;H7C4X8;D6RBU8;C9J668;H7C4I5;H7C4M5	E3W994;O75122;A0A804HJG7;J3KR49;O75122-3;E7EW49;E7ERI8;A0A0U1RQI6				28.8369	28.6754	28.785	28.6821	28.5831	28.7142	28.4812	28.3789	28.4494	28.2595	28.7149	28.7212
sp|Q96S66|CLCC1_HUMAN Chloride channel CLIC-like protein 1 OS=Homo sapiens OX=9606 GN=CLCC1 PE=1 SV=1;tr|A0A6Q8PEZ7|A0A6Q8PEZ7_HUMAN Chloride channel CLIC-like protein 1 OS=Homo sapiens OX=9606 GN=CLCC1 PE=1 SV=1;tr|A0A6Q8PHQ1|A0A6Q8PHQ1_HUMAN Chloride cha	Chloride channel CLIC-like protein 1	CLCC1		0.0709431	-0.033608		0.00735417	0.00340366		0.0350165	-0.0151021	11	11	11	27.8	27.8	27.8	62.022	0	323.31	12399000000	75	Q96S66;A0A6Q8PEZ7;A0A6Q8PHQ1;A0A6Q8PG30;Q96S66-2;Q96S66-4;Q96S66-3;A0A6Q8PGA4;A0A6Q8PG75;A0A6Q8PG14;A0A6Q8PFF7;Q5T1P5;A0A6Q8PF11;A0A6Q8PG68;A0A6Q8PF97;A0A6Q8PFT6;A0A6Q8PFH1	Q96S66;A0A6Q8PEZ7;A0A6Q8PHQ1;A0A6Q8PG30;Q96S66-2;Q96S66-4;Q96S66-3;A0A6Q8PGA4;A0A6Q8PG75;A0A6Q8PG14;A0A6Q8PFF7				29.4591	29.9256	30.2535	29.9208	29.4118	29.9427	30.0413	30.0153	29.7651	29.8275	29.9796	29.8523
sp|P51798|CLCN7_HUMAN H(+)/Cl(-) exchange transporter 7 OS=Homo sapiens OX=9606 GN=CLCN7 PE=1 SV=2;sp|P51798-2|CLCN7_HUMAN Isoform 2 of H(+)/Cl(-) exchange transporter 7 OS=Homo sapiens OX=9606 GN=CLCN7;tr|H0Y2M6|H0Y2M6_HUMAN Chloride channel 7, isoform CR	H(+)/Cl(-) exchange transporter 7	CLCN7		0.0147789	0.00404263		0.126789	-0.0392766		0.0700196	-0.017617	6	6	6	8	8	8	88.678	0	6.5279	2752000000	27	P51798;P51798-2;H0Y2M6	P51798;P51798-2;H0Y2M6				27.8601	27.5454	27.7615	27.6366	27.6235	27.5422	27.9734	27.8378	27.7186	27.5291	27.8085	27.7636
sp|Q2KHT3-2|CL16A_HUMAN Isoform 2 of Protein CLEC16A OS=Homo sapiens OX=9606 GN=CLEC16A;sp|Q2KHT3|CL16A_HUMAN Protein CLEC16A OS=Homo sapiens OX=9606 GN=CLEC16A PE=1 SV=2	Protein CLEC16A	CLEC16A		1.1719	-1.09096		0.24002	-0.378053		0.799091	-0.734507	2	2	2	2.3	2.3	2.3	103.55	0.00043497	2.8667	866590000	12	Q2KHT3-2;Q2KHT3	Q2KHT3-2;Q2KHT3				26.6555	26.5828	25.9591	26.4653	26.4536	25.7863	26.1212	24.4499	26.6074	24.3919	25.1649	25.1346
sp|O14967|CLGN_HUMAN Calmegin OS=Homo sapiens OX=9606 GN=CLGN PE=1 SV=1	Calmegin	CLGN		0.0168327	0.00848818		0.290101	0.173597		0.192845	0.0910425	12	12	12	26.4	26.4	26.4	70.038	0	113.38	21425000000	97	O14967;D6RAZ4;O14967-2	O14967	233;449			30.7024	31.0076	30.7753	30.4528	30.8997	30.9649	30.3187	30.0943	30.9954	30.9278	30.5312	30.5176
sp|Q9Y696|CLIC4_HUMAN Chloride intracellular channel protein 4 OS=Homo sapiens OX=9606 GN=CLIC4 PE=1 SV=4	Chloride intracellular channel protein 4	CLIC4		0.259939	0.270213		0.516945	0.412809		0.422295	0.341511	4	4	4	26.1	26.1	26.1	28.772	0	12.845	1945600000	25	Q9Y696	Q9Y696	5			25.8779	27.3278	27.049	27.793	25.8354	27.1995	27.1504	27.292	27.3394	27.504	27.3577	26.9273
sp|P49759|CLK1_HUMAN Dual specificity protein kinase CLK1 OS=Homo sapiens OX=9606 GN=CLK1 PE=1 SV=2;sp|P49759-3|CLK1_HUMAN Isoform 3 of Dual specificity protein kinase CLK1 OS=Homo sapiens OX=9606 GN=CLK1;tr|B8ZZR0|B8ZZR0_HUMAN Dual-specificity protein kin	Dual specificity protein kinase CLK1	CLK1		0.145479	-0.0383439		0.617848	-0.164439		0.484353	-0.101392	10	10	8	22.9	22.9	18.4	57.29	0	24.659	8369400000	74	P49759;P49759-3;B8ZZR0;A0A087WVK0;F8WBF5	P49759;P49759-3;B8ZZR0;A0A087WVK0				29.1939	29.4176	29.2096	29.349	29.4301	29.6807	29.2955	29.2683	29.0068	29.2953	29.3348	29.38
sp|P49761-1|CLK3_HUMAN Isoform 1 of Dual specificity protein kinase CLK3 OS=Homo sapiens OX=9606 GN=CLK3;sp|P49761|CLK3_HUMAN Dual specificity protein kinase CLK3 OS=Homo sapiens OX=9606 GN=CLK3 PE=1 SV=3;sp|P49761-3|CLK3_HUMAN Isoform 3 of Dual specificit	Dual specificity protein kinase CLK3	CLK3		0.472365	-0.183711		0.299389	-0.125402		0.593599	-0.154556	21	21	21	32.9	32.9	32.9	58.588	0	64.426	19022000000	147	P49761-1;P49761;P49761-3;H3BQG1;H3BUL5;H3BVF8;H3BRW2;H3BNQ5;H3BRE4;H3BNC8;H3BRT8;H3BV35;H3BQR7;H3BRK0;P49761-2	P49761-1;P49761;P49761-3;H3BQG1	435;449	9		30.3805	30.5737	30.5293	30.724	30.3881	30.3611	30.5924	30.6328	30.6727	30.608	30.0132	30.1789
sp|Q9HAZ1|CLK4_HUMAN Dual specificity protein kinase CLK4 OS=Homo sapiens OX=9606 GN=CLK4 PE=1 SV=1;tr|B7ZL31|B7ZL31_HUMAN CLK4 protein OS=Homo sapiens OX=9606 GN=CLK4 PE=1 SV=1;tr|A0A087WX74|A0A087WX74_HUMAN Dual-specificity protein kinase CLK4 OS=Homo sa	Dual specificity protein kinase CLK4	CLK4		0.127555	0.0661664		1.04497	0.340343		0.573416	0.203254	7	5	5	13.7	12.1	12.1	57.491	0	9.8191	4003700000	38	Q9HAZ1;B7ZL31;A0A087WX74;E7ES88	Q9HAZ1;B7ZL31;A0A087WX74				28.7536	28.2253	28.3871	27.9947	27.8666	28.426	27.9146	28.0569	28.2344	28.1941	28.5818	28.6152
sp|Q96JQ2|CLMN_HUMAN Calmin OS=Homo sapiens OX=9606 GN=CLMN PE=1 SV=1	Calmin	CLMN		0.743439	-0.771049		0.359738	-0.499957		0.80729	-0.635503	6	6	6	7.2	7.2	7.2	111.65	0	6.0346	2021000000	19	Q96JQ2;G3V4C0	Q96JQ2				27.5049	27.7582	27.3507	27.3873	27.4851	27.7163	26.2501	27.4653	27.5204	27.6686	25.8479	25.88
sp|Q9H6B4|CLMP_HUMAN CXADR-like membrane protein OS=Homo sapiens OX=9606 GN=CLMP PE=1 SV=1	CXADR-like membrane protein	CLMP		0.189443	-0.102815		0.386382	-0.223345		0.385349	-0.16308	11	11	11	31.6	31.6	31.6	41.28	0	29.375	7208400000	87	Q9H6B4	Q9H6B4	362			29.3542	29.1209	28.7934	28.9596	29.5548	29.3905	29.0074	28.7575	29.3362	29.1618	28.732	28.587
sp|O75503|CLN5_HUMAN Ceroid-lipofuscinosis neuronal protein 5 OS=Homo sapiens OX=9606 GN=CLN5 PE=1 SV=2;tr|A0A087WZY0|A0A087WZY0_HUMAN Ceroid-lipofuscinosis neuronal protein 5 OS=Homo sapiens OX=9606 GN=CLN5 PE=1 SV=3;tr|A0A1B0GTR6|A0A1B0GTR6_HUMAN Ceroid-	Ceroid-lipofuscinosis neuronal protein 5	CLN5		0.939437	0.984303		1.2355	1.25488	+	1.3362	1.11959	5	5	5	12.3	12.3	12.3	41.496	0	2.9878	2011000000	18	O75503;A0A087WZY0;A0A1B0GTR6;A0A1B0GWJ7;A0A1C7CYZ2;A0A1B0GTV7;A0A1B0GUE8;A0A1B0GV94;A0A1B0GWI2;A0A1B0GVL0;A0A1B0GU14	O75503;A0A087WZY0;A0A1B0GTR6;A0A1B0GWJ7;A0A1C7CYZ2;A0A1B0GTV7;A0A1B0GUE8;A0A1B0GV94;A0A1B0GWI2				27.3203	27.3833	25.3544	26.1915	26.6387	24.9774	26.2431	27.3079	28.1495	27.4299	27.5089	27.0984
tr|A0A1B0GW73|A0A1B0GW73_HUMAN Uncharacterized protein OS=Homo sapiens OX=9606 PE=4 SV=1;tr|H3BRN7|H3BRN7_HUMAN Uncharacterized protein OS=Homo sapiens OX=9606 PE=4 SV=1;tr|H3BNF1|H3BNF1_HUMAN Ceroid-lipofuscinosis neuronal protein 6 OS=Homo sapiens OX=960	Ceroid-lipofuscinosis neuronal protein 6	CLN6		0.260395	0.359853		0.340435	0.628364		0.331767	0.494108	2	2	2	28.6	28.6	28.6	8.6227	0	8.9442	2321200000	17	A0A1B0GW73;H3BRN7;H3BNF1;A0A1B0GTV3;H3BTY4;A0A0S2Z5D0;H3BUV4;A0A1B0GUD2;H3BUT1;A0A1B0GTU6;Q9NWW5	A0A1B0GW73;H3BRN7;H3BNF1;A0A1B0GTV3;H3BTY4;A0A0S2Z5D0;H3BUV4;A0A1B0GUD2;H3BUT1;A0A1B0GTU6;Q9NWW5				27.4748	25.4222	27.6185	27.7872	27.1095	24.5202	27.6712	27.9278	27.2975	27.5138	27.7262	27.2046
sp|O96005|CLPT1_HUMAN Cleft lip and palate transmembrane protein 1 OS=Homo sapiens OX=9606 GN=CLPTM1 PE=1 SV=1;sp|O96005-4|CLPT1_HUMAN Isoform 3 of Cleft lip and palate transmembrane protein 1 OS=Homo sapiens OX=9606 GN=CLPTM1;sp|O96005-3|CLPT1_HUMAN Isofo	Cleft lip and palate transmembrane protein 1	CLPTM1		0.501789	-0.134758	+	1.37052	-0.286549		0.979125	-0.210653	10	10	10	14.2	14.2	14.2	76.096	0	20.412	19244000000	86	O96005;O96005-4;O96005-3;K7EQQ1;K7EJ16;K7ERL5	O96005;O96005-4;O96005-3;K7EQQ1	222			30.471	30.7351	30.1639	30.5881	30.7892	30.6808	30.7756	30.3197	30.3624	30.3794	30.3813	30.2959
sp|Q96KA5|CLP1L_HUMAN Cleft lip and palate transmembrane protein 1-like protein OS=Homo sapiens OX=9606 GN=CLPTM1L PE=1 SV=1;sp|Q96KA5-2|CLP1L_HUMAN Isoform 2 of Cleft lip and palate transmembrane protein 1-like protein OS=Homo sapiens OX=9606 GN=CLPTM1L;t	Cleft lip and palate transmembrane protein 1-like protein	CLPTM1L		0.290373	0.29528		0.0528286	0.0528278		0.193664	0.174054	9	9	9	18.6	18.6	18.6	62.228	0	38.604	5052500000	67	Q96KA5;Q96KA5-2;G5E9Z2	Q96KA5;Q96KA5-2;G5E9Z2	179			28.1818	27.1371	28.643	28.9446	27.9851	27.8658	28.935	29.0905	28.8738	28.5557	28.5316	28.1266
sp|O94985-2|CSTN1_HUMAN Isoform 2 of Calsyntenin-1 OS=Homo sapiens OX=9606 GN=CLSTN1;sp|O94985|CSTN1_HUMAN Calsyntenin-1 OS=Homo sapiens OX=9606 GN=CLSTN1 PE=1 SV=1;tr|A0A3B3ITY6|A0A3B3ITY6_HUMAN Calsyntenin-1 (Fragment) OS=Homo sapiens OX=9606 GN=CLSTN1 P	Calsyntenin-1;Soluble Alc-alpha;CTF1-alpha	CLSTN1		0.44816	0.574242		0.0670128	-0.0365024		0.261261	0.26887	5	5	5	8.8	8.8	8.8	108.64	0	6.8535	2961600000	26	O94985-2;O94985;A0A3B3ITY6;Q5SR54	O94985-2;O94985;A0A3B3ITY6				25.8654	28.0915	28.3321	27.7717	28.4041	28.3689	27.8297	27.901	27.813	27.9612	28.257	28.3266
tr|A0A087WVQ6|A0A087WVQ6_HUMAN Clathrin heavy chain OS=Homo sapiens OX=9606 GN=CLTC PE=1 SV=1;sp|Q00610-2|CLH1_HUMAN Isoform 2 of Clathrin heavy chain 1 OS=Homo sapiens OX=9606 GN=CLTC;sp|Q00610|CLH1_HUMAN Clathrin heavy chain 1 OS=Homo sapiens OX=9606 GN=	Clathrin heavy chain;Clathrin heavy chain 1	CLTC		0.399436	0.0603209		0.567829	-0.0799656		0.0512613	-0.00982237	92	92	77	46.6	46.6	39.9	192.06	0	323.31	370380000000	941	A0A087WVQ6;Q00610-2;Q00610;J3KS13;K7EJJ5;J3KSQ2;J3KRF5;J3QL20;F5H5N6;A0A087WV74;A0A087WXH4	A0A087WVQ6;Q00610-2;Q00610	55;73;185;355;1142;1542			34.6846	34.7535	34.5828	34.8309	34.7106	34.842	34.9211	34.9394	34.7965	34.8295	34.8134	34.6537
tr|I3L2B0|I3L2B0_HUMAN Clustered mitochondria protein homolog OS=Homo sapiens OX=9606 GN=CLUH PE=1 SV=3;tr|A0A494C0R8|A0A494C0R8_HUMAN Clustered mitochondria protein homolog OS=Homo sapiens OX=9606 GN=CLUH PE=1 SV=1;tr|K7EIG1|K7EIG1_HUMAN Clustered mitocho	Clustered mitochondria protein homolog	CLUH		0.114517	-0.0318851		0.398781	-0.158123		0.334629	-0.0950043	11	11	11	13.9	13.9	13.9	144.67	0	40.898	5873700000	57	I3L2B0;A0A494C0R8;K7EIG1;O75153;I3L318	I3L2B0;A0A494C0R8;K7EIG1;O75153				28.8397	28.7189	28.7773	28.8894	28.9916	29.3047	28.6225	28.8116	28.9895	28.7517	28.8308	28.5258
sp|Q9NX76|CKLF6_HUMAN CKLF-like MARVEL transmembrane domain-containing protein 6 OS=Homo sapiens OX=9606 GN=CMTM6 PE=1 SV=1	CKLF-like MARVEL transmembrane domain-containing protein 6	CMTM6		0.0369807	-0.0854807		0.294216	-0.46547		0.19112	-0.275476	4	4	4	25.1	25.1	25.1	20.419	0	13.707	2678200000	35	Q9NX76	Q9NX76				28.1675	28.1771	25.925	27.305	28.2485	27.9578	27.93	26.9581	28.1694	28.274	25.7034	27.0858
sp|Q8N1G2|CMTR1_HUMAN Cap-specific mRNA (nucleoside-2-O-)-methyltransferase 1 OS=Homo sapiens OX=9606 GN=CMTR1 PE=1 SV=1	Cap-specific mRNA (nucleoside-2-O-)-methyltransferase 1	CMTR1		0.401454	-0.704575		0.277434	-0.502029		0.559209	-0.603302	11	11	11	15.4	15.4	15.4	95.32	0	6.4767	1622100000	15	Q8N1G2;Q5T7F5;H0Y4T0;H0YCQ1	Q8N1G2				26.6466	26.8182	27.2349	27.5329	26.8431	26.7802	26.7286	27.0705	24.1388	26.8902	27.3831	27.0022
sp|Q8IYT2|CMTR2_HUMAN Cap-specific mRNA (nucleoside-2-O-)-methyltransferase 2 OS=Homo sapiens OX=9606 GN=CMTR2 PE=1 SV=2	Cap-specific mRNA (nucleoside-2-O-)-methyltransferase 2	CMTR2		0.439074	-0.072021		0.155323	0.0456352		0.0501245	-0.0131929	8	8	8	10.3	10.3	10.3	88.119	0	8.5253	2734400000	39	Q8IYT2;H3BNZ8;H3BS00;H3BR19;H3BTZ7	Q8IYT2				27.6407	27.7468	27.7648	27.9652	27.74	27.8719	27.3582	27.6768	27.6641	27.7441	27.7664	27.6549
sp|A5YKK6|CNOT1_HUMAN CCR4-NOT transcription complex subunit 1 OS=Homo sapiens OX=9606 GN=CNOT1 PE=1 SV=2;sp|A5YKK6-2|CNOT1_HUMAN Isoform 2 of CCR4-NOT transcription complex subunit 1 OS=Homo sapiens OX=9606 GN=CNOT1;sp|A5YKK6-3|CNOT1_HUMAN Isoform 3 of CC	CCR4-NOT transcription complex subunit 1	CNOT1		0.172402	0.0338244		0.572367	0.111314		0.435542	0.0725694	43	43	43	22.1	22.1	22.1	266.94	0	323.31	35324000000	269	A5YKK6;A5YKK6-2;A5YKK6-3;A5YKK6-4;H3BVC9;H3BNB1;H3BTH2;H3BR89;H3BMH0;H3BMZ2	A5YKK6;A5YKK6-2;A5YKK6-3;A5YKK6-4	1599			31.2506	31.4018	31.5228	31.4971	31.2668	31.577	31.2823	31.2362	31.5045	31.4222	31.5407	31.3403
sp|Q9UKZ1|CNO11_HUMAN CCR4-NOT transcription complex subunit 11 OS=Homo sapiens OX=9606 GN=CNOT11 PE=1 SV=1	CCR4-NOT transcription complex subunit 11	CNOT11	+	1.4024	0.214803		1.11861	0.21281	+	1.72649	0.213806	5	5	5	14.3	14.3	14.3	55.215	0	24.246	3473000000	48	Q9UKZ1;H7C0C7	Q9UKZ1	189			28.0866	28.0578	27.8447	27.9465	28.0667	28.1515	27.7905	27.9349	28.1525	28.3597	28.2093	28.0734
sp|P09543-2|CN37_HUMAN Isoform CNPI of 2,3-cyclic-nucleotide 3-phosphodiesterase OS=Homo sapiens OX=9606 GN=CNP;sp|P09543|CN37_HUMAN 2,3-cyclic-nucleotide 3-phosphodiesterase OS=Homo sapiens OX=9606 GN=CNP PE=1 SV=2	2,3-cyclic-nucleotide 3-phosphodiesterase	CNP		0.435743	-0.525		0.615974	-0.703316		0.880818	-0.614158	6	6	6	17.2	17.2	17.2	45.098	0	3.9062	1907500000	25	P09543-2;P09543;K7ERC4;K7EN66;C9K0L8;K7ERZ0	P09543-2;P09543				27.3424	27.1346	26.957	27.4406	27.3665	27.7669	27.2188	27.2356	27.242	27.254	25.1143	27.1642
sp|P78357|CNTP1_HUMAN Contactin-associated protein 1 OS=Homo sapiens OX=9606 GN=CNTNAP1 PE=1 SV=1;tr|K7EMM9|K7EMM9_HUMAN Contactin-associated protein 1 OS=Homo sapiens OX=9606 GN=CNTNAP1 PE=1 SV=1	Contactin-associated protein 1	CNTNAP1		0.0920803	-0.0470123		0.590567	0.215208		0.198277	0.0840979	6	6	6	5.3	5.3	5.3	156.26	0	14.779	3563600000	52	P78357;K7EMM9	P78357;K7EMM9				28.1107	27.862	28.6065	28.1557	27.7236	27.6702	28.0375	28.2547	28.0002	27.9216	28.3241	28.3009
tr|A6NC89|A6NC89_HUMAN Contactin-associated protein-like 3 OS=Homo sapiens OX=9606 GN=CNTNAP3 PE=1 SV=2;sp|Q9BZ76|CNTP3_HUMAN Contactin-associated protein-like 3 OS=Homo sapiens OX=9606 GN=CNTNAP3 PE=2 SV=3;tr|A0A087X119|A0A087X119_HUMAN Contactin-associat	Contactin-associated protein-like 3;Contactin-associated protein-like 3B	CNTNAP3;CNTNAP3B		0.312672	0.232549		0.456533	0.372809		0.585216	0.302679	8	8	8	8.5	8.5	8.5	132.15	0	11.154	2735800000	38	A6NC89;Q9BZ76;A0A087X119;Q96NU0;Q9BZ76-2;B1AMA2;A0A087WZ03;A0A087X0T4;F2Z2X6;B1AM99;A0A2P0CT92;A0A1B0GTE1;F2Z2X5;A0A087WUG9;A0A087WXL9;Q96NU0-2	A6NC89;Q9BZ76;A0A087X119;Q96NU0;Q9BZ76-2;B1AMA2				27.7189	27.4576	27.7542	27.6402	27.7989	27.6553	27.651	26.9046	28.4523	28.3353	27.2027	27.5107
sp|Q9GZY4|COA1_HUMAN Cytochrome c oxidase assembly factor 1 homolog OS=Homo sapiens OX=9606 GN=COA1 PE=1 SV=1;tr|C9JA07|C9JA07_HUMAN Cytochrome c oxidase assembly factor 1 homolog (Fragment) OS=Homo sapiens OX=9606 GN=COA1 PE=1 SV=1;tr|C9J6J1|C9J6J1_HUMAN	Cytochrome c oxidase assembly factor 1 homolog	COA1		0.721399	0.863235		0.924164	1.09091		1.04686	0.977074	4	4	4	41.8	41.8	41.8	16.694	0	5.8948	1385300000	15	Q9GZY4;C9JA07;C9J6J1	Q9GZY4;C9JA07;C9J6J1				26.5872	25.1394	25.4329	27.1877	24.9709	25.3085	27.2458	25.9113	27.1532	27.7959	26.4269	26.4242
sp|Q8WTW3|COG1_HUMAN Conserved oligomeric Golgi complex subunit 1 OS=Homo sapiens OX=9606 GN=COG1 PE=1 SV=1;tr|A0A087WVI0|A0A087WVI0_HUMAN Conserved oligomeric Golgi complex subunit 1 OS=Homo sapiens OX=9606 GN=COG1 PE=1 SV=1;tr|E9PBL8|E9PBL8_HUMAN Conserv	Conserved oligomeric Golgi complex subunit 1	COG1		0.513473	0.443681		0.224887	-0.072228		0.256113	0.185727	11	11	11	15.1	15.1	15.1	108.98	0	12.447	1105300000	33	Q8WTW3;A0A087WVI0;E9PBL8;J3QKY9;J3QLT5;J3KRP4;J3KSY3	Q8WTW3;A0A087WVI0;E9PBL8				26.3995	24.8544	26.3375	26.3765	26.5042	26.356	26.5828	26.5885	26.2431	26.2233	26.6244	26.6518
sp|P83436|COG7_HUMAN Conserved oligomeric Golgi complex subunit 7 OS=Homo sapiens OX=9606 GN=COG7 PE=1 SV=1	Conserved oligomeric Golgi complex subunit 7	COG7		0.447607	-0.0827985		0.49917	0.122273		0.0757428	0.0197375	6	6	6	10.3	10.3	10.3	86.343	0	13.14	1607800000	33	P83436	P83436				27.1198	27.0742	27.1048	27.0095	26.6559	26.8522	26.9788	27.001	26.7996	26.9304	27.1199	27.1271
tr|B4DYU2|B4DYU2_HUMAN Conserved oligomeric Golgi complex subunit 8 OS=Homo sapiens OX=9606 GN=COG8 PE=1 SV=1;sp|Q96MW5|COG8_HUMAN Conserved oligomeric Golgi complex subunit 8 OS=Homo sapiens OX=9606 GN=COG8 PE=1 SV=2;tr|H3BQV3|H3BQV3_HUMAN Conserved oligo	Conserved oligomeric Golgi complex subunit 8	COG8		0.589281	0.307254		0.00442195	-0.00290585		0.346931	0.152174	10	10	10	15.5	15.5	15.5	71.208	0	17.098	4668800000	66	B4DYU2;Q96MW5;H3BQV3;H3BSH5;A0A087X1T3;H3BUN2;H3BMQ9	B4DYU2;Q96MW5;H3BQV3;H3BSH5;A0A087X1T3				28.5311	28.0775	27.9087	28.3372	28.4198	28.3555	28.7153	28.6045	28.5872	28.6705	27.9406	28.8852
sp|P21964-2|COMT_HUMAN Isoform Soluble of Catechol O-methyltransferase OS=Homo sapiens OX=9606 GN=COMT;sp|P21964|COMT_HUMAN Catechol O-methyltransferase OS=Homo sapiens OX=9606 GN=COMT PE=1 SV=2;tr|A0A7I2V370|A0A7I2V370_HUMAN Catechol O-methyltransferase O	Catechol O-methyltransferase	COMT		0.417515	-0.0817213		0.428825	-0.0788975		0.580126	-0.0803094	19	19	19	86.4	86.4	86.4	24.449	0	157.16	108350000000	195	P21964-2;P21964;A0A7I2V370;E7EMS6;E7EUU8;A0A7I2V3G7;H7BZ45;F8WBW9	P21964-2;P21964;A0A7I2V370;E7EMS6;E7EUU8;A0A7I2V3G7;H7BZ45	40			33.0701	33.0966	32.8609	33.1149	33.1557	32.9181	32.9858	33.0716	32.9743	32.8488	32.8669	33.1256
sp|P53621|COPA_HUMAN Coatomer subunit alpha OS=Homo sapiens OX=9606 GN=COPA PE=1 SV=2;sp|P53621-2|COPA_HUMAN Isoform 2 of Coatomer subunit alpha OS=Homo sapiens OX=9606 GN=COPA;tr|A0A3B3IT15|A0A3B3IT15_HUMAN Coatomer subunit alpha OS=Homo sapiens OX=9606 G	Coatomer subunit alpha;Xenin;Proxenin	COPA		0.357243	-0.105348		0.24273	-0.0961947		0.398997	-0.100771	45	45	21	33.3	33.3	14.1	138.34	0	256.33	56630000000	343	P53621;P53621-2;A0A3B3IT15;A0A3B3IS84;A0A3B3ISC6;A0A3B3IU89;A0A3B3ISK1;A0A3B3ITI7	P53621;P53621-2;A0A3B3IT15;A0A3B3IS84;A0A3B3ISC6;A0A3B3IU89				31.9949	32.057	32.0929	32.2584	31.8052	32.0139	32.2664	32.2812	31.7608	31.8444	32.2324	32.1442
sp|P53618|COPB_HUMAN Coatomer subunit beta OS=Homo sapiens OX=9606 GN=COPB1 PE=1 SV=3	Coatomer subunit beta	COPB1		0.0988216	0.0246258		0.3599	-0.0815086		0.119869	-0.0284414	45	45	45	44.8	44.8	44.8	107.14	0	316.77	148550000000	489	P53618;E9PP73;E9PP63;E9PKQ1	P53618	16;323;518;674;859;936			33.1815	33.4234	33.3284	33.5681	33.2409	33.4628	33.5786	33.6437	33.3412	33.5142	33.41	33.3346
sp|Q9Y678|COPG1_HUMAN Coatomer subunit gamma-1 OS=Homo sapiens OX=9606 GN=COPG1 PE=1 SV=1	Coatomer subunit gamma-1	COPG1		0.481027	0.0537839		0.0145681	-0.005373		0.10461	0.0242054	24	24	22	32.8	32.8	30.5	97.717	0	158.89	23201000000	171	Q9Y678;H0Y8X7;D6RG17	Q9Y678				30.8085	30.7225	30.7012	30.7785	30.5092	30.7499	31.0158	30.9723	30.8104	30.6939	30.9109	30.8106
sp|Q9UNS2|CSN3_HUMAN COP9 signalosome complex subunit 3 OS=Homo sapiens OX=9606 GN=COPS3 PE=1 SV=3;sp|Q9UNS2-2|CSN3_HUMAN Isoform 2 of COP9 signalosome complex subunit 3 OS=Homo sapiens OX=9606 GN=COPS3;tr|H7C3P9|H7C3P9_HUMAN COP9 signalosome complex subun	COP9 signalosome complex subunit 3	COPS3		0.0477611	-0.0199618		0.269745	0.100272		0.128611	0.0401549	12	12	12	35	35	35	47.873	0	323.31	15396000000	110	Q9UNS2;Q9UNS2-2;H7C3P9;C9JLV5;K7ES36;J3QL22;J3QS85;K7ELN6;J3KTQ1;J3QKR0	Q9UNS2;Q9UNS2-2;H7C3P9	322;341;408			30.1241	30.0504	30.3076	30.3748	29.838	30.1111	30.1945	30.2324	29.9254	30.0628	30.4873	30.3016
tr|F8VVA7|F8VVA7_HUMAN Coatomer subunit zeta OS=Homo sapiens OX=9606 GN=COPZ1 PE=1 SV=1;sp|P61923|COPZ1_HUMAN Coatomer subunit zeta-1 OS=Homo sapiens OX=9606 GN=COPZ1 PE=1 SV=1;sp|P61923-4|COPZ1_HUMAN Isoform 4 of Coatomer subunit zeta-1 OS=Homo sapiens OX	Coatomer subunit zeta-1	COPZ1		0.0239206	0.0167828		0.0150298	0.0097661		0.0254866	0.0132744	6	6	6	34.8	34.8	34.8	22.34	0	132.71	38078000000	114	F8VVA7;P61923;P61923-4;F8VXB1;F8VUC5;F8W156;F8W651;F8VYZ4;P61923-5;F8VXR1;F8VYK5;P61923-2;P61923-3	F8VVA7;P61923;P61923-4;F8VXB1;F8VUC5;F8W156;F8W651;F8VYZ4;P61923-5;F8VXR1	1			31.2168	31.2072	31.763	31.747	31.1833	31.3933	31.6805	31.705	30.9686	31.6165	31.7815	31.6344
tr|B7ZL88|B7ZL88_HUMAN COX18 protein OS=Homo sapiens OX=9606 GN=COX18 PE=1 SV=1;sp|Q8N8Q8|COX18_HUMAN Cytochrome c oxidase assembly protein COX18, mitochondrial OS=Homo sapiens OX=9606 GN=COX18 PE=1 SV=1	Mitochondrial inner membrane protein COX18	COX18		0.413719	-0.154816		0.0391222	-0.0327153		0.180669	-0.0937655	5	5	5	18	18	18	37.133	0	12.593	6953400000	37	B7ZL88;Q8N8Q8;Q8N8Q8-2;Q8N8Q8-3;Q8N8Q8-4	B7ZL88;Q8N8Q8				29.2577	29.3073	29.1409	28.8986	29.5717	29.3346	28.732	28.4777	29.2391	29.2291	28.7966	28.7204
sp|P13073|COX41_HUMAN Cytochrome c oxidase subunit 4 isoform 1, mitochondrial OS=Homo sapiens OX=9606 GN=COX4I1 PE=1 SV=1;tr|H3BN72|H3BN72_HUMAN Cytochrome c oxidase subunit 4 OS=Homo sapiens OX=9606 GN=COX4I1 PE=1 SV=1;tr|H3BNV9|H3BNV9_HUMAN Cytochrome c	Cytochrome c oxidase subunit 4 isoform 1, mitochondrial	COX4I1		0.410502	0.145722		0.942419	0.267816		0.829335	0.206769	8	8	8	32.5	32.5	32.5	19.576	0	34.249	25731000000	66	P13073;H3BN72;H3BNV9;Q86WV2;H3BPG0;H3BNI5	P13073;H3BN72;H3BNV9;Q86WV2;H3BPG0	39			30.5579	30.8224	31.0954	31.0496	30.5178	30.6703	30.8284	31.0206	30.7502	31.0451	31.1913	31.1216
sp|O75976|CBPD_HUMAN Carboxypeptidase D OS=Homo sapiens OX=9606 GN=CPD PE=1 SV=2;sp|O75976-2|CBPD_HUMAN Isoform 2 of Carboxypeptidase D OS=Homo sapiens OX=9606 GN=CPD	Carboxypeptidase D	CPD		0.0914563	-0.0188885		0.607489	-0.0673018		0.342295	-0.0430951	24	24	24	20.9	20.9	20.9	152.93	0	172.57	29399000000	239	O75976;O75976-2;J3QQJ4;J3QRJ9	O75976;O75976-2	138			31.265	31.0184	31.0251	31.1817	31.1692	31.1637	31.1077	31.2432	31.1265	31.1301	31.1823	30.9758
sp|Q17RY0|CPEB4_HUMAN Cytoplasmic polyadenylation element-binding protein 4 OS=Homo sapiens OX=9606 GN=CPEB4 PE=1 SV=1;sp|Q17RY0-2|CPEB4_HUMAN Isoform 2 of Cytoplasmic polyadenylation element-binding protein 4 OS=Homo sapiens OX=9606 GN=CPEB4;tr|B7ZLQ8|B7Z	Cytoplasmic polyadenylation element-binding protein 4	CPEB4		0.434636	0.0990682		0.0197264	0.00881481		0.199019	0.0539415	20	20	20	28.3	28.3	28.3	80.151	0	255.72	37550000000	219	Q17RY0;Q17RY0-2;B7ZLQ8;E5RJM0;A0A590UJI5;Q17RY0-3;E5RFP2;H0YBG1;Q7Z5Q1-9;A0A5K1VW93;A0A5K1VW71;A0A5K1VW79;A0A5K1VW61;Q7Z5Q1-6;Q7Z5Q1-4;Q7Z5Q1-3;Q7Z5Q1;Q7Z5Q1-5;Q8NE35-2;Q8NE35;Q7Z5Q1-7;Q7Z5Q1-8;A0A590UJN2;H0Y9D9	Q17RY0;Q17RY0-2;B7ZLQ8;E5RJM0;A0A590UJI5;Q17RY0-3;E5RFP2				31.4967	31.2926	31.3759	31.4672	31.1639	31.4705	31.6721	31.6869	31.2484	31.5179	31.6479	31.6144
sp|Q9UKF6|CPSF3_HUMAN Cleavage and polyadenylation specificity factor subunit 3 OS=Homo sapiens OX=9606 GN=CPSF3 PE=1 SV=1;tr|G5E9W3|G5E9W3_HUMAN Cleavage and polyadenylation specific factor 3, 73kDa, isoform CRA_b OS=Homo sapiens OX=9606 GN=CPSF3 PE=1 SV=	Cleavage and polyadenylation specificity factor subunit 3	CPSF3		0.239267	0.0568037		0.027985	0.00759411		0.162233	0.0321989	14	14	14	30.6	30.6	30.6	77.485	0	46.989	11058000000	91	Q9UKF6;G5E9W3;C9JZH6	Q9UKF6;G5E9W3				29.8468	29.7413	29.5517	29.606	29.9129	29.7268	29.6671	29.6358	29.8686	29.6636	29.5888	29.8519
tr|F5H669|F5H669_HUMAN Cleavage and polyadenylation-specificity factor subunit 7 (Fragment) OS=Homo sapiens OX=9606 GN=CPSF7 PE=1 SV=1;sp|Q8N684-2|CPSF7_HUMAN Isoform 2 of Cleavage and polyadenylation specificity factor subunit 7 OS=Homo sapiens OX=9606 GN	Cleavage and polyadenylation specificity factor subunit 7	CPSF7		0.402087	0.147532		0.351573	0.100746		0.523425	0.124139	12	12	12	36.9	36.9	36.9	41.265	0	52.692	7783900000	70	F5H669;Q8N684-2;Q8N684;Q8N684-3;F5H6M0;F5H047;J3QT54;C9J286;C9J323;C9JM38	F5H669;Q8N684-2;Q8N684;Q8N684-3;F5H6M0;F5H047;J3QT54				29.4061	28.8512	29.0723	29.1359	29.0904	29.0769	29.2251	29.2603	29.179	28.9843	29.3986	29.4938
sp|P50416|CPT1A_HUMAN Carnitine O-palmitoyltransferase 1, liver isoform OS=Homo sapiens OX=9606 GN=CPT1A PE=1 SV=2;sp|P50416-2|CPT1A_HUMAN Isoform 2 of Carnitine O-palmitoyltransferase 1, liver isoform OS=Homo sapiens OX=9606 GN=CPT1A	Carnitine O-palmitoyltransferase 1, liver isoform	CPT1A		0.130695	-0.0400591		0.359137	-0.103127		0.360951	-0.0715933	36	36	36	43.9	43.9	43.9	88.367	0	142.76	105000000000	308	P50416;P50416-2;H3BMD2;H3BUJ0;H3BP22;H3BUV7	P50416;P50416-2	582;619;758			32.9835	33.0284	32.8771	32.9033	33.0025	33.1618	32.9986	32.8816	33.0728	33.0857	32.8539	32.6197
tr|C9JN33|C9JN33_HUMAN Cyclic AMP-responsive element-binding protein 5 (Fragment) OS=Homo sapiens OX=9606 GN=CREB5 PE=1 SV=8		CREB5		0.577042	-0.874743		1.11822	2.55539		0.289286	0.840323	13	1	1	34.6	11.8	11.8	23.796	0	65.022	5957800000	51	C9JN33	C9JN33	5;14;22;24;35;37			29.1207	28.8742	28.8041	28.2276	24.2387	28.117	23.7503	25.1999	25.8369	28.6368	28.3548	28.699
sp|Q02930|CREB5_HUMAN Cyclic AMP-responsive element-binding protein 5 OS=Homo sapiens OX=9606 GN=CREB5 PE=1 SV=3;sp|Q02930-2|CREB5_HUMAN Isoform 2 of Cyclic AMP-responsive element-binding protein 5 OS=Homo sapiens OX=9606 GN=CREB5;sp|Q02930-3|CREB5_HUMAN I	Cyclic AMP-responsive element-binding protein 5	CREB5		0.0871532	-0.0866022		0.0745855	-0.0689631		0.0995207	-0.0777826	28	28	16	46.7	46.7	37.2	56.918	0	323.31	236960000000	538	Q02930;Q02930-2;Q02930-3;Q02930-4;H9KVC5;H0YFV2;P15336-2;P15336-4;P17544-2;P17544-4;F5H629;P15336-5;P17544-1;P15336-8;P15336;P17544-3;K7ELQ4;P15336-6;B8ZZU6;P17544	Q02930;Q02930-2;Q02930-3;Q02930-4	54;175;179;188;196;198;209;211;401;415;423	402		34.4701	34.3423	33.2521	33.7562	34.5676	33.9937	33.7869	33.402	33.8184	34.4964	33.4255	33.734
tr|A0A804HLG6|A0A804HLG6_HUMAN Protein disulfide isomerase CRELD1 OS=Homo sapiens OX=9606 GN=CRELD1 PE=4 SV=1;tr|A0A804HI35|A0A804HI35_HUMAN Protein disulfide isomerase CRELD1 OS=Homo sapiens OX=9606 GN=CRELD1 PE=4 SV=1;tr|A0A804HJB9|A0A804HJB9_HUMAN Prote	Cysteine-rich with EGF-like domain protein 1	CRELD1		0.294339	0.137787		0.914344	0.33358		0.863791	0.235684	3	3	3	37.2	37.2	37.2	9.5729	0	8.2414	1732800000	19	A0A804HLG6;A0A804HI35;A0A804HJB9;A0A804HKD9;A0A804HJJ0;A0A804HL60;A0A804HKP9;A0A669KAV0;A0A804HKP7;A0A804HJM5;A0A804HKL1;A0A804HL57;A0A804HL34;F8WBY3;A0A669KBB3;A0A804HK40;A0A804HJ85;A0A804HL19;A0A669KAY9;A0A669KB87;A0A804HL07;Q96HD1;Q96HD1-2	A0A804HLG6;A0A804HI35;A0A804HJB9;A0A804HKD9;A0A804HJJ0;A0A804HL60;A0A804HKP9;A0A669KAV0;A0A804HKP7;A0A804HJM5;A0A804HKL1;A0A804HL57;A0A804HL34;F8WBY3;A0A669KBB3;A0A804HK40;A0A804HJ85;A0A804HL19;A0A669KAY9;A0A669KB87;A0A804HL07;Q96HD1;Q96HD1-2				27.014	27.0461	27.31	26.9408	26.9887	26.9453	26.8029	26.7909	27.3786	27.6232	27.0444	26.8159
sp|O75390|CISY_HUMAN Citrate synthase, mitochondrial OS=Homo sapiens OX=9606 GN=CS PE=1 SV=2;tr|B4DJV2|B4DJV2_HUMAN Citrate synthase OS=Homo sapiens OX=9606 GN=CS PE=1 SV=1;tr|A0A0C4DGI3|A0A0C4DGI3_HUMAN Citrate synthase OS=Homo sapiens OX=9606 GN=CS PE=1	Citrate synthase, mitochondrial;Citrate synthase	CS		0.0547014	-0.0333529		0.0998391	0.0510001		0.0196743	0.00882363	12	12	12	30.9	30.9	30.9	51.712	0	50.44	10934000000	78	O75390;B4DJV2;A0A0C4DGI3;H0YH82;F8W4S1;F8VTT8;F8VPF9;F8W1S4;F8VR34;F8VPA1;F8VU34;F8VX68;F8VRP1;F8W0J2;F8VRI6;F8VWQ5;H0YIC4;F8VX07;F8W031;F8VP03;F8VZK9;F8W642	O75390;B4DJV2;A0A0C4DGI3				29.934	29.9161	29.7739	29.3724	29.8749	29.6348	29.6502	29.4991	30.1797	29.7625	29.4798	29.4409
sp|P55060-3|XPO2_HUMAN Isoform 3 of Exportin-2 OS=Homo sapiens OX=9606 GN=CSE1L;sp|P55060|XPO2_HUMAN Exportin-2 OS=Homo sapiens OX=9606 GN=CSE1L PE=1 SV=3;sp|P55060-4|XPO2_HUMAN Isoform 4 of Exportin-2 OS=Homo sapiens OX=9606 GN=CSE1L	Exportin-2	CSE1L		0.539933	0.187346		0.687294	0.156298		0.7108	0.171822	53	53	53	42.2	42.2	42.2	107.78	0	323.31	651980000000	642	P55060-3;P55060;P55060-4;P55060-2	P55060-3;P55060;P55060-4	1;100;352;412;758;817;820;856;857;920			35.1966	35.382	35.2997	35.8617	35.2801	35.6091	35.3482	35.6269	35.5476	35.8169	35.5651	35.5598
sp|P78368|KC1G2_HUMAN Casein kinase I isoform gamma-2 OS=Homo sapiens OX=9606 GN=CSNK1G2 PE=1 SV=1;tr|K7ESB6|K7ESB6_HUMAN Casein kinase I isoform gamma-2 (Fragment) OS=Homo sapiens OX=9606 GN=CSNK1G2 PE=1 SV=1	Casein kinase I isoform gamma-2	CSNK1G2		1.01312	-0.31282		0.479941	-0.175859		1.00562	-0.24434	5	5	1	13	13	3.9	47.457	0	7.9666	2188100000	33	P78368;K7ESB6;K7EP38;K7EJC0;A0A087WW97;A0A087WZK4;H0YBN6	P78368;K7ESB6				27.7221	27.6039	27.6479	27.2862	27.5428	27.6493	27.1595	27.3606	27.0505	27.2768	27.6019	27.0796
sp|P68400|CSK21_HUMAN Casein kinase II subunit alpha OS=Homo sapiens OX=9606 GN=CSNK2A1 PE=1 SV=1;tr|E7EU96|E7EU96_HUMAN Casein kinase II subunit alpha OS=Homo sapiens OX=9606 GN=CSNK2A1 PE=1 SV=1;tr|A0A2R8YD58|A0A2R8YD58_HUMAN Casein kinase II subunit alp	Casein kinase II subunit alpha;Casein kinase II subunit alpha 3	CSNK2A1;CSNK2A3		0.115809	0.0383325		0.426533	-0.101307		0.121488	-0.0314872	10	10	10	35.8	35.8	35.8	45.143	0	119.34	7081900000	99	P68400;E7EU96;A0A2R8YD58;A0A2R8YF43;Q8NEV1;A0A2R8Y5A0;A0A2R8YFU2;A0A2R8YDP2;A0A2R8Y4H0;A0A2R8Y4D6;A0A2R8YEW1;V9GYA2;A0A2R8YDY7;P68400-2;A0A2R8Y3W6;A0A2R8Y7T1;A0A2R8YCK2;A0A2R8YF47;V9GY80;A0A2R8YEL7;A0A2R8Y797;A0A087WY74;A0A2R8YCC9	P68400;E7EU96;A0A2R8YD58;A0A2R8YF43;Q8NEV1;A0A2R8Y5A0;A0A2R8YFU2;A0A2R8YDP2;A0A2R8Y4H0;A0A2R8Y4D6;A0A2R8YEW1;V9GYA2				29.2079	29.0941	28.9846	28.8096	29.3266	29.0884	29.0852	29.1545	28.8437	29.2765	29.0352	29.094
sp|P19784|CSK22_HUMAN Casein kinase II subunit alpha OS=Homo sapiens OX=9606 GN=CSNK2A2 PE=1 SV=1;tr|H3BNI9|H3BNI9_HUMAN Casein kinase II subunit alpha OS=Homo sapiens OX=9606 GN=CSNK2A2 PE=1 SV=2;tr|H3BSA1|H3BSA1_HUMAN Casein kinase II subunit alpha (F	Casein kinase II subunit alpha	CSNK2A2		0.318271	-0.0816274		0.0181204	0.00605249		0.165567	-0.0377874	10	10	10	28.9	28.9	28.9	41.213	0	16.665	4732800000	57	P19784;H3BNI9;H3BSA1	P19784;H3BNI9;H3BSA1				28.7447	28.6164	28.5197	28.4619	28.4879	28.6732	28.4994	28.3314	28.3923	28.402	28.4533	28.7687
sp|Q6UVK1|CSPG4_HUMAN Chondroitin sulfate proteoglycan 4 OS=Homo sapiens OX=9606 GN=CSPG4 PE=1 SV=2	Chondroitin sulfate proteoglycan 4	CSPG4		0.087178	0.0389571		0.625626	0.181828		0.370981	0.110392	50	50	50	28	28	28	250.53	0	274.18	32609000000	341	Q6UVK1	Q6UVK1				31.5664	31.5017	31.0132	31.2073	31.407	31.2718	31.0585	30.9799	31.5513	31.4545	31.3413	31.0972
sp|Q9H8E8-2|CSR2B_HUMAN Isoform 2 of Cysteine-rich protein 2-binding protein OS=Homo sapiens OX=9606 GN=KAT14;sp|Q9H8E8|CSR2B_HUMAN Cysteine-rich protein 2-binding protein OS=Homo sapiens OX=9606 GN=KAT14 PE=1 SV=3;tr|A0A7I2V574|A0A7I2V574_HUMAN Cysteine-r	Cysteine-rich protein 2-binding protein	CSRP2BP		1.19665	0.993278		0.233582	0.101093		0.733776	0.547185	6	6	6	13.3	13.3	13.3	74.323	0	3.8353	1382100000	13	Q9H8E8-2;Q9H8E8;A0A7I2V574;A0A075B6H4;A0A7I2V3N1	Q9H8E8-2;Q9H8E8;A0A7I2V574;A0A075B6H4;A0A7I2V3N1				26.7768	24.8612	25.8561	25.4032	26.7537	26.6707	26.5654	26.4763	27.0473	26.2636	26.7802	26.7793
sp|P01040|CYTA_HUMAN Cystatin-A OS=Homo sapiens OX=9606 GN=CSTA PE=1 SV=1;tr|C9J0E4|C9J0E4_HUMAN Cystatin-A OS=Homo sapiens OX=9606 GN=CSTA PE=1 SV=1	Cystatin-A;Cystatin-A, N-terminally processed	CSTA		0.0925175	0.162796		1.12412	-0.881289		0.286364	-0.359246	3	3	3	31.6	31.6	31.6	11.006	0	3.3137	867780000	7	P01040;C9J0E4	P01040;C9J0E4				24.0848	26.2449	26.3233	26.0798	27.3047	26.524	26.3505	26.73	26.7909	25.0922	25.6484	25.8525
tr|A0A2R8Y595|A0A2R8Y595_HUMAN Transcriptional repressor CTCF OS=Homo sapiens OX=9606 GN=CTCF PE=1 SV=1;tr|A0A2R8YFL0|A0A2R8YFL0_HUMAN Transcriptional repressor CTCF OS=Homo sapiens OX=9606 GN=CTCF PE=1 SV=1;sp|P49711|CTCF_HUMAN Transcriptional repressor C	Transcriptional repressor CTCF	CTCF		1.22865	-0.382099		0.265303	0.156418		0.186682	-0.11284	5	5	5	9.4	9.4	9.4	72.999	0	7.6319	4910000000	55	A0A2R8Y595;A0A2R8YFL0;P49711;P49711-2;A0A2R8Y6Z6;A0A2R8Y6C1;V9GY73;Q8NI51-11;Q8NI51-6;Q8NI51-5;Q8NI51-10;Q8NI51-2;Q8NI51-8;Q8NI51;Q8NI51-3;Q8NI51-7	A0A2R8Y595;A0A2R8YFL0;P49711;P49711-2	249			28.8302	28.9182	29.0518	28.3596	28.9037	28.2738	27.9208	27.9074	28.4153	28.3019	28.3225	28.5917
sp|P35221-2|CTNA1_HUMAN Isoform 2 of Catenin alpha-1 OS=Homo sapiens OX=9606 GN=CTNNA1;sp|P35221|CTNA1_HUMAN Catenin alpha-1 OS=Homo sapiens OX=9606 GN=CTNNA1 PE=1 SV=1;tr|G3XAM7|G3XAM7_HUMAN Catenin (Cadherin-associated protein), alpha 1, 102kDa, isoform	Catenin alpha-1	CTNNA1		0.429102	-0.261545		0.33742	0.165932		0.0796539	-0.0478065	16	16	14	23.1	23.1	20.1	102.63	0	154.19	4866300000	63	P35221-2;P35221;G3XAM7;P35221-3;E5RIB1;E5RJ41;E5RG03;A0A0A0MRI5;A0A0A0MTJ6;E5RGY6;E5RGY7;E5RHV7;E5RIE0;E5RJL0;E5RFM3;P26232-4;P26232-6;E5RIT8;E5RJZ2	P35221-2;P35221;G3XAM7;P35221-3				28.6711	28.8931	29.1449	28.2874	28.4172	28.3794	28.1479	28.3421	28.6156	27.901	28.6137	28.82
sp|Q9UBT7-3|CTNL1_HUMAN Isoform 3 of Alpha-catulin OS=Homo sapiens OX=9606 GN=CTNNAL1;sp|Q9UBT7-2|CTNL1_HUMAN Isoform 2 of Alpha-catulin OS=Homo sapiens OX=9606 GN=CTNNAL1;sp|Q9UBT7|CTNL1_HUMAN Alpha-catulin OS=Homo sapiens OX=9606 GN=CTNNAL1 PE=1 SV=2	Alpha-catulin	CTNNAL1		0.205388	0.0753455		1.00877	0.322297		0.731735	0.198821	1	1	1	2.2	2.2	2.2	72.615	0.00080451	1.9612	376550000	12	Q9UBT7-3;Q9UBT7-2;Q9UBT7	Q9UBT7-3;Q9UBT7-2;Q9UBT7				25.0864	24.7304	24.9877	24.8412	24.6737	24.8916	24.7274	24.3652	25.2811	24.7135	24.8802	25.0724
tr|A0A2R8Y804|A0A2R8Y804_HUMAN Catenin beta-1 OS=Homo sapiens OX=9606 GN=CTNNB1 PE=1 SV=1;tr|A0A2R8Y543|A0A2R8Y543_HUMAN Catenin beta-1 OS=Homo sapiens OX=9606 GN=CTNNB1 PE=1 SV=1;tr|A0A2R8YCH5|A0A2R8YCH5_HUMAN Catenin beta-1 (Fragment) OS=Homo sapiens OX=	Catenin beta-1	CTNNB1		0.515126	0.140599	+	1.63771	0.246809		1.10612	0.193704	14	14	14	26.1	26.1	26.1	77.206	0	236.5	37521000000	126	A0A2R8Y804;A0A2R8Y543;A0A2R8YCH5;A0A2R8Y7Z0;A0A2R8Y5A3;P35222;A0A2R8Y750;A0A2R8Y5Z1;B4DGU4;A0A2R8Y5C3;A0A2R8Y6G0;A0A2R8YG06;A0A2R8Y815	A0A2R8Y804;A0A2R8Y543;A0A2R8YCH5;A0A2R8Y7Z0;A0A2R8Y5A3;P35222;A0A2R8Y750;A0A2R8Y5Z1;B4DGU4;A0A2R8Y5C3	1;8;12;14			31.6451	31.3701	31.7027	31.2168	31.3826	31.5555	31.2762	31.2956	31.5371	31.5771	31.614	31.7689
tr|A0A1B0GU92|A0A1B0GU92_HUMAN Peptidase A1 domain-containing protein OS=Homo sapiens OX=9606 PE=1 SV=1;tr|A0A1B0GU03|A0A1B0GU03_HUMAN Peptidase A1 domain-containing protein OS=Homo sapiens OX=9606 PE=1 SV=1;tr|F8WD96|F8WD96_HUMAN Cathepsin D OS=Homo sapie		CTSD		0.0282945	-0.0199003		0.277443	-0.157079		0.176818	-0.0884895	11	11	3	24.8	24.8	5.7	59.859	0	35.687	15491000000	104	A0A1B0GU92;A0A1B0GU03;F8WD96;H7C469;A0A1B0GVF1;A6NMD0;A0A0G2JR53	A0A1B0GU92;A0A1B0GU03;F8WD96	36;219			29.6812	30.0715	30.2746	30.4897	29.9624	30.0219	30.4558	30.6256	29.9314	29.7241	30.4371	30.3448
tr|A0A590UJ21|A0A590UJ21_HUMAN Cullin-1 OS=Homo sapiens OX=9606 GN=CUL1 PE=1 SV=1;tr|A0A0C4DGX4|A0A0C4DGX4_HUMAN Cullin-1 OS=Homo sapiens OX=9606 GN=CUL1 PE=1 SV=1;tr|A0A590UJ50|A0A590UJ50_HUMAN Cullin-1 OS=Homo sapiens OX=9606 GN=CUL1 PE=1 SV=1;sp|Q13616|	Cullin-1	CUL1		0.282363	0.145774		0.479052	0.255249		0.578413	0.200512	11	11	11	20.5	20.5	20.5	84.333	0	16.938	5126300000	34	A0A590UJ21;A0A0C4DGX4;A0A590UJ50;Q13616;A0A590UK34;A0A590UJC4;A0A590UJR3;A0A590UJ56;A0A590UJA0	A0A590UJ21;A0A0C4DGX4;A0A590UJ50;Q13616;A0A590UK34;A0A590UJC4;A0A590UJR3;A0A590UJ56				28.6593	28.4871	28.4663	28.6891	28.1009	28.6065	28.6543	28.502	28.2814	28.4573	29.0457	29.1003
tr|A0A0A0MTN0|A0A0A0MTN0_HUMAN Cullin-2 OS=Homo sapiens OX=9606 GN=CUL2 PE=1 SV=1;sp|Q13617|CUL2_HUMAN Cullin-2 OS=Homo sapiens OX=9606 GN=CUL2 PE=1 SV=2;sp|Q13617-2|CUL2_HUMAN Isoform 2 of Cullin-2 OS=Homo sapiens OX=9606 GN=CUL2;tr|Q5T2B5|Q5T2B5_HUMAN Cu	Cullin-2	CUL2	+	1.39328	0.311134		0.340325	0.156056		0.789821	0.233595	11	11	11	14.1	14.1	14.1	88.505	0	18.86	2584400000	57	A0A0A0MTN0;Q13617;Q13617-2;Q5T2B5	A0A0A0MTN0;Q13617;Q13617-2;Q5T2B5	164			27.445	27.205	27.3525	27.6986	27.1498	27.389	27.9375	27.8451	27.7037	27.7673	27.8793	27.5953
sp|Q13620-1|CUL4B_HUMAN Isoform 2 of Cullin-4B OS=Homo sapiens OX=9606 GN=CUL4B;tr|A0A669KAX4|A0A669KAX4_HUMAN Cullin-4B OS=Homo sapiens OX=9606 GN=CUL4B PE=1 SV=1;sp|Q13620|CUL4B_HUMAN Cullin-4B OS=Homo sapiens OX=9606 GN=CUL4B PE=1 SV=4;tr|K4DI93|K4DI93_	Cullin-4B	CUL4B		0.206941	0.0448546		0.144847	0.0412159		0.203267	0.0430353	41	41	4	44.7	44.7	7.9	102.3	0	323.31	42958000000	292	Q13620-1;A0A669KAX4;Q13620;K4DI93;A0A7P0T954;A0A7P0TAQ3;A0A804CL36;A0A7P0T9C8;A0A7P0T8P8;A0A7P0T9D0;A0A669KBG9;A0A7P0T9P5;A0A7P0TAF9;A0A7P0T9R8;A0A7P0T8W4;A0A669KAU9;A0A0A0MR50;Q13619-2;Q13619;A0A7P0Z4G9;A0A7P0Z4E4	Q13620-1;A0A669KAX4;Q13620;K4DI93;A0A7P0T954;A0A7P0TAQ3;A0A804CL36;A0A7P0T9C8;A0A7P0T8P8;A0A7P0T9D0				31.4728	31.5705	31.7412	31.7505	31.3649	31.7179	31.672	31.7947	31.7539	31.549	31.776	31.6355
sp|Q13948-10|CASP_HUMAN Isoform 10 of Protein CASP OS=Homo sapiens OX=9606 GN=CUX1;sp|Q13948|CASP_HUMAN Protein CASP OS=Homo sapiens OX=9606 GN=CUX1 PE=1 SV=2;sp|Q13948-2|CASP_HUMAN Isoform 8 of Protein CASP OS=Homo sapiens OX=9606 GN=CUX1;sp|P39880-9|CUX1	Protein CASP;Homeobox protein cut-like 1	CUX1		0.0405718	-0.0146794		0.768007	0.128999		0.242609	0.0571599	28	28	28	48	48	48	75.643	0	81.762	8148600000	137	Q13948-10;Q13948;Q13948-2;P39880-9;Q13948-9;A0A2R8YDI1;A0A2R8Y852;P39880-3;P39880-6;P39880-4;P39880-5;P39880-2;P39880;A0A2R8Y8D0;O14529	Q13948-10;Q13948;Q13948-2;P39880-9;Q13948-9;A0A2R8YDI1;A0A2R8Y852;P39880-3;P39880-6;P39880-4;P39880-5;P39880-2;P39880				29.5839	29.4652	29.3352	29.0953	29.2882	29.2044	29.1078	29.3046	29.48	29.4567	29.1852	29.299
sp|Q9HCG8|CWC22_HUMAN Pre-mRNA-splicing factor CWC22 homolog OS=Homo sapiens OX=9606 GN=CWC22 PE=1 SV=3;tr|B7WP74|B7WP74_HUMAN Pre-mRNA-splicing factor CWC22 homolog (Fragment) OS=Homo sapiens OX=9606 GN=CWC22 PE=1 SV=1	Pre-mRNA-splicing factor CWC22 homolog	CWC22		0.196538	0.181957		0.345688	0.302523		0.412592	0.24224	5	5	5	6.3	6.3	6.3	105.47	0	10.447	1190500000	28	Q9HCG8;B7WP74	Q9HCG8;B7WP74				26.7817	26.4923	26.1821	26.371	26.4443	26.3305	26.6486	25.9215	26.7519	27.4996	25.85	26.4535
sp|P78310-7|CXAR_HUMAN Isoform 7 of Coxsackievirus and adenovirus receptor OS=Homo sapiens OX=9606 GN=CXADR;sp|P78310|CXAR_HUMAN Coxsackievirus and adenovirus receptor OS=Homo sapiens OX=9606 GN=CXADR PE=1 SV=1;sp|P78310-2|CXAR_HUMAN Isoform 2 of Coxsackie	Coxsackievirus and adenovirus receptor	CXADR	+	1.43753	0.182537	+	2.00338	0.359526	+	1.97026	0.271031	5	5	5	20.4	20.4	20.4	35.569	0	18.847	2845400000	32	P78310-7;P78310;P78310-2;P78310-6;P78310-5;P78310-4	P78310-7;P78310;P78310-2;P78310-6				27.8503	27.7999	27.7877	27.6384	27.6362	27.6893	27.3476	27.6952	27.8735	27.8788	27.9643	28.0898
sp|O14569|C56D2_HUMAN Transmembrane reductase CYB561D2 OS=Homo sapiens OX=9606 GN=CYB561D2 PE=1 SV=1;tr|U3KQU4|U3KQU4_HUMAN Uncharacterized protein OS=Homo sapiens OX=9606 PE=4 SV=1	Cytochrome b561 domain-containing protein 2	CYB561D2		0.720677	1.04389		0.190205	0.077364		0.480761	0.560629	2	2	2	9.5	9.5	9.5	23.973	0	3.7056	2020600000	17	O14569;U3KQU4	O14569;U3KQU4				27.3737	27.3293	24.393	26.4256	27.2732	27.6481	27.1204	27.346	27.6868	27.3106	27.5313	27.1684
tr|H3BUX2|H3BUX2_HUMAN Cytochrome b5 type B OS=Homo sapiens OX=9606 GN=CYB5B PE=1 SV=2;sp|O43169|CYB5B_HUMAN Cytochrome b5 type B OS=Homo sapiens OX=9606 GN=CYB5B PE=1 SV=3;tr|D6RFH4|D6RFH4_HUMAN Cytochrome b5 type B OS=Homo sapiens OX=9606 GN=CYB5B PE=1 S	Cytochrome b5 type B	CYB5B		0.0654913	0.0355139		0.0511558	0.0176439		0.0645454	0.0265789	13	13	13	79.2	79.2	79.2	16.079	0	323.31	51058000000	212	H3BUX2;O43169;D6RFH4;J3QR91	H3BUX2;O43169;D6RFH4	5;90			31.3536	31.824	32.0871	32.1849	31.9943	31.9182	31.5615	32.0472	31.7634	31.8712	31.9847	31.9724
sp|P00387-2|NB5R3_HUMAN Isoform 2 of NADH-cytochrome b5 reductase 3 OS=Homo sapiens OX=9606 GN=CYB5R3;sp|P00387|NB5R3_HUMAN NADH-cytochrome b5 reductase 3 OS=Homo sapiens OX=9606 GN=CYB5R3 PE=1 SV=3;sp|P00387-3|NB5R3_HUMAN Isoform 3 of NADH-cytochrome b5 r	NADH-cytochrome b5 reductase 3;NADH-cytochrome b5 reductase 3 membrane-bound form;NADH-cytochrome b5 reductase 3 soluble form	CYB5R3		0.571752	0.294908		0.00346507	0.00252819		0.355555	0.148718	18	18	18	62.2	62.2	62.2	31.628	0	309.29	131990000000	301	P00387-2;P00387;P00387-3;B1AHF3	P00387-2;P00387;P00387-3;B1AHF3	104;111;154;164			33.011	33.0331	32.8111	33.0219	33.2196	33.2553	33.43	33.1417	33.4199	33.8497	33.0059	32.7812
sp|Q53TN4-3|CYBR1_HUMAN Isoform 3 of Plasma membrane ascorbate-dependent reductase CYBRD1 OS=Homo sapiens OX=9606 GN=CYBRD1;sp|Q53TN4|CYBR1_HUMAN Plasma membrane ascorbate-dependent reductase CYBRD1 OS=Homo sapiens OX=9606 GN=CYBRD1 PE=1 SV=1	Cytochrome b reductase 1	CYBRD1		0.162237	-0.0704017		0.125859	-0.0466762		0.203496	-0.0585389	7	7	7	26.8	26.8	26.8	25.087	0	46.122	6753700000	72	Q53TN4-3;Q53TN4	Q53TN4-3;Q53TN4				28.9476	29.3387	29.187	28.898	29.0538	29.1662	28.9511	29.1053	29.3382	29.1088	28.9185	28.7242
sp|P08574|CY1_HUMAN Cytochrome c1, heme protein, mitochondrial OS=Homo sapiens OX=9606 GN=CYC1 PE=1 SV=3	Cytochrome c1, heme protein, mitochondrial	CYC1		0.0986865	-0.0406318		0.16798	0.0774612		0.0440953	0.0184147	4	4	4	21.2	21.2	21.2	35.422	0	57.339	2443600000	34	P08574	P08574				27.3787	27.268	27.7336	27.7341	27.1311	27.1668	27.6055	27.7385	27.7218	27.285	27.5061	27.439
tr|C9JFR7|C9JFR7_HUMAN Cytochrome c (Fragment) OS=Homo sapiens OX=9606 GN=CYCS PE=1 SV=1;sp|P99999|CYC_HUMAN Cytochrome c OS=Homo sapiens OX=9606 GN=CYCS PE=1 SV=2	Cytochrome c	CYCS		0.0815093	-0.0224519		0.778264	0.103317		0.199331	0.0404327	14	14	14	66.3	66.3	66.3	11.333	0	28.733	50929000000	124	C9JFR7;P99999;CON__P62894	C9JFR7;P99999	81			31.9185	31.9149	32.2205	31.8059	31.7287	31.9339	31.788	31.9062	31.8823	31.8704	31.9544	32.0629
sp|Q7L576|CYFP1_HUMAN Cytoplasmic FMR1-interacting protein 1 OS=Homo sapiens OX=9606 GN=CYFIP1 PE=1 SV=1;tr|A0A0G2JR96|A0A0G2JR96_HUMAN Cytoplasmic FMR1-interacting protein 1 (Fragment) OS=Homo sapiens OX=9606 GN=CYFIP1 PE=1 SV=4;tr|A0A0G2JQT1|A0A0G2JQT1_H	Cytoplasmic FMR1-interacting protein 1	CYFIP1		0.0591832	-0.0161848		0.324564	0.0731182		0.127898	0.0284667	46	46	23	33.3	33.3	17.8	145.18	0	206.1	127170000000	439	Q7L576;A0A0G2JR96;A0A0G2JQT1;Q7L576-2;Q7L576-3;A0A0G2JQH3;A0A087WVZ5;H0YL50;A0A0G2JRX2;A0A087WU52;A0A0G2JRV9;A0A087WWL1;A0A0G2JRP0;A0A087WZ89	Q7L576;A0A0G2JR96;A0A0G2JQT1	177;198;212;311;561			33.0682	33.1707	33.3859	33.3488	32.977	33.102	33.3165	33.2209	33.1877	33.271	33.3689	33.0812
tr|E7EVJ5|E7EVJ5_HUMAN Cytoplasmic FMR1-interacting protein OS=Homo sapiens OX=9606 GN=CYFIP2 PE=1 SV=1;sp|Q96F07-2|CYFP2_HUMAN Isoform 2 of Cytoplasmic FMR1-interacting protein 2 OS=Homo sapiens OX=9606 GN=CYFIP2;sp|Q96F07|CYFP2_HUMAN Cytoplasmic FMR1-int	Cytoplasmic FMR1-interacting protein 2	CYFIP2		0.027909	-0.0175514		0.35196	0.150486		0.154385	0.0664673	28	5	5	20.1	4.2	4.2	142.58	0	15.494	3362500000	55	E7EVJ5;Q96F07-2;Q96F07;H7C229;E7EW33;A0A087WWZ1;A0A087WTQ3;A0A087WVE1;A0A087WZL7;A0A087WV63;A0A0G2JRF5;A0A087WWY5	E7EVJ5;Q96F07-2;Q96F07;H7C229;E7EW33	151;285;534			27.7627	27.796	28.0552	28.4364	27.7183	27.6243	27.9317	28.1039	27.7915	28.3832	28.0726	27.7328
sp|Q6UW02|CP20A_HUMAN Cytochrome P450 20A1 OS=Homo sapiens OX=9606 GN=CYP20A1 PE=1 SV=1;tr|E9PHG5|E9PHG5_HUMAN Cytochrome P450 20A1 OS=Homo sapiens OX=9606 GN=CYP20A1 PE=1 SV=1;sp|Q6UW02-2|CP20A_HUMAN Isoform 2 of Cytochrome P450 20A1 OS=Homo sapiens OX=96	Cytochrome P450 20A1	CYP20A1		0.43684	-0.114324		0.566984	-0.16919		0.59504	-0.141757	19	19	19	35.9	35.9	35.9	52.432	0	323.31	19285000000	173	Q6UW02;E9PHG5;Q6UW02-2;C9J8K7;F8WBE2;Q8WZ13	Q6UW02;E9PHG5;Q6UW02-2;C9J8K7;F8WBE2	122			30.4443	30.7579	30.7592	30.3703	30.9342	30.758	30.3704	30.4886	30.5407	30.4279	30.5761	30.3296
sp|Q4G0S4|C27C1_HUMAN Cytochrome P450 27C1 OS=Homo sapiens OX=9606 GN=CYP27C1 PE=1 SV=3;tr|A0A7N4I3A3|A0A7N4I3A3_HUMAN Cytochrome P450 27C1 OS=Homo sapiens OX=9606 GN=CYP27C1 PE=1 SV=1	Cytochrome P450 27C1	CYP27C1		0.506486	-0.0999107	+	1.56109	-0.169653		1.12438	-0.134782	14	14	14	26.9	26.9	26.9	60.92	0	49.3	7731200000	107	Q4G0S4;A0A7N4I3A3;Q4G0S4-1	Q4G0S4;A0A7N4I3A3				29.2511	29.0616	29.4108	29.1212	29.288	29.373	29.204	29.2585	29.0375	29.0419	29.2364	29.1291
sp|Q7Z449|CP2U1_HUMAN Cytochrome P450 2U1 OS=Homo sapiens OX=9606 GN=CYP2U1 PE=1 SV=1;tr|E9PGH5|E9PGH5_HUMAN Cytochrome P450 OS=Homo sapiens OX=9606 GN=CYP2U1 PE=1 SV=1	Cytochrome P450 2U1	CYP2U1		0.519362	0.156078		0.565828	0.197362		0.830454	0.17672	13	13	13	26.5	26.5	26.5	61.986	0	34.296	10270000000	85	Q7Z449;E9PGH5;Q7Z449-2	Q7Z449;E9PGH5	424			29.6558	29.6185	29.5077	29.522	29.7129	29.6785	29.3522	29.3953	30.0002	29.9208	29.4709	29.5364
sp|Q16850|CP51A_HUMAN Lanosterol 14-alpha demethylase OS=Homo sapiens OX=9606 GN=CYP51A1 PE=1 SV=4;sp|Q16850-2|CP51A_HUMAN Isoform 2 of Lanosterol 14-alpha demethylase OS=Homo sapiens OX=9606 GN=CYP51A1	Lanosterol 14-alpha demethylase	CYP51A1		0.184551	0.121331		0.00653921	-0.00575876		0.0904453	0.057786	22	22	22	35.4	35.4	35.4	57.278	0	110.07	42479000000	187	Q16850;Q16850-2;H7C0D0;A0A3B3ITR4	Q16850;Q16850-2	384;386;387			31.8702	31.7897	31.2272	31.1512	32.0178	32.0708	31.2104	31.2477	32.0288	31.8306	31.3171	31.3471
tr|F5GXX5|F5GXX5_HUMAN Dolichyl-diphosphooligosaccharide--protein glycosyltransferase subunit DAD1 OS=Homo sapiens OX=9606 GN=DAD1 PE=1 SV=1;sp|P61803|DAD1_HUMAN Dolichyl-diphosphooligosaccharide--protein glycosyltransferase subunit DAD1 OS=Homo sapiens OX	Dolichyl-diphosphooligosaccharide--protein glycosyltransferase subunit DAD1	DAD1		0.203723	0.237912		0.321304	-0.347895		0.0527273	-0.0549912	4	4	4	40	40	40	9.5541	0	17.71	8758600000	41	F5GXX5;P61803;F5H895;A0A0B4J239	F5GXX5;P61803;F5H895;A0A0B4J239				29.2618	28.5621	28.7902	29.4341	29.7362	29.8138	29.8219	29.0196	29.9279	29.6886	29.3251	28.0582
sp|Q14118|DAG1_HUMAN Dystroglycan 1 OS=Homo sapiens OX=9606 GN=DAG1 PE=1 SV=2	Dystroglycan;Alpha-dystroglycan;Beta-dystroglycan	DAG1		0.452241	-0.157057		0.594693	-0.253847		0.615329	-0.205452	14	14	14	15.1	15.1	15.1	97.44	0	35.953	26629000000	109	Q14118;C9J196;C9JQL4;C9JYS1;C9JEN1	Q14118				31.2141	31.3234	30.9892	30.7052	31.3452	31.579	30.9292	30.7656	31.0672	30.8085	30.7431	30.985
tr|K7ESP4|K7ESP4_HUMAN Dephospho-CoA kinase domain-containing protein (Fragment) OS=Homo sapiens OX=9606 GN=DCAKD PE=1 SV=1;sp|Q8WVC6|DCAKD_HUMAN Dephospho-CoA kinase domain-containing protein OS=Homo sapiens OX=9606 GN=DCAKD PE=1 SV=1;sp|Q8WVC6-2|DCAKD_HU	Dephospho-CoA kinase domain-containing protein	DCAKD		0.105111	0.0602679		0.129942	0.0701761		0.169006	0.065222	4	4	4	27.8	27.8	27.8	24.177	0	7.0331	3595700000	23	K7ESP4;Q8WVC6;Q8WVC6-2	K7ESP4;Q8WVC6;Q8WVC6-2				28.2283	27.7429	28.0822	28.0122	28.0197	27.8167	28.2198	27.9698	27.5544	28.0997	28.4092	28.2434
sp|Q96PD2-2|DCBD2_HUMAN Isoform 2 of Discoidin, CUB and LCCL domain-containing protein 2 OS=Homo sapiens OX=9606 GN=DCBLD2;sp|Q96PD2|DCBD2_HUMAN Discoidin, CUB and LCCL domain-containing protein 2 OS=Homo sapiens OX=9606 GN=DCBLD2 PE=1 SV=1	Discoidin, CUB and LCCL domain-containing protein 2	DCBLD2		0.0442304	-0.0133905		0.463643	-0.137817		0.295162	-0.075604	28	28	28	33.3	33.3	33.3	86.656	0	323.31	69848000000	249	Q96PD2-2;Q96PD2;C9JIW6	Q96PD2-2;Q96PD2				32.4108	32.5678	32.2544	32.2263	32.6897	32.6823	32.3244	32.2605	32.4912	32.4498	32.2062	32.2584
sp|P81605|DCD_HUMAN Dermcidin OS=Homo sapiens OX=9606 GN=DCD PE=1 SV=2;sp|P81605-2|DCD_HUMAN Isoform 2 of Dermcidin OS=Homo sapiens OX=9606 GN=DCD	Dermcidin;Survival-promoting peptide;DCD-1	DCD		0.25022	-0.204254		0.440216	-0.316278		0.417189	-0.260266	6	6	6	47.3	47.3	47.3	11.284	0	37.591	12128000000	36	P81605;P81605-2	P81605;P81605-2				29.5102	30.5688	29.3288	29.8894	30.2999	29.5879	29.4008	30.4568	29.8943	29.0857	29.6222	29.878
sp|Q96C86|DCPS_HUMAN m7GpppX diphosphatase OS=Homo sapiens OX=9606 GN=DCPS PE=1 SV=2;tr|A0A3B3ITF0|A0A3B3ITF0_HUMAN DCS-1 OS=Homo sapiens OX=9606 GN=DCPS PE=1 SV=1	m7GpppX diphosphatase	DCPS		0.0804292	-0.0559306		0.0628931	-0.0464807		0.10739	-0.0512056	7	7	7	24.6	24.6	24.6	38.608	0	8.9922	2894600000	39	Q96C86;A0A3B3ITF0	Q96C86;A0A3B3ITF0				27.802	27.6402	27.8076	27.8797	27.6116	27.7179	27.7247	28.0375	27.1292	27.5262	28.1937	28.0567
sp|Q14203-3|DCTN1_HUMAN Isoform 3 of Dynactin subunit 1 OS=Homo sapiens OX=9606 GN=DCTN1;tr|A0A7P0Z4C3|A0A7P0Z4C3_HUMAN Dynactin subunit 1 OS=Homo sapiens OX=9606 GN=DCTN1 PE=1 SV=1;tr|E7EX90|E7EX90_HUMAN Dynactin subunit 1 OS=Homo sapiens OX=9606 GN=DCTN1	Dynactin subunit 1	DCTN1;DKFZp686E0752		0.00620821	-0.00469017		0.852408	0.624566		0.443949	0.309938	7	7	6	7.1	7.1	6.3	136.82	0	5.9466	786480000	16	Q14203-3;A0A7P0Z4C3;E7EX90;Q14203;Q14203-4;Q14203-6;A0A804CDA6;Q14203-2;Q14203-5;Q6AWB1;C9JJN7;C9JZA4;C9JTE5;C9J1B7;C9JJD0;E7EWF7;E9PCY0;C9JUI8	Q14203-3;A0A7P0Z4C3;E7EX90;Q14203;Q14203-4;Q14203-6;A0A804CDA6;Q14203-2;Q14203-5;Q6AWB1				26.1211	25.9945	26.748	26.0592	24.6706	25.7044	25.9891	26.0417	25.9594	26.0281	26.7622	26.1544
tr|A0A7P0TAK7|A0A7P0TAK7_HUMAN DNA damage-binding protein 1 OS=Homo sapiens OX=9606 GN=DDB1 PE=1 SV=1;sp|Q16531|DDB1_HUMAN DNA damage-binding protein 1 OS=Homo sapiens OX=9606 GN=DDB1 PE=1 SV=1;tr|A0A7P0T965|A0A7P0T965_HUMAN DNA damage-binding protein 1 OS	DNA damage-binding protein 1	DDB1		0.405029	-0.087636		0.0119845	0.00557137		0.13269	-0.0410323	20	20	20	19.9	19.9	19.9	120.9	0	80.332	14243000000	124	A0A7P0TAK7;Q16531;A0A7P0T965;A0A7P0T870;A0A7P0Z4B9;A0A7P0Z3Z5;A0A7P0TB30;F5GY55;Q16531-2;F5GWI0;F5H2L3;A0A7P0Z4L2;F5GZY8;F5H198;A0A7P0TAX4	A0A7P0TAK7;Q16531;A0A7P0T965;A0A7P0T870;A0A7P0Z4B9;A0A7P0Z3Z5;A0A7P0TB30;F5GY55;Q16531-2				29.9747	30.1388	30.3104	30.2414	29.6465	30.2424	30.2539	30.1496	30.0716	30.1518	30.1829	29.9084
tr|A0A0C4DGS1|A0A0C4DGS1_HUMAN Dolichyl-diphosphooligosaccharide--protein glycosyltransferase 48 kDa subunit OS=Homo sapiens OX=9606 GN=DDOST PE=1 SV=1;sp|P39656-3|OST48_HUMAN Isoform 3 of Dolichyl-diphosphooligosaccharide--protein glycosyltransferase 48 k	Dolichyl-diphosphooligosaccharide--protein glycosyltransferase 48 kDa subunit	DDOST		0.8944	0.252267		0.358816	0.108342		0.744495	0.180305	20	20	20	52.8	52.8	52.8	48.799	0	323.31	113570000000	183	A0A0C4DGS1;P39656-3;P39656;P39656-2;U3KQ84	A0A0C4DGS1;P39656-3;P39656;P39656-2;U3KQ84	185			32.7509	32.7628	32.9063	33.2643	32.822	32.9757	33.2995	33.1627	33.2833	33.3295	33.0547	33.0257
tr|A0A0G2JI85|A0A0G2JI85_HUMAN Epithelial discoidin domain-containing receptor 1 (Fragment) OS=Homo sapiens OX=9606 GN=DDR1 PE=1 SV=1;tr|A0A0G2JNZ7|A0A0G2JNZ7_HUMAN Receptor protein-tyrosine kinase OS=Homo sapiens OX=9606 GN=DDR1 PE=1 SV=1;tr|A0A0A0MSX3|A0	Epithelial discoidin domain-containing receptor 1	DDR1	+	1.30871	1.37625	+	3.11474	1.86667	+	2.35563	1.62146	3	2	2	7.7	5.6	5.6	42.017	0.0026667	1.5282	1501800000	4	A0A0G2JI85;A0A0G2JNZ7;A0A0A0MSX3;Q08345-2;Q08345-6;Q08345;Q08345-5;H0Y9F4;A2ABM8;A0A140T972	A0A0G2JI85;A0A0G2JNZ7;A0A0A0MSX3;Q08345-2;Q08345-6;Q08345;Q08345-5;H0Y9F4				25.9973	27.9404	25.7728	25.503	25.7915	26.6121	25.2464	25.602	27.7038	27.5323	27.8651	27.6174
sp|Q16832|DDR2_HUMAN Discoidin domain-containing receptor 2 OS=Homo sapiens OX=9606 GN=DDR2 PE=1 SV=2	Discoidin domain-containing receptor 2	DDR2		0.780407	0.168508	+	1.58789	-0.24316		0.0998041	-0.0373261	12	12	11	14.6	14.6	13.7	96.735	0	20.189	5458600000	60	Q16832	Q16832				28.6078	28.7596	28.3283	28.4969	28.9355	29.1041	28.8116	28.9883	28.5635	28.8267	28.7629	28.7136
sp|Q96HY6|DDRGK_HUMAN DDRGK domain-containing protein 1 OS=Homo sapiens OX=9606 GN=DDRGK1 PE=1 SV=2;tr|A0A0A0MRX2|A0A0A0MRX2_HUMAN DDRGK domain-containing protein 1 OS=Homo sapiens OX=9606 GN=DDRGK1 PE=1 SV=1;sp|Q96HY6-2|DDRGK_HUMAN Isoform 2 of DDRGK doma	DDRGK domain-containing protein 1	DDRGK1		0.4573	-0.156615		0.163241	-0.0599761		0.414477	-0.108295	26	26	26	63.1	63.1	63.1	35.61	0	185.29	36222000000	233	Q96HY6;A0A0A0MRX2;Q96HY6-2	Q96HY6;A0A0A0MRX2;Q96HY6-2				31.6515	31.5804	31.6467	31.232	31.5293	31.5234	31.4749	31.1965	31.0364	31.5731	31.3928	31.4819
sp|Q86XP3|DDX42_HUMAN ATP-dependent RNA helicase DDX42 OS=Homo sapiens OX=9606 GN=DDX42 PE=1 SV=1;sp|Q86XP3-2|DDX42_HUMAN Isoform 2 of ATP-dependent RNA helicase DDX42 OS=Homo sapiens OX=9606 GN=DDX42;tr|A0A0A0MSJ0|A0A0A0MSJ0_HUMAN RNA helicase OS=Homo sap	ATP-dependent RNA helicase DDX42	DDX42		0.294495	-0.0555573		0.427364	-0.0730934		0.472141	-0.0643253	56	56	56	63.9	63.9	63.9	102.97	0	323.31	138990000000	470	Q86XP3;Q86XP3-2;A0A0A0MSJ0;J3QRI2;J3KTK9;J3KRE3	Q86XP3;Q86XP3-2;A0A0A0MSJ0	265;415;633			33.2763	33.4564	33.5265	33.3366	33.3266	33.4376	33.3449	33.5567	33.2899	33.2289	33.4826	33.372
tr|A0A804HKC9|A0A804HKC9_HUMAN Probable ATP-dependent RNA helicase DDX60-like OS=Homo sapiens OX=9606 GN=DDX60L PE=4 SV=1;sp|Q5H9U9|DDX6L_HUMAN Probable ATP-dependent RNA helicase DDX60-like OS=Homo sapiens OX=9606 GN=DDX60L PE=2 SV=2;sp|Q5H9U9-2|DDX6L_HUM	Probable ATP-dependent RNA helicase DDX60-like	DDX60L		0.104519	-0.0657616		0.0314717	0.0195379		0.0403962	-0.0231118	9	9	9	6.9	6.9	6.9	197.61	0	25.156	2348800000	41	A0A804HKC9;Q5H9U9;Q5H9U9-2;H0Y8H0;H0Y939	A0A804HKC9;Q5H9U9;Q5H9U9-2;H0Y8H0				28.057	27.4787	27.4918	27.0349	27.7928	27.1336	27.7197	27.0751	27.5237	27.5605	27.5618	27.1533
sp|O15121|DEGS1_HUMAN Sphingolipid delta(4)-desaturase DES1 OS=Homo sapiens OX=9606 GN=DEGS1 PE=1 SV=1	Sphingolipid delta(4)-desaturase DES1	DEGS1		0.317864	-0.250017		0.0664546	-0.0696726		0.254249	-0.159845	4	4	4	18.9	18.9	18.9	37.866	0	19.51	12809000000	57	O15121	O15121	302			29.8068	29.7352	30.1014	30.0851	29.7124	29.2608	29.8346	30.1993	28.7375	29.8649	30.1224	30.0037
sp|Q5VZ89-3|DEN4C_HUMAN Isoform 3 of DENN domain-containing protein 4C OS=Homo sapiens OX=9606 GN=DENND4C;sp|Q5VZ89|DEN4C_HUMAN DENN domain-containing protein 4C OS=Homo sapiens OX=9606 GN=DENND4C PE=1 SV=3;sp|Q5VZ89-7|DEN4C_HUMAN Isoform 2 of DENN domain-	DENN domain-containing protein 4C	DENND4C		0.499037	-0.115201		0.0524643	-0.0179729		0.283494	-0.066587	23	23	23	14.8	14.8	14.8	205.43	0	34.707	10669000000	136	Q5VZ89-3;Q5VZ89;Q5VZ89-7;Q5VZ89-5;X6RAE7;X6R5W5;A0A0A0MRX3;R4GMN2;H3BTW5;A0A7I2RAZ6;A0A0U1RR27;Q7Z401;Q7Z401-2	Q5VZ89-3;Q5VZ89;Q5VZ89-7;Q5VZ89-5		1278		29.538	29.6256	29.735	29.9023	29.3416	29.5848	29.6863	29.7992	29.4628	29.4934	29.7743	29.6095
tr|B4E1G1|B4E1G1_HUMAN Derlin OS=Homo sapiens OX=9606 GN=DERL1 PE=1 SV=1;sp|Q9BUN8-2|DERL1_HUMAN Isoform 2 of Derlin-1 OS=Homo sapiens OX=9606 GN=DERL1;sp|Q9BUN8|DERL1_HUMAN Derlin-1 OS=Homo sapiens OX=9606 GN=DERL1 PE=1 SV=1;tr|E5RGY0|E5RGY0_HUMAN Derlin	Derlin-1	DERL1		0.0476137	-0.0241299		0.0634031	-0.0319662		0.0645491	-0.028048	7	7	7	47	47	47	17.033	0	12.507	2853200000	49	B4E1G1;Q9BUN8-2;Q9BUN8;E5RGY0	B4E1G1;Q9BUN8-2;Q9BUN8;E5RGY0				27.3241	27.7598	27.9787	27.9495	27.5903	27.4233	28.0825	27.9473	27.7008	27.9321	27.4898	27.793
sp|Q9GZP9|DERL2_HUMAN Derlin-2 OS=Homo sapiens OX=9606 GN=DERL2 PE=1 SV=1;tr|I3L1T3|I3L1T3_HUMAN Derlin (Fragment) OS=Homo sapiens OX=9606 GN=DERL2 PE=1 SV=1	Derlin-2	DERL2		0.83461	0.205942		0.857326	0.305141		1.03437	0.255542	4	4	4	24.7	24.7	24.7	27.567	0	126.87	6909100000	48	Q9GZP9;I3L1T3;I3L3R8;I3L1W3;I3L1S8;I3L0R8	Q9GZP9;I3L1T3				28.7101	28.9756	29.12	29.0661	28.8245	28.5823	28.7498	29.3184	28.9284	29.2934	29.2606	29.2131
tr|I3L112|I3L112_HUMAN Diacylglycerol kinase (Fragment) OS=Homo sapiens OX=9606 GN=DGKE PE=1 SV=1;sp|P52429|DGKE_HUMAN Diacylglycerol kinase epsilon OS=Homo sapiens OX=9606 GN=DGKE PE=1 SV=1	Diacylglycerol kinase;Diacylglycerol kinase epsilon	DGKE		0.138733	0.065578		0.373467	-0.176262		0.130883	-0.0553422	8	8	8	19.3	19.3	19.3	51.101	0	16.604	4108200000	56	I3L112;P52429	I3L112;P52429				28.1923	28.3684	27.9868	28.2681	28.788	28.4757	28.3371	28.1822	28.4456	28.6276	28.0454	27.9593
tr|A0A0A0MTI1|A0A0A0MTI1_HUMAN Delta(24)-sterol reductase OS=Homo sapiens OX=9606 GN=DHCR24 PE=1 SV=1;sp|Q15392|DHC24_HUMAN Delta(24)-sterol reductase OS=Homo sapiens OX=9606 GN=DHCR24 PE=1 SV=2;sp|Q15392-2|DHC24_HUMAN Isoform 2 of Delta(24)-sterol reducta	Delta(24)-sterol reductase	DHCR24		0.137943	-0.0521221		0.64312	-0.246658		0.460103	-0.14939	12	12	12	23.5	23.5	23.5	61.446	0	165.81	22444000000	116	A0A0A0MTI1;Q15392;Q15392-2;A0A3B3IRV7;A0A3B3ISR5	A0A0A0MTI1;Q15392;Q15392-2	403			30.9696	30.66	30.6591	30.4653	31.2589	30.6714	31.0128	30.589	30.6143	30.7977	30.3687	30.7648
tr|A0A804HJQ7|A0A804HJQ7_HUMAN 7-dehydrocholesterol reductase OS=Homo sapiens OX=9606 GN=DHCR7 PE=4 SV=1;tr|A0A804HI25|A0A804HI25_HUMAN 7-dehydrocholesterol reductase OS=Homo sapiens OX=9606 GN=DHCR7 PE=4 SV=1;sp|Q9UBM7|DHCR7_HUMAN 7-dehydrocholesterol red	7-dehydrocholesterol reductase	DHCR7		0.866037	-0.316167		0.815825	-0.331905		1.29905	-0.324036	11	11	11	17.5	17.5	17.5	55.63	0	13.8	16606000000	58	A0A804HJQ7;A0A804HI25;Q9UBM7;E9PQ71;E9PIP9;E9PJ54;E9PM00;A0A804HJI8;A0A804HL56;E9PRL8;H0YE57;E9PLZ2	A0A804HJQ7;A0A804HI25;Q9UBM7				30.2492	30.4025	30.3612	30.6175	30.1437	30.5784	30.6432	30.3282	29.8707	30.5737	29.8648	30.0566
sp|Q9Y394-2|DHRS7_HUMAN Isoform 2 of Dehydrogenase/reductase SDR family member 7 OS=Homo sapiens OX=9606 GN=DHRS7;sp|Q9Y394|DHRS7_HUMAN Dehydrogenase/reductase SDR family member 7 OS=Homo sapiens OX=9606 GN=DHRS7 PE=1 SV=1;tr|H0YJ66|H0YJ66_HUMAN Dehydrogen	Dehydrogenase/reductase SDR family member 7	DHRS7		0.513502	-0.175464		0.946338	-0.269955		0.8441	-0.22271	6	6	6	26.3	26.3	26.3	32.267	0	21.873	9070700000	42	Q9Y394-2;Q9Y394;H0YJ66;H0YJE4;H0YJR8	Q9Y394-2;Q9Y394;H0YJ66				29.0442	29.454	29.6589	29.6585	29.4653	29.2107	29.7783	29.7392	29.1604	29.2024	29.4286	29.3224
tr|J3KRS1|J3KRS1_HUMAN Dehydrogenase/reductase SDR family member 7B (Fragment) OS=Homo sapiens OX=9606 GN=DHRS7B PE=1 SV=1;tr|A0A0C4DGQ8|A0A0C4DGQ8_HUMAN Dehydrogenase/reductase SDR family member 7B OS=Homo sapiens OX=9606 GN=DHRS7B PE=1 SV=1;sp|Q6IAN0|DRS	Dehydrogenase/reductase SDR family member 7B	DHRS7B		0.359326	0.598992		0.149551	-0.201199		0.144877	0.198897	5	5	5	42.4	42.4	42.4	13.61	0	7.3521	1099000000	19	J3KRS1;A0A0C4DGQ8;Q6IAN0;J3QLJ8	J3KRS1;A0A0C4DGQ8;Q6IAN0				26.3684	26.4027	24.3511	25.0284	26.3008	26.223	26.5252	26.3023	26.9459	26.7418	26.168	24.691
sp|Q96HY7|DHTK1_HUMAN Probable 2-oxoglutarate dehydrogenase E1 component DHKTD1, mitochondrial OS=Homo sapiens OX=9606 GN=DHTKD1 PE=1 SV=2	Probable 2-oxoglutarate dehydrogenase E1 component DHKTD1, mitochondrial	DHTKD1		0.298264	-0.107271		0.393592	-0.209116		0.453157	-0.158193	10	10	10	18.4	18.4	18.4	103.08	0	35.506	10347000000	82	Q96HY7;C9JWN1;H7C149;H7C1J3	Q96HY7	170			29.4315	29.5581	29.6191	29.6547	29.4462	29.2797	29.8663	30.0786	29.1115	29.3499	29.7471	29.6258
sp|O43143|DHX15_HUMAN Pre-mRNA-splicing factor ATP-dependent RNA helicase DHX15 OS=Homo sapiens OX=9606 GN=DHX15 PE=1 SV=2	Pre-mRNA-splicing factor ATP-dependent RNA helicase DHX15	DHX15		0.265605	0.0403881		0.465774	-0.0438013		0.0115009	-0.0017066	55	55	54	49.1	49.1	49.1	90.932	0	323.31	241740000000	708	O43143;F5H658;Q14562	O43143	68;199;236;246;273;494;528;537;668;699			34.1122	34.1288	33.9116	34.122	34.0776	34.1736	34.1729	34.1873	34.1124	34.2009	34.0394	34.0835
tr|H7BXY3|H7BXY3_HUMAN RNA helicase OS=Homo sapiens OX=9606 GN=DHX30 PE=1 SV=1;sp|Q7L2E3-3|DHX30_HUMAN Isoform 3 of ATP-dependent RNA helicase DHX30 OS=Homo sapiens OX=9606 GN=DHX30;sp|Q7L2E3|DHX30_HUMAN ATP-dependent RNA helicase DHX30 OS=Homo sapiens OX=	Putative ATP-dependent RNA helicase DHX30	DHX30		0.190102	-0.0275893		0.230413	-0.0406637		0.263171	-0.0341265	29	29	29	26.3	26.3	26.3	130.55	0	76.619	17780000000	172	H7BXY3;Q7L2E3-3;Q7L2E3;Q7L2E3-2	H7BXY3;Q7L2E3-3;Q7L2E3;Q7L2E3-2				30.3605	30.4753	30.5096	30.3584	30.3763	30.5865	30.4699	30.3233	30.3355	30.318	30.4646	30.4752
sp|Q9H2U1-3|DHX36_HUMAN Isoform 3 of ATP-dependent DNA/RNA helicase DHX36 OS=Homo sapiens OX=9606 GN=DHX36;sp|Q9H2U1-2|DHX36_HUMAN Isoform 2 of ATP-dependent DNA/RNA helicase DHX36 OS=Homo sapiens OX=9606 GN=DHX36;sp|Q9H2U1|DHX36_HUMAN ATP-dependent DNA/RN	ATP-dependent RNA helicase DHX36	DHX36		0.881573	-0.370111		0.667962	-0.275746		1.13462	-0.322929	6	6	6	7.3	7.3	7.3	111.48	0	12.289	815520000	20	Q9H2U1-3;Q9H2U1-2;Q9H2U1;E7EWK3;A0A0G2JRP3;A0A0G2JQU7	Q9H2U1-3;Q9H2U1-2;Q9H2U1;E7EWK3				26.0111	25.7769	26.0722	26.4069	26.1168	25.8658	26.1829	25.7241	25.2977	25.5975	25.7988	26.0926
sp|Q08211|DHX9_HUMAN ATP-dependent RNA helicase A OS=Homo sapiens OX=9606 GN=DHX9 PE=1 SV=4	ATP-dependent RNA helicase A	DHX9		0.609574	0.142125		0.768679	0.151601		1.05466	0.146863	47	47	47	39.4	39.4	39.4	140.96	0	319.86	80295000000	351	Q08211;Q08211-2;REV__H0YA90;REV__Q7Z6J0-3	Q08211	745;1149			32.5212	32.4692	32.7289	32.4604	32.5163	32.5737	32.6049	32.4469	32.9301	32.721	32.5661	32.5311
tr|Q9UFM8|Q9UFM8_HUMAN Neuroplastin (Fragment) OS=Homo sapiens OX=9606 GN=NPTN PE=1 SV=2;sp|Q9Y639-3|NPTN_HUMAN Isoform 3 of Neuroplastin OS=Homo sapiens OX=9606 GN=NPTN;sp|Q9Y639-1|NPTN_HUMAN Isoform 1 of Neuroplastin OS=Homo sapiens OX=9606 GN=NPTN;sp|Q9	Neuroplastin	DKFZp566H1924;NPTN		0.099798	0.0825567		0.0356958	0.0337815		0.0877855	0.0581691	8	8	8	18.8	18.8	18.8	34.815	0	32.148	12502000000	88	Q9UFM8;Q9Y639-3;Q9Y639-1;Q9Y639-4;Q9Y639-5;Q9Y639;H3BU51;H3BQ94	Q9UFM8;Q9Y639-3;Q9Y639-1;Q9Y639-4;Q9Y639-5;Q9Y639;H3BU51	220			29.5676	29.6866	29.6463	30.2689	30.1996	29.2776	29.8401	30.0471	29.2292	29.7026	30.201	30.3668
sp|Q8TDM6|DLG5_HUMAN Disks large homolog 5 OS=Homo sapiens OX=9606 GN=DLG5 PE=1 SV=4;sp|Q8TDM6-4|DLG5_HUMAN Isoform 4 of Disks large homolog 5 OS=Homo sapiens OX=9606 GN=DLG5;sp|Q8TDM6-2|DLG5_HUMAN Isoform 2 of Disks large homolog 5 OS=Homo sapiens OX=9606	Disks large homolog 5	DLG5		0.322781	-0.116233		0.547347	-0.144995		0.623033	-0.130614	18	18	18	11.8	11.8	11.8	213.87	0	19.747	3531600000	58	Q8TDM6;Q8TDM6-4;Q8TDM6-2;A0A0A0MSL1;Q8TDM6-5;A0A0J9YYG8;Q8TDM6-3;R4GMQ2	Q8TDM6;Q8TDM6-4;Q8TDM6-2;A0A0A0MSL1;Q8TDM6-5				28.0847	28.0444	28.3659	27.9224	28.0853	28.157	28.099	28.1912	27.7355	27.8708	28.2925	28.0536
tr|G3V471|G3V471_HUMAN Homeobox protein DLX-6 OS=Homo sapiens OX=9606 GN=DLX6 PE=1 SV=1;sp|P56179|DLX6_HUMAN Homeobox protein DLX-6 OS=Homo sapiens OX=9606 GN=DLX6 PE=2 SV=2;sp|P56179-2|DLX6_HUMAN Isoform 2 of Homeobox protein DLX-6 OS=Homo sapiens OX=9606	Homeobox protein DLX-6	DLX6		0.445777	-0.102653	+	1.53313	-0.327659		1.09244	-0.215156	7	7	7	55.8	55.8	55.8	18.571	0	60.408	8302200000	54	G3V471;P56179;P56179-2;P56179-3;F8VXJ2;P56177	G3V471;P56179;P56179-2;P56179-3				29.0788	29.231	29.1971	29.4383	29.2283	29.4136	29.5676	29.6357	29.0686	28.9638	29.2509	29.2512
sp|Q86Y56-2|DAAF5_HUMAN Isoform 2 of Dynein axonemal assembly factor 5 OS=Homo sapiens OX=9606 GN=DNAAF5;sp|Q86Y56|DAAF5_HUMAN Dynein axonemal assembly factor 5 OS=Homo sapiens OX=9606 GN=DNAAF5 PE=1 SV=4	Dynein assembly factor 5, axonemal	DNAAF5		0.0144739	-0.00767899		0.0105648	-0.00592756		0.0164488	-0.00680327	7	7	7	10.2	10.2	10.2	92.043	0	24.068	5574900000	55	Q86Y56-2;Q86Y56;E9PGY2;H0Y650;Q86Y56-3	Q86Y56-2;Q86Y56				28.5834	28.9593	28.5686	28.8455	28.4685	29.0243	28.7404	28.7167	28.9982	28.9499	28.6236	28.3546
sp|Q9NXW2|DJB12_HUMAN DnaJ homolog subfamily B member 12 OS=Homo sapiens OX=9606 GN=DNAJB12 PE=1 SV=5;sp|Q9NXW2-2|DJB12_HUMAN Isoform 2 of DnaJ homolog subfamily B member 12 OS=Homo sapiens OX=9606 GN=DNAJB12;tr|J3KPS0|J3KPS0_HUMAN DnaJ (Hsp40) homolog, su	DnaJ homolog subfamily B member 12	DNAJB12		0.304286	-0.0600376		0.00776891	0.0024004		0.132938	-0.0288186	30	30	30	57.9	57.9	57.9	41.859	0	252.55	71797000000	296	Q9NXW2;Q9NXW2-2;J3KPS0;V9GYN7;V9GY70	Q9NXW2;Q9NXW2-2;J3KPS0;V9GYN7	1			32.5576	32.4933	32.5929	32.3086	32.5509	32.5991	32.2316	32.3209	32.3877	32.2957	32.5286	32.5002
sp|Q8TBM8|DJB14_HUMAN DnaJ homolog subfamily B member 14 OS=Homo sapiens OX=9606 GN=DNAJB14 PE=1 SV=1;sp|Q8TBM8-2|DJB14_HUMAN Isoform 2 of DnaJ homolog subfamily B member 14 OS=Homo sapiens OX=9606 GN=DNAJB14	DnaJ homolog subfamily B member 14	DNAJB14		0.14783	0.0477166	+	2.48964	0.299822		0.818917	0.173769	9	9	9	24	24	24	42.515	0	36.111	5934100000	75	Q8TBM8;Q8TBM8-2;A0A087WWX2;F2Z2L8;H7BZK3	Q8TBM8;Q8TBM8-2				29.0144	28.6887	29.1619	28.7192	28.6749	28.7607	28.5788	28.5615	28.8361	29.0489	28.9416	28.9486
sp|Q96KC8|DNJC1_HUMAN DnaJ homolog subfamily C member 1 OS=Homo sapiens OX=9606 GN=DNAJC1 PE=1 SV=1	DnaJ homolog subfamily C member 1	DNAJC1		0.163441	0.0377407		0.531571	0.180734		0.412095	0.109237	15	15	15	25.6	25.6	25.6	63.882	0	45.972	20894000000	102	Q96KC8;Q5T1X2	Q96KC8				30.8877	30.6423	30.6542	30.5941	30.7829	30.8132	30.3751	30.2351	30.905	30.7026	30.626	30.6957
tr|A0A7P0TB97|A0A7P0TB97_HUMAN DnaJ homolog subfamily C member 10 OS=Homo sapiens OX=9606 GN=DNAJC10 PE=1 SV=1;tr|A0A7P0TAQ9|A0A7P0TAQ9_HUMAN DnaJ homolog subfamily C member 10 OS=Homo sapiens OX=9606 GN=DNAJC10 PE=1 SV=1;tr|A0A7P0Z431|A0A7P0Z431_HUMAN Dna	DnaJ homolog subfamily C member 10	DNAJC10		0.396305	-0.287303		0.110816	-0.101671		0.337636	-0.194487	5	5	5	7.5	7.5	7.5	72.152	0	6.0862	1880600000	19	A0A7P0TB97;A0A7P0TAQ9;A0A7P0Z431;Q8IXB1-2;Q8IXB1;A0A7P0TB83;A0A7P0T9B7;A0A7P0TB22;E7EP04;A0A7P0Z4F2;A0A494C1G5;Q8IXB1-3;A0A7P0T8Y3	A0A7P0TB97;A0A7P0TAQ9;A0A7P0Z431;Q8IXB1-2;Q8IXB1				27.7239	27.3231	27.284	27.0225	27.4252	27.4567	27.0739	26.6553	27.811	26.8638	26.4585	27.071
sp|O75165|DJC13_HUMAN DnaJ homolog subfamily C member 13 OS=Homo sapiens OX=9606 GN=DNAJC13 PE=1 SV=5	DnaJ homolog subfamily C member 13	DNAJC13		0.552487	0.105288	+	1.40887	0.187616		1.15654	0.146452	65	65	65	35.1	35.1	35.1	254.41	0	323.31	82150000000	547	O75165;A0A3B3IRM0;H0YA63;H0Y8Q2	O75165	348;600			32.4829	32.6415	32.495	32.7942	32.4584	32.6722	32.4786	32.4752	32.7119	32.7991	32.7561	32.5676
sp|Q9Y2G8|DJC16_HUMAN DnaJ homolog subfamily C member 16 OS=Homo sapiens OX=9606 GN=DNAJC16 PE=2 SV=3;tr|Q5TDH4|Q5TDH4_HUMAN DnaJ homolog subfamily C member 16 OS=Homo sapiens OX=9606 GN=DNAJC16 PE=1 SV=1;tr|Q5TDG9|Q5TDG9_HUMAN DnaJ homolog subfamily C mem	DnaJ homolog subfamily C member 16	DNAJC16		0.318649	0.0830045		0.0394165	-0.0159822		0.103366	0.0335112	20	20	20	25.6	25.6	25.6	90.59	0	143.29	21763000000	139	Q9Y2G8;Q5TDH4;Q5TDG9;Q9Y2G8-2	Q9Y2G8;Q5TDH4;Q5TDG9;Q9Y2G8-2				30.867	30.5241	30.7928	30.4199	30.8806	30.9383	30.3412	30.8397	30.8003	30.723	30.6637	30.7489
sp|Q9H1X3-2|DJC25_HUMAN Isoform 2 of DnaJ homolog subfamily C member 25 OS=Homo sapiens OX=9606 GN=DNAJC25;sp|Q9H1X3|DJC25_HUMAN DnaJ homolog subfamily C member 25 OS=Homo sapiens OX=9606 GN=DNAJC25 PE=1 SV=1	DnaJ homolog subfamily C member 25	DNAJC25		0.158826	0.0430551		0.0799358	0.0310645		0.130439	0.0370598	8	8	8	32.8	32.8	32.8	28.94	0	18.146	8277200000	54	Q9H1X3-2;Q9H1X3	Q9H1X3-2;Q9H1X3				29.279	29.2625	29.5523	29.1744	29.5151	29.4688	28.9683	29.3639	29.2847	29.2783	29.5512	29.3261
sp|Q96LL9|DJC30_HUMAN DnaJ homolog subfamily C member 30, mitochondrial OS=Homo sapiens OX=9606 GN=DNAJC30 PE=1 SV=3	DnaJ homolog subfamily C member 30	DNAJC30		0.202686	-0.081039		0.397611	-0.171072		0.439864	-0.126055	10	10	10	42.9	42.9	42.9	25.961	0	48.061	10244000000	55	Q96LL9	Q96LL9				29.6895	29.5812	29.4824	29.6091	29.836	29.8814	29.6069	29.398	29.522	29.9341	29.3298	29.2522
sp|Q9H3Z4-2|DNJC5_HUMAN Isoform 2 of DnaJ homolog subfamily C member 5 OS=Homo sapiens OX=9606 GN=DNAJC5;sp|Q9H3Z4|DNJC5_HUMAN DnaJ homolog subfamily C member 5 OS=Homo sapiens OX=9606 GN=DNAJC5 PE=1 SV=1	DnaJ homolog subfamily C member 5	DNAJC5		0.277249	0.153797		0.440224	0.244937		0.425156	0.199367	4	4	4	28.7	28.7	28.7	18.801	0	81.223	923100000	31	Q9H3Z4-2;Q9H3Z4	Q9H3Z4-2;Q9H3Z4		10;11		25.5046	26.2822	26.325	26.2882	26.0189	25.3824	26.2991	26.335	26.1797	25.977	26.5188	26.3397
tr|A0A096LNH6|A0A096LNH6_HUMAN Dedicator of cytokinesis protein 1 OS=Homo sapiens OX=9606 GN=DOCK1 PE=1 SV=1;sp|Q14185|DOCK1_HUMAN Dedicator of cytokinesis protein 1 OS=Homo sapiens OX=9606 GN=DOCK1 PE=1 SV=2	Dedicator of cytokinesis protein 1	DOCK1		0.08702	0.0488729		0.0490374	0.0291548		0.07988	0.0390139	14	13	13	11.3	10.8	10.8	217.75	0	37.357	2046300000	48	A0A096LNH6;Q14185	A0A096LNH6;Q14185				26.9607	26.9463	27.3217	27.6471	26.8706	27.0202	27.5023	27.5615	27.1037	27.0454	27.5394	27.3826
sp|Q96BY6|DOC10_HUMAN Dedicator of cytokinesis protein 10 OS=Homo sapiens OX=9606 GN=DOCK10 PE=1 SV=3;tr|A0A2R8YD85|A0A2R8YD85_HUMAN Dedicator of cytokinesis protein 10 OS=Homo sapiens OX=9606 GN=DOCK10 PE=1 SV=1;sp|Q96BY6-3|DOC10_HUMAN Isoform 3 of Dedica	Dedicator of cytokinesis protein 10	DOCK10		0.210666	0.0824146		0.213771	-0.0856395		0.00410791	-0.00161242	29	29	28	16.9	16.9	16.4	249.53	0	48.444	12157000000	140	Q96BY6;A0A2R8YD85;Q96BY6-3;Q96BY6-2;H0YFC5;F8WE73;A0A2R8Y5U0;H7C0I3;F8WB48	Q96BY6;A0A2R8YD85;Q96BY6-3				29.7007	29.6535	30.0682	29.7055	29.778	29.8043	29.9973	30.2206	29.7175	29.6149	30.1568	29.9684
tr|A6NIW2|A6NIW2_HUMAN Dedicator of cytokinesis protein 11 OS=Homo sapiens OX=9606 GN=DOCK11 PE=1 SV=2;sp|Q5JSL3|DOC11_HUMAN Dedicator of cytokinesis protein 11 OS=Homo sapiens OX=9606 GN=DOCK11 PE=1 SV=2;tr|A0A0J9YW64|A0A0J9YW64_HUMAN Dedicator of cytokin	Dedicator of cytokinesis protein 11	DOCK11		0.402803	-0.113446		0.157476	0.0522027		0.114711	-0.0306218	13	13	12	7.3	7.3	6.8	238.1	0	28.131	4498900000	80	A6NIW2;Q5JSL3;A0A0J9YW64;H7BZ79;Q5JUD8;H0Y3S1	A6NIW2;Q5JSL3;A0A0J9YW64				28.4475	28.4273	28.6206	28.5085	28.3633	28.1814	28.3999	28.3967	28.1045	28.2917	28.5975	28.5565
sp|Q9H7D0|DOCK5_HUMAN Dedicator of cytokinesis protein 5 OS=Homo sapiens OX=9606 GN=DOCK5 PE=1 SV=3	Dedicator of cytokinesis protein 5	DOCK5		0.0559554	0.0140362		0.000403055	0.000117779		0.0310712	0.00707698	25	25	24	15	15	14.4	215.31	0	36.015	9732200000	140	Q9H7D0;H0Y7N4;Q9H7D0-2	Q9H7D0				29.4954	29.6954	29.3976	29.641	29.538	29.7202	29.3635	29.6634	29.6383	29.4494	29.6927	29.5053
sp|Q96N67-6|DOCK7_HUMAN Isoform 6 of Dedicator of cytokinesis protein 7 OS=Homo sapiens OX=9606 GN=DOCK7;sp|Q96N67-2|DOCK7_HUMAN Isoform 2 of Dedicator of cytokinesis protein 7 OS=Homo sapiens OX=9606 GN=DOCK7;sp|Q96N67-3|DOCK7_HUMAN Isoform 3 of Dedicator	Dedicator of cytokinesis protein 7	DOCK7		0.14143	0.040864		0.189918	-0.0661197		0.0414673	-0.0126278	50	50	47	28.1	28.1	27.3	241.67	0	266.59	55690000000	373	Q96N67-6;Q96N67-2;Q96N67-3;Q96N67-4;Q96N67;Q96N67-5;A0A1B0GWE0;A0A1B0GUE9;Q96N67-7;A0A1B0GVW2;A0A0C4DGY6;A0A0U1RRC1;A0A0U1RQJ5;K7ESB7;A0A0U1RR97;Q8NF50-3;Q8NF50-4;Q8NF50-2;A2A369;Q8NF50;A0A0U1RQG7	Q96N67-6;Q96N67-2;Q96N67-3;Q96N67-4;Q96N67;Q96N67-5;A0A1B0GWE0				31.8851	31.8765	32.0222	32.1821	31.8556	31.9846	32.2201	32.3334	32.0515	32.2233	32.0353	31.8192
sp|Q9Y3R5|DOP2_HUMAN Protein dopey-2 OS=Homo sapiens OX=9606 GN=DOP1B PE=1 SV=5;sp|Q9Y3R5-2|DOP2_HUMAN Isoform 2 of Protein dopey-2 OS=Homo sapiens OX=9606 GN=DOP1B	Protein dopey-2	DOPEY2		0.436851	-0.243817		0.169549	0.168036		0.0466585	-0.0378909	14	14	14	7.6	7.6	7.6	258.23	0	21.89	1952900000	52	Q9Y3R5;Q9Y3R5-2;F8W8U9	Q9Y3R5;Q9Y3R5-2				27.5342	27.2051	27.1146	27.4338	27.6648	26.8895	26.9278	26.1581	26.8503	27.4614	27.4587	26.5419
tr|Q5QPK2|Q5QPK2_HUMAN Dolichol-phosphate mannosyltransferase subunit 1 OS=Homo sapiens OX=9606 GN=DPM1 PE=1 SV=1;tr|H0Y368|H0Y368_HUMAN Dolichol-phosphate mannosyltransferase subunit 1 OS=Homo sapiens OX=9606 GN=DPM1 PE=1 SV=2;sp|O60762|DPM1_HUMAN Dolicho	Dolichol-phosphate mannosyltransferase subunit 1	DPM1		0.44299	0.302361		0.0791069	0.025506		0.323386	0.163933	3	3	3	10.8	10.8	10.8	32.426	0	6.5837	1596200000	32	Q5QPK2;H0Y368;O60762;A0A804HJ93;A0A804HIK9;A0A804HIB3;Q5QPJ9	Q5QPK2;H0Y368;O60762;A0A804HJ93;A0A804HIK9				27.0182	27.2764	26.0048	26.437	26.84	27.0483	26.934	27.0214	27.2632	26.808	26.8324	27.0422
sp|Q86TI2|DPP9_HUMAN Dipeptidyl peptidase 9 OS=Homo sapiens OX=9606 GN=DPP9 PE=1 SV=3;sp|Q86TI2-4|DPP9_HUMAN Isoform 3 of Dipeptidyl peptidase 9 OS=Homo sapiens OX=9606 GN=DPP9;sp|Q86TI2-2|DPP9_HUMAN Isoform 2 of Dipeptidyl peptidase 9 OS=Homo sapiens OX=9	Dipeptidyl peptidase 9	DPP9		0.288132	-0.0670967		0.60222	-0.131013		0.50381	-0.0990548	32	32	32	40.1	40.1	40.1	98.262	0	202.87	81068000000	319	Q86TI2;Q86TI2-4;Q86TI2-2;M0R2A8;M0R2G6;M0R3C4;M0QXI5;M0R0I1;A0A2R8YF65;M0QXG6;M0R1L4;M0R162;M0R334;M0R145;M0QXA6	Q86TI2;Q86TI2-4;Q86TI2-2;M0R2A8	624			32.4686	32.6556	32.3776	32.7761	32.3633	32.6495	32.707	32.8137	32.461	32.4248	32.5849	32.5387
tr|A0A1B0GW05|A0A1B0GW05_HUMAN Probable C-mannosyltransferase DPY19L1 OS=Homo sapiens OX=9606 GN=DPY19L1 PE=1 SV=1;sp|Q2PZI1|D19L1_HUMAN Probable C-mannosyltransferase DPY19L1 OS=Homo sapiens OX=9606 GN=DPY19L1 PE=2 SV=1	Probable C-mannosyltransferase DPY19L1	DPY19L1		0.274463	-0.194768		0.0140007	0.0132933		0.121604	-0.0907376	14	14	14	21.5	21.5	21.5	84.533	0	24.699	13611000000	82	A0A1B0GW05;Q2PZI1;H7C3M5;Q2PZI1-2;H7C1I8	A0A1B0GW05;Q2PZI1				29.4886	29.8587	30.6895	30.3207	29.0676	29.8483	30.2469	30.3623	29.5374	29.8648	30.1211	30.055
tr|A8MZF9|A8MZF9_HUMAN Developmentally-regulated GTP-binding protein 2 OS=Homo sapiens OX=9606 GN=DRG2 PE=1 SV=1;sp|P55039|DRG2_HUMAN Developmentally-regulated GTP-binding protein 2 OS=Homo sapiens OX=9606 GN=DRG2 PE=1 SV=1;tr|J3QKW7|J3QKW7_HUMAN Developme	Developmentally-regulated GTP-binding protein 2	DRG2		0.554548	1.13735		0.260437	-0.483507		0.164331	0.326919	5	5	5	19.5	19.5	19.5	38.129	0	6.8582	2123700000	20	A8MZF9;P55039;J3QKW7;J3QL90;J3KRL5;J3QR71;J3QKV7;J3QRI9;J3QLF3;J3QQI1	A8MZF9;P55039;J3QKW7;J3QL90;J3KRL5;J3QR71;J3QKV7;J3QRI9				27.6139	25.4061	24.9233	25.9702	27.4876	27.3921	27.6734	27.8438	24.8818	27.5077	28.0174	28.056
sp|Q9NRR4-2|RNC_HUMAN Isoform 2 of Ribonuclease 3 OS=Homo sapiens OX=9606 GN=DROSHA;sp|Q9NRR4-4|RNC_HUMAN Isoform 4 of Ribonuclease 3 OS=Homo sapiens OX=9606 GN=DROSHA;sp|Q9NRR4|RNC_HUMAN Ribonuclease 3 OS=Homo sapiens OX=9606 GN=DROSHA PE=1 SV=2;sp|Q9NRR4	Ribonuclease 3	DROSHA		0.338101	0.262538		0.385069	0.63744		0.387183	0.449989	8	8	8	5.9	5.9	5.9	151.29	0	12.746	2966000000	38	Q9NRR4-2;Q9NRR4-4;Q9NRR4;Q9NRR4-3	Q9NRR4-2;Q9NRR4-4;Q9NRR4;Q9NRR4-3				28.3274	27.8876	27.2023	27.4353	27.979	28.0723	28.0304	25.2713	28.1346	28.5241	27.6232	27.6209
sp|Q08554-2|DSC1_HUMAN Isoform 1B of Desmocollin-1 OS=Homo sapiens OX=9606 GN=DSC1;sp|Q08554|DSC1_HUMAN Desmocollin-1 OS=Homo sapiens OX=9606 GN=DSC1 PE=1 SV=2	Desmocollin-1	DSC1		0.0879027	0.124391		0.00345676	0.00451231		0.0609456	0.0644517	6	6	6	9	9	9	93.834	0	15.025	8095000000	41	Q08554-2;Q08554	Q08554-2;Q08554				28.8733	30.1603	28.5951	28.731	29.0177	28.8581	29.0529	29.9104	29.9499	28.2109	29.4427	29.2537
sp|Q02413|DSG1_HUMAN Desmoglein-1 OS=Homo sapiens OX=9606 GN=DSG1 PE=1 SV=2	Desmoglein-1	DSG1		0.213358	0.269135		0.0957369	-0.0906744		0.0862209	0.0892305	12	12	12	18.9	18.9	18.9	113.75	0	87.703	11691000000	114	Q02413;Q02413-2	Q02413	133;208;398;425			29.1562	30.062	27.9864	28.8877	29.1961	29.0009	29.3136	30.0209	29.9534	28.6532	29.2908	29.2714
sp|Q14126|DSG2_HUMAN Desmoglein-2 OS=Homo sapiens OX=9606 GN=DSG2 PE=1 SV=2	Desmoglein-2	DSG2		0.568712	-0.13389		0.300422	-0.0783243		0.527036	-0.106107	37	37	37	46.5	46.5	46.5	122.29	0	323.31	83838000000	371	Q14126;A0A804HJ09;A0A804HLK9;J3KSI6;A0A804HIA2;A0A804HJQ3	Q14126	946;1015;1069			32.8025	32.8749	32.7	32.4597	32.8249	32.7883	32.4682	32.5334	32.7024	32.662	32.4496	32.4875
sp|P15924|DESP_HUMAN Desmoplakin OS=Homo sapiens OX=9606 GN=DSP PE=1 SV=3;sp|P15924-3|DESP_HUMAN Isoform DSPIa of Desmoplakin OS=Homo sapiens OX=9606 GN=DSP;sp|P15924-2|DESP_HUMAN Isoform DPII of Desmoplakin OS=Homo sapiens OX=9606 GN=DSP	Desmoplakin	DSP		0.0783379	-0.113317		0.0965302	-0.109482		0.119301	-0.111399	72	72	72	22.6	22.6	22.6	331.77	0	125.69	41134000000	255	P15924;P15924-3;P15924-2	P15924;P15924-3;P15924-2	924;984			31.5322	32.4416	31.4324	30.8589	31.6294	31.5013	31.3488	31.7703	32.6157	30.8356	30.9721	31.3884
tr|A0A7P0T890|A0A7P0T890_HUMAN Dystonin OS=Homo sapiens OX=9606 GN=DST PE=1 SV=1;tr|F6QMI7|F6QMI7_HUMAN Dystonin OS=Homo sapiens OX=9606 GN=DST PE=1 SV=2;sp|Q03001|DYST_HUMAN Dystonin OS=Homo sapiens OX=9606 GN=DST PE=1 SV=4;tr|F8W9J4|F8W9J4_HUMAN Dystonin	Dystonin	DST		0.308478	-0.0654764		0.184302	0.0608501		0.00773202	-0.00231314	31	28	20	5.3	4.9	3.5	888.37	0	52.135	5043700000	86	A0A7P0T890;F6QMI7;Q03001;F8W9J4;E9PHM6;Q03001-14;Q03001-8;A0A0U1RQJ2;A0A494C1D7;E7ETB9;Q03001-9;Q03001-3;Q6P0N6;Q03001-13;Q03001-10;H0YC82;Q5T0V7;Q03001-11;E7ERX3	A0A7P0T890;F6QMI7;Q03001;F8W9J4;E9PHM6;Q03001-14;Q03001-8;A0A0U1RQJ2				28.696	28.6508	28.7667	28.4778	28.7661	28.5887	28.5011	28.2301	28.3977	28.7001	28.6033	28.6284
sp|Q9Y4J8-5|DTNA_HUMAN Isoform 5 of Dystrobrevin alpha OS=Homo sapiens OX=9606 GN=DTNA;sp|Q9Y4J8-16|DTNA_HUMAN Isoform 16 of Dystrobrevin alpha OS=Homo sapiens OX=9606 GN=DTNA;sp|Q9Y4J8-14|DTNA_HUMAN Isoform 14 of Dystrobrevin alpha OS=Homo sapiens OX=9606	Dystrobrevin alpha	DTNA		0.0254298	-0.011456		0.798377	0.160634		0.244348	0.0745888	10	10	6	23.8	23.8	13.1	58.874	0	104.74	5429300000	75	Q9Y4J8-5;Q9Y4J8-16;Q9Y4J8-14;Q9Y4J8-3;Q9Y4J8-4;A0A7P0T8J4;A0A804HKZ4;Q9Y4J8;Q9Y4J8-15;Q9Y4J8-2;A0A7P0Z4D7;Q9Y4J8-13;A0A7P0TBH9;A0A804HHT6;A0A7P0T9L1;A0A804HII3;Q9Y4J8-8;Q9Y4J8-12;A0A7P0T8G2;M0QZ28;Q9Y4J8-10;Q9Y4J8-6;A0A7P0T8Y5;A0A804HHU2;Q9Y4J8-11;A0A7P0TBG1;A0A804HLB1;M0R021;Q9Y4J8-9;A0A804HII4;Q9Y4J8-7;A0A7P0TAN3;A0A804HKS8;K7EMN1;A0A7P0T818;K7EJ84;K7ERZ2;K7ENJ7	Q9Y4J8-5;Q9Y4J8-16;Q9Y4J8-14;Q9Y4J8-3;Q9Y4J8-4;A0A7P0T8J4;A0A804HKZ4;Q9Y4J8;Q9Y4J8-15;Q9Y4J8-2;A0A7P0Z4D7;Q9Y4J8-13;A0A7P0TBH9;A0A804HHT6;A0A7P0T9L1;A0A804HII3;Q9Y4J8-8;Q9Y4J8-12;A0A7P0T8G2;M0QZ28;Q9Y4J8-10;Q9Y4J8-6;A0A7P0T8Y5;A0A804HHU2;Q9Y4J8-11;A0A7P0TBG1;A0A804HLB1;M0R021				29.0503	28.5679	28.936	28.446	28.7723	28.6615	28.406	28.472	28.6167	28.686	28.8532	28.7985
sp|O75319|DUS11_HUMAN RNA/RNP complex-1-interacting phosphatase OS=Homo sapiens OX=9606 GN=DUSP11 PE=1 SV=2;sp|O75319-2|DUS11_HUMAN Isoform 2 of RNA/RNP complex-1-interacting phosphatase OS=Homo sapiens OX=9606 GN=DUSP11	RNA/RNP complex-1-interacting phosphatase	DUSP11	+	1.90884	0.353382		0.0622699	0.0143466		0.782677	0.183864	9	9	9	32.4	32.4	32.4	43.71	0	26.876	9329500000	64	O75319;O75319-2;H7C0E6	O75319;O75319-2				29.2431	29.4549	29.0351	29.1765	29.5081	29.4993	29.4955	29.7629	29.4868	29.6774	29.5073	29.6516
sp|Q14204|DYHC1_HUMAN Cytoplasmic dynein 1 heavy chain 1 OS=Homo sapiens OX=9606 GN=DYNC1H1 PE=1 SV=5;tr|A0A7P0T9C4|A0A7P0T9C4_HUMAN Cytoplasmic dynein 1 heavy chain 1 OS=Homo sapiens OX=9606 GN=DYNC1H1 PE=1 SV=1;tr|A0A7P0TA13|A0A7P0TA13_HUMAN Cytoplasmic	Cytoplasmic dynein 1 heavy chain 1	DYNC1H1		0.0142516	-0.00430679		0.000473894	0.000230789		0.0057076	-0.002038	143	143	22	33.7	33.7	4.8	532.4	0	323.31	131150000000	1024	Q14204;A0A7P0T9C4;A0A7P0TA13;A0A2R8Y5T0;A0A2R8Y706;A0A7P0T9R4;A0A7P0TAW9;A0A7P0T7V5;A0A7P0T916;A0A7P0T8N2;A0A7P0TBJ7;A0A7P0TAF3;A0A7P0TB75;A0A2R8Y6H2;A0A7P0T8W5;A0A2R8YFZ7;A0A7P0TAM4;A0A7P0T825;A0A7P0T942;A0A2R8YGC7	Q14204;A0A7P0T9C4;A0A7P0TA13;A0A2R8Y5T0;A0A2R8Y706;A0A7P0T9R4;A0A7P0TAW9;A0A7P0T7V5;A0A7P0T916;A0A7P0T8N2;A0A7P0TBJ7;A0A7P0TAF3;A0A7P0TB75;A0A2R8Y6H2;A0A7P0T8W5;A0A2R8YFZ7;A0A7P0TAM4;A0A7P0T825;A0A7P0T942;A0A2R8YGC7	505;1134;2041;3256;4339			33.151	33.1668	33.196	33.4927	32.8448	33.2201	33.379	33.5444	33.1029	33.2239	33.4055	33.257
sp|Q13409-3|DC1I2_HUMAN Isoform 2C of Cytoplasmic dynein 1 intermediate chain 2 OS=Homo sapiens OX=9606 GN=DYNC1I2;sp|Q13409-6|DC1I2_HUMAN Isoform 2F of Cytoplasmic dynein 1 intermediate chain 2 OS=Homo sapiens OX=9606 GN=DYNC1I2;sp|Q13409-2|DC1I2_HUMAN Is	Cytoplasmic dynein 1 intermediate chain 2	DYNC1I2		0.0280493	-0.00929499		0.0931154	-0.044775		0.0775508	-0.027035	8	8	8	20.4	20.4	20.4	68.426	0	89.318	5428200000	57	Q13409-3;Q13409-6;Q13409-2;Q13409-5;E7EQL5;Q13409;Q13409-7;E7ETL8;E7EQU2;E7EV09;E9PGG1;E7EMU4;E7ESD3;E7ERR6;E7ET01;E7EUM4;E7ERH4;E7EU01;E5RFE1;C9J3E7;E5RJ75;O14576-2;O14576-5;O14576-3;O14576-4;O14576	Q13409-3;Q13409-6;Q13409-2;Q13409-5;E7EQL5;Q13409;Q13409-7;E7ETL8;E7EQU2;E7EV09;E9PGG1;E7EMU4;E7ESD3;E7ERR6;E7ET01;E7EUM4;E7ERH4;E7EU01				28.8752	28.5429	28.6049	28.6878	28.4181	28.973	28.4842	28.9775	28.4168	28.7577	28.8122	28.6869
sp|Q13627-2|DYR1A_HUMAN Isoform 1 of Dual specificity tyrosine-phosphorylation-regulated kinase 1A OS=Homo sapiens OX=9606 GN=DYRK1A	Dual specificity tyrosine-phosphorylation-regulated kinase 1A	DYRK1A		0.517955	-0.114367		0.374603	0.10266		0.018377	-0.00585365	81	81	0	58.4	58.4	0	84.556	0	323.31	5707500000000	2245	Q13627-2;A0A2R8YEY4	Q13627-2	1;72;147;208;450;490;723;730	315;487		38.6232	38.7792	38.8586	38.9494	38.4063	38.5525	38.5366	38.8469	38.5937	38.5291	38.8087	38.8214
sp|Q13627|DYR1A_HUMAN Dual specificity tyrosine-phosphorylation-regulated kinase 1A OS=Homo sapiens OX=9606 GN=DYRK1A PE=1 SV=2;tr|A0A2R8Y6L5|A0A2R8Y6L5_HUMAN Dual-specificity kinase (Fragment) OS=Homo sapiens OX=9606 GN=DYRK1A PE=1 SV=1;sp|Q13627-5|DYR1A_	Dual specificity tyrosine-phosphorylation-regulated kinase 1A	DYRK1A		0.0771472	-0.234742		0.3916	-0.786964		0.286532	-0.510853	80	3	0	58.8	4.8	0	85.583	0	290.74	4946400000	34	Q13627;A0A2R8Y6L5;Q13627-5;Q13627-4;Q13627-3;E7EMI5	Q13627;A0A2R8Y6L5;Q13627-5;Q13627-4;Q13627-3	1;71;76;81;156;217;459;499;732;739	324;496		27.9833	28.5446	25.9541	29.0409	28.0411	28.166	28.7259	28.7988	28.4863	28.9089	28.0686	25.1201
sp|O75923-15|DYSF_HUMAN Isoform 15 of Dysferlin OS=Homo sapiens OX=9606 GN=DYSF;sp|O75923-3|DYSF_HUMAN Isoform 3 of Dysferlin OS=Homo sapiens OX=9606 GN=DYSF;sp|O75923-9|DYSF_HUMAN Isoform 9 of Dysferlin OS=Homo sapiens OX=9606 GN=DYSF;sp|O75923|DYSF_HUMAN	Dysferlin	DYSF		0.091477	0.0218291		0.0720701	-0.0243592		0.00444648	-0.00126505	35	32	32	22.7	21.5	21.5	222.31	0	59.788	10309000000	126	O75923-15;O75923-3;O75923-9;O75923;O75923-14;O75923-6;O75923-12;O75923-5;O75923-11;O75923-4;O75923-10;O75923-2;O75923-8;O75923-7;O75923-13	O75923-15;O75923-3;O75923-9;O75923;O75923-14;O75923-6;O75923-12;O75923-5;O75923-11;O75923-4;O75923-10;O75923-2;O75923-8;O75923-7;O75923-13				29.4952	29.4335	29.5985	29.7805	29.5405	29.3417	29.8359	29.7744	29.5817	29.5375	29.5531	29.7227
tr|A0A3B3ISF9|A0A3B3ISF9_HUMAN Endothelin-converting enzyme 1 OS=Homo sapiens OX=9606 GN=ECE1 PE=1 SV=1;sp|P42892-3|ECE1_HUMAN Isoform C of Endothelin-converting enzyme 1 OS=Homo sapiens OX=9606 GN=ECE1;sp|P42892-4|ECE1_HUMAN Isoform D of Endothelin-conver	Endothelin-converting enzyme 1	ECE1		0.101845	0.0266223		0.0493812	0.014051		0.103858	0.0203366	18	18	18	27.4	27.4	27.4	94.478	0	30.809	6580000000	103	A0A3B3ISF9;P42892-3;P42892-4;P42892;B4DKB2;P42892-2;E9PN99;E9PHZ1	A0A3B3ISF9;P42892-3;P42892-4;P42892;B4DKB2;P42892-2				28.9523	28.9979	28.8393	29.0491	28.8183	29.0322	29.0395	28.9989	29.2214	28.8477	28.8764	28.9996
sp|Q5VYK3|ECM29_HUMAN Proteasome adapter and scaffold protein ECM29 OS=Homo sapiens OX=9606 GN=ECPAS PE=1 SV=2;tr|A0A804HJA4|A0A804HJA4_HUMAN Proteasome adapter and scaffold protein ECM29 OS=Homo sapiens OX=9606 GN=ECPAS PE=4 SV=1;tr|J3KN16|J3KN16_HUMAN Pr	Proteasome-associated protein ECM29 homolog	ECM29;KIAA0368		0.502241	0.131859		0.0258384	0.0146203		0.21736	0.0732398	26	26	26	18.8	18.8	18.8	204.29	0	48.892	10820000000	151	Q5VYK3;A0A804HJA4;J3KN16;R4GMY1;R4GMY3;F6XAQ5	Q5VYK3;A0A804HJA4;J3KN16;R4GMY1				29.5222	29.4442	29.6355	29.6471	29.2305	29.6772	29.9258	29.8845	29.4014	29.6872	29.9293	29.7585
sp|Q15075|EEA1_HUMAN Early endosome antigen 1 OS=Homo sapiens OX=9606 GN=EEA1 PE=1 SV=2	Early endosome antigen 1	EEA1		1.25233	-0.570245		0.260912	0.560586		0.00240525	-0.00482941	3	3	3	2.1	2.1	2.1	162.46	0.0004344	2.8436	2720700000	23	Q15075	Q15075				27.5986	28.4865	27.9035	28.2648	24.4007	28.3629	27.6058	27.3607	27.7553	27.4627	27.6419	27.1125
sp|Q5VTE0|EF1A3_HUMAN Putative elongation factor 1-alpha-like 3 OS=Homo sapiens OX=9606 GN=EEF1A1P5 PE=5 SV=1;sp|P68104|EF1A1_HUMAN Elongation factor 1-alpha 1 OS=Homo sapiens OX=9606 GN=EEF1A1 PE=1 SV=1;tr|A0A7I2V659|A0A7I2V659_HUMAN Elongation factor 1-a	Putative elongation factor 1-alpha-like 3;Elongation factor 1-alpha 1;Elongation factor 1-alpha 2;Elongation factor 1-alpha	EEF1A1P5;EEF1A1;EEF1A2		1.28059	-0.234185		1.22523	-0.221191	+	1.63279	-0.227688	10	10	10	22.3	22.3	22.3	50.184	0	63.722	10905000000	77	Q5VTE0;P68104;A0A7I2V659;A0A087WVQ9;A0A7I2V3H3;A0A7I2V5N4;A0A2U3TZH3;Q05639;A0A087WV01;A0A2R8Y488;A6PW80;Q5JR01;A0A2R8Y660;A0A2R8YDN5;A0A6Q8PFK6	Q5VTE0;P68104;A0A7I2V659;A0A087WVQ9;A0A7I2V3H3;A0A7I2V5N4;A0A2U3TZH3;Q05639;A0A087WV01	276			29.777	29.8433	29.5614	29.9588	29.8216	29.9766	29.6853	29.6049	29.6738	29.4357	29.5694	29.5249
sp|P26641|EF1G_HUMAN Elongation factor 1-gamma OS=Homo sapiens OX=9606 GN=EEF1G PE=1 SV=3;sp|P26641-2|EF1G_HUMAN Isoform 2 of Elongation factor 1-gamma OS=Homo sapiens OX=9606 GN=EEF1G	Elongation factor 1-gamma	EEF1G		0.901379	0.106575		0.069056	-0.0149479		0.29141	0.0458136	20	20	20	37.5	37.5	37.5	50.118	0	139.15	92156000000	201	P26641;P26641-2	P26641;P26641-2		230		32.7206	32.7388	32.622	32.8178	32.6879	32.9949	32.8316	32.8709	32.8558	32.9231	32.8361	32.7106
sp|P13639|EF2_HUMAN Elongation factor 2 OS=Homo sapiens OX=9606 GN=EEF2 PE=1 SV=4	Elongation factor 2	EEF2		0.0487552	-0.029161		0.267094	-0.178954		0.195785	-0.104058	14	13	13	19.5	18.2	18.2	95.337	0	18.336	5147600000	66	P13639	P13639				28.6987	28.9658	28.2957	28.4408	28.8073	29.3062	28.1711	28.7155	28.9808	28.3615	28.5992	28.3428
tr|A0A6I8PIP2|A0A6I8PIP2_HUMAN EF-hand calcium-binding domain-containing protein 14 OS=Homo sapiens OX=9606 GN=EFCAB14 PE=1 SV=1;tr|A0A804H3B5|A0A804H3B5_HUMAN EF-hand calcium-binding domain-containing protein 14 OS=Homo sapiens OX=9606 GN=EFCAB14 PE=4 SV=	EF-hand calcium-binding domain-containing protein 14	EFCAB14		0.311388	0.154718		0.0313655	0.0117559		0.203586	0.0832372	4	4	4	17.4	17.4	17.4	47.821	0	11.153	682490000	17	A0A6I8PIP2;A0A804H3B5;O75071;A0A6I8PU78;A0A6I8PIF8	A0A6I8PIP2;A0A804H3B5;O75071;A0A6I8PU78;A0A6I8PIF8				25.4612	26.1458	26.2814	25.5926	25.8846	26.1833	26.2329	25.752	26.0485	25.967	25.9137	26.1708
sp|P98172|EFNB1_HUMAN Ephrin-B1 OS=Homo sapiens OX=9606 GN=EFNB1 PE=1 SV=1	Ephrin-B1	EFNB1		0.232262	0.322612		0.080836	0.101252		0.175115	0.211932	5	4	4	22.5	14.7	14.7	38.006	0	4.6398	1362000000	19	P98172	P98172				26.8859	24.7309	27.125	26.6387	27.2221	27.1683	26.5258	25.3496	26.9411	26.6278	26.36	26.742
sp|P52799|EFNB2_HUMAN Ephrin-B2 OS=Homo sapiens OX=9606 GN=EFNB2 PE=1 SV=1	Ephrin-B2	EFNB2		0.191283	-0.102637		0.978621	-0.237745		0.520855	-0.170191	6	6	5	27	27	18.9	36.923	0	21.613	2033800000	49	P52799	P52799				27.2864	27.6867	27.443	26.7927	27.5876	27.4945	27.2054	27.4618	27.1477	27.4238	26.975	27.2517
tr|A0A1B0GUZ7|A0A1B0GUZ7_HUMAN Protein EFR3 homolog A OS=Homo sapiens OX=9606 GN=EFR3A PE=1 SV=1;sp|Q14156-3|EFR3A_HUMAN Isoform 3 of Protein EFR3 homolog A OS=Homo sapiens OX=9606 GN=EFR3A;sp|Q14156-2|EFR3A_HUMAN Isoform 2 of Protein EFR3 homolog A OS=Hom	Protein EFR3 homolog A	EFR3A		0.427767	-0.312208		0.0029249	0.00314856		0.241088	-0.15453	5	5	5	7.1	7.1	7.1	96.13	0	18.755	1453900000	31	A0A1B0GUZ7;Q14156-3;Q14156-2;Q14156	A0A1B0GUZ7;Q14156-3;Q14156-2;Q14156				26.873	27.1397	27.1169	26.6859	26.3724	26.4651	26.5239	27.1927	25.7253	26.8875	26.9978	26.9562
sp|Q15029-2|U5S1_HUMAN Isoform 2 of 116 kDa U5 small nuclear ribonucleoprotein component OS=Homo sapiens OX=9606 GN=EFTUD2;sp|Q15029-3|U5S1_HUMAN Isoform 3 of 116 kDa U5 small nuclear ribonucleoprotein component OS=Homo sapiens OX=9606 GN=EFTUD2;sp|Q15029|	116 kDa U5 small nuclear ribonucleoprotein component	EFTUD2		0.0233147	-0.0075078		0.429131	0.101212		0.209993	0.0468519	21	21	20	28.6	28.6	27.5	105.38	0	66.385	13513000000	134	Q15029-2;Q15029-3;Q15029;K7EP67;K7EJ74;K7EIV5;K7EIT3	Q15029-2;Q15029-3;Q15029	922			30.0792	30.111	30.1757	29.8427	29.8321	30.1268	29.9404	29.8742	30.1255	29.8576	29.9666	30.2287
sp|P00533|EGFR_HUMAN Epidermal growth factor receptor OS=Homo sapiens OX=9606 GN=EGFR PE=1 SV=2;tr|E9PFD7|E9PFD7_HUMAN Receptor protein-tyrosine kinase OS=Homo sapiens OX=9606 GN=EGFR PE=1 SV=3;tr|Q504U8|Q504U8_HUMAN Receptor protein-tyrosine kinase OS=Hom	Epidermal growth factor receptor;Receptor protein-tyrosine kinase	EGFR		0.700509	-0.123732		0.48372	-0.0915079		0.687744	-0.10762	32	32	29	26.1	26.1	24.3	134.28	0	111.91	49806000000	274	P00533;E9PFD7;Q504U8;P00533-4;P00533-3;P00533-2;C9JYS6	P00533;E9PFD7;Q504U8				31.9439	32.0317	32.1453	31.7647	32.0215	32.1251	31.7887	31.8215	31.9357	31.823	31.8328	31.7991
sp|Q9H4M9|EHD1_HUMAN EH domain-containing protein 1 OS=Homo sapiens OX=9606 GN=EHD1 PE=1 SV=2;tr|A0A024R571|A0A024R571_HUMAN EH domain-containing protein 1 OS=Homo sapiens OX=9606 GN=EHD1 PE=1 SV=1;tr|C9J2Z4|C9J2Z4_HUMAN EH domain-containing protein 1 (Fra	EH domain-containing protein 1	EHD1		8.85366e-05	1.4782e-05	+	1.54887	0.254706		0.659668	0.12736	13	13	12	33.1	33.1	31.5	60.626	0	52.764	7796200000	87	Q9H4M9;A0A024R571;C9J2Z4;C9JC03;C9JIJ3;C9IZH1;Q9NZN3;Q9NZN3-2;C9JDQ8	Q9H4M9;A0A024R571;C9J2Z4;C9JC03				29.3777	29.1984	29.3184	29.1783	28.8481	28.8972	29.1088	29.1999	29.3147	29.1882	29.2711	29.2988
sp|Q9NZN4|EHD2_HUMAN EH domain-containing protein 2 OS=Homo sapiens OX=9606 GN=EHD2 PE=1 SV=2;sp|Q9NZN4-2|EHD2_HUMAN Isoform 2 of EH domain-containing protein 2 OS=Homo sapiens OX=9606 GN=EHD2	EH domain-containing protein 2	EHD2		0.107682	-0.0763688		0.155548	0.107786		0.0238636	0.0157087	13	12	12	26.3	24.7	24.7	61.161	0	28	8472200000	91	Q9NZN4;Q9NZN4-2	Q9NZN4;Q9NZN4-2				28.9999	29.0926	29.8068	29.6411	28.9242	28.7939	29.4317	29.6541	28.9847	29.0687	29.4816	29.7001
sp|Q9P2K8-2|E2AK4_HUMAN Isoform 2 of eIF-2-alpha kinase GCN2 OS=Homo sapiens OX=9606 GN=EIF2AK4;sp|Q9P2K8|E2AK4_HUMAN eIF-2-alpha kinase GCN2 OS=Homo sapiens OX=9606 GN=EIF2AK4 PE=1 SV=3;tr|H0YME5|H0YME5_HUMAN Non-specific serine/threonine protein kinase (	Eukaryotic translation initiation factor 2-alpha kinase 4	EIF2AK4	+	1.58414	-0.383955		0.108381	0.155073		0.111692	-0.114441	5	5	5	3.1	3.1	3.1	183.71	0	6.3356	1122900000	20	Q9P2K8-2;Q9P2K8;H0YME5;Q9P2K8-3;H0YND8	Q9P2K8-2;Q9P2K8;H0YME5				26.8735	26.7591	26.6244	26.9078	26.6351	27.0392	24.7325	26.602	26.3398	26.7371	26.3395	26.2125
tr|A0A3B3IUB1|A0A3B3IUB1_HUMAN eIF-2B GDP-GTP exchange factor subunit epsilon OS=Homo sapiens OX=9606 GN=EIF2B5 PE=1 SV=1;sp|Q13144|EI2BE_HUMAN Translation initiation factor eIF-2B subunit epsilon OS=Homo sapiens OX=9606 GN=EIF2B5 PE=1 SV=3;tr|A0A3B3ITG6|A	Translation initiation factor eIF-2B subunit epsilon	EIF2B5		0.186586	0.0720506		0.572661	0.20674		0.470974	0.139395	4	4	4	6.6	6.6	6.6	81.222	0	4.8654	1703800000	24	A0A3B3IUB1;Q13144;A0A3B3ITG6;A0A3B3IS56;A0A3B3IRP4;A0A3B3IUF2;A0A3B3ISM8;A0A3B3ISX3;C9JRD9;A0A3B3IT53;A0A3B3ITK8;A0A3B3IST9;A0A3B3ISI2;A0A3B3ISS1;A0A3B3ISV1;A0A3B3ITQ2	A0A3B3IUB1;Q13144;A0A3B3ITG6;A0A3B3IS56;A0A3B3IRP4;A0A3B3IUF2;A0A3B3ISM8;A0A3B3ISX3				27.1086	26.7868	26.9605	27.2791	26.5484	26.9821	26.9001	27.1657	26.9562	26.9254	27.1423	27.3994
sp|Q14152|EIF3A_HUMAN Eukaryotic translation initiation factor 3 subunit A OS=Homo sapiens OX=9606 GN=EIF3A PE=1 SV=1;sp|Q14152-2|EIF3A_HUMAN Isoform 2 of Eukaryotic translation initiation factor 3 subunit A OS=Homo sapiens OX=9606 GN=EIF3A	Eukaryotic translation initiation factor 3 subunit A	EIF3A		0.0798277	-0.0287509		0.158061	0.051981		0.0419425	0.011615	59	59	59	42.8	42.8	42.8	166.57	0	125.28	41453000000	433	Q14152;Q14152-2	Q14152;Q14152-2	51			31.8289	31.5158	31.624	31.6244	31.4905	31.6309	31.6977	31.4512	31.291	31.6692	31.7303	31.7876
sp|Q99613|EIF3C_HUMAN Eukaryotic translation initiation factor 3 subunit C OS=Homo sapiens OX=9606 GN=EIF3C PE=1 SV=1;sp|Q99613-2|EIF3C_HUMAN Isoform 2 of Eukaryotic translation initiation factor 3 subunit C OS=Homo sapiens OX=9606 GN=EIF3C;sp|B5ME19|EIFCL	Eukaryotic translation initiation factor 3 subunit C;Eukaryotic translation initiation factor 3 subunit C-like protein	EIF3C;EIF3CL		0.246407	-0.0840502		0.122624	0.0459967		0.0671446	-0.0190268	39	39	39	36.1	36.1	36.1	105.34	0	323.31	127740000000	385	Q99613;Q99613-2;B5ME19;H3BPE3;H3BPE4;H3BTY8	Q99613;Q99613-2;B5ME19	733;832;844			33.2781	33.3856	33.387	33.2786	33.206	33.1702	33.1302	33.3028	33.0014	33.027	33.4871	33.4776
sp|P60228|EIF3E_HUMAN Eukaryotic translation initiation factor 3 subunit E OS=Homo sapiens OX=9606 GN=EIF3E PE=1 SV=1;tr|A0A7I2V3I0|A0A7I2V3I0_HUMAN Eukaryotic translation initiation factor 3 subunit E OS=Homo sapiens OX=9606 GN=EIF3E PE=1 SV=1;tr|A0A7I2V3	Eukaryotic translation initiation factor 3 subunit E	EIF3E		0.101185	-0.0211964		0.313502	-0.0791588		0.259905	-0.0501776	36	36	36	52.1	52.1	52.1	52.22	0	323.31	374440000000	466	P60228;A0A7I2V3I0;A0A7I2V3S3;A0A7I2V4B4;A0A7I2V2H9;A0A7I2V2W0;H0YBP5;B3KW56;A0A7I2V5Z6;A0A7I2V3I2;A0A7I2V4G3;E5RGA2;A0A161SXE1;A0A7I2V570;A0A7I2V3W9;A0A7I2V5P9;A0A7I2V429;E5RHS5;H0YBR5;A0A7I2V2Q9;H0YAW4;A0A7I2V5K7;A0A7I2V2S9;E5RII3;E5RJ25;E5RIP5	P60228;A0A7I2V3I0;A0A7I2V3S3;A0A7I2V4B4;A0A7I2V2H9;A0A7I2V2W0;H0YBP5;B3KW56;A0A7I2V5Z6;A0A7I2V3I2;A0A7I2V4G3;E5RGA2;A0A161SXE1;A0A7I2V570;A0A7I2V3W9;A0A7I2V5P9	50;55;94;104;112;179;393;417;420			34.6919	34.8642	34.742	34.6186	34.8644	35.0056	34.6354	34.6433	34.8583	34.6995	34.6932	34.5811
tr|K7ERF1|K7ERF1_HUMAN Eukaryotic translation initiation factor 3 subunit K OS=Homo sapiens OX=9606 GN=EIF3K PE=1 SV=1;sp|Q9UBQ5|EIF3K_HUMAN Eukaryotic translation initiation factor 3 subunit K OS=Homo sapiens OX=9606 GN=EIF3K PE=1 SV=1;tr|K7ES31|K7ES31_HU	Eukaryotic translation initiation factor 3 subunit K	EIF3K		0.0108637	0.00602484		0.435129	0.203522		0.262638	0.104773	4	4	4	31.2	31.2	31.2	22.095	0	15.545	2502000000	32	K7ERF1;Q9UBQ5;K7ES31;Q9UBQ5-2;A0A087WVB9;K7EK53;K7EQM4	K7ERF1;Q9UBQ5;K7ES31;Q9UBQ5-2;A0A087WVB9				27.9697	27.5086	27.659	27.4845	27.5934	27.7043	27.4934	27.0408	27.4019	27.4131	27.8433	27.9877
sp|Q9Y262|EIF3L_HUMAN Eukaryotic translation initiation factor 3 subunit L OS=Homo sapiens OX=9606 GN=EIF3L PE=1 SV=1;sp|Q9Y262-2|EIF3L_HUMAN Isoform 2 of Eukaryotic translation initiation factor 3 subunit L OS=Homo sapiens OX=9606 GN=EIF3L;tr|B0QY89|B0QY8	Eukaryotic translation initiation factor 3 subunit L	EIF3L		0.138305	-0.0182705		0.323749	-0.0537415		0.275232	-0.036006	41	41	41	54.8	54.8	54.8	66.726	0	323.31	743000000000	528	Q9Y262;Q9Y262-2;B0QY89;B0QY90;C9JHP4;C9K0Q7;H7C3A0;H0Y7E6	Q9Y262;Q9Y262-2;B0QY89;B0QY90	470			35.6938	35.8525	35.8741	35.782	35.9782	35.9109	35.7329	35.7221	35.7641	35.722	35.8609	35.7823
sp|Q7L2H7|EIF3M_HUMAN Eukaryotic translation initiation factor 3 subunit M OS=Homo sapiens OX=9606 GN=EIF3M PE=1 SV=1;sp|Q7L2H7-2|EIF3M_HUMAN Isoform 2 of Eukaryotic translation initiation factor 3 subunit M OS=Homo sapiens OX=9606 GN=EIF3M	Eukaryotic translation initiation factor 3 subunit M	EIF3M		0.232274	-0.166072		0.960486	0.404861		0.179892	0.119395	5	5	5	20.6	20.6	20.6	42.502	0	15.993	608120000	22	Q7L2H7;Q7L2H7-2;E7ESM3;J3KNJ2;H0YCQ8;E9PRI2;E9PN86	Q7L2H7;Q7L2H7-2				26.2693	25.9689	25.6143	25.1891	25.3468	24.9198	25.4754	25.016	25.3796	25.2451	25.7727	25.98
sp|Q04637-4|IF4G1_HUMAN Isoform C of Eukaryotic translation initiation factor 4 gamma 1 OS=Homo sapiens OX=9606 GN=EIF4G1;sp|Q04637-9|IF4G1_HUMAN Isoform 9 of Eukaryotic translation initiation factor 4 gamma 1 OS=Homo sapiens OX=9606 GN=EIF4G1;sp|Q04637|IF	Eukaryotic translation initiation factor 4 gamma 1	EIF4G1		0.0479727	0.00891781		0.0823233	0.0192051		0.089256	0.0140615	45	45	45	29.9	29.9	29.9	166.62	0	201.97	60805000000	350	Q04637-4;Q04637-9;Q04637;A0A7I2Y1C3;Q04637-5;Q04637-3;Q04637-6;E7EX73;E7EUU4;Q04637-8;E9PGM1;Q04637-7;C9JF13;C9J6B6;H7C044;C9K073;C9J2Z7;A0A6Q8PFB2;O43432;A0A804HJV5;H7C0V6;A0A0A0MSA7;O43432-3;A0A0U1RQK7;O43432-4;F8WCF2;C9JWH7;C9J556;C9JHW9;C9JWW9;C9JSU8	Q04637-4;Q04637-9;Q04637;A0A7I2Y1C3;Q04637-5;Q04637-3;Q04637-6;E7EX73;E7EUU4;Q04637-8;E9PGM1;Q04637-7	781	1098		32.1603	32.1933	32.1516	32.2428	32.0848	32.2792	32.2729	32.0699	32.2488	32.0267	32.315	32.1931
sp|P78344|IF4G2_HUMAN Eukaryotic translation initiation factor 4 gamma 2 OS=Homo sapiens OX=9606 GN=EIF4G2 PE=1 SV=1;tr|D3DQV9|D3DQV9_HUMAN Eukaryotic translation initiation factor 4 gamma 2 (Fragment) OS=Homo sapiens OX=9606 GN=EIF4G2 PE=1 SV=1;tr|H0YCH5|	Eukaryotic translation initiation factor 4 gamma 2	EIF4G2		0.411549	-0.133552		0.133165	0.0651383		0.0921453	-0.0342069	29	29	3	37.5	37.5	5.5	102.36	0	51.063	17794000000	145	P78344;D3DQV9;H0YCH5;H0YD77;H0YEC5;E9PKF8;H0YD99;H0YEN8;H0YDC0;H0YCF8;H0YE87;H0YEI7;H0YE22	P78344;D3DQV9;H0YCH5				30.4542	30.4816	30.6274	30.4776	29.9445	30.4269	30.4438	30.4309	30.2286	30.0623	30.621	30.5949
tr|G5E9D5|G5E9D5_HUMAN ElaC homolog protein 2 OS=Homo sapiens OX=9606 GN=ELAC2 PE=1 SV=1;sp|Q9BQ52-4|RNZ2_HUMAN Isoform 4 of Zinc phosphodiesterase ELAC protein 2 OS=Homo sapiens OX=9606 GN=ELAC2;sp|Q9BQ52|RNZ2_HUMAN Zinc phosphodiesterase ELAC protein 2 O	Zinc phosphodiesterase ELAC protein 2	ELAC2		0.202266	0.104218		0.441355	-0.183603		0.0920671	-0.0396922	12	12	12	23.2	23.2	23.2	90.036	0	70.574	5228400000	98	G5E9D5;Q9BQ52-4;Q9BQ52;E7ES68;Q9BQ52-3;Q9BQ52-2;H7C2I4;V9GYS7;J3QRS2;V9GYU5;J3QL08;J3QLK4;V9GZ72	G5E9D5;Q9BQ52-4;Q9BQ52;E7ES68;Q9BQ52-3	243			28.4801	28.3107	28.3945	28.734	28.6808	28.7353	28.8046	28.8499	28.1392	28.4456	28.9523	28.799
tr|Q5JVZ5|Q5JVZ5_HUMAN Engulfment and cell motility protein 2 OS=Homo sapiens OX=9606 GN=ELMO2 PE=1 SV=1;sp|Q96JJ3|ELMO2_HUMAN Engulfment and cell motility protein 2 OS=Homo sapiens OX=9606 GN=ELMO2 PE=1 SV=2;sp|Q96JJ3-3|ELMO2_HUMAN Isoform 2 of Engulfment	Engulfment and cell motility protein 2	ELMO2		0.133229	-0.0309014		0.17672	-0.045341		0.230748	-0.0381212	22	22	22	34	34	34	82.364	0	190.64	9961400000	113	Q5JVZ5;Q96JJ3;Q96JJ3-3;Q5JVZ4;H0YCM7;Q5JVZ8;Q5JW01;Q92556;H7C0S6;H7C3P3;Q92556-3;H7C0N5;Q92556-2	Q5JVZ5;Q96JJ3;Q96JJ3-3;Q5JVZ4;H0YCM7				29.5481	29.6037	29.6061	29.5428	29.5415	29.5634	29.5134	29.7401	29.4777	29.3424	29.7373	29.6198
tr|D6RBS5|D6RBS5_HUMAN ELMO domain-containing protein 2 (Fragment) OS=Homo sapiens OX=9606 GN=ELMOD2 PE=1 SV=8;sp|Q8IZ81|ELMD2_HUMAN ELMO domain-containing protein 2 OS=Homo sapiens OX=9606 GN=ELMOD2 PE=1 SV=1;tr|D6RHX2|D6RHX2_HUMAN ELMO domain-containing	ELMO domain-containing protein 2	ELMOD2		0.754738	0.328385		0.523435	0.264004		1.02488	0.296194	13	13	13	64.1	64.1	64.1	20.147	0	73.088	35931000000	145	D6RBS5;Q8IZ81;D6RHX2;V9GY58	D6RBS5;Q8IZ81;D6RHX2	132;139			31.3326	31.2575	31.12	31.1568	31.5326	31.3662	31.1218	31.1038	31.9321	31.8722	31.2592	31.1169
sp|Q9BW60-2|ELOV1_HUMAN Isoform 2 of Elongation of very long chain fatty acids protein 1 OS=Homo sapiens OX=9606 GN=ELOVL1;sp|Q9BW60|ELOV1_HUMAN Elongation of very long chain fatty acids protein 1 OS=Homo sapiens OX=9606 GN=ELOVL1 PE=1 SV=1	Elongation of very long chain fatty acids protein 1	ELOVL1		0.82344	-0.417051		0.0356217	0.0515246		0.200158	-0.182763	2	2	2	9.9	9.9	9.9	29.485	0	16.994	29119000000	63	Q9BW60-2;Q9BW60	Q9BW60-2;Q9BW60	1;12			31.5429	31.4056	31.0196	31.0946	30.2312	29.9121	31.8837	31.1613	31.2931	30.922	30.2405	30.9389
tr|A0A0A0MTI6|A0A0A0MTI6_HUMAN Elongation of very long chain fatty acids protein OS=Homo sapiens OX=9606 GN=ELOVL5 PE=1 SV=1;sp|Q9NYP7|ELOV5_HUMAN Elongation of very long chain fatty acids protein 5 OS=Homo sapiens OX=9606 GN=ELOVL5 PE=1 SV=1;sp|Q9NYP7-2|E	Elongation of very long chain fatty acids protein;Elongation of very long chain fatty acids protein 5	ELOVL5		0.512058	-0.326008		0.255908	-0.188479		0.577646	-0.257244	3	3	3	9.2	9.2	9.2	30.742	0	47.689	16705000000	50	A0A0A0MTI6;Q9NYP7;Q9NYP7-2;Q9NYP7-3	A0A0A0MTI6;Q9NYP7;Q9NYP7-2	1			30.3375	30.6268	30.1215	30.2711	30.1466	30.1174	29.9724	30.5703	29.4848	29.6016	30.4609	30.5055
tr|D6RDX7|D6RDX7_HUMAN Embigin OS=Homo sapiens OX=9606 GN=EMB PE=1 SV=1;sp|Q6PCB8-2|EMB_HUMAN Isoform 2 of Embigin OS=Homo sapiens OX=9606 GN=EMB;sp|Q6PCB8|EMB_HUMAN Embigin OS=Homo sapiens OX=9606 GN=EMB PE=1 SV=1	Embigin	EMB		0.465089	-0.560288		0.44789	-0.543427		0.778079	-0.551858	2	2	2	7.3	7.3	7.3	30.874	0.0052356	1.3633	1224400000	8	D6RDX7;Q6PCB8-2;Q6PCB8	D6RDX7;Q6PCB8-2;Q6PCB8				26.5016	26.8382	26.8589	26.5862	26.8442	26.7985	26.633	26.4418	26.9629	26.3661	26.6461	24.5686
sp|Q8N766-3|EMC1_HUMAN Isoform 3 of ER membrane protein complex subunit 1 OS=Homo sapiens OX=9606 GN=EMC1;sp|Q8N766-2|EMC1_HUMAN Isoform 2 of ER membrane protein complex subunit 1 OS=Homo sapiens OX=9606 GN=EMC1;sp|Q8N766|EMC1_HUMAN ER membrane protein com	ER membrane protein complex subunit 1	EMC1		0.103499	-0.0547533		0.00135634	0.00084734		0.0578722	-0.026953	17	17	17	24.5	24.5	24.5	111.69	0	61.13	7880900000	114	Q8N766-3;Q8N766-2;Q8N766;Q8N766-4;Q5TG59;A0A286YEW0;H7C4E3	Q8N766-3;Q8N766-2;Q8N766;Q8N766-4				28.9729	29.0837	29.5689	29.373	29.0382	28.8583	29.3216	29.558	28.8228	29.1395	29.3915	29.4257
sp|Q9P0I2|EMC3_HUMAN ER membrane protein complex subunit 3 OS=Homo sapiens OX=9606 GN=EMC3 PE=1 SV=3;sp|Q9P0I2-2|EMC3_HUMAN Isoform 2 of ER membrane protein complex subunit 3 OS=Homo sapiens OX=9606 GN=EMC3	ER membrane protein complex subunit 3	EMC3		0.782472	0.174141	+	1.40097	0.217641		1.29102	0.195891	13	13	7	41.4	41.4	26.1	29.952	0	293.92	79712000000	156	Q9P0I2;Q9P0I2-2;S4R3U9	Q9P0I2;Q9P0I2-2	198;199;208;210;251			32.6204	32.3933	32.6978	32.2611	32.5501	32.4656	32.2463	32.5365	32.6919	32.5559	32.7696	32.6517
tr|S4R329|S4R329_HUMAN ER membrane protein complex subunit 4 OS=Homo sapiens OX=9606 GN=EMC4 PE=1 SV=1;tr|H0YK61|H0YK61_HUMAN ER membrane protein complex subunit 4 OS=Homo sapiens OX=9606 GN=EMC4 PE=1 SV=1;tr|H0YNK0|H0YNK0_HUMAN ER membrane protein complex	ER membrane protein complex subunit 4	EMC4		0.472896	-0.217013		0.386309	-0.130876		0.603625	-0.173944	9	9	9	88.9	88.9	88.9	7.8036	0	57.831	16059000000	82	S4R329;H0YK61;H0YNK0;H0YNK8;Q5J8M3-3;Q5J8M3-2;Q5J8M3;H0YLP8;H0YMH5;H0YN63	S4R329;H0YK61;H0YNK0;H0YNK8;Q5J8M3-3;Q5J8M3-2;Q5J8M3;H0YLP8				30.0945	30.4274	30.7669	30.2147	30.3168	30.2668	30.3348	30.2405	30.1466	29.7808	30.4923	30.2157
sp|O43402|EMC8_HUMAN ER membrane protein complex subunit 8 OS=Homo sapiens OX=9606 GN=EMC8 PE=1 SV=1;tr|M0R1B0|M0R1B0_HUMAN ER membrane protein complex subunit 8 (Fragment) OS=Homo sapiens OX=9606 GN=EMC8 PE=1 SV=1	ER membrane protein complex subunit 8	EMC8		0.351849	0.168583		0.197437	-0.118807		0.0475436	0.0248878	4	4	4	30.5	30.5	30.5	23.773	0	84.829	6714300000	55	O43402;M0R1B0;O43402-2	O43402;M0R1B0				29.0269	28.6674	28.9197	28.7337	29.4924	28.792	29.1417	29.0712	28.979	29.4431	29.0748	28.5251
sp|P50402|EMD_HUMAN Emerin OS=Homo sapiens OX=9606 GN=EMD PE=1 SV=1;tr|A0A804HIV7|A0A804HIV7_HUMAN Emerin OS=Homo sapiens OX=9606 GN=EMD PE=4 SV=1;tr|A0A804HLA2|A0A804HLA2_HUMAN Emerin OS=Homo sapiens OX=9606 GN=EMD PE=4 SV=1	Emerin	EMD		0.544182	-0.166183		0.258619	-0.0739851		0.511781	-0.120084	28	28	28	67.3	67.3	67.3	28.994	0	323.31	488250000000	429	P50402;A0A804HIV7;A0A804HLA2;Q5HY57;F8WEQ1;A0A804HIG7	P50402;A0A804HIV7;A0A804HLA2	1;73;191	49;54;165;171		35.243	35.2283	35.5303	34.9817	35.3011	35.27	34.974	35.0693	34.8972	34.9811	35.1578	35.2826
sp|O94919|ENDD1_HUMAN Endonuclease domain-containing 1 protein OS=Homo sapiens OX=9606 GN=ENDOD1 PE=1 SV=2	Endonuclease domain-containing 1 protein	ENDOD1		0.0195962	-0.00658941		0.486334	0.122059		0.212818	0.057735	6	6	6	13.4	13.4	13.4	55.016	0	25.346	5846300000	55	O94919	O94919				28.6654	28.6879	28.9008	29.1202	28.4803	28.6028	28.8252	28.9514	28.7684	28.8146	28.9584	28.8065
sp|P06733|ENOA_HUMAN Alpha-enolase OS=Homo sapiens OX=9606 GN=ENO1 PE=1 SV=2;tr|A0A2R8Y6G6|A0A2R8Y6G6_HUMAN 2-phospho-D-glycerate hydro-lyase OS=Homo sapiens OX=9606 GN=ENO1 PE=1 SV=1;sp|P06733-2|ENOA_HUMAN Isoform MBP-1 of Alpha-enolase OS=Homo sapiens OX	Alpha-enolase	ENO1		0.836415	-0.230136		0.713582	-0.21474		1.23851	-0.222438	14	14	14	39.6	39.6	39.6	47.168	0	65.132	7847200000	100	P06733;A0A2R8Y6G6;P06733-2;K7EM90;A0A2R8Y879;A0A2R8YEM5;K7ERS8;A0A2R8Y798;A0A2R8YEG5;A0A2R8Y6I8	P06733;A0A2R8Y6G6;P06733-2				29.2484	29.3906	29.2275	29.421	29.2232	29.3886	29.1562	29.4581	29.1586	28.7264	29.1508	29.3312
sp|Q9HCE0|EPG5_HUMAN Ectopic P granules protein 5 homolog OS=Homo sapiens OX=9606 GN=EPG5 PE=1 SV=2;sp|Q9HCE0-2|EPG5_HUMAN Isoform 2 of Ectopic P granules protein 5 homolog OS=Homo sapiens OX=9606 GN=EPG5	Ectopic P granules protein 5 homolog	EPG5		0.0828368	-0.0645008		0.372301	-0.181875		0.268276	-0.123188	13	13	13	6.8	6.8	6.8	292.48	0	30.578	3467600000	78	Q9HCE0;Q9HCE0-2;K7EM87;K7EPN4;K7ENS1;K7ENK5	Q9HCE0;Q9HCE0-2				28.0031	28.1421	27.464	28.3548	28.2297	28.0216	28.0926	28.0897	27.9576	28.4966	27.6999	27.552
sp|P29317|EPHA2_HUMAN Ephrin type-A receptor 2 OS=Homo sapiens OX=9606 GN=EPHA2 PE=1 SV=2	Ephrin type-A receptor 2	EPHA2		0.0713422	0.0166249		0.736646	0.124646		0.452534	0.0706356	28	28	28	32	32	32	108.27	0	161.83	25415000000	221	P29317;P29317-2	P29317	939			31.0233	30.9249	31.0992	30.8567	30.7591	31.0104	30.8695	30.833	31.0734	31.1078	30.9658	30.8235
sp|P29323-2|EPHB2_HUMAN Isoform 2 of Ephrin type-B receptor 2 OS=Homo sapiens OX=9606 GN=EPHB2;sp|P29323-3|EPHB2_HUMAN Isoform 3 of Ephrin type-B receptor 2 OS=Homo sapiens OX=9606 GN=EPHB2;sp|P29323|EPHB2_HUMAN Ephrin type-B receptor 2 OS=Homo sapiens OX=	Ephrin type-B receptor 2;Receptor protein-tyrosine kinase	EPHB2		0.216333	0.0352111		1.17146	-0.23228		0.418947	-0.0985346	27	27	26	32.2	32.2	30.1	109.87	0	220	54145000000	246	P29323-2;P29323-3;P29323;B1AKC9;Q6NVW1;A0A7P0TA58;Q15375-2;Q15375-4;Q15375;A0A7P0TBL4	P29323-2;P29323-3;P29323;B1AKC9	883;893			32.0004	32.0242	31.8389	31.8148	32.3725	32.2142	32.2494	31.9122	31.9532	32.0532	31.9328	31.8799
tr|Q96L35|Q96L35_HUMAN Receptor protein-tyrosine kinase OS=Homo sapiens OX=9606 GN=EPHB4 PE=1 SV=1;sp|P54760|EPHB4_HUMAN Ephrin type-B receptor 4 OS=Homo sapiens OX=9606 GN=EPHB4 PE=1 SV=2	Receptor protein-tyrosine kinase;Ephrin type-B receptor 4	EPHB4		0.570416	-0.14213		0.553566	-0.169995		0.661914	-0.156063	10	10	9	14.2	14.2	13.3	102.56	0	21.627	3201300000	66	Q96L35;P54760;P54760-2;P54753;P54760-3;P54760-4	Q96L35;P54760				28.0201	28.1228	28.1321	27.6905	28.104	28.3016	27.668	28.0033	27.9265	27.6901	27.8783	27.902
sp|P07099|HYEP_HUMAN Epoxide hydrolase 1 OS=Homo sapiens OX=9606 GN=EPHX1 PE=1 SV=1	Epoxide hydrolase 1	EPHX1		0.401403	0.0793428		0.350719	-0.071043		0.0178015	0.00414991	30	30	30	53.4	53.4	53.4	52.948	0	216.14	243470000000	291	P07099;B1AQP8	P07099	383;426			34.0119	34.027	34.2513	34.1004	34.1192	34.1943	34.3318	34.3468	34.3772	34.0818	34.1325	34.1164
sp|Q7L775|EPMIP_HUMAN EPM2A-interacting protein 1 OS=Homo sapiens OX=9606 GN=EPM2AIP1 PE=1 SV=1	EPM2A-interacting protein 1	EPM2AIP1		0.214892	-0.0881319	+	1.50662	-0.41198		0.840364	-0.250056	18	18	18	31	31	31	70.369	0	124.18	25441000000	140	Q7L775	Q7L775				30.5957	30.6614	30.8359	31.1665	30.9202	30.9984	31.3491	31.2874	30.7019	30.9837	30.7379	30.4836
sp|P07814|SYEP_HUMAN Bifunctional glutamate/proline--tRNA ligase OS=Homo sapiens OX=9606 GN=EPRS1 PE=1 SV=5	Bifunctional glutamate/proline--tRNA ligase;Glutamate--tRNA ligase;Proline--tRNA ligase	EPRS		0.205576	-0.0841951		0.0750775	-0.0263009		0.177222	-0.055248	15	15	15	14.9	14.9	14.9	170.59	0	60.141	3066900000	52	P07814;V9GYZ6	P07814				28.0354	28.1378	28.1029	27.5668	27.9163	28.0917	27.9218	27.6815	28.1107	27.91	27.6628	27.8226
tr|C9JAG1|C9JAG1_HUMAN Ethanolaminephosphotransferase 1 (Fragment) OS=Homo sapiens OX=9606 GN=SELENOI PE=1 SV=1;tr|A0A087WW58|A0A087WW58_HUMAN Ethanolaminephosphotransferase 1 OS=Homo sapiens OX=9606 GN=SELENOI PE=1 SV=1;sp|Q9C0D9|EPT1_HUMAN Ethanolamineph	Ethanolaminephosphotransferase 1	EPT1		0.367158	0.652005		0.453224	0.769341		0.457373	0.710673	1	1	1	10	10	10	20.557	0	37.89	3831900000	16	C9JAG1;A0A087WW58;Q9C0D9	C9JAG1;A0A087WW58;Q9C0D9				28.0207	28.2767	28.6764	25.3335	25.2609	27.7037	28.4717	28.4016	28.0946	27.9575	28.3809	28.4823
sp|Q9NZ08|ERAP1_HUMAN Endoplasmic reticulum aminopeptidase 1 OS=Homo sapiens OX=9606 GN=ERAP1 PE=1 SV=3;sp|Q9NZ08-2|ERAP1_HUMAN Isoform 2 of Endoplasmic reticulum aminopeptidase 1 OS=Homo sapiens OX=9606 GN=ERAP1	Endoplasmic reticulum aminopeptidase 1	ERAP1		0.216386	0.11079		0.0170572	0.0122886		0.140202	0.0615392	5	5	5	6.9	6.9	6.9	107.23	0	15.804	2177300000	32	Q9NZ08;Q9NZ08-2	Q9NZ08;Q9NZ08-2				27.2103	27.184	27.2119	27.4056	27.1656	27.1011	27.731	27.4081	27.1617	26.9324	27.8272	27.5337
sp|P04626-5|ERBB2_HUMAN Isoform 5 of Receptor tyrosine-protein kinase erbB-2 OS=Homo sapiens OX=9606 GN=ERBB2;sp|P04626-4|ERBB2_HUMAN Isoform 4 of Receptor tyrosine-protein kinase erbB-2 OS=Homo sapiens OX=9606 GN=ERBB2;sp|P04626|ERBB2_HUMAN Receptor tyros	Receptor tyrosine-protein kinase erbB-2;Receptor protein-tyrosine kinase	ERBB2		0.320873	-0.407976		0.0159698	-0.0325837		0.184653	-0.22028	9	7	6	8	6.3	5.6	134.85	0	6.1542	1875800000	21	P04626-5;P04626-4;P04626;B4DTR1;J3QLU9;P04626-3;P04626-2;J3KTI5;P04626-6;J3QRJ7;F5H1T4	P04626-5;P04626-4;P04626;B4DTR1;J3QLU9;P04626-3;P04626-2;J3KTI5;P04626-6				27.3334	27.167	27.0357	27.2293	26.84	25.5959	27.2149	27.613	27.1003	27.2572	27.5714	25.2046
sp|O15083|ERC2_HUMAN ERC protein 2 OS=Homo sapiens OX=9606 GN=ERC2 PE=1 SV=3	ERC protein 2	ERC2		0.277331	-0.0958319		0.728775	0.21801		0.177362	0.061089	77	77	20	65.2	65.2	20.1	110.56	0	323.31	122330000000	595	O15083;G8JLD3;X6RLX0;Q8IUD2-2;Q8IUD2-3;Q8IUD2;K7EPP6;Q8IUD2-5;K7EPD6	O15083	147;403	14		33.1931	33.1958	33.4223	33.3897	32.9565	32.8084	33.0581	33.1226	32.9586	33.0118	33.3648	33.4824
tr|A8MX75|A8MX75_HUMAN General transcription and DNA repair factor IIH helicase subunit XPD (Fragment) OS=Homo sapiens OX=9606 GN=ERCC2 PE=1 SV=2;tr|A0A804HK53|A0A804HK53_HUMAN General transcription and DNA repair factor IIH helicase subunit XPD OS=Homo sa	TFIIH basal transcription factor complex helicase XPD subunit	ERCC2		0.746491	-1.04527		0.539312	-0.77774		1.0542	-0.911508	3	3	3	5	5	5	80.511	0	3.6302	1442400000	16	A8MX75;A0A804HK53;E7EVE9;P18074	A8MX75;A0A804HK53;E7EVE9;P18074				26.3981	26.5093	26.833	27.4769	26.5331	26.0264	26.8305	26.7572	26.4591	24.0106	26.9432	25.6233
tr|A0A804HKF9|A0A804HKF9_HUMAN DNA repair endonuclease XPF OS=Homo sapiens OX=9606 GN=ERCC4 PE=4 SV=1;sp|Q92889|XPF_HUMAN DNA repair endonuclease XPF OS=Homo sapiens OX=9606 GN=ERCC4 PE=1 SV=3	DNA repair endonuclease XPF	ERCC4		0.0873703	0.114761		0.0793655	0.110271		0.0964749	0.112516	5	5	5	5.2	5.2	5.2	109.64	0	6.8768	461190000	17	A0A804HKF9;Q92889;A0A804HI16;A0A804HIY2;Q92889-2	A0A804HKF9;Q92889				25.9692	25.2324	24.0249	24.723	25.8425	24.4771	25.6166	24.0314	24.9757	25.8202	24.8112	24.8015
sp|Q969X5|ERGI1_HUMAN Endoplasmic reticulum-Golgi intermediate compartment protein 1 OS=Homo sapiens OX=9606 GN=ERGIC1 PE=1 SV=1;sp|Q969X5-2|ERGI1_HUMAN Isoform 2 of Endoplasmic reticulum-Golgi intermediate compartment protein 1 OS=Homo sapiens OX=9606 GN=	Endoplasmic reticulum-Golgi intermediate compartment protein 1	ERGIC1		0.814382	0.19916		0.475318	0.132308		1.00563	0.165734	13	13	13	33.8	33.8	33.8	32.592	0	108.09	33612000000	130	Q969X5;Q969X5-2;F2Z2P5;A0A1B0GTQ3;F2Z2U2	Q969X5;Q969X5-2				31.2959	31.229	31.1311	31.3175	31.2647	31.4628	31.2941	31.2193	31.6161	31.6478	31.334	31.1722
tr|A0A087WU02|A0A087WU02_HUMAN Endoplasmic reticulum-Golgi intermediate compartment protein 2 OS=Homo sapiens OX=9606 GN=ERGIC2 PE=1 SV=1;sp|Q96RQ1|ERGI2_HUMAN Endoplasmic reticulum-Golgi intermediate compartment protein 2 OS=Homo sapiens OX=9606 GN=ERGIC2	Endoplasmic reticulum-Golgi intermediate compartment protein 2	ERGIC2		0.0245906	0.00684452		0.14718	-0.0462122		0.084119	-0.0196838	9	9	9	26.9	26.9	26.9	43.432	0	44.297	47849000000	94	A0A087WU02;Q96RQ1;H0YI50;F8VPA6;H0YI58;F8W0R1;F8VR88;F8VUZ2;H0YHS0	A0A087WU02;Q96RQ1;H0YI50;F8VPA6				31.8338	31.887	31.6908	31.8159	31.7502	31.7419	31.8474	32.1002	32.0088	31.8543	31.7966	31.5951
sp|Q9Y282|ERGI3_HUMAN Endoplasmic reticulum-Golgi intermediate compartment protein 3 OS=Homo sapiens OX=9606 GN=ERGIC3 PE=1 SV=1;sp|Q9Y282-3|ERGI3_HUMAN Isoform 3 of Endoplasmic reticulum-Golgi intermediate compartment protein 3 OS=Homo sapiens OX=9606 GN=	Endoplasmic reticulum-Golgi intermediate compartment protein 3	ERGIC3		1.09628	-0.235722		0.659718	-0.132321		1.2201	-0.184021	15	15	15	24.8	24.8	24.8	43.222	0	31.984	90546000000	136	Q9Y282;Q9Y282-3;H0Y5K5;H0Y621;Q9Y282-2;A0A1W2PPS8;A0A0C4DH46;A6PVJ2;H0Y802;H0Y6Z0	Q9Y282;Q9Y282-3;H0Y5K5;H0Y621;Q9Y282-2				32.8278	32.9223	33.0761	32.7198	32.9087	32.8147	32.7121	32.697	32.7256	32.4027	32.7448	32.7301
sp|O75477|ERLN1_HUMAN Erlin-1 OS=Homo sapiens OX=9606 GN=ERLIN1 PE=1 SV=2;tr|B0QZ43|B0QZ43_HUMAN Erlin-1 (Fragment) OS=Homo sapiens OX=9606 GN=ERLIN1 PE=1 SV=1	Erlin-1	ERLIN1		0.100056	0.0433888		1.15304	0.319659		0.612173	0.181524	21	21	14	41.1	41.1	35.3	39.171	0	87.618	31950000000	155	O75477;B0QZ43	O75477;B0QZ43	161			31.1771	31.0482	31.5152	31.508	30.8624	30.8667	31.1973	31.2169	31.287	31.0911	31.4659	31.578
sp|Q7Z2K6|ERMP1_HUMAN Endoplasmic reticulum metallopeptidase 1 OS=Homo sapiens OX=9606 GN=ERMP1 PE=1 SV=2;tr|E7ER77|E7ER77_HUMAN Endoplasmic reticulum metallopeptidase 1 OS=Homo sapiens OX=9606 GN=ERMP1 PE=1 SV=1	Endoplasmic reticulum metallopeptidase 1	ERMP1		0.0482832	-0.023488		0.155272	0.112049		0.0757769	0.0442803	15	15	15	15.8	15.8	15.8	100.23	0	43.611	10567000000	128	Q7Z2K6;E7ER77;A0A0C4DGF0;Q7Z2K6-2	Q7Z2K6;E7ER77				29.341	29.5409	30.0062	29.8243	28.99	29.1968	29.9519	30.0316	29.4557	29.6392	29.8701	29.6535
sp|Q9BS26|ERP44_HUMAN Endoplasmic reticulum resident protein 44 OS=Homo sapiens OX=9606 GN=ERP44 PE=1 SV=1	Endoplasmic reticulum resident protein 44	ERP44		0.00106069	-0.00156355		0.530909	-0.443995		0.267366	-0.22278	3	3	3	8.1	8.1	8.1	46.971	0	4.9806	1161900000	18	Q9BS26	Q9BS26				26.814	27.289	26.6707	25.8305	27.0528	27.1199	27.1704	27.0309	27.1707	26.9376	25.5035	26.9861
sp|Q9BSJ8|ESYT1_HUMAN Extended synaptotagmin-1 OS=Homo sapiens OX=9606 GN=ESYT1 PE=1 SV=1;sp|Q9BSJ8-2|ESYT1_HUMAN Isoform 2 of Extended synaptotagmin-1 OS=Homo sapiens OX=9606 GN=ESYT1	Extended synaptotagmin-1	ESYT1		0.139756	0.0338669		0.546335	-0.123091		0.219038	-0.0446119	49	49	49	42.5	42.5	42.5	122.85	0	284.2	117880000000	487	Q9BSJ8;Q9BSJ8-2;F8VZB1	Q9BSJ8;Q9BSJ8-2	502;804;1096			33.0146	33.0576	33.0817	33.1011	33.1537	33.1093	33.2806	33.3394	33.265	33.2412	32.9418	32.9426
tr|H7BXI1|H7BXI1_HUMAN Extended synaptotagmin-2 OS=Homo sapiens OX=9606 GN=ESYT2 PE=1 SV=2;tr|A0A499FIX8|A0A499FIX8_HUMAN Extended synaptotagmin-2 OS=Homo sapiens OX=9606 GN=ESYT2 PE=1 SV=1;sp|A0FGR8-2|ESYT2_HUMAN Isoform 2 of Extended synaptotagmin-2 OS=H	Extended synaptotagmin-2	ESYT2		0.500326	0.0924034		0.326442	0.0641823		0.652823	0.0782928	45	45	45	56.1	56.1	56.1	96.328	0	323.31	154580000000	469	H7BXI1;A0A499FIX8;A0FGR8-2;A0FGR8-6;A0A087WXU3;A0FGR8;A0FGR8-4;A0FGR8-5	H7BXI1;A0A499FIX8;A0FGR8-2;A0FGR8-6;A0A087WXU3;A0FGR8	509;635;661;772			33.4977	33.4198	33.5514	33.4329	33.4798	33.4532	33.4994	33.5824	33.7864	33.5797	33.451	33.4544
tr|H0YH69|H0YH69_HUMAN Ethanolamine kinase 1 OS=Homo sapiens OX=9606 GN=ETNK1 PE=1 SV=2;tr|A0A5K1VW28|A0A5K1VW28_HUMAN Ethanolamine kinase 1 OS=Homo sapiens OX=9606 GN=ETNK1 PE=1 SV=1;sp|Q9HBU6|EKI1_HUMAN Ethanolamine kinase 1 OS=Homo sapiens OX=9606 GN=ET	Ethanolamine kinase 1	ETNK1		0.0142272	-0.00618362		0.492656	-0.102913		0.180999	-0.0545483	4	4	4	13.9	13.9	13.9	39.663	0	19.691	4537700000	45	H0YH69;A0A5K1VW28;Q9HBU6;A0A5F9ZI33;Q86U68;Q9HBU6-2	H0YH69;A0A5K1VW28;Q9HBU6				28.0433	28.7354	28.5318	28.5047	28.7827	28.5441	28.3208	28.5546	28.4747	28.4537	28.4522	28.4099
tr|B8ZZF5|B8ZZF5_HUMAN Protein eva-1 homolog A OS=Homo sapiens OX=9606 GN=EVA1A PE=1 SV=1;sp|Q9H8M9|EVA1A_HUMAN Protein eva-1 homolog A OS=Homo sapiens OX=9606 GN=EVA1A PE=1 SV=1;tr|C9J5M4|C9J5M4_HUMAN Protein eva-1 homolog A (Fragment) OS=Homo sapiens OX=	Protein eva-1 homolog A	EVA1A		0.290679	0.508925		0.0699276	0.0330849		0.213301	0.271005	4	4	4	29.3	29.3	29.3	16.163	0	27.915	4255300000	30	B8ZZF5;Q9H8M9;C9J5M4	B8ZZF5;Q9H8M9;C9J5M4				28.9976	25.7088	28.4056	28.2203	28.6251	28.5062	28.1405	27.9638	28.5241	28.3622	28.276	28.2056
sp|Q9NVM1|EVA1B_HUMAN Protein eva-1 homolog B OS=Homo sapiens OX=9606 GN=EVA1B PE=1 SV=1	Protein eva-1 homolog B	EVA1B		0.238459	-0.09547		0.0639312	0.03054		0.0783246	-0.032465	2	2	2	18.8	18.8	18.8	18.373	0	79.084	2039700000	26	Q9NVM1	Q9NVM1				27.6524	27.3615	27.4827	26.9895	27.481	27.2628	26.8193	27.4189	27.2053	27.0814	27.4147	27.4028
tr|A0A804HIC4|A0A804HIC4_HUMAN Ecotropic viral integration site 5 protein homolog OS=Homo sapiens OX=9606 GN=EVI5 PE=4 SV=1;sp|O60447|EVI5_HUMAN Ecotropic viral integration site 5 protein homolog OS=Homo sapiens OX=9606 GN=EVI5 PE=1 SV=3;tr|A0A1B0GUF4|A0A1	Ecotropic viral integration site 5 protein homolog	EVI5		1.16153	-0.196162	+	1.78863	-0.222366	+	2.05632	-0.209264	34	34	3	36	36	4.5	95.091	0	63.239	14881000000	170	A0A804HIC4;O60447;A0A1B0GUF4	A0A804HIC4;O60447;A0A1B0GUF4				30.1604	30.3743	30.0528	30.2429	30.1568	30.3275	30.2141	30.2368	29.8917	29.9358	30.1121	30.1061
sp|Q96CN4|EVI5L_HUMAN EVI5-like protein OS=Homo sapiens OX=9606 GN=EVI5L PE=1 SV=1;sp|Q96CN4-2|EVI5L_HUMAN Isoform 2 of EVI5-like protein OS=Homo sapiens OX=9606 GN=EVI5L	EVI5-like protein	EVI5L		0.561958	-0.709866		0.108914	-0.191577		0.427724	-0.450722	5	4	4	7.7	6.7	6.7	91.375	0	5.3756	638130000	18	Q96CN4;Q96CN4-2;M0QYX4;M0R1Y1	Q96CN4;Q96CN4-2				25.3172	26.2256	25.8092	26.3235	24.3757	25.9308	25.8411	25.4547	25.437	26.2427	25.4805	23.6759
sp|Q96KP1|EXOC2_HUMAN Exocyst complex component 2 OS=Homo sapiens OX=9606 GN=EXOC2 PE=1 SV=1	Exocyst complex component 2	EXOC2		0.234459	-0.0504861	+	2.45851	-0.224267		0.994279	-0.137377	25	25	25	28.5	28.5	28.5	104.07	0	53.775	12851000000	151	Q96KP1;Q2MDF5	Q96KP1				30.0454	30.0007	29.7369	29.8081	30.0985	30.0963	30.0641	30.0274	29.9622	29.8133	29.7483	29.8653
sp|O60645|EXOC3_HUMAN Exocyst complex component 3 OS=Homo sapiens OX=9606 GN=EXOC3 PE=1 SV=3;tr|D6RB59|D6RB59_HUMAN Exocyst complex component 3 OS=Homo sapiens OX=9606 GN=EXOC3 PE=1 SV=1	Exocyst complex component 3	EXOC3		0.29933	-0.0542889		0.489584	-0.177747		0.442661	-0.116018	10	10	10	15.3	15.3	15.3	85.566	0	27.962	5266100000	58	O60645;D6RB59;H0Y995;D6RBR9	O60645;D6RB59				28.8051	28.6284	28.7526	28.5821	28.9371	29.1854	28.6678	28.4717	28.7263	28.4892	28.718	28.6175
sp|Q96A65|EXOC4_HUMAN Exocyst complex component 4 OS=Homo sapiens OX=9606 GN=EXOC4 PE=1 SV=1	Exocyst complex component 4	EXOC4		0.345533	-0.053278		0.742176	-0.131996		0.624945	-0.0926368	34	34	34	36.2	36.2	36.2	110.5	0	290.91	54290000000	327	Q96A65;Q96A65-2	Q96A65	567			31.9533	31.8821	32.145	32.0666	31.9414	31.973	32.288	32.1595	31.9684	32.0379	31.9374	31.8902
sp|O00471|EXOC5_HUMAN Exocyst complex component 5 OS=Homo sapiens OX=9606 GN=EXOC5 PE=1 SV=1;tr|A0A0A0MSI8|A0A0A0MSI8_HUMAN Exocyst complex component 5 OS=Homo sapiens OX=9606 GN=EXOC5 PE=1 SV=1;tr|F8W9B8|F8W9B8_HUMAN Exocyst complex component 5 OS=Homo sa	Exocyst complex component 5	EXOC5		0.603571	-0.635388		0.661279	-0.692526		1.04365	-0.663957	7	7	7	9.9	9.9	9.9	81.852	0	8.05	2149800000	19	O00471;A0A0A0MSI8;F8W9B8;G3V377	O00471;A0A0A0MSI8;F8W9B8				27.1364	27.7138	27.5711	27.8714	27.1995	27.9088	27.9199	27.4931	27.0177	25.5778	27.5599	27.5958
sp|Q8TAG9|EXOC6_HUMAN Exocyst complex component 6 OS=Homo sapiens OX=9606 GN=EXOC6 PE=1 SV=3;tr|E7EW84|E7EW84_HUMAN Exocyst complex component OS=Homo sapiens OX=9606 GN=EXOC6 PE=1 SV=1;sp|Q8TAG9-2|EXOC6_HUMAN Isoform 2 of Exocyst complex component 6 OS=Hom	Exocyst complex component 6	EXOC6		0.993204	0.126592		0.8052	0.149241		1.15905	0.137917	31	31	29	31.7	31.7	29.7	93.721	0	106.34	26604000000	197	Q8TAG9;E7EW84;Q8TAG9-2;F2Z3K0;B1AP46	Q8TAG9;E7EW84;Q8TAG9-2				31.0868	30.9023	31.0054	30.9406	30.9484	31.1711	30.8062	30.919	31.243	31.1388	31.0125	31.0473
tr|A0A0U1RRB6|A0A0U1RRB6_HUMAN Exocyst complex component OS=Homo sapiens OX=9606 GN=EXOC6B PE=1 SV=1;sp|Q9Y2D4|EXC6B_HUMAN Exocyst complex component 6B OS=Homo sapiens OX=9606 GN=EXOC6B PE=1 SV=3;tr|J3QT38|J3QT38_HUMAN Exocyst complex component OS=Homo sap	Exocyst complex component 6B	EXOC6B		0.113716	-0.0351543		0.743057	-0.147286		0.447875	-0.0912204	25	23	23	31.2	29.2	29.2	94.685	0	64.781	18625000000	148	A0A0U1RRB6;Q9Y2D4;J3QT38;Q9Y2D4-2;F8W6R7	A0A0U1RRB6;Q9Y2D4;J3QT38;Q9Y2D4-2				30.5217	30.2745	30.6846	30.359	30.5599	30.765	30.5008	30.4627	30.4415	30.2238	30.5434	30.4905
sp|Q8IYI6|EXOC8_HUMAN Exocyst complex component 8 OS=Homo sapiens OX=9606 GN=EXOC8 PE=1 SV=2	Exocyst complex component 8	EXOC8		0.421357	-0.0516758		1.27484	-0.15599		1.04245	-0.103833	36	36	36	48.8	48.8	48.8	81.798	0	265.3	36818000000	267	Q8IYI6	Q8IYI6	84			31.3841	31.5034	31.505	31.4732	31.6144	31.6696	31.5375	31.4614	31.4888	31.4954	31.3681	31.3066
sp|Q15024|EXOS7_HUMAN Exosome complex component RRP42 OS=Homo sapiens OX=9606 GN=EXOSC7 PE=1 SV=3	Exosome complex component RRP42	EXOSC7		0.649254	0.297553		0.896456	1.05735		0.752728	0.677449	4	4	4	18.2	18.2	18.2	31.821	0	8.538	6157300000	23	Q15024	Q15024				28.5522	29.2708	28.9743	28.5672	28.8204	26.3467	28.5148	28.6433	29.5269	29.0933	29.0237	28.9108
sp|Q93063|EXT2_HUMAN Exostosin-2 OS=Homo sapiens OX=9606 GN=EXT2 PE=1 SV=1;sp|Q93063-2|EXT2_HUMAN Isoform 2 of Exostosin-2 OS=Homo sapiens OX=9606 GN=EXT2;sp|Q93063-3|EXT2_HUMAN Isoform 3 of Exostosin-2 OS=Homo sapiens OX=9606 GN=EXT2;tr|A0A804HL74|A0A804H	Exostosin-2	EXT2		0.313054	0.284942		0.381115	-0.0697665		0.151443	0.107588	9	9	9	17.1	17.1	17.1	82.254	0	17.118	2389900000	33	Q93063;Q93063-2;Q93063-3;A0A804HL74;A0A804HKG2;A0A804HJW9;A0A804HLF7;A0A804HKG8;A0A804HIU8;A0A804HHX4	Q93063;Q93063-2;Q93063-3;A0A804HL74;A0A804HKG2;A0A804HJW9;A0A804HLF7				27.5244	27.8222	26.1416	27.5381	27.5358	27.6869	27.6727	27.5497	27.5067	27.4457	27.7457	27.4679
sp|O43909|EXTL3_HUMAN Exostosin-like 3 OS=Homo sapiens OX=9606 GN=EXTL3 PE=1 SV=1	Exostosin-like 3	EXTL3		0.837825	0.789361	+	2.14427	1.27454	+	1.54181	1.03195	2	2	2	2.7	2.7	2.7	104.75	0.0058932	1.2654	629470000	5	O43909	O43909				26.547	24.3475	25.1914	24.8437	25.3152	25.1468	24.6283	23.8987	25.9912	25.9839	26.0812	26.0307
sp|Q9Y624|JAM1_HUMAN Junctional adhesion molecule A OS=Homo sapiens OX=9606 GN=F11R PE=1 SV=1;tr|A0A087WY82|A0A087WY82_HUMAN Junctional adhesion molecule 1 OS=Homo sapiens OX=9606 GN=F11R PE=1 SV=1;sp|Q9Y624-2|JAM1_HUMAN Isoform 2 of Junctional adhesion mo	Junctional adhesion molecule A	F11R		0.338247	-0.18133		0.534354	-0.228661		0.595357	-0.204995	12	12	12	42.1	42.1	42.1	32.583	0	37.729	21337000000	97	Q9Y624;A0A087WY82;Q9Y624-2	Q9Y624;A0A087WY82;Q9Y624-2				30.9846	30.789	30.8391	30.2722	30.9349	30.962	30.5819	30.5954	30.9805	30.6231	30.242	30.3141
sp|P13726|TF_HUMAN Tissue factor OS=Homo sapiens OX=9606 GN=F3 PE=1 SV=1;sp|P13726-2|TF_HUMAN Isoform 2 of Tissue factor OS=Homo sapiens OX=9606 GN=F3	Tissue factor	F3		0.0643696	0.0229468		0.0125068	0.00864697		0.0321224	0.0157969	5	5	5	31.9	31.9	31.9	33.067	0	134.54	16481000000	59	P13726;P13726-2	P13726;P13726-2				30.4522	30.5107	30.1687	30.0695	30.7244	30.6664	29.8457	30.0217	30.2859	30.379	30.1558	30.4721
sp|Q01469|FABP5_HUMAN Fatty acid-binding protein 5 OS=Homo sapiens OX=9606 GN=FABP5 PE=1 SV=3	Fatty acid-binding protein, epidermal	FABP5		0.230391	0.357227		0.944502	1.45832		0.63563	0.907773	4	4	4	30.4	30.4	30.4	15.164	0	6.1794	1512900000	12	Q01469;I6L8B7	Q01469				26.6701	28.2998	25.9652	25.9498	24.5909	25.0398	25.0589	27.791	27.847	26.6521	26.5961	27.2186
sp|O60427|FADS1_HUMAN Acyl-CoA (8-3)-desaturase OS=Homo sapiens OX=9606 GN=FADS1 PE=1 SV=3;tr|A0A0A0MR51|A0A0A0MR51_HUMAN Acyl-CoA (8-3)-desaturase OS=Homo sapiens OX=9606 GN=FADS1 PE=1 SV=1;tr|H7C2V0|H7C2V0_HUMAN Acyl-CoA (8-3)-desaturase (Fragment) OS=Ho	Fatty acid desaturase 1	FADS1		0.384516	-0.152356		0.709858	-0.23295		0.776914	-0.192653	8	7	7	21.8	20.3	20.3	51.964	0	13.767	6213600000	51	O60427;A0A0A0MR51;H7C2V0;H0YB97;F5H8G5;O60427-2	O60427;A0A0A0MR51;H7C2V0				28.7348	29.0306	29.1591	28.768	28.9572	29.2262	28.8592	28.9723	28.5174	28.5421	29.008	29.0156
sp|O95864|FADS2_HUMAN Acyl-CoA 6-desaturase OS=Homo sapiens OX=9606 GN=FADS2 PE=1 SV=1;sp|O95864-3|FADS2_HUMAN Isoform 3 of Acyl-CoA 6-desaturase OS=Homo sapiens OX=9606 GN=FADS2	Fatty acid desaturase 2	FADS2		0.394586	-0.207784		0.733711	-0.322601		0.859814	-0.265193	15	15	14	29.7	29.7	29.7	52.259	0	90.756	110570000000	182	O95864;O95864-3;O95864-4;O95864-2	O95864;O95864-3				32.8144	33.1174	33.334	33.0227	33.1962	33.0583	33.1216	33.3718	32.6057	32.4294	33.1648	33.2576
sp|Q96CS3|FAF2_HUMAN FAS-associated factor 2 OS=Homo sapiens OX=9606 GN=FAF2 PE=1 SV=2	FAS-associated factor 2	FAF2	+	1.47293	0.18565		0.821469	0.162816	+	1.31246	0.174233	11	11	11	25.8	25.8	25.8	52.623	0	70.985	13392000000	75	Q96CS3	Q96CS3				30.0366	29.7531	29.9204	29.9517	29.828	30.1363	30.0518	29.737	30.1099	30.0177	30.1761	30.1007
sp|Q9NZB2|F120A_HUMAN Constitutive coactivator of PPAR-gamma-like protein 1 OS=Homo sapiens OX=9606 GN=FAM120A PE=1 SV=2;sp|Q9NZB2-6|F120A_HUMAN Isoform F of Constitutive coactivator of PPAR-gamma-like protein 1 OS=Homo sapiens OX=9606 GN=FAM120A;sp|Q9NZB2	Constitutive coactivator of PPAR-gamma-like protein 1	FAM120A		0.535627	-0.138434		0.450634	-0.0814328		0.675749	-0.109934	20	19	14	25.1	23.9	17.8	121.89	0	117.61	12496000000	162	Q9NZB2;Q9NZB2-6;Q9NZB2-4;Q9NZB2-2;Q9NZB2-5;A0A0C4DG79;A0A0C4DH52;Q5T035	Q9NZB2;Q9NZB2-6;Q9NZB2-4;Q9NZB2-2;Q9NZB2-5				29.8578	30.1509	30.1081	29.7945	29.9229	29.8942	29.956	29.9101	29.9076	29.6064	29.8748	29.9688
tr|A0A0D9SEJ5|A0A0D9SEJ5_HUMAN Constitutive coactivator of peroxisome proliferator-activated receptor gamma OS=Homo sapiens OX=9606 GN=FAM120B PE=1 SV=1;tr|F5GY05|F5GY05_HUMAN Constitutive coactivator of peroxisome proliferator-activated receptor gamma OS=	Constitutive coactivator of peroxisome proliferator-activated receptor gamma	FAM120B		0.458487	-0.158553		0.0784498	-0.025589		0.352188	-0.0920708	10	10	10	11.4	11.4	11.4	105.19	0	18.047	4062700000	56	A0A0D9SEJ5;F5GY05;Q96EK7;Q96EK7-2;Q96EK7-3	A0A0D9SEJ5;F5GY05;Q96EK7;Q96EK7-2				28.0941	28.3256	28.6245	28.4864	28.2071	28.3947	28.1659	28.2311	28.3024	27.9078	28.3632	28.323
sp|Q9NX05|F120C_HUMAN Constitutive coactivator of PPAR-gamma-like protein 2 OS=Homo sapiens OX=9606 GN=FAM120C PE=1 SV=3;tr|F8W881|F8W881_HUMAN Constitutive coactivator of PPAR-gamma-like protein 2 OS=Homo sapiens OX=9606 GN=FAM120C PE=1 SV=2	Constitutive coactivator of PPAR-gamma-like protein 2	FAM120C		0.0381313	-0.0166149		0.0609681	-0.0288935		0.0665768	-0.0227542	40	40	39	35.2	35.2	33.9	120.59	0	221.29	82428000000	374	Q9NX05;F8W881;Q9NX05-2	Q9NX05;F8W881	294;445;593			32.4637	32.4269	32.6765	32.7353	32.3406	32.4886	32.7159	32.8064	32.1931	32.5527	32.7455	32.7445
sp|Q9BYI3-3|HYCCI_HUMAN Isoform 3 of Hyccin OS=Homo sapiens OX=9606 GN=FAM126A;tr|A0A7P0TAP6|A0A7P0TAP6_HUMAN Hyccin OS=Homo sapiens OX=9606 GN=FAM126A PE=1 SV=1;tr|H7C0W7|H7C0W7_HUMAN Hyccin OS=Homo sapiens OX=9606 GN=FAM126A PE=1 SV=2;tr|A0A7P0Z4L0|A0A7P	Hyccin	FAM126A		0.468827	-0.120045		0.172868	-0.0601678		0.442853	-0.0901062	8	8	1	30.8	30.8	6	46.919	0	21.165	4232900000	46	Q9BYI3-3;A0A7P0TAP6;H7C0W7;A0A7P0Z4L0;A0A7P0T8Q9;A0A7P0TBJ9;B8ZZA2	Q9BYI3-3;A0A7P0TAP6;H7C0W7;A0A7P0Z4L0				28.4242	28.3991	28.4438	28.3138	28.3835	28.5065	28.3043	28.1472	28.3461	28.3845	28.4278	27.9424
tr|K7ENZ6|K7ENZ6_HUMAN Reticulophagy regulator 3 OS=Homo sapiens OX=9606 GN=RETREG3 PE=1 SV=1;tr|K7EMF4|K7EMF4_HUMAN Reticulophagy regulator 3 OS=Homo sapiens OX=9606 GN=RETREG3 PE=1 SV=1;tr|K7ELM8|K7ELM8_HUMAN Reticulophagy regulator 3 OS=Homo sapiens OX=	Protein FAM134C	FAM134C		0.206348	-0.0723972		0.734059	-0.214454		0.683139	-0.143426	4	4	4	67.5	67.5	67.5	8.7247	0	21.054	3668200000	36	K7ENZ6;K7EMF4;K7ELM8;K7EJ34;K7ENF4;Q86VR2	K7ENZ6;K7EMF4;K7ELM8;K7EJ34;K7ENF4;Q86VR2				28.0985	28.1738	28.0909	28.2466	28.2112	28.2397	28.4318	28.2954	28.3229	28.2554	28.0119	27.7302
sp|Q96A26|F162A_HUMAN Protein FAM162A OS=Homo sapiens OX=9606 GN=FAM162A PE=1 SV=2;tr|F8W7Q4|F8W7Q4_HUMAN Protein FAM162A OS=Homo sapiens OX=9606 GN=FAM162A PE=1 SV=1;tr|E9PH05|E9PH05_HUMAN Protein FAM162A OS=Homo sapiens OX=9606 GN=FAM162A PE=1 SV=1	Protein FAM162A	FAM162A		0.477324	0.330434		0.754131	0.533575		0.755465	0.432005	9	9	9	44.2	44.2	44.2	17.342	0	17.303	7776700000	50	Q96A26;F8W7Q4;E9PH05	Q96A26;F8W7Q4;E9PH05				28.5895	28.5993	29.5187	29.464	28.5376	28.177	29.1218	29.5226	28.9005	29.3853	29.7574	29.4501
sp|Q5VUB5|F1711_HUMAN Protein FAM171A1 OS=Homo sapiens OX=9606 GN=FAM171A1 PE=1 SV=1	Protein FAM171A1	FAM171A1		0.154978	-0.0613403		0.352058	0.929202		0.218326	0.433931	7	7	6	11.6	11.6	10.6	97.853	0	6.0248	1571800000	21	Q5VUB5;Q5SW12	Q5VUB5				27.0849	27.2605	27.1467	26.7358	27.2369	27.2022	27.1537	22.6729	26.9992	26.8043	26.9047	27.2744
sp|Q8IX21|SLF2_HUMAN SMC5-SMC6 complex localization factor protein 2 OS=Homo sapiens OX=9606 GN=SLF2 PE=1 SV=2;sp|Q8IX21-2|SLF2_HUMAN Isoform 2 of SMC5-SMC6 complex localization factor protein 2 OS=Homo sapiens OX=9606 GN=SLF2;tr|A0A3B3IRS8|A0A3B3IRS8_HUMA	Protein FAM178A	FAM178A		0.0570392	-0.0240951		0.41153	0.143146		0.166556	0.0595255	6	6	6	5.6	5.6	5.6	131.87	0	4.1471	1107800000	13	Q8IX21;Q8IX21-2;A0A3B3IRS8;B1AL16	Q8IX21;Q8IX21-2;A0A3B3IRS8;B1AL16				26.3265	26.3885	26.8702	26.4009	26.7008	26.3044	26.0951	26.2169	26.4736	26.6944	26.4011	26.3207
tr|A0A1B0GVL4|A0A1B0GVL4_HUMAN Protein FAM193A OS=Homo sapiens OX=9606 GN=FAM193A PE=1 SV=1;sp|P78312-6|F193A_HUMAN Isoform 6 of Protein FAM193A OS=Homo sapiens OX=9606 GN=FAM193A;sp|P78312-2|F193A_HUMAN Isoform 2 of Protein FAM193A OS=Homo sapiens OX=9606	Protein FAM193A	FAM193A		0.168724	-0.0966001		0.159577	0.0666518		0.0319094	-0.0149741	3	3	3	2.2	2.2	2.2	166.37	0	4.1333	348340000	19	A0A1B0GVL4;P78312-6;P78312-2;P78312-5;P78312;E7EUR8;P78312-4;D6RFZ4;P78312-3	A0A1B0GVL4;P78312-6;P78312-2;P78312-5;P78312;E7EUR8;P78312-4				25.2918	24.4696	24.7955	24.7162	24.7789	24.731	24.6892	24.4209	24.4237	24.5614	25.0308	24.8708
sp|O75063|XYLK_HUMAN Glycosaminoglycan xylosylkinase OS=Homo sapiens OX=9606 GN=FAM20B PE=1 SV=1;tr|X6RH03|X6RH03_HUMAN Glycosaminoglycan xylosylkinase (Fragment) OS=Homo sapiens OX=9606 GN=FAM20B PE=1 SV=1	Glycosaminoglycan xylosylkinase	FAM20B		0.299668	0.118414		0.576886	0.207218		0.617327	0.162816	10	10	10	30.1	30.1	30.1	46.432	0	47.366	14574000000	85	O75063;X6RH03	O75063;X6RH03				30.1999	30.3113	29.9887	29.9205	30.121	30.2209	29.7909	29.9324	30.589	30.2452	30.133	29.9269
tr|A0A0G2JQD6|A0A0G2JQD6_HUMAN Extracellular serine/threonine protein kinase FAM20C (Fragment) OS=Homo sapiens OX=9606 GN=FAM20C PE=1 SV=1;sp|Q8IXL6|FA20C_HUMAN Extracellular serine/threonine protein kinase FAM20C OS=Homo sapiens OX=9606 GN=FAM20C PE=1 SV=	Extracellular serine/threonine protein kinase FAM20C	FAM20C		0.0848395	-0.0270929		0.982828	0.229626		0.389001	0.101267	6	6	6	39.5	39.5	39.5	28.35	0	53.655	8193400000	63	A0A0G2JQD6;Q8IXL6	A0A0G2JQD6;Q8IXL6				29.2218	29.5481	29.3772	29.4945	29.007	29.3765	29.0956	29.1357	29.3887	29.5965	29.3933	29.1549
sp|Q9BRX8-2|PXL2A_HUMAN Isoform 2 of Peroxiredoxin-like 2A OS=Homo sapiens OX=9606 GN=PRXL2A;sp|Q9BRX8|PXL2A_HUMAN Peroxiredoxin-like 2A OS=Homo sapiens OX=9606 GN=PRXL2A PE=1 SV=3	Redox-regulatory protein FAM213A	FAM213A		0.577304	0.246451		0.571799	0.212187		0.679613	0.229319	11	11	11	39.9	39.9	39.9	24.462	0	26.203	8821800000	92	Q9BRX8-2;Q9BRX8	Q9BRX8-2;Q9BRX8				28.8889	28.8663	29.5502	29.4869	29.0803	28.865	29.5163	29.4678	29.3817	29.581	29.2607	29.5548
tr|D3DWX8|D3DWX8_HUMAN Family with sequence similarity 3, member A, isoform CRA_c OS=Homo sapiens OX=9606 GN=FAM3A PE=1 SV=1;sp|P98173-3|FAM3A_HUMAN Isoform 3 of Protein FAM3A OS=Homo sapiens OX=9606 GN=FAM3A;sp|P98173|FAM3A_HUMAN Protein FAM3A OS=Homo sap	Protein FAM3A	FAM3A		0.731025	-0.177786		0.691242	-0.236499		0.950795	-0.207143	8	8	8	44.3	44.3	44.3	26.72	0	11.681	3776700000	30	D3DWX8;P98173-3;P98173;Q5HY75;P98173-2;A6QRH7	D3DWX8;P98173-3;P98173;Q5HY75;P98173-2				28.3307	28.0767	28.3112	28.2259	28.4866	28.4956	27.9472	28.2499	27.7788	28.089	28.0833	28.2822
sp|Q92520|FAM3C_HUMAN Protein FAM3C OS=Homo sapiens OX=9606 GN=FAM3C PE=1 SV=1	Protein FAM3C	FAM3C		0.319881	0.111653		0.316265	0.109694		0.47822	0.110673	14	14	14	54.2	54.2	54.2	24.68	0	174.96	82109000000	132	Q92520;C9JP35;C9JMN4	Q92520	73;147			32.5065	32.6481	32.5275	32.3154	32.3846	32.6887	32.4404	32.4916	32.8992	32.7293	32.2941	32.5214
sp|Q9NUQ9|CYRIB_HUMAN CYFIP-related Rac1 interactor B OS=Homo sapiens OX=9606 GN=CYRIB PE=1 SV=1;sp|Q9NUQ9-2|CYRIB_HUMAN Isoform 2 of CYFIP-related Rac1 interactor B OS=Homo sapiens OX=9606 GN=CYRIB	Protein FAM49B	FAM49B		0.00570329	0.00197411		0.397775	0.0868964		0.185687	0.0444353	15	15	13	51.5	51.5	44.8	36.748	0	103.32	24367000000	139	Q9NUQ9;Q9NUQ9-2;A0A1W2PRQ0;E5RI16;A0A087X178;E5RJE1;E5RIR8;E5RJL8;E5RGI7;E5RFS4;E5RHU5	Q9NUQ9;Q9NUQ9-2	147;197			30.9051	30.8833	30.5743	31.0467	30.591	30.7679	30.7509	30.9599	31.0133	30.818	30.8562	30.7297
tr|A0A087X2C2|A0A087X2C2_HUMAN Divergent protein kinase domain 1A OS=Homo sapiens OX=9606 GN=DIPK1A PE=1 SV=1;tr|A0A087WZ97|A0A087WZ97_HUMAN Divergent protein kinase domain 1A OS=Homo sapiens OX=9606 GN=DIPK1A PE=1 SV=1;sp|Q5T7M9|DIK1A_HUMAN Divergent prot	Protein FAM69A	FAM69A		0.45773	0.798323		0.0840414	0.0713067		0.324119	0.434815	6	6	6	18.5	18.5	18.5	43.532	0	11.671	3164100000	31	A0A087X2C2;A0A087WZ97;Q5T7M9;A0A087WZK6;Q5T7M9-2	A0A087X2C2;A0A087WZ97;Q5T7M9;A0A087WZK6	358			28.0837	28.1396	24.9081	27.3731	28.2425	28.2732	27.4674	27.4294	28.1602	28.3541	27.6726	27.5108
tr|A0A2R8YFQ8|A0A2R8YFQ8_HUMAN Mitoguardin 1 OS=Homo sapiens OX=9606 GN=MIGA1 PE=1 SV=1;tr|A0A2R8YDC7|A0A2R8YDC7_HUMAN Mitoguardin 1 OS=Homo sapiens OX=9606 GN=MIGA1 PE=1 SV=1;tr|A0A2R8YF99|A0A2R8YF99_HUMAN Mitoguardin 1 OS=Homo sapiens OX=9606 GN=MIGA1 PE	Protein FAM73A	FAM73A		0.0129579	0.0062499		0.279971	-0.114576		0.159793	-0.054163	3	3	3	9.1	9.1	9.1	56.732	0	12.169	1404800000	31	A0A2R8YFQ8;A0A2R8YDC7;A0A2R8YF99;A0A2R8YE40;A0A2R8YGK2;F8W7S1;Q8NAN2;Q8NAN2-2	A0A2R8YFQ8;A0A2R8YDC7;A0A2R8YF99;A0A2R8YE40;A0A2R8YGK2;F8W7S1;Q8NAN2;Q8NAN2-2				26.432	26.7747	26.8292	26.6136	26.5491	26.8286	26.7204	27.0346	26.3063	26.9108	26.8395	26.6178
sp|Q5HYJ3|FA76B_HUMAN Protein FAM76B OS=Homo sapiens OX=9606 GN=FAM76B PE=1 SV=3	Protein FAM76B	FAM76B		0.000434251	-0.000152588		0.236061	0.0779181		0.145884	0.0388827	38	38	3	62.2	62.2	11.8	38.708	0	323.31	731910000000	551	Q5HYJ3	Q5HYJ3	257	193;215;338		35.8967	35.6328	35.8956	35.6781	35.9587	35.5594	35.7203	35.5524	35.5767	35.821	35.692	36.0129
tr|F5GX09|F5GX09_HUMAN Protein FAM76B OS=Homo sapiens OX=9606 GN=FAM76B PE=1 SV=1		FAM76B		0.0693319	-0.0502706		0.687292	-0.18783		0.252106	-0.119051	37	2	2	62.1	11.2	11.2	38.62	0	209.88	6069600000	41	F5GX09;Q5HYJ3-2;F5H5F4	F5GX09	256	193;215;337		28.1773	27.7874	28.664	28.9436	28.5144	28.1778	28.7521	28.6782	28.3149	28.3466	28.2731	28.4365
sp|Q9UBU6|FA8A1_HUMAN Protein FAM8A1 OS=Homo sapiens OX=9606 GN=FAM8A1 PE=1 SV=1	Protein FAM8A1	FAM8A1		0.0938542	0.0542517		0.360988	0.159393		0.306386	0.106822	6	6	6	17.4	17.4	17.4	44.123	0	18.541	2730100000	34	Q9UBU6	Q9UBU6				27.431	27.6271	27.8984	27.866	27.4798	27.5195	27.6473	27.7553	28.1068	27.9928	27.623	27.3168
sp|O15360|FANCA_HUMAN Fanconi anemia group A protein OS=Homo sapiens OX=9606 GN=FANCA PE=1 SV=2;sp|O15360-3|FANCA_HUMAN Isoform 3 of Fanconi anemia group A protein OS=Homo sapiens OX=9606 GN=FANCA	Fanconi anemia group A protein	FANCA		0.3863	-0.127036		0.113802	0.0488901		0.114047	-0.0390728	9	9	9	10.4	10.4	10.4	162.77	0	50.375	3522000000	58	O15360;O15360-3;H3BQW7;H3BQU6;H3BS03;H3BQU1;Q0VAP4;F5H8D5;H3BRX3;O15360-2	O15360;O15360-3				28.2266	28.4366	28.0615	28.1287	28.0935	28.3051	27.8045	27.9465	28.1265	28.3926	27.9913	27.8348
tr|A0A6Q8PFY3|A0A6Q8PFY3_HUMAN Fanconi anemia group D2 protein (Fragment) OS=Homo sapiens OX=9606 GN=FANCD2 PE=1 SV=1;sp|Q9BXW9-3|FACD2_HUMAN Isoform 3 of Fanconi anemia group D2 protein OS=Homo sapiens OX=9606 GN=FANCD2;sp|Q9BXW9|FACD2_HUMAN Fanconi anemi	Fanconi anemia group D2 protein	FANCD2		0.237786	0.0871153		0.487131	0.28009		0.457007	0.183603	8	8	8	5.9	5.9	5.9	159.91	0	25.864	2213800000	34	A0A6Q8PFY3;Q9BXW9-3;Q9BXW9;Q9BXW9-1;Q9BXW9-4;F8WE37;H7BZJ7	A0A6Q8PFY3;Q9BXW9-3;Q9BXW9;Q9BXW9-1;Q9BXW9-4		8		27.4147	27.5184	27.3799	27.2564	27.4147	27.7022	26.9745	26.706	27.7312	27.7027	27.2801	27.2038
tr|A0A6Q8PGF4|A0A6Q8PGF4_HUMAN Fanconi anemia group I protein OS=Homo sapiens OX=9606 GN=FANCI PE=1 SV=1;tr|A0A6Q8PH09|A0A6Q8PH09_HUMAN Fanconi anemia group I protein OS=Homo sapiens OX=9606 GN=FANCI PE=1 SV=1;sp|Q9NVI1|FANCI_HUMAN Fanconi anemia group I p	Fanconi anemia group I protein	FANCI		0.318601	0.121345		0.549914	-0.168931		0.0618087	-0.0237932	17	17	17	13.1	13.1	13.1	147.74	0	34.692	6453300000	76	A0A6Q8PGF4;A0A6Q8PH09;Q9NVI1;Q9NVI1-2;Q9NVI1-1;H3BP78;F8W7R3;H3BS60;H3BQE2;H3BT54;H3BMG4;Q9NVI1-4	A0A6Q8PGF4;A0A6Q8PH09;Q9NVI1;Q9NVI1-2;Q9NVI1-1;H3BP78;F8W7R3				28.7068	28.9739	28.5782	28.9117	29.1473	29.1748	28.9388	29.0708	29.2261	29.0264	28.7774	28.6261
tr|B4DLR2|B4DLR2_HUMAN Prolyl endopeptidase FAP OS=Homo sapiens OX=9606 GN=FAP PE=1 SV=1;tr|A0A0D9SEN1|A0A0D9SEN1_HUMAN Prolyl endopeptidase FAP OS=Homo sapiens OX=9606 GN=FAP PE=1 SV=1;sp|Q12884|SEPR_HUMAN Prolyl endopeptidase FAP OS=Homo sapiens OX=9606	Prolyl endopeptidase FAP;Antiplasmin-cleaving enzyme FAP, soluble form	FAP		0.125887	0.0832253		0.08548	0.0567822		0.126607	0.0700037	14	14	14	21.6	21.6	21.6	84.861	0	29.769	7361400000	98	B4DLR2;A0A0D9SEN1;Q12884;C9J131;Q12884-2	B4DLR2;A0A0D9SEN1;Q12884				28.6162	28.7864	29.3206	29.4527	28.5875	28.9428	29.4635	29.2879	29.0348	28.7645	29.3608	29.3487
sp|Q8WVX9|FACR1_HUMAN Fatty acyl-CoA reductase 1 OS=Homo sapiens OX=9606 GN=FAR1 PE=1 SV=1;tr|E9PNW8|E9PNW8_HUMAN Fatty acyl-CoA reductase (Fragment) OS=Homo sapiens OX=9606 GN=FAR1 PE=1 SV=1	Fatty acyl-CoA reductase 1	FAR1		0.192483	0.143506		0.248669	0.246434		0.268472	0.19497	25	25	25	36.1	36.1	36.1	59.356	0	139.12	136580000000	296	Q8WVX9;E9PNW8;E9PPB8	Q8WVX9;E9PNW8	184;450			33.6007	33.717	33.0113	32.8772	33.723	33.8734	32.5703	32.6277	33.8965	33.6865	33.0569	33.1403
sp|Q96K12|FACR2_HUMAN Fatty acyl-CoA reductase 2 OS=Homo sapiens OX=9606 GN=FAR2 PE=1 SV=1;tr|F8VX60|F8VX60_HUMAN Fatty acyl-CoA reductase OS=Homo sapiens OX=9606 GN=FAR2 PE=1 SV=1	Fatty acyl-CoA reductase 2	FAR2		0.0593377	-0.0472183		0.466268	-0.323153		0.276167	-0.185186	7	7	7	15	15	15	59.438	0	17.687	4635800000	45	Q96K12;F8VX60;Q96K12-2;H0YIE0	Q96K12;F8VX60				28.7664	28.9337	27.9141	27.9858	29.0519	29.2829	28.3566	28.0124	28.5837	28.4613	28.1563	28.2098
sp|O95363|SYFM_HUMAN Phenylalanine--tRNA ligase, mitochondrial OS=Homo sapiens OX=9606 GN=FARS2 PE=1 SV=1;tr|A0A3B3ITR6|A0A3B3ITR6_HUMAN Phenylalanyl-tRNA synthetase OS=Homo sapiens OX=9606 GN=FARS2 PE=1 SV=1	Phenylalanine--tRNA ligase, mitochondrial	FARS2		0.00645898	-0.00266552		0.572415	0.143023		0.291965	0.070179	11	11	11	24.8	24.8	24.8	52.356	0	58.419	20070000000	84	O95363;A0A3B3ITR6;Q5JRF7	O95363;A0A3B3ITR6				30.8176	30.5553	30.4583	30.7002	30.4321	30.527	30.5483	30.4412	30.4997	30.3828	30.8659	30.7723
tr|A0A0U1RQF0|A0A0U1RQF0_HUMAN 3-hydroxyacyl-[acyl-carrier-protein] dehydratase OS=Homo sapiens OX=9606 GN=FASN PE=1 SV=1;sp|P49327|FAS_HUMAN Fatty acid synthase OS=Homo sapiens OX=9606 GN=FASN PE=1 SV=3	Fatty acid synthase;[Acyl-carrier-protein] S-acetyltransferase;[Acyl-carrier-protein] S-malonyltransferase;3-oxoacyl-[acyl-carrier-protein] synthase;3-oxoacyl-[acyl-carrier-protein] reductase;3-hydroxyacyl-[acyl-carrier-protein] dehydratase;Enoyl-[acyl-carrier-protein] reductase;Oleoyl-[acyl-carrier-protein] hydrolase	FASN		0.227074	-0.0578027		0.0547475	-0.0251412		0.134551	-0.041472	56	56	56	27.3	27.3	27.3	273.2	0	201.34	51299000000	358	A0A0U1RQF0;P49327;A0A0U1RRG3;A0A1B0GTR5	A0A0U1RQF0;P49327	680			31.7931	31.9378	31.8463	32.1111	31.4707	32.1183	32.0031	31.9655	31.7548	31.7682	32.0791	31.8549
sp|Q9NYY8|FAKD2_HUMAN FAST kinase domain-containing protein 2, mitochondrial OS=Homo sapiens OX=9606 GN=FASTKD2 PE=1 SV=1;sp|Q9NYY8-2|FAKD2_HUMAN Isoform 2 of FAST kinase domain-containing protein 2, mitochondrial OS=Homo sapiens OX=9606 GN=FASTKD2	FAST kinase domain-containing protein 2	FASTKD2		0.509058	-0.111521		0.224429	-0.0475173		0.418696	-0.079519	23	23	23	29.9	29.9	29.9	81.462	0	143.34	52676000000	242	Q9NYY8;Q9NYY8-2	Q9NYY8;Q9NYY8-2	534;610;682			32.048	32.2508	32.0139	31.7916	32.1128	32.075	31.8037	31.8568	31.9985	31.9165	31.9184	31.8248
sp|Q7L8L6|FAKD5_HUMAN FAST kinase domain-containing protein 5, mitochondrial OS=Homo sapiens OX=9606 GN=FASTKD5 PE=1 SV=1	FAST kinase domain-containing protein 5	FASTKD5		0.168918	0.0830564		0.348875	-0.178165		0.105664	-0.0475543	12	12	12	19	19	19	86.573	0	105.38	16677000000	90	Q7L8L6	Q7L8L6				30.2955	30.2587	30.0901	30.0415	30.682	30.6164	30.2203	30.2119	30.5065	30.5714	29.7936	30.1465
tr|M0R0P1|M0R0P1_HUMAN rRNA 2-O-methyltransferase fibrillarin (Fragment) OS=Homo sapiens OX=9606 GN=FBL PE=1 SV=1;tr|M0R299|M0R299_HUMAN rRNA 2-O-methyltransferase fibrillarin (Fragment) OS=Homo sapiens OX=9606 GN=FBL PE=1 SV=1;tr|M0QXL5|M0QXL5_HUMAN rRN	rRNA 2-O-methyltransferase fibrillarin	FBL	+	1.37959	0.178137		0.853112	0.22903		1.15488	0.203584	5	5	5	24.1	24.1	24.1	24.544	0	10.847	5055200000	25	M0R0P1;M0R299;M0QXL5;M0R2Q4;P22087;M0R2U2;M0R1H0;M0R2B0;A6NHQ2	M0R0P1;M0R299;M0QXL5;M0R2Q4;P22087				28.5104	28.5965	28.6755	28.3883	28.8073	28.6057	28.249	28.3051	28.6831	28.7932	28.656	28.751
tr|J3KNZ9|J3KNZ9_HUMAN Probable fibrosin-1 OS=Homo sapiens OX=9606 GN=FBRS PE=1 SV=1;sp|Q9HAH7|FBRS_HUMAN Probable fibrosin-1 OS=Homo sapiens OX=9606 GN=FBRS PE=1 SV=3;sp|Q9HAH7-1|FBRS_HUMAN Isoform 1 of Probable fibrosin-1 OS=Homo sapiens OX=9606 GN=FBRS	Probable fibrosin-1	FBRS		0.201707	0.0330162		0.540016	0.0770736		0.459394	0.0550449	23	23	23	25.2	25.2	25.2	103.77	0	87.574	32872000000	238	J3KNZ9;Q9HAH7;Q9HAH7-1;H3BRE6	J3KNZ9;Q9HAH7;Q9HAH7-1				31.418	31.1977	31.3108	31.253	31.1049	31.3092	31.3068	31.2822	31.3006	31.4567	31.2521	31.302
tr|A0A804HK63|A0A804HK63_HUMAN F-box only protein 11 OS=Homo sapiens OX=9606 GN=FBXO11 PE=4 SV=1;sp|Q86XK2-6|FBX11_HUMAN Isoform 6 of F-box only protein 11 OS=Homo sapiens OX=9606 GN=FBXO11;sp|Q86XK2|FBX11_HUMAN F-box only protein 11 OS=Homo sapiens OX=960	F-box only protein 11	FBXO11		0.0293245	-0.0211625		0.0602117	0.0401964		0.0190593	0.00951695	8	8	8	13.2	13.2	13.2	97.334	0	30.539	3916900000	54	A0A804HK63;Q86XK2-6;Q86XK2;Q86XK2-5;Q86XK2-3;C9IYF0;Q86XK2-4;H0YAV3;Q86XK2-2	A0A804HK63;Q86XK2-6;Q86XK2;Q86XK2-5;Q86XK2-3				28.1498	28.2975	28.5326	28.0951	28.3806	28.1733	28.076	28.1996	28.1211	27.8953	28.0584	28.9154
tr|F6UZG9|F6UZG9_HUMAN DNA helicase OS=Homo sapiens OX=9606 GN=FBH1 PE=1 SV=1;sp|Q8NFZ0|FBH1_HUMAN F-box DNA helicase 1 OS=Homo sapiens OX=9606 GN=FBH1 PE=1 SV=2;sp|Q8NFZ0-2|FBH1_HUMAN Isoform 2 of F-box DNA helicase 1 OS=Homo sapiens OX=9606 GN=FBH1	F-box only protein 18	FBXO18		0.0692432	-0.0211124		0.660322	0.43751		0.374977	0.208199	7	7	7	9	9	9	110.91	0	5.8649	820360000	19	F6UZG9;Q8NFZ0;Q8NFZ0-2	F6UZG9;Q8NFZ0;Q8NFZ0-2				26.0762	26.1361	26.2112	26.1391	25.8897	24.794	25.9204	26.124	25.875	26.3834	26.1515	26.0682
tr|H0YIE9|H0YIE9_HUMAN F-box only protein 21 (Fragment) OS=Homo sapiens OX=9606 GN=FBXO21 PE=1 SV=1;sp|O94952-1|FBX21_HUMAN Isoform 2 of F-box only protein 21 OS=Homo sapiens OX=9606 GN=FBXO21;sp|O94952|FBX21_HUMAN F-box only protein 21 OS=Homo sapiens OX=	F-box only protein 21	FBXO21		0.348894	-0.243881		0.675169	-0.413848		0.766137	-0.328865	2	2	2	3	3	3	59.162	0.00043706	2.9156	1774300000	18	H0YIE9;O94952-1;O94952	H0YIE9;O94952-1;O94952				26.9017	27.4277	27.2032	26.8486	27.3778	27.3714	26.8916	27.4205	26.0591	27.1997	27.1584	26.9887
sp|P37268-5|FDFT_HUMAN Isoform 5 of Squalene synthase OS=Homo sapiens OX=9606 GN=FDFT1;sp|P37268|FDFT_HUMAN Squalene synthase OS=Homo sapiens OX=9606 GN=FDFT1 PE=1 SV=1;tr|E9PNM1|E9PNM1_HUMAN Squalene synthase OS=Homo sapiens OX=9606 GN=FDFT1 PE=1 SV=1;tr|	Squalene synthase	FDFT1		0.075411	-0.0586238		0.135119	0.157768		0.0539188	0.049572	7	7	7	23.8	23.8	23.8	43.06	0	25.543	5186100000	60	P37268-5;P37268;E9PNM1;A0A1W2PQ47;P37268-2;P37268-4;P37268-3;E9PJG4;E9PS69	P37268-5;P37268;E9PNM1;A0A1W2PQ47;P37268-2;P37268-4;P37268-3				28.801	29.2213	28.4799	28.3358	29.1632	29.1688	27.9742	27.6662	29.1932	28.7012	28.3572	28.3518
sp|P14324-2|FPPS_HUMAN Isoform 2 of Farnesyl pyrophosphate synthase OS=Homo sapiens OX=9606 GN=FDPS;sp|P14324|FPPS_HUMAN Farnesyl pyrophosphate synthase OS=Homo sapiens OX=9606 GN=FDPS PE=1 SV=4;tr|A0A087X1D8|A0A087X1D8_HUMAN Farnesyl pyrophosphate synthas	Farnesyl pyrophosphate synthase	FDPS		0.314382	0.110054		0.404156	0.133078		0.549892	0.121566	11	11	11	28.6	28.6	28.6	40.532	0	144.38	140170000000	105	P14324-2;P14324;A0A087X1D8;A0A087WVN4;A0A087WTP2;A0A087X090	P14324-2;P14324;A0A087X1D8;A0A087WVN4	33			33.4658	33.3246	33.1674	33.4125	33.2385	33.4836	33.3239	33.2321	33.5455	33.6322	33.5745	33.0582
sp|Q8N441|FGRL1_HUMAN Fibroblast growth factor receptor-like 1 OS=Homo sapiens OX=9606 GN=FGFRL1 PE=1 SV=1	Fibroblast growth factor receptor-like 1	FGFRL1		0.236697	-0.11161		0.292136	0.109252		0.00264577	-0.00117898	15	15	15	23.6	23.6	23.6	54.536	0	31.222	37551000000	130	Q8N441;D6RBN8;D6REM7	Q8N441				31.4527	31.3829	31.9842	31.5538	31.1969	31.3743	31.3406	31.5784	31.3061	31.2606	31.5072	31.8532
sp|Q9Y613|FHOD1_HUMAN FH1/FH2 domain-containing protein 1 OS=Homo sapiens OX=9606 GN=FHOD1 PE=1 SV=3	FH1/FH2 domain-containing protein 1	FHOD1		0.153672	-0.0442119		0.198433	0.0610619		0.0286497	0.008425	29	29	29	30.2	30.2	30.2	126.55	0	155.47	31580000000	235	Q9Y613;J3KTH7;H3BVE7	Q9Y613	1053			31.0868	31.1548	31.3837	31.4175	30.8755	31.2442	31.1864	31.3157	31.1044	31.0813	31.3783	31.302
tr|Q60FE5|Q60FE5_HUMAN Filamin-A OS=Homo sapiens OX=9606 GN=FLNA PE=1 SV=1		FLNA		0.0740023	-0.0246472	+	2.14953	0.386723		0.587506	0.181038	151	2	2	54.6	0.6	0.6	278.22	0	13.55	6810300000	33	Q60FE5	Q60FE5	270;633;1289;2562			29.0579	28.8816	29.3342	29.3606	28.4816	28.79	28.8264	28.8909	29.1656	29.0365	29.1669	29.1668
sp|P21333-2|FLNA_HUMAN Isoform 2 of Filamin-A OS=Homo sapiens OX=9606 GN=FLNA;sp|P21333|FLNA_HUMAN Filamin-A OS=Homo sapiens OX=9606 GN=FLNA PE=1 SV=4;tr|A0A7P0NMY4|A0A7P0NMY4_HUMAN Filamin-A OS=Homo sapiens OX=9606 GN=FLNA PE=1 SV=1	Filamin-A	FLNA		0.116548	0.0446911		0.205281	0.102273		0.195779	0.073482	151	151	2	55	55	1	280.01	0	323.31	472290000000	1399	P21333-2;P21333;A0A7P0NMY4;F8WE98;A0A087WWY3;A0A7I2V3E6;H0Y5C6;H0Y5F3;A0A669KBC6;H7C2E7	P21333-2;P21333;A0A7P0NMY4	297;660;1316;2581			34.9392	34.9671	35.1286	35.3984	34.6204	34.9276	35.2817	35.3733	34.927	35.1178	35.3945	35.1728
sp|O75369-2|FLNB_HUMAN Isoform 2 of Filamin-B OS=Homo sapiens OX=9606 GN=FLNB;sp|O75369-9|FLNB_HUMAN Isoform 9 of Filamin-B OS=Homo sapiens OX=9606 GN=FLNB;sp|O75369|FLNB_HUMAN Filamin-B OS=Homo sapiens OX=9606 GN=FLNB PE=1 SV=2;sp|O75369-8|FLNB_HUMAN Isof	Filamin-B	FLNB		0.172267	0.0716119		0.450915	0.204582		0.379555	0.138097	74	63	63	36.2	33	33	275.66	0	228.04	40013000000	384	O75369-2;O75369-9;O75369;O75369-8;O75369-6;O75369-3;A0A804HK76;A0A804HL72;O75369-5;O75369-4;E7EN95;O75369-7;A0A804HJC2;H7C5L4;A0A0C4DGA1	O75369-2;O75369-9;O75369;O75369-8;O75369-6;O75369-3;A0A804HK76;A0A804HL72;O75369-5;O75369-4;E7EN95;O75369-7				31.3135	31.3507	31.6843	31.8028	31.0781	31.1511	31.5871	31.8031	31.3916	31.4927	31.8717	31.6819
sp|Q14315-2|FLNC_HUMAN Isoform 2 of Filamin-C OS=Homo sapiens OX=9606 GN=FLNC;sp|Q14315|FLNC_HUMAN Filamin-C OS=Homo sapiens OX=9606 GN=FLNC PE=1 SV=3	Filamin-C	FLNC		0.172968	0.0451031		0.600016	0.164525		0.461249	0.104814	97	88	85	40.4	39.1	37.6	287.28	0	323.31	97942000000	583	Q14315-2;Q14315	Q14315-2;Q14315	2250			32.6901	32.8299	32.97	33.0302	32.4552	32.7843	32.8172	32.9858	32.801	32.8796	33.1144	32.9057
sp|O75955|FLOT1_HUMAN Flotillin-1 OS=Homo sapiens OX=9606 GN=FLOT1 PE=1 SV=3;tr|A0A140T9R1|A0A140T9R1_HUMAN Flotillin (Fragment) OS=Homo sapiens OX=9606 GN=FLOT1 PE=1 SV=1;sp|O75955-2|FLOT1_HUMAN Isoform 2 of Flotillin-1 OS=Homo sapiens OX=9606 GN=FLOT1;tr	Flotillin-1	FLOT1		0.00138093	0.000242233		0.440092	0.181135		0.281542	0.0906887	24	24	24	57.8	57.8	57.8	47.355	0	67.969	23794000000	178	O75955;A0A140T9R1;O75955-2;A2AB09;A0A140T9X0;A0A140T9W4;A2AB10;A2AB12;A0A140T959;A0A140T9C3;A0A0G2JJQ6;A2AB13;A2AB11;A0A140T974;A0A140T907;A0A140T910;A0A140T957;A0A140T9B1;A0A140T905;A2ABJ5	O75955;A0A140T9R1;O75955-2;A2AB09;A0A140T9X0;A0A140T9W4	307			31.0079	30.8313	30.8672	30.7799	31.0183	30.978	30.4701	30.2963	30.851	30.7903	30.9244	30.9216
tr|J3QLD9|J3QLD9_HUMAN Flotillin OS=Homo sapiens OX=9606 GN=FLOT2 PE=1 SV=1;tr|E7EMK3|E7EMK3_HUMAN Flotillin OS=Homo sapiens OX=9606 GN=FLOT2 PE=1 SV=1;sp|Q14254|FLOT2_HUMAN Flotillin-2 OS=Homo sapiens OX=9606 GN=FLOT2 PE=1 SV=2;tr|K7EKW9|K7EKW9_HUMAN Flot	Flotillin-2	FLOT2		0.624793	-0.120218		0.436624	-0.0468225		0.569487	-0.0835204	38	38	38	70.6	70.6	70.6	47.142	0	221	97397000000	362	J3QLD9;E7EMK3;Q14254;K7EKW9	J3QLD9;E7EMK3;Q14254;K7EKW9	357			32.7473	32.7829	33.1189	33.0182	32.8209	32.736	32.8627	32.9541	32.7945	32.8298	32.8061	32.7561
sp|O95466-2|FMNL1_HUMAN Isoform 2 of Formin-like protein 1 OS=Homo sapiens OX=9606 GN=FMNL1;sp|O95466|FMNL1_HUMAN Formin-like protein 1 OS=Homo sapiens OX=9606 GN=FMNL1 PE=1 SV=3;sp|O95466-3|FMNL1_HUMAN Isoform 3 of Formin-like protein 1 OS=Homo sapiens OX	Formin-like protein 1	FMNL1		0.286115	0.53712		0.156098	0.037488		0.21499	0.287304	12	12	12	16.3	16.3	16.3	122.41	0	15.589	2026000000	37	O95466-2;O95466;O95466-3;K7EK60;K7EJE6;A0A0A0MR62;K7ERL1	O95466-2;O95466;O95466-3;K7EK60;K7EJE6		1031		27.6636	27.524	24.4353	27.4777	27.3339	27.424	27.3247	27.0165	27.3476	27.2971	27.3527	27.2516
sp|Q8IVF7|FMNL3_HUMAN Formin-like protein 3 OS=Homo sapiens OX=9606 GN=FMNL3 PE=1 SV=3;tr|F8W1F5|F8W1F5_HUMAN Formin-like protein 3 OS=Homo sapiens OX=9606 GN=FMNL3 PE=1 SV=1;sp|Q8IVF7-3|FMNL3_HUMAN Isoform 3 of Formin-like protein 3 OS=Homo sapiens OX=960	Formin-like protein 3	FMNL3		0.612415	-0.208409		0.713503	-0.328199		0.924132	-0.268304	21	21	12	18.8	18.8	12.5	117.21	0	39.903	7383700000	96	Q8IVF7;F8W1F5;Q8IVF7-3;Q8IVF7-2;F8VYL1	Q8IVF7;F8W1F5;Q8IVF7-3;Q8IVF7-2				29.2014	29.1851	29.2943	29.0545	29.3983	28.8676	29.6505	29.298	28.6146	29.2791	28.8318	29.1762
sp|Q9Y2H6-2|FND3A_HUMAN Isoform 2 of Fibronectin type-III domain-containing protein 3A OS=Homo sapiens OX=9606 GN=FNDC3A;sp|Q9Y2H6|FND3A_HUMAN Fibronectin type-III domain-containing protein 3A OS=Homo sapiens OX=9606 GN=FNDC3A PE=1 SV=4;tr|G5E9X3|G5E9X3_HU	Fibronectin type-III domain-containing protein 3A	FNDC3A		0.0371208	-0.0140052		0.50786	0.0918627		0.159178	0.0389287	18	18	18	21.6	21.6	21.6	125.82	0	64.869	14459000000	157	Q9Y2H6-2;Q9Y2H6;G5E9X3;A0A087X1M6;H7C507	Q9Y2H6-2;Q9Y2H6;G5E9X3				30.2108	30.1914	30.3614	29.8503	30.1565	30.0073	29.9811	30.0454	30.266	30.2673	30.0112	30.0135
sp|Q53EP0|FND3B_HUMAN Fibronectin type III domain-containing protein 3B OS=Homo sapiens OX=9606 GN=FNDC3B PE=1 SV=2;sp|Q53EP0-2|FND3B_HUMAN Isoform 2 of Fibronectin type III domain-containing protein 3B OS=Homo sapiens OX=9606 GN=FNDC3B	Fibronectin type III domain-containing protein 3B	FNDC3B		0.0161266	0.00208998		0.0778261	-0.0117469		0.0399904	-0.00482845	25	25	25	21.8	21.8	21.8	132.89	0	316.71	33397000000	220	Q53EP0;Q53EP0-2;C9JKH7	Q53EP0;Q53EP0-2	1156			31.3351	31.2763	31.3858	31.2384	31.2179	31.2749	31.4017	31.3965	31.2884	31.2934	31.3975	31.2647
sp|Q5VW36|FOCAD_HUMAN Focadhesin OS=Homo sapiens OX=9606 GN=FOCAD PE=1 SV=1	Focadhesin	FOCAD		0.0754008	-0.0207529	+	1.36351	0.173123		0.374486	0.076185	15	15	5	7.7	7.7	3.4	200.07	0	34.092	8012300000	130	Q5VW36;S4R450;S4R3N8	Q5VW36				29.2418	29.3711	29.132	29.5358	29.0822	29.2727	29.0734	29.0768	29.2464	29.3507	29.403	29.1975
sp|Q99958|FOXC2_HUMAN Forkhead box protein C2 OS=Homo sapiens OX=9606 GN=FOXC2 PE=1 SV=1	Forkhead box protein C2	FOXC2		0.373022	0.0720973	+	1.88753	0.298666		1.10183	0.185382	17	17	17	44.9	44.9	44.9	53.719	0	125.18	41370000000	175	Q99958;Q12948;M0R279;Q12952;P55316	Q99958	34;38;52;83	219		31.6047	31.5434	31.7823	31.4862	31.3354	31.5731	31.2822	31.3195	31.5604	31.7027	31.6281	31.8137
sp|Q12947|FOXF2_HUMAN Forkhead box protein F2 OS=Homo sapiens OX=9606 GN=FOXF2 PE=1 SV=2	Forkhead box protein F2	FOXF2		0.466097	-0.184696		0.948328	-0.309767		1.06689	-0.247231	4	4	4	9.7	9.7	9.7	45.993	0	29.887	6679900000	54	Q12947;Q12946	Q12947				28.8182	28.9776	29.1904	29.1308	29.0292	29.2657	29.1128	29.2095	28.9031	28.8906	28.4115	29.173
sp|Q9UPW0-2|FOXJ3_HUMAN Isoform 2 of Forkhead box protein J3 OS=Homo sapiens OX=9606 GN=FOXJ3;sp|Q9UPW0|FOXJ3_HUMAN Forkhead box protein J3 OS=Homo sapiens OX=9606 GN=FOXJ3 PE=1 SV=2;tr|C9JVP0|C9JVP0_HUMAN Forkhead box J3, isoform CRA_b (Fragment) OS=Homo	Forkhead box protein J3	FOXJ3		0.227481	-0.0615873		0.33964	-0.0885491		0.431982	-0.0750682	15	15	14	25.5	25.5	23.6	65.533	0	99.653	15271000000	99	Q9UPW0-2;Q9UPW0;C9JVP0;H7C1Y6;F6VXT0;C9JXI1	Q9UPW0-2;Q9UPW0;C9JVP0	456			30.1036	30.2979	30.2098	30.2359	30.14	30.1814	30.3432	30.2904	29.8949	30.0991	30.2407	30.3662
tr|A0A0B4J2F3|A0A0B4J2F3_HUMAN Forkhead box protein P1 OS=Homo sapiens OX=9606 GN=FOXP1 PE=1 SV=2;tr|A0A3B3IST6|A0A3B3IST6_HUMAN Forkhead box protein P1 (Fragment) OS=Homo sapiens OX=9606 GN=FOXP1 PE=1 SV=1;sp|Q9H334-4|FOXP1_HUMAN Isoform 4 of Forkhead box	Forkhead box protein P1	FOXP1		0.0626517	0.0300012		0.113088	-0.0460167		0.0214222	-0.00800776	6	6	6	16.7	16.7	16.7	64.648	0	10.984	2455500000	36	A0A0B4J2F3;A0A3B3IST6;Q9H334-4;Q9H334;A0A3B3IST0;A0A3B3IT66;H0Y882;A0A3B3IS87;G5E965;A0A3B3IRS5;A0A3B3IUB6;A0A3B3IRW5;Q9H334-6;Q9H334-3;Q9H334-7;C9J0F0;Q9H334-8;A0A3B3IT14;C9IYY1;A0A3B3IU15;A0A3B3IU08;C9J5T4;A0A3B3ISQ6;A0A3B3IT26;A0A087X2G3;A0A3B3ISA4	A0A0B4J2F3;A0A3B3IST6;Q9H334-4;Q9H334;A0A3B3IST0;A0A3B3IT66;H0Y882;A0A3B3IS87;G5E965;A0A3B3IRS5;A0A3B3IUB6;A0A3B3IRW5;Q9H334-6;Q9H334-3;Q9H334-7;C9J0F0;Q9H334-8;A0A3B3IT14				27.3982	27.3655	27.8484	27.3918	27.4644	27.503	27.5077	27.8329	27.3357	27.3178	27.6407	27.8298
sp|Q9P2Q2|FRM4A_HUMAN FERM domain-containing protein 4A OS=Homo sapiens OX=9606 GN=FRMD4A PE=1 SV=3;tr|A0A0J9YYA7|A0A0J9YYA7_HUMAN FERM domain-containing protein 4A (Fragment) OS=Homo sapiens OX=9606 GN=FRMD4A PE=1 SV=1	FERM domain-containing protein 4A	FRMD4A		0.0636476	0.100485		0.226969	-0.23556		0.0622895	-0.0675375	8	8	8	11.3	11.3	11.3	115.46	0	30.949	1072800000	29	Q9P2Q2;A0A0J9YYA7;Q5T376;C9J7M5;C9JA15;A0A1W2PQE7;C9JAW0;C9J6Q2;Q9Y2L6-2;Q9Y2L6	Q9P2Q2;A0A0J9YYA7				26.7647	26.5894	25.1414	26.6516	26.6823	26.7969	26.6092	26.4028	25.1628	26.7954	26.7278	26.863
tr|H0YKW6|H0YKW6_HUMAN FERM domain containing 5, isoform CRA_b OS=Homo sapiens OX=9606 GN=FRMD5 PE=1 SV=1;tr|H0Y5N1|H0Y5N1_HUMAN FERM domain-containing protein 5 (Fragment) OS=Homo sapiens OX=9606 GN=FRMD5 PE=1 SV=1;tr|B5MC67|B5MC67_HUMAN FERM domain-conta	FERM domain-containing protein 5	FRMD5		0.621123	0.86839		0.678732	-0.372412		0.175368	0.247989	4	4	4	16.2	16.2	16.2	46.323	0	12.223	1561400000	16	H0YKW6;H0Y5N1;B5MC67;Q7Z6J6-2;Q7Z6J6;H0YNI9;A0A087WVP2;F8WCI0	H0YKW6;H0Y5N1;B5MC67;Q7Z6J6-2;Q7Z6J6;H0YNI9;A0A087WVP2				27.1822	24.5622	25.2978	26.7225	27.167	27.1732	27.1395	27.2483	27.1634	26.9752	27.0737	26.0261
sp|O94915|FRYL_HUMAN Protein furry homolog-like OS=Homo sapiens OX=9606 GN=FRYL PE=1 SV=2;tr|F2Z2S2|F2Z2S2_HUMAN Protein furry homolog-like OS=Homo sapiens OX=9606 GN=FRYL PE=1 SV=1;tr|A0A6E1XQM6|A0A6E1XQM6_HUMAN Protein furry homolog-like OS=Homo sapiens	Protein furry homolog-like	FRYL		0.248989	-0.10626		0.246192	0.155987		0.0451625	0.0248637	14	14	14	5.6	5.6	5.6	339.59	0	55.924	4176300000	54	O94915;F2Z2S2;A0A6E1XQM6;H0Y9X0;A0A286YEZ9;A0A2C9F2R7;A0A669KB90;D6R9B9	O94915;F2Z2S2;A0A6E1XQM6				28.2787	28.3009	28.4435	28.6386	27.5436	28.254	28.3548	28.4605	28.093	28.1085	28.7486	28.2867
sp|Q8IY81|SPB1_HUMAN pre-rRNA 2-O-ribose RNA methyltransferase FTSJ3 OS=Homo sapiens OX=9606 GN=FTSJ3 PE=1 SV=2	pre-rRNA processing protein FTSJ3	FTSJ3		0.225534	-0.1257		0.268165	0.0979767		0.0283704	-0.0138614	10	10	10	11.6	11.6	11.6	96.557	0	10.633	4157800000	42	Q8IY81;J3KS74;J3QSE2;J3KS36	Q8IY81				28.2564	28.2618	28.9807	28.2292	28.1385	28.4396	28.1472	28.108	27.9213	28.4567	28.4508	28.3965
sp|Q9BYC5|FUT8_HUMAN Alpha-(1,6)-fucosyltransferase OS=Homo sapiens OX=9606 GN=FUT8 PE=1 SV=2;tr|A0A669KAW1|A0A669KAW1_HUMAN Alpha-(1,6)-fucosyltransferase OS=Homo sapiens OX=9606 GN=FUT8 PE=1 SV=1;tr|G3XAD2|G3XAD2_HUMAN Alpha-(1,6)-fucosyltransferase OS=H	Alpha-(1,6)-fucosyltransferase	FUT8		0.185093	0.0720472		0.366551	-0.118978		0.0741964	-0.0234652	41	41	41	50.8	50.8	50.8	66.515	0	216.02	84542000000	398	Q9BYC5;A0A669KAW1;G3XAD2;Q9BYC5-3;Q9BYC5-2;Q9BYC5-4	Q9BYC5;A0A669KAW1;G3XAD2;Q9BYC5-3;Q9BYC5-2	63;523			32.6825	32.5353	32.5986	32.3928	32.7837	32.76	32.7223	32.7073	32.9044	32.8094	32.4719	32.3117
tr|H6UMI1|H6UMI1_HUMAN GABARAP-a OS=Homo sapiens OX=9606 GN=GABARAP PE=1 SV=1;sp|O95166|GBRAP_HUMAN Gamma-aminobutyric acid receptor-associated protein OS=Homo sapiens OX=9606 GN=GABARAP PE=1 SV=1;tr|I3L3J4|I3L3J4_HUMAN Gamma-aminobutyric acid receptor-ass	Gamma-aminobutyric acid receptor-associated protein;Gamma-aminobutyric acid receptor-associated protein-like 1	GABARAP;GABARAPL1		0.501045	-0.354278		0.5282	0.845799		0.1562	0.245761	2	2	2	26.5	26.5	26.5	11.658	0	3.9363	2020400000	15	H6UMI1;O95166;I3L3J4;F5GZY7;Q9H0R8;Q9H0R8-2	H6UMI1;O95166;I3L3J4;F5GZY7;Q9H0R8;Q9H0R8-2				27.1023	27.4765	28.1835	27.346	25.199	25.0565	27.8355	27.2171	27.2973	26.5053	27.4627	27.426
sp|Q10472|GALT1_HUMAN Polypeptide N-acetylgalactosaminyltransferase 1 OS=Homo sapiens OX=9606 GN=GALNT1 PE=1 SV=1;tr|K7EJV8|K7EJV8_HUMAN Polypeptide N-acetylgalactosaminyltransferase 1 OS=Homo sapiens OX=9606 GN=GALNT1 PE=1 SV=1	Polypeptide N-acetylgalactosaminyltransferase 1;Polypeptide N-acetylgalactosaminyltransferase 1 soluble form	GALNT1		1.25302	-0.150876	+	2.59754	-0.329602	+	2.20348	-0.240239	12	12	10	25.2	25.2	23.3	64.218	0	41.583	12276000000	99	Q10472;K7EJV8;Q10472-2	Q10472;K7EJV8				29.86	29.9431	29.9275	29.8007	30.0669	30.1583	30.0439	29.9771	29.6994	29.6683	29.8945	29.6656
sp|Q10471|GALT2_HUMAN Polypeptide N-acetylgalactosaminyltransferase 2 OS=Homo sapiens OX=9606 GN=GALNT2 PE=1 SV=1;sp|Q10471-2|GALT2_HUMAN Isoform 2 of Polypeptide N-acetylgalactosaminyltransferase 2 OS=Homo sapiens OX=9606 GN=GALNT2	Polypeptide N-acetylgalactosaminyltransferase 2;Polypeptide N-acetylgalactosaminyltransferase 2 soluble form	GALNT2		0.322912	0.0707569		0.0930674	-0.0289087		0.0884572	0.0209241	23	23	22	34.2	34.2	34.2	64.732	0	170.13	39434000000	184	Q10471;Q10471-2	Q10471;Q10471-2				31.5993	31.4561	31.5895	31.3967	31.7043	31.7524	31.3841	31.5994	31.3667	31.6225	31.7419	31.5935
sp|Q86SF2|GALT7_HUMAN N-acetylgalactosaminyltransferase 7 OS=Homo sapiens OX=9606 GN=GALNT7 PE=1 SV=1;tr|H0YAH3|H0YAH3_HUMAN Polypeptide N-acetylgalactosaminyltransferase (Fragment) OS=Homo sapiens OX=9606 GN=GALNT7 PE=1 SV=1	N-acetylgalactosaminyltransferase 7;Polypeptide N-acetylgalactosaminyltransferase	GALNT7		0.590575	0.159456		0.571217	0.166812		0.708681	0.163134	12	12	12	20.1	20.1	20.1	75.388	0	59.896	16984000000	93	Q86SF2;H0YAH3;E9PBY3;H0YAK0	Q86SF2;H0YAH3				30.5609	30.1366	30.0673	30.2987	30.392	30.0766	30.5302	30.0352	30.4093	30.3958	30.2935	30.6027
sp|Q14697|GANAB_HUMAN Neutral alpha-glucosidase AB OS=Homo sapiens OX=9606 GN=GANAB PE=1 SV=3;tr|F5H6X6|F5H6X6_HUMAN Neutral alpha-glucosidase AB OS=Homo sapiens OX=9606 GN=GANAB PE=1 SV=1	Neutral alpha-glucosidase AB	GANAB		0.0249967	-0.0133524		0.683997	-0.234174		0.39281	-0.123763	24	24	1	36	36	3.4	106.87	0	171.22	49720000000	239	Q14697;F5H6X6	Q14697;F5H6X6				31.9637	32.0096	31.5974	31.7347	32.123	32.0745	32.1193	31.872	32.2508	31.8039	31.6373	31.56
sp|P04406|G3P_HUMAN Glyceraldehyde-3-phosphate dehydrogenase OS=Homo sapiens OX=9606 GN=GAPDH PE=1 SV=3;sp|P04406-2|G3P_HUMAN Isoform 2 of Glyceraldehyde-3-phosphate dehydrogenase OS=Homo sapiens OX=9606 GN=GAPDH;tr|E7EUT5|E7EUT5_HUMAN Glyceraldehyde-3-pho	Glyceraldehyde-3-phosphate dehydrogenase	GAPDH		0.462424	-0.176684		0.434764	-0.161038		0.616737	-0.168861	12	12	12	37.6	37.6	37.6	36.053	0	25.788	9771700000	101	P04406;P04406-2;E7EUT5	P04406;P04406-2;E7EUT5				29.691	29.8999	29.3665	29.4967	29.6059	29.817	29.3108	29.6578	29.6813	29.0815	29.5202	29.4643
sp|Q14C86-4|GAPD1_HUMAN Isoform 4 of GTPase-activating protein and VPS9 domain-containing protein 1 OS=Homo sapiens OX=9606 GN=GAPVD1;sp|Q14C86-5|GAPD1_HUMAN Isoform 5 of GTPase-activating protein and VPS9 domain-containing protein 1 OS=Homo sapiens OX=960	GTPase-activating protein and VPS9 domain-containing protein 1	GAPVD1		0.287106	-0.0687914		0.74067	-0.166703		0.606635	-0.117747	29	29	29	24	24	24	160.6	0	190.36	45791000000	215	Q14C86-4;Q14C86-5;Q14C86-2;Q14C86;Q14C86-6;F8W9S7;Q14C86-3;C9IZ08;B4DGD8;B0QZ65;H0Y7I9;H0Y4E7;A0A0A0MQV8;C9IZX9	Q14C86-4;Q14C86-5;Q14C86-2;Q14C86;Q14C86-6;F8W9S7;Q14C86-3;C9IZ08	457			31.7248	31.5604	31.6967	31.9531	31.5774	31.8008	31.968	31.9804	31.6123	31.7342	31.7834	31.5299
sp|Q92908|GATA6_HUMAN Transcription factor GATA-6 OS=Homo sapiens OX=9606 GN=GATA6 PE=1 SV=2;sp|Q92908-2|GATA6_HUMAN Isoform 2 of Transcription factor GATA-6 OS=Homo sapiens OX=9606 GN=GATA6	Transcription factor GATA-6	GATA6		0.085313	-0.0221539		0.0171777	-0.00555325		0.0677399	-0.0138535	12	12	12	25	25	25	60.032	0	292.78	630250000000	251	Q92908;Q92908-2;Q9BWX5	Q92908;Q92908-2	420;483;546			35.38	35.4062	35.4449	35.4139	35.2812	35.3554	35.3877	35.5544	35.142	35.3999	35.4209	35.5937
sp|Q04446|GLGB_HUMAN 1,4-alpha-glucan-branching enzyme OS=Homo sapiens OX=9606 GN=GBE1 PE=1 SV=3;tr|E9PGM4|E9PGM4_HUMAN 1,4-alpha-glucan branching enzyme OS=Homo sapiens OX=9606 GN=GBE1 PE=1 SV=1	1,4-alpha-glucan-branching enzyme	GBE1		0.270726	-0.072814		0.197416	-0.04389		0.274935	-0.058352	35	35	35	38.7	38.7	38.7	80.473	0	136.51	160180000000	387	Q04446;E9PGM4	Q04446;E9PGM4	587			33.4515	33.56	33.4692	33.8847	33.3649	33.5318	33.6843	33.6686	33.4121	33.5814	33.6113	33.4693
sp|Q92538|GBF1_HUMAN Golgi-specific brefeldin A-resistance guanine nucleotide exchange factor 1 OS=Homo sapiens OX=9606 GN=GBF1 PE=1 SV=2;tr|A0A7P0RGV0|A0A7P0RGV0_HUMAN Golgi-specific brefeldin A-resistance guanine nucleotide exchange factor 1 OS=Homo sapi	Golgi-specific brefeldin A-resistance guanine nucleotide exchange factor 1	GBF1		0.0378075	0.0194936		0.00900604	0.00405073		0.0270108	0.0117722	35	35	35	22.7	22.7	22.7	206.44	0	307.96	30939000000	249	Q92538;A0A7P0RGV0;A0A7I2YQ65;A0A669KBG8;A0A7I2V2L5;A0A7I2YQM2;Q92538-3;A0A7I2V452;Q92538-2;A0A669KB10;A0A7I2V529;A0A7I2V4K2;A0A7I2V514;A0A7I2V2L4;A0A7I2V3Y5;A0A7I2V4H1;A0A7I2V5C9;A0A7I2YQP6;A0A7I2V3J0;A0A7I2V3Q4;A0A7I2YQN6;A0A7I2V2I0;A0A7I2V3R2;A0A7I2V622;A0A7I2V3E5;A0A7I2V3S0;A0A7I2V4L8;A0A7I2V2Q1;A0A7I2V4F1;A0A7I2YQM0;A0A7I2V2Q5;A0A7I2V4M6;A0A7I2V3H2;A0A7I2V329;A0A7I2V305;A0A7I2V342;A0A7I2V4M3;…	Q92538;A0A7P0RGV0;A0A7I2YQ65;A0A669KBG8;A0A7I2V2L5;A0A7I2YQM2;Q92538-3;A0A7I2V452;Q92538-2;A0A669KB10;A0A7I2V529;A0A7I2V4K2;A0A7I2V514;A0A7I2V2L4;A0A7I2V3Y5	1047			30.8791	31.0403	31.0652	31.6475	30.8188	31.1284	31.2655	31.4814	31.0231	31.2511	31.2894	31.1465
sp|Q92616|GCN1_HUMAN eIF-2-alpha kinase activator GCN1 OS=Homo sapiens OX=9606 GN=GCN1 PE=1 SV=6	Translational activator GCN1	GCN1L1		0.00783799	0.00302219		0.266718	-0.0896177		0.143087	-0.0432978	85	85	85	32.7	32.7	32.7	292.75	0	323.31	57895000000	573	Q92616	Q92616				31.7871	32.0822	32.0793	32.2691	31.8311	32.1533	32.3024	32.3014	31.8621	31.9873	32.2318	32.1486
sp|Q9NZC3|GDE1_HUMAN Glycerophosphodiester phosphodiesterase 1 OS=Homo sapiens OX=9606 GN=GDE1 PE=1 SV=1	Glycerophosphodiester phosphodiesterase 1	GDE1		0.00275531	0.00175571		0.635089	-0.203244		0.260747	-0.100744	7	7	7	20.8	20.8	20.8	37.718	0	18.949	5660800000	54	Q9NZC3;H3BU22;H3BNA5;H3BRL5	Q9NZC3				28.2942	28.7876	28.5403	29.0779	28.7102	29.0042	29.0273	28.7783	28.9087	28.8622	28.5872	28.3488
tr|I3L2C7|I3L2C7_HUMAN Gem-associated protein 4 OS=Homo sapiens OX=9606 GN=GEMIN4 PE=1 SV=1;sp|P57678|GEMI4_HUMAN Gem-associated protein 4 OS=Homo sapiens OX=9606 GN=GEMIN4 PE=1 SV=2	Gem-associated protein 4	GEMIN4		0.390229	-0.0619559		0.768289	-0.120535		0.741402	-0.0912457	13	13	13	12.8	12.8	12.8	118.82	0	37.406	24296000000	80	I3L2C7;P57678;I3L399;I3L4A4;I3L1J7;E7EN12;I3L4M4	I3L2C7;P57678				30.8613	31.0308	31.077	31.0531	30.9398	31.082	31.0142	31.2205	30.8831	30.9216	30.8808	31.0889
sp|Q8TEQ6|GEMI5_HUMAN Gem-associated protein 5 OS=Homo sapiens OX=9606 GN=GEMIN5 PE=1 SV=3	Gem-associated protein 5	GEMIN5		0.381574	-0.105616		0.689581	-0.178071		0.785331	-0.141844	39	39	39	27.3	27.3	27.3	168.59	0	323.31	41707000000	373	Q8TEQ6	Q8TEQ6	551			31.5114	31.6468	31.6566	31.7925	31.5529	31.6981	31.7859	31.8602	31.2986	31.4446	31.7583	31.6833
sp|Q9NWZ8|GEMI8_HUMAN Gem-associated protein 8 OS=Homo sapiens OX=9606 GN=GEMIN8 PE=1 SV=1	Gem-associated protein 8	GEMIN8		0.445427	-0.222608		0.129991	0.0997801		0.101946	-0.061414	4	4	4	11.6	11.6	11.6	28.636	0	8.3875	4080300000	48	Q9NWZ8	Q9NWZ8				28.3578	28.3746	28.793	28.3237	27.8372	28.4145	27.7195	28.5882	27.8986	27.9334	28.6955	28.4311
sp|Q7L5D6|GET4_HUMAN Golgi to ER traffic protein 4 homolog OS=Homo sapiens OX=9606 GN=GET4 PE=1 SV=1;tr|C9JPA8|C9JPA8_HUMAN Golgi to ER traffic protein 4 homolog (Fragment) OS=Homo sapiens OX=9606 GN=GET4 PE=1 SV=2;tr|C9JHN8|C9JHN8_HUMAN Golgi to ER traffi	Golgi to ER traffic protein 4 homolog	GET4		0.358884	0.0967002		0.669453	0.187394		0.660261	0.142047	6	6	6	21.4	21.4	21.4	36.504	0	38.863	5052100000	47	Q7L5D6;C9JPA8;C9JHN8;Q7L5D6-2;C9JY46	Q7L5D6;C9JPA8;C9JHN8;Q7L5D6-2	7			28.3743	28.7351	28.5583	28.6849	28.1878	28.5532	28.5908	28.6579	28.5584	28.5254	28.8638	28.7917
tr|A0A6I8PRN4|A0A6I8PRN4_HUMAN Glutamine--fructose-6-phosphate transaminase (isomerizing) OS=Homo sapiens OX=9606 GN=GFPT1 PE=1 SV=1;tr|A0A6I8PTT9|A0A6I8PTT9_HUMAN Glutamine--fructose-6-phosphate transaminase (isomerizing) OS=Homo sapiens OX=9606 GN=GFPT1	Glutamine--fructose-6-phosphate aminotransferase [isomerizing] 1	GFPT1		0.420275	-0.0993991		0.249244	0.0615263		0.0652192	-0.0189364	7	7	7	13.1	13.1	13.1	68.541	0	40.58	2865700000	24	A0A6I8PRN4;A0A6I8PTT9;Q06210-2;Q06210;E5RJP4;O94808	A0A6I8PRN4;A0A6I8PTT9;Q06210-2;Q06210				28.0257	27.9594	27.5704	27.8575	27.5143	27.9633	27.6682	27.6235	27.6863	27.8307	27.7651	27.7332
sp|Q9UJ14|GGT7_HUMAN Glutathione hydrolase 7 OS=Homo sapiens OX=9606 GN=GGT7 PE=1 SV=2	Gamma-glutamyltransferase 7;Gamma-glutamyltransferase 7 heavy chain;Gamma-glutamyltransferase 7 light chain	GGT7		0.892439	0.531329		0.165554	0.0711746		0.580227	0.301252	3	3	3	6.2	6.2	6.2	70.466	0.00041425	2.28	796440000	8	Q9UJ14;Q9UJ14-4	Q9UJ14				26.0843	25.8855	25.2724	24.8478	26.0301	25.6028	26.2037	26.0939	25.8801	25.9125	26.3188	26.104
sp|Q8N2G8-3|GHDC_HUMAN Isoform 3 of GH3 domain-containing protein OS=Homo sapiens OX=9606 GN=GHDC;sp|Q8N2G8|GHDC_HUMAN GH3 domain-containing protein OS=Homo sapiens OX=9606 GN=GHDC PE=1 SV=2;tr|K7ESN3|K7ESN3_HUMAN GH3 domain-containing protein OS=Homo sapi	GH3 domain-containing protein	GHDC		0.0335212	0.0135355		0.024733	0.010138		0.0432677	0.0118368	7	7	7	18.5	18.5	18.5	53.518	0	9.7009	2748500000	27	Q8N2G8-3;Q8N2G8;K7ESN3;Q8N2G8-2;K7EQ41;K7EL54	Q8N2G8-3;Q8N2G8;K7ESN3;Q8N2G8-2				27.6585	27.7571	27.7812	27.6394	27.7356	27.5992	27.7473	27.7678	27.4697	27.5944	28.093	27.7332
sp|Q9H3K2|GHITM_HUMAN Growth hormone-inducible transmembrane protein OS=Homo sapiens OX=9606 GN=GHITM PE=1 SV=2	Growth hormone-inducible transmembrane protein	GHITM		0.484935	0.137508		0.987912	0.171942		0.807034	0.154725	12	12	12	22	22	22	37.205	0	111.55	85008000000	184	Q9H3K2	Q9H3K2	71;307;336			32.631	32.7091	32.6456	32.1866	32.6483	32.629	32.4043	32.3529	32.7411	32.7658	32.5565	32.6589
tr|F8WC39|F8WC39_HUMAN Glycerol kinase OS=Homo sapiens OX=9606 GN=GK PE=1 SV=1;tr|A6NP46|A6NP46_HUMAN Glycerol kinase OS=Homo sapiens OX=9606 GN=GK PE=1 SV=1;sp|P32189-1|GLPK_HUMAN Isoform 1 of Glycerol kinase OS=Homo sapiens OX=9606 GN=GK;sp|P32189-4|GLPK	Glycerol kinase	GK		0.0488705	-0.0492215	+	1.53307	0.155314		0.079534	0.0530465	3	3	3	37.3	37.3	37.3	11.415	0	3.4672	594630000	6	F8WC39;A6NP46;P32189-1;P32189-4;P32189-2;P32189;F8WDA9;F8WBI8;F8WF44;Q14409;Q14410	F8WC39;A6NP46;P32189-1;P32189-4;P32189-2;P32189;F8WDA9;F8WBI8				25.849	26.2947	24.6692	25.3103	25.3872	25.2777	25.2403	25.4	25.5506	25.3754	25.5072	25.4932
tr|A0A804HJY9|A0A804HJY9_HUMAN Nucleoporin GLE1 OS=Homo sapiens OX=9606 GN=GLE1 PE=4 SV=1;sp|Q53GS7|GLE1_HUMAN mRNA export factor GLE1 OS=Homo sapiens OX=9606 GN=GLE1 PE=1 SV=2;tr|A0A804HJB3|A0A804HJB3_HUMAN Nucleoporin GLE1 OS=Homo sapiens OX=9606 GN=GLE1	Nucleoporin GLE1	GLE1		0.448734	0.103312		0.682527	-0.166623		0.106863	-0.0316553	20	20	20	37	37	37	75.768	0	116.82	8354000000	94	A0A804HJY9;Q53GS7;A0A804HJB3;A0A804HJ70;Q53GS7-2;A0A804HK09;A0A804HJ00;A0A804HI94;A0A804HIJ1;A0A804HLL7	A0A804HJY9;Q53GS7;A0A804HJB3;A0A804HJ70;Q53GS7-2;A0A804HK09;A0A804HJ00;A0A804HI94				29.2792	29.281	29.1526	29.1442	29.3702	29.6835	29.45	29.433	29.5015	29.3389	29.0486	29.3813
sp|Q92896|GSLG1_HUMAN Golgi apparatus protein 1 OS=Homo sapiens OX=9606 GN=GLG1 PE=1 SV=2;sp|Q92896-3|GSLG1_HUMAN Isoform 3 of Golgi apparatus protein 1 OS=Homo sapiens OX=9606 GN=GLG1;sp|Q92896-2|GSLG1_HUMAN Isoform 2 of Golgi apparatus protein 1 OS=Homo	Golgi apparatus protein 1	GLG1		0.537483	0.102088		1.11316	0.161847		1.16903	0.131968	33	33	33	27.6	27.6	27.6	134.55	0	214.79	69985000000	250	Q92896;Q92896-3;Q92896-2;H3BM42;H3BQU9;H3BQT1;H3BRD8	Q92896;Q92896-3;Q92896-2;H3BM42	223;937			32.496	32.2636	32.2774	32.3691	32.3158	32.3099	32.3373	32.204	32.5887	32.538	32.4112	32.2766
sp|P10071|GLI3_HUMAN Transcriptional activator GLI3 OS=Homo sapiens OX=9606 GN=GLI3 PE=1 SV=6;tr|A0A2R8YGX0|A0A2R8YGX0_HUMAN Transcriptional activator GLI3 OS=Homo sapiens OX=9606 GN=GLI3 PE=1 SV=1;tr|A0A7I2V4X9|A0A7I2V4X9_HUMAN Transcriptional activator G	Transcriptional activator GLI3;Transcriptional repressor GLI3R	GLI3		0.125879	-0.0485358		0.162376	0.0490952		0.000891439	0.000279665	11	11	9	8.1	8.1	6.9	169.86	0	90.934	4325600000	56	P10071;A0A2R8YGX0;A0A7I2V4X9;A0A7I2V3B8;A0A7I2V4V2;A0A2R8Y6R3;A0A2R8Y723;F8WEV4;P10070-4;P10070-3;P10070-2;P10070-1;Q9BZE0;P08151-3;P08151-2;P08151	P10071;A0A2R8YGX0;A0A7I2V4X9				28.5286	28.1387	28.4408	28.5851	28.252	28.4687	28.3265	28.2555	28.1131	28.3252	28.6097	28.4511
sp|P48060|GLIP1_HUMAN Glioma pathogenesis-related protein 1 OS=Homo sapiens OX=9606 GN=GLIPR1 PE=1 SV=3	Glioma pathogenesis-related protein 1	GLIPR1		0.233251	0.425543	+	1.76381	-0.759644		0.105743	-0.167051	5	5	5	26.3	26.3	26.3	30.366	0	45.647	3590800000	45	P48060;B4E3S5;F6VVE8;P48060-2	P48060				27.2836	25.3833	28.1506	28.5342	28.4174	28.415	28.5591	28.7009	27.1073	28.0085	27.8684	28.0697
sp|Q92990|GLMN_HUMAN Glomulin OS=Homo sapiens OX=9606 GN=GLMN PE=1 SV=2;sp|Q92990-2|GLMN_HUMAN Isoform 2 of Glomulin OS=Homo sapiens OX=9606 GN=GLMN	Glomulin	GLMN		0.179168	-0.109765		0.21147	-0.141617		0.284296	-0.125691	4	4	4	5.4	5.4	5.4	68.207	0	9.0936	2771900000	30	Q92990;Q92990-2;M0QX84	Q92990;Q92990-2				27.8922	27.5825	27.8351	27.5511	27.524	27.5119	27.819	28.1334	27.021	27.5085	27.872	28.0204
sp|Q68CQ7|GL8D1_HUMAN Glycosyltransferase 8 domain-containing protein 1 OS=Homo sapiens OX=9606 GN=GLT8D1 PE=1 SV=2	Glycosyltransferase 8 domain-containing protein 1	GLT8D1		0.412009	-0.123944		0.386114	-0.147739		0.488211	-0.135841	14	14	14	31.3	31.3	31.3	41.935	0	45.108	11537000000	109	Q68CQ7;C9J880;Q68CQ7-2	Q68CQ7				29.968	29.9475	29.9214	29.5436	30.0823	30.1115	29.7779	29.504	29.9074	29.5288	29.629	29.8195
sp|Q9H1C3|GL8D2_HUMAN Glycosyltransferase 8 domain-containing protein 2 OS=Homo sapiens OX=9606 GN=GLT8D2 PE=2 SV=1	Glycosyltransferase 8 domain-containing protein 2	GLT8D2		0.51156	-0.235677	+	1.45853	-0.456118		1.28126	-0.345897	5	5	5	21.8	21.8	21.8	40.026	0	64.347	3713400000	42	Q9H1C3;F8VZP2	Q9H1C3				27.7839	28.3343	28.3565	28.0286	28.2647	28.3431	28.3054	28.4719	27.4821	27.7974	28.223	28.0582
tr|F5H0U5|F5H0U5_HUMAN Glycolipid transfer protein OS=Homo sapiens OX=9606 GN=GLTP PE=1 SV=1;sp|Q9NZD2|GLTP_HUMAN Glycolipid transfer protein OS=Homo sapiens OX=9606 GN=GLTP PE=1 SV=3	Glycolipid transfer protein	GLTP		0.535668	-0.152668		0.123252	-0.0609097		0.365156	-0.106789	4	4	4	24.7	24.7	24.7	21.659	0	6.8984	2409700000	30	F5H0U5;Q9NZD2;F5GZ49;H0YFS9	F5H0U5;Q9NZD2				27.6408	27.455	27.6589	27.5704	27.1343	27.7098	27.7031	27.4109	27.0887	27.5486	27.4176	27.6594
sp|P29992|GNA11_HUMAN Guanine nucleotide-binding protein subunit alpha-11 OS=Homo sapiens OX=9606 GN=GNA11 PE=1 SV=2;tr|K7EL62|K7EL62_HUMAN Guanine nucleotide-binding protein subunit alpha-11 (Fragment) OS=Homo sapiens OX=9606 GN=GNA11 PE=1 SV=1	Guanine nucleotide-binding protein subunit alpha-11	GNA11		0.408743	0.778786		0.128418	-0.0521655		0.247328	0.36331	7	5	5	18.9	15.9	15.9	42.123	0	16.899	2720100000	32	P29992;K7EL62;O95837;A0A087WVZ3	P29992;K7EL62				27.6895	27.8849	28.1141	24.5834	27.809	28.0679	28.0502	27.6686	28.1791	27.8173	27.7641	27.6266
sp|P63096|GNAI1_HUMAN Guanine nucleotide-binding protein G(i) subunit alpha-1 OS=Homo sapiens OX=9606 GN=GNAI1 PE=1 SV=2;tr|A0A3B3ITM0|A0A3B3ITM0_HUMAN Guanine nucleotide-binding protein G(i) subunit alpha-1 (Fragment) OS=Homo sapiens OX=9606 GN=GNAI1 PE=1	Guanine nucleotide-binding protein G(i) subunit alpha-1;Guanine nucleotide-binding protein G(t) subunit alpha-2	GNAI1;GNAT2		0.443354	-0.825739		0.0245407	0.0794716		0.189692	-0.373134	10	3	0	18.6	6.5	0	40.361	0	3.8398	5049900000	14	P63096;A0A3B3ITM0;P63096-2;P19087;A0A3B3IUA8;A0A3B3ITG4;A0A3B3IRK0;A0A3B3IU77;A0A3B3IS42;A0A3B3ITX3	P63096;A0A3B3ITM0;P63096-2;P19087				28.9003	28.8295	29.246	28.5476	28.6009	28.5387	25.7733	28.9896	28.317	25.6601	29.0293	29.214
sp|P04899-4|GNAI2_HUMAN Isoform sGi2 of Guanine nucleotide-binding protein G(i) subunit alpha-2 OS=Homo sapiens OX=9606 GN=GNAI2;sp|P04899|GNAI2_HUMAN Guanine nucleotide-binding protein G(i) subunit alpha-2 OS=Homo sapiens OX=9606 GN=GNAI2 PE=1 SV=3;sp|P04	Guanine nucleotide-binding protein G(i) subunit alpha-2	GNAI2		0.441328	0.104404		0.2988	0.0745811		0.584056	0.0894928	22	22	15	48.9	48.9	38	41.548	0	178.44	78245000000	230	P04899-4;P04899;P04899-2;P04899-5;P04899-3;P04899-6;A8MTJ3;P11488;F8WE78;P09471-2;P09471;A0A1W2PP38;A0A1W2PQK2;H3BTM2;A0A1W2PS82;A0A1W2PRE1;A0A6Q8PGR1;A0A1W2PRJ7;A0A087WTB6;A0A087WZE5;A2A2R6	P04899-4;P04899;P04899-2;P04899-5;P04899-3;P04899-6	18;88			32.537	32.3809	32.4053	32.5046	32.4171	32.4715	32.5808	32.4777	32.8417	32.5591	32.421	32.4236
sp|P50148|GNAQ_HUMAN Guanine nucleotide-binding protein G(q) subunit alpha OS=Homo sapiens OX=9606 GN=GNAQ PE=1 SV=4;tr|B1AM21|B1AM21_HUMAN Guanine nucleotide-binding protein G(q) subunit alpha (Fragment) OS=Homo sapiens OX=9606 GN=GNAQ PE=1 SV=1	Guanine nucleotide-binding protein G(q) subunit alpha	GNAQ		0.491573	-0.146816		0.284337	0.132873		0.0156988	-0.00697136	8	8	6	24	24	20.9	42.142	0	19.723	3225600000	50	P50148;B1AM21;P19086;E9PC54;Q03113-3;Q03113-2;Q03113	P50148;B1AM21				28.0701	28.1765	28.0264	28.0578	27.8922	27.663	28.1559	27.501	27.8482	28.3204	27.716	27.859
sp|Q5JWF2|GNAS1_HUMAN Guanine nucleotide-binding protein G(s) subunit alpha isoforms XLas OS=Homo sapiens OX=9606 GN=GNAS PE=1 SV=2;sp|P63092-4|GNAS2_HUMAN Isoform 4 of Guanine nucleotide-binding protein G(s) subunit alpha isoforms short OS=Homo sapiens OX	Guanine nucleotide-binding protein G(s) subunit alpha isoforms XLas;Guanine nucleotide-binding protein G(s) subunit alpha isoforms short	GNAS		0.648799	0.154368	+	1.89108	0.249037	+	1.45434	0.201703	15	14	1	14.9	13.8	1.9	111.02	0	69.15	26750000000	93	Q5JWF2;P63092-4;P63092;A0A7I2V5R6;A0A590UJQ2;A0A0A0MR13;A0A590UJB7;A0A590UJQ9;A0A590UJR6;S4R3V9;A0A590UJY8;B0AZR9;A0A590UJI6;A0A590UJ58;A0A590UJ22;A0A590UJS2;A0A804HIH4;A0A590UJY2;S4R3E3;P38405;P38405-2;Q5JWD1;A0A590UJC9;H0Y7E8;K7EPE2;K7EQ80;A0A590UJX3	Q5JWF2;P63092-4;P63092;A0A7I2V5R6;A0A590UJQ2;A0A0A0MR13;A0A590UJB7;A0A590UJQ9;A0A590UJR6;S4R3V9;A0A590UJY8;B0AZR9;A0A590UJI6;A0A590UJ58;A0A590UJ22;A0A590UJS2;A0A804HIH4;A0A590UJY2				31.029	30.8445	30.8023	31.2084	30.8272	30.9455	30.8378	30.8951	31.1782	31.2116	31.1823	30.9297
sp|Q9Y223-4|GLCNE_HUMAN Isoform 4 of Bifunctional UDP-N-acetylglucosamine 2-epimerase/N-acetylmannosamine kinase OS=Homo sapiens OX=9606 GN=GNE;sp|Q9Y223|GLCNE_HUMAN Bifunctional UDP-N-acetylglucosamine 2-epimerase/N-acetylmannosamine kinase OS=Homo sapien	Bifunctional UDP-N-acetylglucosamine 2-epimerase/N-acetylmannosamine kinase;UDP-N-acetylglucosamine 2-epimerase (hydrolyzing);N-acetylmannosamine kinase	GNE		0.386625	0.487067		0.484568	-0.147157		0.162242	0.169955	5	5	5	10	10	10	71.277	0	7.455	1313500000	15	Q9Y223-4;Q9Y223;Q9Y223-2;A0A7I2SU25;Q9Y223-5;Q9Y223-3	Q9Y223-4;Q9Y223;Q9Y223-2;A0A7I2SU25;Q9Y223-5;Q9Y223-3				27.1098	26.865	24.7185	26.3892	26.696	26.8945	27.0423	26.9866	26.5312	26.6126	26.8479	27.039
sp|O15228|GNPAT_HUMAN Dihydroxyacetone phosphate acyltransferase OS=Homo sapiens OX=9606 GN=GNPAT PE=1 SV=1;sp|O15228-2|GNPAT_HUMAN Isoform 2 of Dihydroxyacetone phosphate acyltransferase OS=Homo sapiens OX=9606 GN=GNPAT;tr|Q5TBH8|Q5TBH8_HUMAN Dihydroxyace	Dihydroxyacetone phosphate acyltransferase	GNPAT		0.481229	0.242812		0.357853	-0.148574		0.091325	0.0471191	18	18	18	30	30	30	77.187	0	42.226	9814800000	116	O15228;O15228-2;Q5TBH8;Q5TBH6;A0A2R8YH69	O15228;O15228-2;Q5TBH8	264			29.5217	29.4319	28.8554	29.4415	29.8648	29.6452	29.697	29.6089	29.8183	29.8782	29.2942	29.231
sp|Q8TBA6|GOGA5_HUMAN Golgin subfamily A member 5 OS=Homo sapiens OX=9606 GN=GOLGA5 PE=1 SV=3;sp|Q8TBA6-2|GOGA5_HUMAN Isoform 2 of Golgin subfamily A member 5 OS=Homo sapiens OX=9606 GN=GOLGA5	Golgin subfamily A member 5	GOLGA5		0.023578	-0.00990725		0.759335	0.134327		0.224787	0.0622101	37	37	37	55.1	55.1	55.1	83.023	0	192.28	24889000000	243	Q8TBA6;Q8TBA6-2;H0YK03	Q8TBA6;Q8TBA6-2				31.0271	30.9992	31.194	30.5711	30.9251	30.9109	30.6481	30.7303	31.0784	30.9654	30.8723	30.8356
sp|Q7Z5G4|GOGA7_HUMAN Golgin subfamily A member 7 OS=Homo sapiens OX=9606 GN=GOLGA7 PE=1 SV=2;sp|Q7Z5G4-3|GOGA7_HUMAN Isoform 2 of Golgin subfamily A member 7 OS=Homo sapiens OX=9606 GN=GOLGA7	Golgin subfamily A member 7	GOLGA7		0.282623	-0.41551		0.315771	-0.555578		0.409291	-0.485544	3	3	3	26.3	26.3	26.3	15.824	0	8.0249	2062000000	26	Q7Z5G4;Q7Z5G4-3	Q7Z5G4;Q7Z5G4-3				27.9015	27.4338	26.5058	26.9376	28.6216	27.4308	27.2083	26.0782	27.4524	27.7836	26.4447	25.436
sp|Q14789-4|GOGB1_HUMAN Isoform 4 of Golgin subfamily B member 1 OS=Homo sapiens OX=9606 GN=GOLGB1;sp|Q14789-3|GOGB1_HUMAN Isoform 3 of Golgin subfamily B member 1 OS=Homo sapiens OX=9606 GN=GOLGB1;sp|Q14789|GOGB1_HUMAN Golgin subfamily B member 1 OS=Homo	Golgin subfamily B member 1	GOLGB1		1.04593	-0.126934		0.0495328	-0.0107927		0.454338	-0.0688632	55	55	55	21.8	21.8	21.8	367.42	0	147.24	16535000000	193	Q14789-4;Q14789-3;Q14789;Q14789-2;E7EU81;H0Y867;H7C5I7	Q14789-4;Q14789-3;Q14789;Q14789-2				30.4008	30.4346	30.4874	30.2358	30.3607	30.4044	30.0958	30.2332	30.3521	30.2268	30.2619	30.2101
sp|O00461|GOLI4_HUMAN Golgi integral membrane protein 4 OS=Homo sapiens OX=9606 GN=GOLIM4 PE=1 SV=1;tr|F8W785|F8W785_HUMAN Golgi integral membrane protein 4 OS=Homo sapiens OX=9606 GN=GOLIM4 PE=1 SV=1	Golgi integral membrane protein 4	GOLIM4		0.90347	0.213178		0.730425	0.190862		1.23453	0.20202	16	16	16	30.3	30.3	30.3	81.879	0	61.457	12251000000	92	O00461;F8W785	O00461;F8W785				29.753	29.7565	29.962	29.6948	29.7731	30.0316	29.7039	29.747	30.2884	29.9502	29.9924	29.7881
tr|F8WAT9|F8WAT9_HUMAN Golgi membrane protein 1 OS=Homo sapiens OX=9606 GN=GOLM1 PE=1 SV=2;tr|C9JYM4|C9JYM4_HUMAN Golgi membrane protein 1 (Fragment) OS=Homo sapiens OX=9606 GN=GOLM1 PE=1 SV=1;sp|Q8NBJ4-2|GOLM1_HUMAN Isoform 2 of Golgi membrane protein 1 O	Golgi membrane protein 1	GOLM1		0.111864	0.0912671		0.589288	0.351995		0.438181	0.221631	4	4	4	47.6	47.6	47.6	11.91	0	8.408	3164600000	25	F8WAT9;C9JYM4;Q8NBJ4-2;Q8NBJ4;C9J941	F8WAT9;C9JYM4;Q8NBJ4-2;Q8NBJ4;C9J941				28.0517	27.7275	28.3758	27.5956	28.0554	27.5068	27.46	27.6855	28.2825	27.2888	28.2784	28.266
sp|Q9Y3E0|GOT1B_HUMAN Vesicle transport protein GOT1B OS=Homo sapiens OX=9606 GN=GOLT1B PE=1 SV=1;tr|G3V1U5|G3V1U5_HUMAN Golgi transport 1 homolog B (S. cerevisiae), isoform CRA_c OS=Homo sapiens OX=9606 GN=GOLT1B PE=1 SV=1;tr|F5H6U7|F5H6U7_HUMAN Vesicle t	Vesicle transport protein GOT1B	GOLT1B		0.822202	0.150823		0.201806	-0.0415239		0.25907	0.0546494	4	4	4	26.8	26.8	26.8	15.425	0	45.222	24262000000	80	Q9Y3E0;G3V1U5;F5H6U7;F5GWD8;F5GXH6	Q9Y3E0;G3V1U5;F5H6U7	1;137			30.1794	30.2999	30.3902	30.4993	30.4168	30.4842	30.662	30.5751	30.6416	30.3447	30.5175	30.4683
tr|E9PCW1|E9PCW1_HUMAN Golgi SNAP receptor complex member 1 OS=Homo sapiens OX=9606 GN=GOSR1 PE=1 SV=1;sp|O95249|GOSR1_HUMAN Golgi SNAP receptor complex member 1 OS=Homo sapiens OX=9606 GN=GOSR1 PE=1 SV=1;tr|G5E9T8|G5E9T8_HUMAN 28 kDa Golgi SNARE protein (	Golgi SNAP receptor complex member 1	GOSR1		0.173095	-0.0900273		0.17019	0.0675516		0.0245749	-0.0112379	10	10	10	44.4	44.4	44.4	28.293	0	59.082	8223600000	63	E9PCW1;O95249;G5E9T8;K7EJC8;B4DQA8;O95249-2;F6RU00	E9PCW1;O95249;G5E9T8;K7EJC8;B4DQA8;O95249-2				29.0485	29.0795	29.6554	29.6365	29.0072	29.1727	29.1125	29.4972	28.9653	29.2495	29.4936	29.3515
tr|A0A1W2PPG1|A0A1W2PPG1_HUMAN Golgi SNAP receptor complex member 2 OS=Homo sapiens OX=9606 GN=GOSR2 PE=1 SV=1;tr|E7EQ34|E7EQ34_HUMAN Uncharacterized protein OS=Homo sapiens OX=9606 PE=3 SV=2;tr|A0A1W2PS81|A0A1W2PS81_HUMAN Golgi SNAP receptor complex membe	Golgi SNAP receptor complex member 2	GOSR2		0.635712	0.072042		0.265575	-0.0882006		0.0267284	-0.00807929	10	10	10	62.4	62.4	62.4	24.493	0	43.616	17644000000	133	A0A1W2PPG1;E7EQ34;A0A1W2PS81;O14653-2;O14653;A0A1W2PPG5;I3NI02;A0A1W2PPP5;A0A1W2PQM3;A0A1W2PQP2;O14653-3;A0A1W2PRC2;I3L4Z6;A0A1W2PRL0;A0A1W2PRV0;A0A1W2PS12;I3L0K1;A0A1W2PRP7;A0A1X7SBU8;A0A1W2PRE6;A0A1W2PNV3;A0A1W2PPW8;A0A1W2PPJ0;A0A1W2PR23;A0A1W2PR02;A0A1W2PQ77;A0A1W2PQE0;I3L1K7;A0A1W2PQ06;A0A1W2PQ38;A0A1W2PRD0;A0A1W2PQS3;A0A1W2PQQ4;A0A1W2PP28;A0A1W2PQ12	A0A1W2PPG1;E7EQ34;A0A1W2PS81;O14653-2;O14653;A0A1W2PPG5;I3NI02;A0A1W2PPP5;A0A1W2PQM3;A0A1W2PQP2;O14653-3;A0A1W2PRC2;I3L4Z6;A0A1W2PRL0;A0A1W2PRV0;A0A1W2PS12;I3L0K1;A0A1W2PRP7;A0A1X7SBU8;A0A1W2PRE6;A0A1W2PNV3;A0A1W2PPW8;A0A1W2PPJ0;A0A1W2PR23;A0A1W2PR02;A0A1W2PQ77;A0A1W2PQE0;I3L1K7;A0A1W2PQ06;A0A1W2PQ38;A0A1W2PRD0	1;179			30.2179	30.3367	30.2841	30.4097	30.1316	30.3964	30.688	30.6733	30.4562	30.3842	30.4094	30.2867
tr|E9PLV6|E9PLV6_HUMAN Glycosylphosphatidylinositol anchor attachment 1 protein OS=Homo sapiens OX=9606 GN=GPAA1 PE=1 SV=1;tr|E9PPZ9|E9PPZ9_HUMAN Glycosylphosphatidylinositol anchor attachment 1 protein (Fragment) OS=Homo sapiens OX=9606 GN=GPAA1 PE=1 SV=1	Glycosylphosphatidylinositol anchor attachment 1 protein	GPAA1		0.232724	-0.0748177		0.331663	-0.117293		0.359104	-0.0960553	6	6	6	21.4	21.4	21.4	26.076	0	12.047	6597500000	37	E9PLV6;E9PPZ9;O43292;E9PLG8;E9PM11;O43292-2;E9PQ31	E9PLV6;E9PPZ9;O43292;E9PLG8;E9PM11;O43292-2				28.6962	28.9576	29.1176	29.0359	28.6807	28.9822	29.06	29.2543	28.7804	29.1324	28.8839	28.7113
sp|Q9HCL2|GPAT1_HUMAN Glycerol-3-phosphate acyltransferase 1, mitochondrial OS=Homo sapiens OX=9606 GN=GPAM PE=1 SV=3;tr|Q5VW52|Q5VW52_HUMAN Glycerol-3-phosphate acyltransferase 1, mitochondrial OS=Homo sapiens OX=9606 GN=GPAM PE=1 SV=1	Glycerol-3-phosphate acyltransferase 1, mitochondrial	GPAM		0.698435	-0.423503		0.906027	-0.506376	+	1.34895	-0.464939	6	6	6	10.7	10.7	10.7	93.794	0	31.139	3139500000	43	Q9HCL2;Q5VW52	Q9HCL2;Q5VW52				27.7823	28.1861	28.1876	27.937	28.1164	27.9342	28.1967	28.1772	26.7822	27.7632	27.8507	28.0028
sp|Q9UKJ3|GPTC8_HUMAN G patch domain-containing protein 8 OS=Homo sapiens OX=9606 GN=GPATCH8 PE=1 SV=2;sp|Q9UKJ3-2|GPTC8_HUMAN Isoform 2 of G patch domain-containing protein 8 OS=Homo sapiens OX=9606 GN=GPATCH8	G patch domain-containing protein 8	GPATCH8		0.34695	0.0794883	+	1.54466	0.243816		1.10384	0.161652	45	45	45	28.8	28.8	28.8	164.2	0	323.31	53083000000	367	Q9UKJ3;Q9UKJ3-2;K7EKU0	Q9UKJ3;Q9UKJ3-2	414	738;740;1035;1107		32.0094	31.8509	32.1152	31.9051	31.7599	31.761	31.8093	31.893	31.8565	32.0573	32.0412	32.2435
sp|Q9Y625|GPC6_HUMAN Glypican-6 OS=Homo sapiens OX=9606 GN=GPC6 PE=1 SV=1	Glypican-6;Secreted glypican-6	GPC6		0.659053	1.01309		0.0173568	0.0234251		0.384065	0.518259	3	3	3	9.2	9.2	9.2	62.735	0	12.302	2297000000	24	Q9Y625;A0A087WT82	Q9Y625				25.6714	25.0756	27.6782	27.6147	27.5147	26.5604	27.9896	27.9338	26.601	27.6206	27.9163	27.9543
sp|P06744|G6PI_HUMAN Glucose-6-phosphate isomerase OS=Homo sapiens OX=9606 GN=GPI PE=1 SV=4;tr|A0A2U3TZU2|A0A2U3TZU2_HUMAN Glucose-6-phosphate isomerase OS=Homo sapiens OX=9606 GN=GPI PE=1 SV=1;sp|P06744-2|G6PI_HUMAN Isoform 2 of Glucose-6-phosphate isomer	Glucose-6-phosphate isomerase	GPI		0.0100926	-0.00508785		0.0675815	0.0376787		0.0346072	0.0162954	44	44	37	68.6	68.6	58.8	63.146	0	323.31	564010000000	634	P06744;A0A2U3TZU2;P06744-2;A0A2R8Y6C7;A0A0J9YXP8;K7EQ48;A0A0J9YYH3;A0A0J9YX90;K7ERC6;K7EP41;K7EPY4;K7ENA0;A0A0J9YXM3;K7ELR7;A0A2R8YF08;K7ERK8;K7EIL4;A0A0J9YXH9;A0A0J9YYI8;K7ESF4	P06744;A0A2U3TZU2;P06744-2;A0A2R8Y6C7;A0A0J9YXP8;K7EQ48;A0A0J9YYH3;A0A0J9YX90	65;84;119;129;166;401;437;486;493			35.1111	35.1835	35.2681	35.7514	34.8791	35.0978	35.5483	35.6179	35.0777	35.3304	35.4938	35.3918
sp|Q86V85|GP180_HUMAN Integral membrane protein GPR180 OS=Homo sapiens OX=9606 GN=GPR180 PE=2 SV=1	Integral membrane protein GPR180	GPR180		0.433588	-0.169454		0.195624	-0.0933323		0.445134	-0.131393	5	5	5	9.5	9.5	9.5	49.395	0	70.155	5829300000	59	Q86V85	Q86V85				28.7173	28.7953	28.8884	29.0505	28.5538	28.7063	29.02	28.8668	28.2525	28.6877	28.9826	28.8508
sp|Q8TED1|GPX8_HUMAN Probable glutathione peroxidase 8 OS=Homo sapiens OX=9606 GN=GPX8 PE=1 SV=2;tr|E7ETY7|E7ETY7_HUMAN Glutathione peroxidase OS=Homo sapiens OX=9606 GN=GPX8 PE=1 SV=1	Probable glutathione peroxidase 8;Glutathione peroxidase	GPX8		0.00228822	0.000746727		0.84731	0.130597		0.336993	0.0656717	13	13	13	44.5	44.5	44.5	23.881	0	26.193	44931000000	120	Q8TED1;E7ETY7;J3KNB5	Q8TED1;E7ETY7	1			31.6451	31.8316	32.0226	31.6769	31.7428	31.716	31.6302	31.5678	31.7064	31.6982	31.9826	31.7921
tr|M0QZ12|M0QZ12_HUMAN Protein Aster-A OS=Homo sapiens OX=9606 GN=GRAMD1A PE=1 SV=1;sp|Q96CP6-2|ASTRA_HUMAN Isoform 2 of Protein Aster-A OS=Homo sapiens OX=9606 GN=GRAMD1A;sp|Q96CP6-3|ASTRA_HUMAN Isoform 3 of Protein Aster-A OS=Homo sapiens OX=9606 GN=GRAM	GRAM domain-containing protein 1A	GRAMD1A		0.0960425	0.0239258		0.720243	-0.202757		0.355647	-0.0894158	9	9	9	15.4	15.4	15.4	89.734	0	20.871	3551000000	40	M0QZ12;Q96CP6-2;Q96CP6-3;Q96CP6	M0QZ12;Q96CP6-2;Q96CP6-3;Q96CP6				28.0452	27.9909	28.0345	28.01	28.1006	28.389	28.0402	28.4576	28.3066	27.9536	28.0123	27.9039
tr|E9PD09|E9PD09_HUMAN GRAM domain-containing protein 2B OS=Homo sapiens OX=9606 GN=GRAMD2B PE=1 SV=1;sp|Q96HH9|GRM2B_HUMAN GRAM domain-containing protein 2B OS=Homo sapiens OX=9606 GN=GRAMD2B PE=1 SV=1;tr|D6RFH3|D6RFH3_HUMAN GRAM domain-containing protein	GRAM domain-containing protein 3	GRAMD3		0.468987	-0.234398		0.0776666	-0.0411143		0.377163	-0.137756	5	5	5	16.1	16.1	16.1	45.504	0	6.0201	912720000	17	E9PD09;Q96HH9;D6RFH3;D6R9P9;B7Z4W8;Q96HH9-5;Q96HH9-4;Q96HH9-2;Q96HH9-3	E9PD09;Q96HH9;D6RFH3;D6R9P9				26.1106	26.233	26.6634	26.1179	26.209	25.998	26.0314	26.1134	25.8159	25.6851	26.4996	26.1868
tr|K7EQ05|K7EQ05_HUMAN Progranulin OS=Homo sapiens OX=9606 GN=GRN PE=1 SV=1;sp|P28799-3|GRN_HUMAN Isoform 3 of Progranulin OS=Homo sapiens OX=9606 GN=GRN;sp|P28799|GRN_HUMAN Progranulin OS=Homo sapiens OX=9606 GN=GRN PE=1 SV=2;tr|K7EKL3|K7EKL3_HUMAN Progra	Granulins;Acrogranin;Paragranulin;Granulin-1;Granulin-2;Granulin-3;Granulin-4;Granulin-5;Granulin-6;Granulin-7	GRN		0.850512	0.40582		0.820796	-0.229439		0.141341	0.0881908	4	4	4	9.4	9.4	9.4	46.757	0	21.032	8372300000	38	K7EQ05;P28799-3;P28799;K7EKL3;P28799-2;K7EQI0	K7EQ05;P28799-3;P28799;K7EKL3;P28799-2				28.7877	28.4224	29.031	29.4029	29.3568	29.5603	29.6788	29.5891	29.3751	29.1061	29.1495	29.6365
sp|Q9BZM3|GSX2_HUMAN GS homeobox 2 OS=Homo sapiens OX=9606 GN=GSX2 PE=1 SV=2	GS homeobox 2	GSX2		0.425911	0.284184		0.27864	0.346144		0.362838	0.315164	3	3	2	20.7	20.7	18.4	32.031	0	30.877	1125900000	23	Q9BZM3;D6R903	Q9BZM3				26.4213	26.7031	25.5854	26.6298	26.9164	27.1559	24.9811	26.0384	26.7938	26.6845	26.1823	26.8158
sp|P52655|TF2AA_HUMAN Transcription initiation factor IIA subunit 1 OS=Homo sapiens OX=9606 GN=GTF2A1 PE=1 SV=1;tr|J3KNC0|J3KNC0_HUMAN Transcription initiation factor IIA subunit 1 OS=Homo sapiens OX=9606 GN=GTF2A1 PE=1 SV=1	Transcription initiation factor IIA subunit 1;Transcription initiation factor IIA alpha chain;Transcription initiation factor IIA beta chain	GTF2A1		0.395261	0.177646		0.153263	0.0920658		0.371109	0.134856	3	3	3	17.3	17.3	17.3	41.513	0	28.994	29593000000	28	P52655;J3KNC0;P52655-2	P52655;J3KNC0	129;134			31.0618	30.9725	30.9796	31.2602	30.7673	31.2335	31.4026	31.213	31.6531	31.3629	31.2042	30.7645
sp|Q92759|TF2H4_HUMAN General transcription factor IIH subunit 4 OS=Homo sapiens OX=9606 GN=GTF2H4 PE=1 SV=1	General transcription factor IIH subunit 4	GTF2H4		0.0586868	-0.032629		0.031322	-0.019773		0.062446	-0.026201	12	12	12	26.4	26.4	26.4	52.186	0	40.788	15988000000	76	Q92759;Q92759-2;A0A0G2JHJ2	Q92759				30.2894	30.1032	30.288	30.055	30.3816	30.3418	30.006	29.9549	30.5811	30.3218	29.9618	29.7405
sp|Q12789-3|TF3C1_HUMAN Isoform 2 of General transcription factor 3C polypeptide 1 OS=Homo sapiens OX=9606 GN=GTF3C1;sp|Q12789|TF3C1_HUMAN General transcription factor 3C polypeptide 1 OS=Homo sapiens OX=9606 GN=GTF3C1 PE=1 SV=4	General transcription factor 3C polypeptide 1	GTF3C1		0.648927	0.191651		0.85668	0.205432		1.03593	0.198542	5	5	5	2.8	2.8	2.8	236.28	0	5.6	911860000	13	Q12789-3;Q12789;H3BU37;H3BU55	Q12789-3;Q12789				25.8947	25.8525	26.2114	26.2477	25.8836	25.9714	26.2175	26.0788	26.3976	25.9689	26.2495	26.357
tr|A0A494C1S7|A0A494C1S7_HUMAN General transcription factor 3C polypeptide 3 OS=Homo sapiens OX=9606 GN=GTF3C3 PE=1 SV=1;sp|Q9Y5Q9|TF3C3_HUMAN General transcription factor 3C polypeptide 3 OS=Homo sapiens OX=9606 GN=GTF3C3 PE=1 SV=1;sp|Q9Y5Q9-2|TF3C3_HUMAN	General transcription factor 3C polypeptide 3	GTF3C3		0.142532	-0.0428114		0.0738589	0.0314937		0.0172454	-0.00565886	22	22	22	35.7	35.7	35.7	71.458	0	323.31	50639000000	209	A0A494C1S7;Q9Y5Q9;Q9Y5Q9-2;H7C0C0;H7C143;F8WC64;H0YFI7;H7BZV8	A0A494C1S7;Q9Y5Q9;Q9Y5Q9-2	264;271			31.9709	32.07	32.0517	31.7892	32.1188	32.0775	31.7641	31.6242	32.0931	32.0884	31.7733	31.7557
sp|Q9UKN8|TF3C4_HUMAN General transcription factor 3C polypeptide 4 OS=Homo sapiens OX=9606 GN=GTF3C4 PE=1 SV=2	General transcription factor 3C polypeptide 4	GTF3C4		0.125183	0.0339971		0.571914	0.104514		0.398056	0.0692556	18	18	18	29.7	29.7	29.7	91.981	0	150.03	11089000000	103	Q9UKN8;F2Z356	Q9UKN8				29.6465	29.6144	29.9442	29.6917	29.7172	29.5294	29.7548	29.6133	29.8739	29.683	29.8735	29.6024
sp|Q9BZE4|GTPB4_HUMAN GTP-binding protein 4 OS=Homo sapiens OX=9606 GN=GTPBP4 PE=1 SV=3;sp|Q9BZE4-2|GTPB4_HUMAN Isoform 2 of GTP-binding protein 4 OS=Homo sapiens OX=9606 GN=GTPBP4;sp|Q9BZE4-3|GTPB4_HUMAN Isoform 3 of GTP-binding protein 4 OS=Homo sapiens	Nucleolar GTP-binding protein 1	GTPBP4		0.0064191	0.0039959		0.178459	0.0943308		0.108913	0.0491633	14	14	14	24.3	24.3	24.3	73.964	0	12.87	3269000000	37	Q9BZE4;Q9BZE4-2;Q9BZE4-3;Q5T3R7	Q9BZE4;Q9BZE4-2;Q9BZE4-3				28.4034	28.0256	27.8601	27.7514	28.2207	28.047	27.8351	27.5764	27.5713	28.0596	28.2121	28.2135
sp|P13807|GYS1_HUMAN Glycogen [starch] synthase, muscle OS=Homo sapiens OX=9606 GN=GYS1 PE=1 SV=2;sp|P13807-2|GYS1_HUMAN Isoform 2 of Glycogen [starch] synthase, muscle OS=Homo sapiens OX=9606 GN=GYS1	Glycogen [starch] synthase, muscle	GYS1		1.17862	-0.237683		0.21732	-0.0619287		0.676198	-0.149806	10	10	10	11.5	11.5	11.5	83.785	0	15.645	3984800000	54	P13807;P13807-2;M0QYU1	P13807;P13807-2				28.1874	28.3194	28.6555	28.4176	28.0468	28.0853	28.2253	28.5195	28.0561	28.24	28.1492	28.184
sp|Q9H116|GZF1_HUMAN GDNF-inducible zinc finger protein 1 OS=Homo sapiens OX=9606 GN=GZF1 PE=1 SV=1	GDNF-inducible zinc finger protein 1	GZF1		0.0260716	-0.01443		0.63257	0.756047		0.372179	0.370808	6	6	6	9.7	9.7	9.7	80.491	0	10.495	1087300000	33	Q9H116;Q5JXG1	Q9H116				26.8654	26.6044	26.6199	26.2386	24.4894	26.6728	25.3093	26.7749	26.7131	26.1591	26.638	26.7604
sp|Q71UI9|H2AV_HUMAN Histone H2A.V OS=Homo sapiens OX=9606 GN=H2AZ2 PE=1 SV=3;sp|P0C0S5|H2AZ_HUMAN Histone H2A.Z OS=Homo sapiens OX=9606 GN=H2AZ1 PE=1 SV=2;tr|C9J0D1|C9J0D1_HUMAN Histone H2A OS=Homo sapiens OX=9606 GN=H2AZ2 PE=1 SV=1;tr|A0A494C189|A0A494C1	Histone H2A.V;Histone H2A.Z;Histone H2A	H2AFV;H2AFZ		0.177857	-0.141164		0.698481	-0.476947		0.607562	-0.309056	6	4	4	33.6	33.6	33.6	13.509	0	8.4006	32380000000	66	Q71UI9;P0C0S5;C9J0D1;A0A494C189;Q71UI9-2;Q71UI9-3;Q71UI9-4;C9J386;Q71UI9-5	Q71UI9;P0C0S5;C9J0D1;A0A494C189;Q71UI9-2;Q71UI9-3;Q71UI9-4;C9J386				31.3785	30.9071	31.3013	31.0698	31.1669	31.2928	31.6934	31.8468	30.23	30.9613	31.3837	31.517
sp|O75367-2|H2AY_HUMAN Isoform 1 of Core histone macro-H2A.1 OS=Homo sapiens OX=9606 GN=MACROH2A1;sp|O75367-3|H2AY_HUMAN Isoform 3 of Core histone macro-H2A.1 OS=Homo sapiens OX=9606 GN=MACROH2A1;sp|O75367|H2AY_HUMAN Core histone macro-H2A.1 OS=Homo sapien	Core histone macro-H2A.1;Histone H2A	H2AFY		0.495357	-0.852862		0.0670848	-0.16787		0.357656	-0.510366	7	7	7	22.5	22.5	22.5	39.183	0	5.1693	3340400000	12	O75367-2;O75367-3;O75367;B4DJC3;D6RCF2;A0A7I2V4D9;A0A7I2YQB9;A0A7I2YQR8;A0A7I2V6E9;Q5SQT3;A0A7I2V2N7;A0A7I2YQD6;A0A7I2V412;A0A7I2V423;Q9P0M6	O75367-2;O75367-3;O75367;B4DJC3				28.4636	28.1539	28.084	27.8234	27.6684	28.0121	27.9612	26.1433	28.1472	27.9698	28.0405	24.9559
sp|O95479|G6PE_HUMAN GDH/6PGL endoplasmic bifunctional protein OS=Homo sapiens OX=9606 GN=H6PD PE=1 SV=2;sp|O95479-2|G6PE_HUMAN Isoform 2 of GDH/6PGL endoplasmic bifunctional protein OS=Homo sapiens OX=9606 GN=H6PD	GDH/6PGL endoplasmic bifunctional protein;Glucose 1-dehydrogenase;6-phosphogluconolactonase	H6PD		0.0116734	0.00441933		0.106632	0.0635662		0.0818164	0.0339928	22	22	22	30.8	30.8	30.8	88.892	0	64.88	9883700000	119	O95479;O95479-2	O95479;O95479-2				29.417	29.433	29.6267	29.5881	29.1407	29.1263	29.7627	29.7985	29.2223	29.4523	29.713	29.6948
sp|Q6Y1H2|HACD2_HUMAN Very-long-chain (3R)-3-hydroxyacyl-CoA dehydratase 2 OS=Homo sapiens OX=9606 GN=HACD2 PE=1 SV=1	Very-long-chain (3R)-3-hydroxyacyl-CoA dehydratase 2	HACD2		0.813178	-0.1895	+	1.48258	0.309121		0.134967	0.0598102	6	6	6	16.5	16.5	16.5	28.368	0	26.422	4656000000	42	Q6Y1H2	Q6Y1H2				28.5248	28.5225	28.7578	28.9478	28.3983	28.2991	27.9626	28.0986	28.6605	28.4617	28.4399	28.4328
sp|Q9P035|HACD3_HUMAN Very-long-chain (3R)-3-hydroxyacyl-CoA dehydratase 3 OS=Homo sapiens OX=9606 GN=HACD3 PE=1 SV=2;tr|H3BS72|H3BS72_HUMAN Very-long-chain (3R)-3-hydroxyacyl-CoA dehydratase OS=Homo sapiens OX=9606 GN=HACD3 PE=1 SV=1;tr|H3BPZ1|H3BPZ1_HUMA	Very-long-chain (3R)-3-hydroxyacyl-CoA dehydratase 3	HACD3		0.820305	-0.084012	+	1.76759	-0.204582	+	1.42767	-0.144297	16	16	16	31.5	31.5	31.5	43.159	0	138.85	61199000000	162	Q9P035;H3BS72;H3BPZ1;Q9P035-2;H3BMZ1;H3BRL8	Q9P035;H3BS72;H3BPZ1	1			32.1001	32.0648	32.2544	32.1424	32.1047	32.2654	32.3421	32.3317	32.1154	32.0829	32.0535	31.9739
sp|Q16775|GLO2_HUMAN Hydroxyacylglutathione hydrolase, mitochondrial OS=Homo sapiens OX=9606 GN=HAGH PE=1 SV=2;tr|H3BPK3|H3BPK3_HUMAN Hydroxyacylglutathione hydrolase, mitochondrial (Fragment) OS=Homo sapiens OX=9606 GN=HAGH PE=1 SV=1;sp|Q16775-2|GLO2_HUMA	Hydroxyacylglutathione hydrolase, mitochondrial	HAGH		0.0906639	0.0797596		0.033294	0.0233068		0.0815239	0.0515332	10	10	10	37.7	37.7	37.7	33.805	0	21.952	7768500000	55	Q16775;H3BPK3;Q16775-2;H3BPQ4;H3BV79;H3BQW8;Q16775-3	Q16775;H3BPK3;Q16775-2;H3BPQ4	293			29.4393	28.9298	29.4837	28.433	28.8376	28.9932	29.2743	29.4065	28.734	28.8715	29.5329	29.4664
sp|O14929|HAT1_HUMAN Histone acetyltransferase type B catalytic subunit OS=Homo sapiens OX=9606 GN=HAT1 PE=1 SV=1;sp|O14929-2|HAT1_HUMAN Isoform B of Histone acetyltransferase type B catalytic subunit OS=Homo sapiens OX=9606 GN=HAT1	Histone acetyltransferase type B catalytic subunit	HAT1		0.523512	0.146479		0.372615	0.127843		0.521897	0.137161	12	12	12	27	27	27	49.512	0	137.35	27405000000	115	O14929;O14929-2;F8WEW1;F8W9G7	O14929;O14929-2	241;342			30.7484	30.8474	30.7359	31.219	30.6041	30.7937	30.9902	31.2374	30.9335	31.2144	31.0042	30.9846
tr|A6NEM2|A6NEM2_HUMAN Host cell factor 1 OS=Homo sapiens OX=9606 GN=HCFC1 PE=1 SV=2;sp|P51610-2|HCFC1_HUMAN Isoform 2 of Host cell factor 1 OS=Homo sapiens OX=9606 GN=HCFC1;sp|P51610|HCFC1_HUMAN Host cell factor 1 OS=Homo sapiens OX=9606 GN=HCFC1 PE=1 SV=	Host cell factor 1;HCF N-terminal chain 1;HCF N-terminal chain 2;HCF N-terminal chain 3;HCF N-terminal chain 4;HCF N-terminal chain 5;HCF N-terminal chain 6;HCF C-terminal chain 1;HCF C-terminal chain 2;HCF C-terminal chain 3;HCF C-terminal chain 4;HCF C-terminal chain 5;HCF C-terminal chain 6	HCFC1		0.127488	-0.0829744		0.13574	0.0915103		0.00817205	0.00426793	8	8	8	4.3	4.3	4.3	213.47	0	17.571	4322600000	45	A6NEM2;P51610-2;P51610;P51610-4;P51610-3	A6NEM2;P51610-2;P51610;P51610-4;P51610-3				28.388	28.3569	28.4347	28.4719	28.0503	28.1855	28.395	28.3229	28.8594	28.1627	27.7401	28.5574
sp|Q9UBN7|HDAC6_HUMAN Histone deacetylase 6 OS=Homo sapiens OX=9606 GN=HDAC6 PE=1 SV=2;tr|C9J172|C9J172_HUMAN Histone deacetylase 6 (Fragment) OS=Homo sapiens OX=9606 GN=HDAC6 PE=1 SV=1;tr|Q9BRX7|Q9BRX7_HUMAN HDAC6 protein OS=Homo sapiens OX=9606 GN=HDAC6	Histone deacetylase 6	HDAC6		0.746863	-0.350347		0.10803	0.0936046		0.199587	-0.128371	6	6	6	3.8	3.8	3.8	131.42	0	11.096	2852000000	38	Q9UBN7;C9J172;Q9BRX7;A0A2R8YCS4;E7EP63;E7ER52;A6NDI8;C9JEF4;A0A2R8YDE6;Q9UBN7-2;H7C0Z9;A0A2R8YD35	Q9UBN7;C9J172;Q9BRX7;A0A2R8YCS4;E7EP63;E7ER52;A6NDI8;C9JEF4				27.6207	27.9159	27.9977	28.1993	26.9242	27.3002	27.6165	28.117	27.0875	27.462	27.9736	27.8093
sp|Q9H583|HEAT1_HUMAN HEAT repeat-containing protein 1 OS=Homo sapiens OX=9606 GN=HEATR1 PE=1 SV=3;tr|Q5T3Q7|Q5T3Q7_HUMAN HEAT repeat-containing protein 1 OS=Homo sapiens OX=9606 GN=HEATR1 PE=1 SV=1	HEAT repeat-containing protein 1;HEAT repeat-containing protein 1, N-terminally processed	HEATR1		0.112529	-0.0347986		0.541808	0.0853791		0.113816	0.0252903	40	40	40	19.9	19.9	19.9	242.37	0	236.56	19436000000	265	Q9H583;Q5T3Q7;Q6P664	Q9H583;Q5T3Q7	499			30.3558	30.7716	30.5378	30.6593	30.4424	30.4914	30.4614	30.4485	30.6455	30.6951	30.4257	30.419
sp|Q7Z4Q2|HEAT3_HUMAN HEAT repeat-containing protein 3 OS=Homo sapiens OX=9606 GN=HEATR3 PE=1 SV=2	HEAT repeat-containing protein 3	HEATR3		0.61614	0.199369		0.0625385	0.0273104		0.41777	0.11334	8	8	8	10	10	10	74.582	0	19.88	10480000000	84	Q7Z4Q2;Q7Z4Q2-2	Q7Z4Q2				29.4722	29.5904	29.3482	29.6809	29.4972	29.7614	29.8482	29.6732	29.8642	29.9506	29.737	29.3374
sp|Q9P2D3|HTR5B_HUMAN HEAT repeat-containing protein 5B OS=Homo sapiens OX=9606 GN=HEATR5B PE=1 SV=2;sp|Q9P2D3-3|HTR5B_HUMAN Isoform 3 of HEAT repeat-containing protein 5B OS=Homo sapiens OX=9606 GN=HEATR5B	HEAT repeat-containing protein 5B	HEATR5B		0.262193	0.130814		0.132328	-0.0585003		0.0821522	0.0361569	11	11	11	7.4	7.4	7.4	224.3	0	37.733	2359400000	43	Q9P2D3;Q9P2D3-3;Q9P2D3-2	Q9P2D3;Q9P2D3-3				26.9761	27.2775	27.6312	27.6185	27.2942	27.548	27.6486	27.7696	27.3476	27.2892	27.8777	27.5119
tr|K7EIX2|K7EIX2_HUMAN HEAT repeat-containing protein 6 OS=Homo sapiens OX=9606 GN=HEATR6 PE=1 SV=1;sp|Q6AI08|HEAT6_HUMAN HEAT repeat-containing protein 6 OS=Homo sapiens OX=9606 GN=HEATR6 PE=1 SV=1;tr|A0A087WXZ7|A0A087WXZ7_HUMAN HEAT repeat-containing pro	HEAT repeat-containing protein 6	HEATR6		1.20334	0.334606		0.126389	0.0500903		0.712847	0.192348	13	13	13	15.3	15.3	15.3	116.59	0	40.01	5304200000	60	K7EIX2;Q6AI08;A0A087WXZ7;K7ELR8;K7EK31;K7ESP5;K7EKW7	K7EIX2;Q6AI08;A0A087WXZ7;K7ELR8				28.2405	28.3176	28.4886	28.6049	28.4749	28.8433	28.6502	28.8212	28.8742	28.9801	28.7126	28.4232
tr|A0A0B4J1V9|A0A0B4J1V9_HUMAN Helicase, lymphoid-specific, isoform CRA_b OS=Homo sapiens OX=9606 GN=HELLS PE=1 SV=1;sp|Q9NRZ9-6|HELLS_HUMAN Isoform 6 of Lymphoid-specific helicase OS=Homo sapiens OX=9606 GN=HELLS;sp|Q9NRZ9-5|HELLS_HUMAN Isoform 5 of Lymph	Lymphoid-specific helicase	HELLS		0.250548	-0.0677972		0.162333	-0.0982618		0.20491	-0.0830295	12	12	12	18	18	18	102.71	0	17.958	3558100000	54	A0A0B4J1V9;Q9NRZ9-6;Q9NRZ9-5;Q9NRZ9-3;Q9NRZ9-2;Q9NRZ9;Q9NRZ9-4;A0A087WSW7;F6XU50;B1ALG6;Q9NRZ9-8;Q9NRZ9-7;Q9NW36;Q9NRZ9-9;Q76H82	A0A0B4J1V9;Q9NRZ9-6;Q9NRZ9-5;Q9NRZ9-3;Q9NRZ9-2;Q9NRZ9;Q9NRZ9-4;A0A087WSW7;F6XU50				28.1793	28.3032	28.0771	27.9606	28.5329	28.5327	27.8769	27.6996	28.2065	28.0869	27.8252	28.1304
tr|J3QS41|J3QS41_HUMAN Probable helicase with zinc finger domain OS=Homo sapiens OX=9606 GN=HELZ PE=1 SV=1;sp|P42694|HELZ_HUMAN Probable helicase with zinc finger domain OS=Homo sapiens OX=9606 GN=HELZ PE=1 SV=2;sp|P42694-2|HELZ_HUMAN Isoform 2 of Probable	Probable helicase with zinc finger domain	HELZ		0.277101	0.0689058		0.731653	0.173491		0.691925	0.121199	28	28	28	20.3	20.3	20.3	219.05	0	163.57	8471500000	154	J3QS41;P42694;P42694-2;A0A075B6R3;J3QRR8	J3QS41;P42694;P42694-2				29.2486	29.2701	29.4513	29.3876	29.0389	29.2155	29.3547	29.3301	29.3065	29.2053	29.5346	29.5867
sp|Q5GLZ8-2|HERC4_HUMAN Isoform 2 of Probable E3 ubiquitin-protein ligase HERC4 OS=Homo sapiens OX=9606 GN=HERC4;sp|Q5GLZ8|HERC4_HUMAN Probable E3 ubiquitin-protein ligase HERC4 OS=Homo sapiens OX=9606 GN=HERC4 PE=1 SV=1;sp|Q5GLZ8-3|HERC4_HUMAN Isoform 3 o	Probable E3 ubiquitin-protein ligase HERC4	HERC4		0.00749991	0.00298309		0.0607344	0.0203629		0.0411603	0.011673	34	34	34	32.3	32.3	32.3	117.7	0	87.147	44734000000	229	Q5GLZ8-2;Q5GLZ8;Q5GLZ8-3;Q5GLZ8-6;H0Y6K7;D6RCL5;Q5GLZ8-4;Q5GLZ8-5	Q5GLZ8-2;Q5GLZ8;Q5GLZ8-3;Q5GLZ8-6	994			31.5644	31.7758	31.6294	31.9717	31.5336	31.7179	31.7727	31.8475	31.5623	31.8972	31.9187	31.5749
sp|Q15011-3|HERP1_HUMAN Isoform 3 of Homocysteine-responsive endoplasmic reticulum-resident ubiquitin-like domain member 1 protein OS=Homo sapiens OX=9606 GN=HERPUD1;sp|Q15011-2|HERP1_HUMAN Isoform 2 of Homocysteine-responsive endoplasmic reticulum-residen	Homocysteine-responsive endoplasmic reticulum-resident ubiquitin-like domain member 1 protein	HERPUD1		0.207776	-0.0619102		0.109291	-0.0426521		0.191828	-0.0522811	6	6	6	28.4	28.4	28.4	26.22	0	25.546	6381200000	40	Q15011-3;Q15011-2;Q15011;Q15011-4;H3BTA8;H3BP08;H3BTT7;H3BRS4	Q15011-3;Q15011-2;Q15011;Q15011-4;H3BTA8;H3BP08;H3BTT7				29.0616	28.8809	29.1844	28.8718	28.9899	29.2631	28.7173	28.9514	28.8108	28.8669	29.2085	28.8649
sp|Q9BSE4|HERP2_HUMAN Homocysteine-responsive endoplasmic reticulum-resident ubiquitin-like domain member 2 protein OS=Homo sapiens OX=9606 GN=HERPUD2 PE=1 SV=2	Homocysteine-responsive endoplasmic reticulum-resident ubiquitin-like domain member 2 protein	HERPUD2		0.959864	-0.281955		0.808817	-0.321321		1.22059	-0.301638	4	4	4	11.8	11.8	11.8	45.147	0	13.068	2904300000	37	Q9BSE4;C9JV48;C9JDD7;C9J4Q7	Q9BSE4				28.0474	27.8897	27.8382	27.6815	28.2684	28.0211	27.6218	27.7029	27.5787	27.224	27.6966	27.8297
tr|F8W7W8|F8W7W8_HUMAN Hereditary hemochromatosis protein OS=Homo sapiens OX=9606 GN=HFE PE=1 SV=1;sp|Q30201-2|HFE_HUMAN Isoform 2 of Hereditary hemochromatosis protein OS=Homo sapiens OX=9606 GN=HFE;sp|Q30201-8|HFE_HUMAN Isoform 8 of Hereditary hemochroma	Hereditary hemochromatosis protein	HFE		0.200791	0.107123		0.0806391	0.0424094		0.207131	0.0747662	3	3	3	10.7	10.7	10.7	38.871	0	8.6617	3433000000	29	F8W7W8;Q30201-2;Q30201-8;Q30201-5;Q30201;Q30201-6;Q30201-7;Q6B0J5;Q30201-10;Q30201-4;Q30201-3	F8W7W8;Q30201-2;Q30201-8;Q30201-5;Q30201;Q30201-6;Q30201-7				28.19	28.0706	27.6992	27.967	27.9915	28.1738	28.0696	27.9507	28.565	28.1608	27.9164	27.7129
sp|P49773|HINT1_HUMAN Adenosine 5-monophosphoramidase HINT1 OS=Homo sapiens OX=9606 GN=HINT1 PE=1 SV=2	Histidine triad nucleotide-binding protein 1	HINT1		0.216808	0.269736		0.0078375	0.0106535		0.147051	0.140195	5	5	5	44.4	44.4	44.4	13.802	0	23.822	41220000000	57	P49773;D6RC06;D6REP8;D6RE99;H0YC49;D6RD60;A0A6Q8PGQ8	P49773	78			30.977	30.6809	31.7248	31.8984	31.2288	31.2227	31.771	32.0948	30.5621	31.3398	32.2834	32.1747
sp|O75146|HIP1R_HUMAN Huntingtin-interacting protein 1-related protein OS=Homo sapiens OX=9606 GN=HIP1R PE=1 SV=2	Huntingtin-interacting protein 1-related protein	HIP1R		0.187262	-0.0680494		0.492239	0.165407		0.137651	0.0486789	32	32	32	39	39	39	119.39	0	145.46	14204000000	159	O75146;O75146-2;H0YH66	O75146				30.1224	29.9824	30.429	30.1823	29.9484	29.7361	29.852	30.2458	29.9015	29.9875	30.1666	30.3882
sp|P16401|H15_HUMAN Histone H1.5 OS=Homo sapiens OX=9606 GN=H1-5 PE=1 SV=3	Histone H1.5	HIST1H1B		0.0987578	0.0400205		0.986775	0.307615		0.63276	0.173818	13	12	12	32.3	27	27	22.58	0	141.67	30623000000	126	P16401	P16401		18		31.3729	31.1635	31.339	31.1143	30.8474	31.2206	30.8534	30.9979	31.2132	30.9403	31.4756	31.5207
sp|P16403|H12_HUMAN Histone H1.2 OS=Homo sapiens OX=9606 GN=H1-2 PE=1 SV=2	Histone H1.2	HIST1H1C		0.0356609	-0.015604		0.691406	0.208902		0.288506	0.0966492	14	3	3	34.7	10.3	10.3	21.364	0	13.686	24599000000	34	P16403	P16403				31.2716	30.87	31.0702	30.6927	30.6054	31.0987	30.5855	30.717	30.7089	31.029	31.0221	31.0821
sp|P10412|H14_HUMAN Histone H1.4 OS=Homo sapiens OX=9606 GN=H1-4 PE=1 SV=2;sp|P16402|H13_HUMAN Histone H1.3 OS=Homo sapiens OX=9606 GN=H1-3 PE=1 SV=2	Histone H1.4;Histone H1.3	HIST1H1E;HIST1H1D		0.357831	-0.0940151		0.373915	0.100653		0.00981561	0.00331879	15	15	4	34.2	34.2	16.4	21.865	0	108.74	233810000000	208	P10412;P16402;Q02539;P22492	P10412;P16402		18		34.4483	34.1498	34.3568	34.0146	34.0792	34.3233	33.863	33.9254	34.1893	33.9799	34.2188	34.2057
sp|Q93077|H2A1C_HUMAN Histone H2A type 1-C OS=Homo sapiens OX=9606 GN=H2AC6 PE=1 SV=3;sp|P0C0S8|H2A1_HUMAN Histone H2A type 1 OS=Homo sapiens OX=9606 GN=H2AC11 PE=1 SV=2;sp|Q16777|H2A2C_HUMAN Histone H2A type 2-C OS=Homo sapiens OX=9606 GN=H2AC20 PE=1 SV=4	Histone H2A type 1-C;Histone H2A type 1;Histone H2A type 2-C;Histone H2A type 1-B/E;Histone H2A type 3;Histone H2A type 2-A;Histone H2A type 1-J;Histone H2A.J;Histone H2A type 1-H;Histone H2A type 1-D;Histone H2A type 1-A;Histone H2AX	HIST1H2AC;HIST1H2AG;HIST2H2AC;HIST1H2AB;HIST3H2A;HIST2H2AA3;HIST1H2AJ;H2AFJ;HIST1H2AH;HIST1H2AD;HIST1H2AA;H2AFX	+	1.75452	0.889359		1.28666	0.331548	+	1.50639	0.610453	9	9	7	48.5	48.5	48.5	14.105	0	36.985	99525000000	92	Q93077;P0C0S8;Q16777;P04908;Q7L7L0;Q6FI13;Q99878;Q9BTM1;Q96KK5;P20671;A0A0U1RRH7;A0A0U1RR32;Q9BTM1-2;Q96QV6;A0A3B3IS11;P16104;Q8IUE6;H0YFX9	Q93077;P0C0S8;Q16777;P04908;Q7L7L0;Q6FI13;Q99878;Q9BTM1;Q96KK5;P20671;A0A0U1RRH7;A0A0U1RR32;Q9BTM1-2;Q96QV6;A0A3B3IS11;P16104			119	33.0469	32.2857	32.1309	31.9044	33.0052	32.6984	32.9111	32.9845	33.2767	33.5112	32.9413	33.1962
sp|Q99880|H2B1L_HUMAN Histone H2B type 1-L OS=Homo sapiens OX=9606 GN=H2BC13 PE=1 SV=3;sp|Q99877|H2B1N_HUMAN Histone H2B type 1-N OS=Homo sapiens OX=9606 GN=H2BC15 PE=1 SV=3;sp|Q5QNW6-2|H2B2F_HUMAN Isoform 2 of Histone H2B type 2-F OS=Homo sapiens OX=9606	Histone H2B type 1-L;Histone H2B type 1-N;Histone H2B type 2-F;Histone H2B type F-S;Histone H2B type 1-K;Histone H2B type 1-D;Histone H2B type 1-C/E/F/G/I;Histone H2B type 1-H;Histone H2B;Histone H2B type 1-M;Histone H2B type 1-J;Histone H2B type 1-O;Histone H2B type 1-B;Histone H2B type 2-E;Histone H2B type 3-B;Histone H2B type 1-A	HIST1H2BL;HIST1H2BN;HIST2H2BF;H2BFS;HIST1H2BK;HIST1H2BD;HIST1H2BC;HIST1H2BH;HIST1H2BM;HIST1H2BJ;HIST1H2BO;HIST1H2BB;HIST2H2BE;HIST3H2BB;HIST1H2BA		0.0848976	0.0578814		0.568912	0.221647		0.351352	0.139764	7	7	7	43.7	43.7	43.7	13.952	0	24.906	25384000000	84	Q99880;Q99877;Q5QNW6-2;P57053;O60814;P58876;P62807;Q5QNW6;Q93079;U3KQK0;Q99879;P06899;P23527;P33778;Q16778;Q8N257;Q96A08;A0A2R8Y619	Q99880;Q99877;Q5QNW6-2;P57053;O60814;P58876;P62807;Q5QNW6;Q93079;U3KQK0;Q99879;P06899;P23527;P33778;Q16778;Q8N257;Q96A08	60;63			31.3851	30.9634	30.9078	30.5244	30.7022	30.9344	30.6832	30.8059	31.4461	30.9833	30.6006	30.9822
sp|P62805|H4_HUMAN Histone H4 OS=Homo sapiens OX=9606 GN=H4C1 PE=1 SV=2	Histone H4	HIST1H4A		0.716539	0.217252		0.56098	-0.13634		0.108052	0.0404561	11	11	11	57.3	57.3	57.3	11.367	0	23.853	14148000000	121	P62805	P62805	85			29.9321	29.6535	29.5219	29.9228	30.0239	30.1989	30.1342	30.0877	30.2349	29.9905	29.9639	29.7101
sp|Q71DI3|H32_HUMAN Histone H3.2 OS=Homo sapiens OX=9606 GN=H3C15 PE=1 SV=3;sp|P68431|H31_HUMAN Histone H3.1 OS=Homo sapiens OX=9606 GN=H3C1 PE=1 SV=2;tr|K7EMV3|K7EMV3_HUMAN Histone H3 OS=Homo sapiens OX=9606 GN=H3-3B PE=1 SV=1;tr|A0A590UJJ6|A0A590UJJ6_HUM	Histone H3.2;Histone H3.1;Histone H3;Histone H3.3;Histone H3.1t;Histone H3.3C	HIST2H3A;HIST1H3A;H3F3B;H3F3A;HIST3H3;HIST2H3PS2;H3F3C		0.307667	0.105552		0.143698	-0.0576677		0.0739892	0.023942	8	8	8	34.6	34.6	34.6	15.388	0	12.983	13671000000	54	Q71DI3;P68431;K7EMV3;A0A590UJJ6;B4DEB1;K7EK07;K7ES00;P84243;Q16695;Q5TEC6;K7EP01;Q6NXT2	Q71DI3;P68431;K7EMV3;A0A590UJJ6;B4DEB1;K7EK07;K7ES00;P84243;Q16695;Q5TEC6;K7EP01;Q6NXT2				30.0339	30.0328	29.8688	29.8098	29.9514	30.2408	29.9886	30.2173	30.253	30.2756	29.8991	29.7397
sp|P19367|HXK1_HUMAN Hexokinase-1 OS=Homo sapiens OX=9606 GN=HK1 PE=1 SV=3;sp|P19367-4|HXK1_HUMAN Isoform 4 of Hexokinase-1 OS=Homo sapiens OX=9606 GN=HK1;sp|P19367-2|HXK1_HUMAN Isoform 2 of Hexokinase-1 OS=Homo sapiens OX=9606 GN=HK1;sp|P19367-3|HXK1_HUMA	Hexokinase-1	HK1		0.171093	0.0648513		0.0778897	-0.0311747		0.058647	0.0168383	31	31	27	32.1	32.1	27.9	102.48	0	80.806	45094000000	277	P19367;P19367-4;P19367-2;P19367-3;B1AR62;Q2TB90;P52790;Q2TB90-3;Q2TB90-2	P19367;P19367-4;P19367-2;P19367-3				31.8	31.6937	31.6599	31.6277	31.7757	31.8376	31.82	31.7321	32.1548	31.7804	31.5538	31.5517
sp|P52789|HXK2_HUMAN Hexokinase-2 OS=Homo sapiens OX=9606 GN=HK2 PE=1 SV=2;tr|E9PB90|E9PB90_HUMAN Hexokinase OS=Homo sapiens OX=9606 GN=HK2 PE=1 SV=1	Hexokinase-2;Hexokinase	HK2		1.13552	-0.416203		0.292883	-0.0982175		0.785299	-0.25721	12	8	8	14.4	10.3	10.3	102.38	0	11.996	12702000000	24	P52789;E9PB90	P52789;E9PB90				30.045	30.3053	30.8034	30.1339	30.1894	30.187	29.8495	29.7899	30.1338	29.9666	29.775	29.7474
tr|A0A140T955|A0A140T955_HUMAN HLA class I histocompatibility antigen, A alpha chain OS=Homo sapiens OX=9606 GN=HLA-A PE=1 SV=1;tr|A0A140T933|A0A140T933_HUMAN HLA class I histocompatibility antigen, A alpha chain (Fragment) OS=Homo sapiens OX=9606 GN=HLA-A		HLA-A		0.607556	0.233035		0.377373	0.235483		0.557938	0.234259	18	14	9	57.9	45.2	27.1	34.288	0	174.6	19898000000	91	A0A140T955;A0A140T933;A0A1W2PRT9;Q53Z42;A0A140T9I0;A0A140T9X5;A0A140T913;A0A1W2PPQ2	A0A140T955;A0A140T933;A0A1W2PRT9;Q53Z42;A0A140T9I0;A0A140T9X5;A0A140T913;A0A1W2PPQ2				30.3252	30.0648	30.6163	30.6358	29.9133	30.0683	30.8012	30.8496	30.4274	30.4593	30.7564	30.9311
tr|A0A0G2JI36|A0A0G2JI36_HUMAN HLA class I histocompatibility antigen, A alpha chain OS=Homo sapiens OX=9606 GN=HLA-A PE=1 SV=1;tr|Q5SUL5|Q5SUL5_HUMAN HLA class I histocompatibility antigen OS=Homo sapiens OX=9606 GN=HLA-A PE=1 SV=1;tr|A0A1W2PSE7|A0A1W2PSE		HLA-A		0.198204	0.0788503		1.23704	0.284982		0.70452	0.181916	15	10	2	49.5	31.4	3.7	34.216	0	121.1	4016900000	51	A0A0G2JI36;Q5SUL5;A0A1W2PSE7;A0A0G2JIF2;A0A0G2JL56;A0A1W2PQD0	A0A0G2JI36;Q5SUL5;A0A1W2PSE7;A0A0G2JIF2;A0A0G2JL56;A0A1W2PQD0				28.3345	27.9789	28.5927	28.1877	28.0789	27.8306	28.1664	28.1933	28.1507	28.5124	28.4938	28.2522
tr|Q5SS57|Q5SS57_HUMAN HLA class I antigen OS=Homo sapiens OX=9606 GN=HLA-B PE=1 SV=1;tr|A0A140TA21|A0A140TA21_HUMAN HLA class I histocompatibility antigen, B alpha chain OS=Homo sapiens OX=9606 GN=HLA-B PE=1 SV=1;tr|A0A140T9D4|A0A140T9D4_HUMAN HLA class I		HLA-B		0.668434	0.50851		1.09336	1.45443		0.940535	0.981472	10	3	3	30.7	10.8	10.8	40.33	0	4.5763	872330000	15	Q5SS57;A0A140TA21;A0A140T9D4;A0A140T951	Q5SS57;A0A140TA21;A0A140T9D4;A0A140T951				26.6562	25.2637	26.1814	25.7875	26.9526	24.7148	24.4306	24.0071	26.5337	26.9552	26.5306	25.9034
sp|P01889|HLAB_HUMAN HLA class I histocompatibility antigen, B alpha chain OS=Homo sapiens OX=9606 GN=HLA-B PE=1 SV=3;tr|F6U0H7|F6U0H7_HUMAN HLA class I histocompatibility antigen, B alpha chain (Fragment) OS=Homo sapiens OX=9606 GN=HLA-B PE=1 SV=1	HLA class I histocompatibility antigen, B-7 alpha chain	HLA-B		0.0595333	-0.0178933		0.0121637	0.00580072		0.0173178	-0.0060463	14	8	5	44.8	31.5	17.7	40.46	0	20.397	7511600000	56	P01889;F6U0H7	P01889;F6U0H7				29.2488	29.0932	29.3133	28.9621	29.2444	29.0608	28.7693	29.4481	29.0289	29.1018	29.3452	29.0698
sp|P10321|HLAC_HUMAN HLA class I histocompatibility antigen, C alpha chain OS=Homo sapiens OX=9606 GN=HLA-C PE=1 SV=3;tr|A2AEA2|A2AEA2_HUMAN HLA class I histocompatibility antigen, C alpha chain OS=Homo sapiens OX=9606 GN=HLA-C PE=1 SV=2;tr|A0A140T9E1|A0A1	HLA class I histocompatibility antigen, Cw-7 alpha chain	HLA-C		0.555401	0.106191		0.176564	0.0390801		0.507455	0.0726354	25	25	1	51.1	51.1	3	40.648	0	243.1	40387000000	188	P10321;A2AEA2;A0A140T9E1;P10321-2;A0A140T9B3;A0A1W2PR11;A0A140T9J9;Q5QT33;A0A140T962;A0A140T942;F8W9Z8;A0A140T9Z7;A0A140T9U0;A0A140T9M0;A0A140T9W2;Q53YP1;A0A140T9T1;A0A140TA03;A0A0G2JKJ1	P10321;A2AEA2;A0A140T9E1;P10321-2;A0A140T9B3;A0A1W2PR11;A0A140T9J9;Q5QT33;A0A140T962;A0A140T942				31.5607	31.4551	31.4623	31.6498	31.5012	31.5711	31.6409	31.6832	31.6614	31.8368	31.5781	31.4762
tr|A0A3B3IUB5|A0A3B3IUB5_HUMAN Minor histocompatibility antigen H13 OS=Homo sapiens OX=9606 GN=HM13 PE=1 SV=1;sp|Q8TCT9-5|HM13_HUMAN Isoform 5 of Minor histocompatibility antigen H13 OS=Homo sapiens OX=9606 GN=HM13;sp|Q8TCT9|HM13_HUMAN Minor histocompatibi	Minor histocompatibility antigen H13	HM13		0.594796	-0.163301		0.854486	-0.340006		0.85674	-0.251654	5	5	1	15.7	15.7	5.7	46.313	0	49.583	11040000000	53	A0A3B3IUB5;Q8TCT9-5;Q8TCT9;A0A075B6F6;A0A0S2Z6F0;A0A3B3IT72;A0A0C4DGU3	A0A3B3IUB5;Q8TCT9-5;Q8TCT9;A0A075B6F6;A0A0S2Z6F0;A0A3B3IT72	66			29.7965	29.3855	29.7035	29.788	29.9044	29.3187	30.0889	30.0684	29.5155	29.7402	29.4264	29.3384
sp|P09601|HMOX1_HUMAN Heme oxygenase 1 OS=Homo sapiens OX=9606 GN=HMOX1 PE=1 SV=1;tr|B1AHA8|B1AHA8_HUMAN Heme oxygenase (biliverdin-producing) (Fragment) OS=Homo sapiens OX=9606 GN=HMOX1 PE=1 SV=1;tr|A0A7I2V3I1|A0A7I2V3I1_HUMAN Heme oxygenase OS=Homo sapie	Heme oxygenase 1	HMOX1		0.633824	-0.444598		0.894798	-0.613773		1.24776	-0.529186	6	6	6	35.8	35.8	35.8	32.818	0	17.225	1385800000	24	P09601;B1AHA8;A0A7I2V3I1;A0A7I2V277;A0A7I2V3M0	P09601;B1AHA8;A0A7I2V3I1				27.0517	26.81	26.6529	26.661	27.0069	26.7451	26.7848	27.3155	26.0017	25.6171	26.9001	26.8783
sp|P30519|HMOX2_HUMAN Heme oxygenase 2 OS=Homo sapiens OX=9606 GN=HMOX2 PE=1 SV=2;tr|I3L159|I3L159_HUMAN Heme oxygenase (biliverdin-producing) (Fragment) OS=Homo sapiens OX=9606 GN=HMOX2 PE=1 SV=1;tr|I3L1F5|I3L1F5_HUMAN Heme oxygenase (biliverdin-producing	Heme oxygenase 2	HMOX2		0.411248	0.151895		0.17928	0.0696964		0.365195	0.110796	19	19	19	55.7	55.7	55.7	36.032	0	323.31	34358000000	234	P30519;I3L159;I3L1F5;A0A087WT44;P30519-2;I3L276;I3L4P8;A0A1B0GXH0;I3L463;I3L1Y2	P30519;I3L159;I3L1F5;A0A087WT44;P30519-2;I3L276;I3L4P8;A0A1B0GXH0;I3L463	28;158			31.4238	31.4421	31.2893	30.89	31.5958	31.4618	31.0976	31.2188	31.6947	31.383	31.2162	31.3589
sp|P14866|HNRPL_HUMAN Heterogeneous nuclear ribonucleoprotein L OS=Homo sapiens OX=9606 GN=HNRNPL PE=1 SV=2	Heterogeneous nuclear ribonucleoprotein L	HNRNPL		0.108119	-0.0351191		0.898762	-0.121101		0.418465	-0.0781102	33	33	6	55	55	12.1	64.132	0	323.31	271620000000	464	P14866	P14866	35;385;423;426;444;567			34.5592	34.2225	34.115	34.1522	34.3857	34.381	34.2842	34.342	34.099	34.3968	34.2462	34.1665
sp|Q00839|HNRPU_HUMAN Heterogeneous nuclear ribonucleoprotein U OS=Homo sapiens OX=9606 GN=HNRNPU PE=1 SV=6;tr|A0A1X7SBS1|A0A1X7SBS1_HUMAN Heterogeneous nuclear ribonucleoprotein U OS=Homo sapiens OX=9606 GN=HNRNPU PE=1 SV=1;tr|A0A1W2PPS1|A0A1W2PPS1_HUMAN	Heterogeneous nuclear ribonucleoprotein U	HNRNPU		1.07374	-0.360898		0.479308	-0.185935		1.03844	-0.273417	15	15	15	18.1	18.1	18.1	90.583	0	28.266	7849900000	92	Q00839;A0A1X7SBS1;A0A1W2PPS1;Q00839-2;A0A1W2PP35;A0A1W2PQL0;A0A1W2PP34;A0A1W2PPL4;A0A1W2PPH7;Q5RI18;A0A1W2PQD4;A0A1W2PRZ7;A0A1W2PQ74;A0A1W2PPE9;A0A1W2PP22	Q00839;A0A1X7SBS1;A0A1W2PPS1;Q00839-2;A0A1W2PP35;A0A1W2PQL0;A0A1W2PP34;A0A1W2PPL4;A0A1W2PPH7;Q5RI18				29.7272	29.3555	29.3987	29.2199	29.4164	29.4548	29.007	29.1234	29.3795	29.0985	28.7082	29.0716
tr|A0A7I2V4S4|A0A7I2V4S4_HUMAN Heterogeneous nuclear ribonucleoproteins A2/B1 OS=Homo sapiens OX=9606 GN=HNRNPA2B1 PE=1 SV=1;tr|A0A7I2V4N1|A0A7I2V4N1_HUMAN Heterogeneous nuclear ribonucleoproteins A2/B1 OS=Homo sapiens OX=9606 GN=HNRNPA2B1 PE=1 SV=1;tr|A0A	Heterogeneous nuclear ribonucleoproteins A2/B1	HNRPA2B1;HNRNPA2B1		0.138189	0.10232		0.0273575	0.0270028		0.0929146	0.0646613	6	6	6	27.7	27.7	27.7	28.222	0	7.4123	960440000	33	A0A7I2V4S4;A0A7I2V4N1;A0A024RA28;A0A7I2V3P1;A0A7I2V4I6;A0A7I2V3P7;A0A7I2V323;P22626-2;P22626;A0A087WUI2;A0A7I2V4N0;A0A7I2YQN4	A0A7I2V4S4;A0A7I2V4N1;A0A024RA28;A0A7I2V3P1;A0A7I2V4I6;A0A7I2V3P7;A0A7I2V323;P22626-2;P22626;A0A087WUI2;A0A7I2V4N0;A0A7I2YQN4				26.5601	26.053	25.7392	25.8531	26.4722	25.3616	26.4653	26.2076	25.6873	25.9463	26.3191	26.6619
sp|P37235|HPCL1_HUMAN Hippocalcin-like protein 1 OS=Homo sapiens OX=9606 GN=HPCAL1 PE=1 SV=3;sp|P84074|HPCA_HUMAN Neuron-specific calcium-binding protein hippocalcin OS=Homo sapiens OX=9606 GN=HPCA PE=1 SV=2;sp|P61601|NCALD_HUMAN Neurocalcin-delta OS=Homo	Hippocalcin-like protein 1;Neuron-specific calcium-binding protein hippocalcin;Neurocalcin-delta	HPCAL1;HPCA;NCALD		0.976325	-0.379788		0.233475	-0.0867705		0.662632	-0.233279	7	7	7	32.1	32.1	32.1	22.313	0	19.099	7503200000	45	P37235;P84074;P61601;E9PC71;E5RJJ6;E5RHC8;A0A1B0GXG3;E5RHE8;E5RIG4;E5RI95;E5RGZ0;E5RFL9;E5RJT1;E5RK89;E5RIZ1;E5RIA5;E5RGA9;E5RI78;E7ER47;E5RJA1;E5RJF1;E9PE24;E5RIX3;C9JW46;P62760;H7BZC1	P37235;P84074;P61601;E9PC71				29.6366	29.4695	29.6272	28.8679	29.4221	29.1881	28.8623	28.9566	29.1373	28.9036	28.8554	29.1858
sp|P01112|RASH_HUMAN GTPase HRas OS=Homo sapiens OX=9606 GN=HRAS PE=1 SV=1;tr|A0A804HJ06|A0A804HJ06_HUMAN GTPase HRas OS=Homo sapiens OX=9606 GN=HRAS PE=4 SV=1;sp|P01112-2|RASH_HUMAN Isoform 2 of GTPase HRas OS=Homo sapiens OX=9606 GN=HRAS;sp|P01111|RASN_H	GTPase HRas;GTPase HRas, N-terminally processed;GTPase NRas	HRAS;NRAS		0.151635	-0.0740542		0.567381	-0.281725		0.444445	-0.17789	5	5	5	40.2	40.2	40.2	21.298	0	8.3491	2539200000	30	P01112;A0A804HJ06;P01112-2;P01111;A0A804HKM6;P01116-2;P01116;G3V4K2;G3V5T7	P01112;A0A804HJ06;P01112-2;P01111				27.6669	27.8805	27.4482	27.3242	27.9854	28.1689	27.6683	27.3279	27.5433	27.1099	27.7715	27.599
sp|Q6UXD1|HRCT1_HUMAN Histidine-rich carboxyl terminus protein 1 OS=Homo sapiens OX=9606 GN=HRCT1 PE=4 SV=1	Histidine-rich carboxyl terminus protein 1	HRCT1		0.13503	-0.117352		0.641237	-0.393804		0.517008	-0.255578	4	4	4	7.8	7.8	7.8	13.183	0	4.2854	3128300000	27	Q6UXD1	Q6UXD1				27.5183	27.7999	27.6503	28.2414	27.9634	28.0476	28.0656	28.239	28.3962	27.9035	27.2883	27.1524
sp|Q7LGA3|HS2ST_HUMAN Heparan sulfate 2-O-sulfotransferase 1 OS=Homo sapiens OX=9606 GN=HS2ST1 PE=1 SV=1;sp|Q7LGA3-3|HS2ST_HUMAN Isoform 3 of Heparan sulfate 2-O-sulfotransferase 1 OS=Homo sapiens OX=9606 GN=HS2ST1;sp|Q7LGA3-2|HS2ST_HUMAN Isoform 2 of Hepa	Heparan sulfate 2-O-sulfotransferase 1	HS2ST1		1.05078	0.314715		0.270138	0.147516		0.612865	0.231116	9	9	9	28.4	28.4	28.4	41.881	0	20.716	3577700000	33	Q7LGA3;Q7LGA3-3;Q7LGA3-2;K7EP71	Q7LGA3;Q7LGA3-3;Q7LGA3-2				27.5951	27.5183	27.9579	28.143	27.9156	28.15	27.3887	28.4288	28.1103	28.2352	28.0111	28.1165
tr|D6RCD0|D6RCD0_HUMAN Estradiol 17-beta-dehydrogenase 11 OS=Homo sapiens OX=9606 GN=HSD17B11 PE=1 SV=2;sp|Q8NBQ5|DHB11_HUMAN Estradiol 17-beta-dehydrogenase 11 OS=Homo sapiens OX=9606 GN=HSD17B11 PE=1 SV=3	Estradiol 17-beta-dehydrogenase 11	HSD17B11		0.179009	0.0324583		0.649065	0.135182		0.537577	0.0838203	8	8	8	32.8	32.8	32.8	28.102	0	30.746	8691100000	65	D6RCD0;Q8NBQ5	D6RCD0;Q8NBQ5				29.398	29.3751	29.499	29.4562	29.4858	29.3745	29.334	29.1231	29.3303	29.4525	29.6416	29.4338
sp|Q53GQ0|DHB12_HUMAN Very-long-chain 3-oxoacyl-CoA reductase OS=Homo sapiens OX=9606 GN=HSD17B12 PE=1 SV=2;tr|A0A1B0GV93|A0A1B0GV93_HUMAN Very-long-chain 3-oxoacyl-CoA reductase OS=Homo sapiens OX=9606 GN=HSD17B12 PE=1 SV=1;tr|A0A1B0GVY6|A0A1B0GVY6_HUMAN	Very-long-chain 3-oxoacyl-CoA reductase	HSD17B12		0.310392	0.0592146		0.906953	0.119127		0.722694	0.0891709	16	16	16	45.5	45.5	45.5	34.324	0	65.59	126220000000	188	Q53GQ0;A0A1B0GV93;A0A1B0GVY6;E9PI21;Q53GQ0-2	Q53GQ0;A0A1B0GV93;A0A1B0GVY6	168;176;193			33.1436	33.1243	33.3807	33.3035	33.0581	33.1772	33.2529	33.2242	33.15	33.3111	33.3772	33.3506
sp|P56937-3|DHB7_HUMAN Isoform 3 of 3-keto-steroid reductase/17-beta-hydroxysteroid dehydrogenase 7 OS=Homo sapiens OX=9606 GN=HSD17B7;sp|P56937-2|DHB7_HUMAN Isoform 2 of 3-keto-steroid reductase/17-beta-hydroxysteroid dehydrogenase 7 OS=Homo sapiens OX=96	3-keto-steroid reductase	HSD17B7		0.162665	0.0497136		0.949847	0.219939		0.630421	0.134826	6	6	6	25.2	25.2	25.2	34.475	0	9.0355	2796500000	29	P56937-3;P56937-2;P56937	P56937-3;P56937-2;P56937				27.6533	27.951	27.8576	27.6197	27.7834	27.5456	27.6647	27.4069	28.0601	27.8305	27.6769	27.7129
sp|Q3SXM5|HSDL1_HUMAN Inactive hydroxysteroid dehydrogenase-like protein 1 OS=Homo sapiens OX=9606 GN=HSDL1 PE=1 SV=3;sp|Q3SXM5-2|HSDL1_HUMAN Isoform 2 of Inactive hydroxysteroid dehydrogenase-like protein 1 OS=Homo sapiens OX=9606 GN=HSDL1;tr|H3BQI7|H3BQI	Inactive hydroxysteroid dehydrogenase-like protein 1	HSDL1		0.693225	0.111089		0.837489	0.168618		0.992934	0.139853	8	8	8	23.9	23.9	23.9	37.001	0	25.936	32322000000	70	Q3SXM5;Q3SXM5-2;H3BQI7;H3BT52	Q3SXM5;Q3SXM5-2;H3BQI7;H3BT52				31.1497	31.2247	31.3558	31.3602	31.2604	31.4194	31.033	31.1476	31.5274	31.3635	31.3985	31.2454
sp|P07900|HS90A_HUMAN Heat shock protein HSP 90-alpha OS=Homo sapiens OX=9606 GN=HSP90AA1 PE=1 SV=5;sp|P07900-2|HS90A_HUMAN Isoform 2 of Heat shock protein HSP 90-alpha OS=Homo sapiens OX=9606 GN=HSP90AA1	Heat shock protein HSP 90-alpha	HSP90AA1		0.40413	-0.304182		0.503581	-0.373219		0.683116	-0.3387	16	7	7	19	8.2	8.2	84.659	0	6.4876	1759300000	30	P07900;P07900-2;Q58FG0;Q58FF6;G3V2J8;Q14568;Q58FG1	P07900;P07900-2				27.5761	27.1033	27.0113	26.8502	27.1741	27.6997	26.9595	26.9838	27.6875	26.5871	26.6776	26.372
sp|P08238|HS90B_HUMAN Heat shock protein HSP 90-beta OS=Homo sapiens OX=9606 GN=HSP90AB1 PE=1 SV=4	Heat shock protein HSP 90-beta	HSP90AB1		0.31011	-0.117808	+	1.56056	-0.26333		0.856569	-0.190569	21	21	12	29.8	29.8	18.9	83.263	0	45.129	15280000000	156	P08238;Q58FF7;Q58FF8	P08238				30.4567	30.3602	29.8531	30.0479	30.3453	30.4449	30.2417	30.2681	30.2702	30.0912	29.9141	29.9712
tr|A0A7P0T917|A0A7P0T917_HUMAN Endoplasmin OS=Homo sapiens OX=9606 GN=HSP90B1 PE=1 SV=1;tr|A0A7P0TAE1|A0A7P0TAE1_HUMAN Endoplasmin OS=Homo sapiens OX=9606 GN=HSP90B1 PE=1 SV=1;tr|H0YIV0|H0YIV0_HUMAN Endoplasmin OS=Homo sapiens OX=9606 GN=HSP90B1 PE=1 SV=2;	Endoplasmin	HSP90B1		0.101138	-0.136858		0.183831	-0.15482		0.145773	-0.145839	9	9	9	14	14	14	83.013	0	9.2727	1231200000	32	A0A7P0T917;A0A7P0TAE1;H0YIV0;A0A7P0T823;A0A7P0TAT8;P14625;A0A7P0TAY2;A0A087WT78;A0A7P0TBC2;A0A7P0T8R3;A0A7P0T885;F8W026;A0A7P0Z405	A0A7P0T917;A0A7P0TAE1;H0YIV0;A0A7P0T823;A0A7P0TAT8;P14625;A0A7P0TAY2;A0A087WT78				27.5949	25.3467	26.9873	26.5436	27.309	26.9395	26.2689	26.027	26.9014	26.2484	26.3509	26.4245
sp|P11021|BIP_HUMAN Endoplasmic reticulum chaperone BiP OS=Homo sapiens OX=9606 GN=HSPA5 PE=1 SV=2;tr|A0A7P0TB36|A0A7P0TB36_HUMAN 78 kDa glucose-regulated protein OS=Homo sapiens OX=9606 GN=HSPA5 PE=1 SV=1;tr|A0A7P0TAI0|A0A7P0TAI0_HUMAN 78 kDa glucose-regu	78 kDa glucose-regulated protein	HSPA5		0.015869	-0.014935		0.663449	-0.280724		0.246926	-0.14783	6	5	5	11	8.6	8.6	72.332	0	7.2311	1289500000	27	P11021;A0A7P0TB36;A0A7P0TAI0	P11021;A0A7P0TB36;A0A7P0TAI0				27.0446	27.0157	25.9974	26.0459	27.1181	26.9687	26.6703	26.4096	26.8785	26.3796	26.2972	26.4886
tr|E9PKE3|E9PKE3_HUMAN Heat shock cognate 71 kDa protein OS=Homo sapiens OX=9606 GN=HSPA8 PE=1 SV=1;sp|P11142|HSP7C_HUMAN Heat shock cognate 71 kDa protein OS=Homo sapiens OX=9606 GN=HSPA8 PE=1 SV=1;sp|P11142-2|HSP7C_HUMAN Isoform 2 of Heat shock cognate 7	Heat shock cognate 71 kDa protein;Heat shock-related 70 kDa protein 2	HSPA8;HSPA2		0.257326	0.105622		0.14809	-0.0765715		0.0286226	0.0145252	7	7	5	11.6	11.6	9.6	68.805	0	11.74	2306600000	21	E9PKE3;P11142;P11142-2;E9PN89;E9PNE6;P54652;E9PLF4;A8K7Q2;E9PN25;E9PPY6;E9PM13;E9PI65;E9PQQ4;E9PQK7;E9PK54;E9PS65	E9PKE3;P11142;P11142-2;E9PN89;E9PNE6;P54652				27.7216	27.3658	27.0203	27.0936	27.5657	26.9407	27.6014	27.8222	27.3622	27.3083	27.3908	27.5624
tr|A0A7I2V3F7|A0A7I2V3F7_HUMAN Stress-70 protein, mitochondrial OS=Homo sapiens OX=9606 GN=HSPA9 PE=1 SV=1;tr|A0A7I2V2G2|A0A7I2V2G2_HUMAN 75 kDa glucose-regulated protein OS=Homo sapiens OX=9606 GN=HSPA9 PE=1 SV=1;tr|A0A7I2V2S7|A0A7I2V2S7_HUMAN 75 kDa gluc	Stress-70 protein, mitochondrial	HSPA9		0.240781	0.271799		0.202683	-0.33654		0.0230224	-0.0323706	2	2	2	5.6	5.6	5.6	65.855	0	11.916	172080000	17	A0A7I2V3F7;A0A7I2V2G2;A0A7I2V2S7;P38646;A0A3B3ITI4;H0Y8K0;A0A7I2YQB2;D6RCD7	A0A7I2V3F7;A0A7I2V2G2;A0A7I2V2S7;P38646;A0A3B3ITI4;H0Y8K0;A0A7I2YQB2;D6RCD7				24.4942	24.296	24.4406	23.6906	24.1221	26.0674	25.2639	23.9013	23.6574	25.4143	24.9966	23.9404
tr|A0A7I2V2X6|A0A7I2V2X6_HUMAN 60 kDa chaperonin OS=Homo sapiens OX=9606 GN=HSPD1 PE=1 SV=1;tr|A0A7I2V599|A0A7I2V599_HUMAN 60 kDa chaperonin OS=Homo sapiens OX=9606 GN=HSPD1 PE=1 SV=1;sp|P10809|CH60_HUMAN 60 kDa heat shock protein, mitochondrial OS=Homo sa	60 kDa heat shock protein, mitochondrial	HSPD1		0.305685	-0.136057		0.0650062	-0.0542607		0.18513	-0.0951588	5	5	5	14.8	14.8	14.8	57.758	0	6.1483	3584900000	14	A0A7I2V2X6;A0A7I2V599;P10809;A0A7I2V5M1;A0A7I2YQK6;E7EXB4;E7ESH4;A0A7I2V5K3;A0A7I2YQ71;A0A7I2V369;P10809-2	A0A7I2V2X6;A0A7I2V599;P10809;A0A7I2V5M1;A0A7I2YQK6				28.2569	28.023	28.1227	27.949	28.3103	28.4233	27.3595	27.9314	28.3827	27.6431	27.6923	28.0893
sp|Q7Z6Z7-2|HUWE1_HUMAN Isoform 2 of E3 ubiquitin-protein ligase HUWE1 OS=Homo sapiens OX=9606 GN=HUWE1;sp|Q7Z6Z7-3|HUWE1_HUMAN Isoform 3 of E3 ubiquitin-protein ligase HUWE1 OS=Homo sapiens OX=9606 GN=HUWE1;sp|Q7Z6Z7|HUWE1_HUMAN E3 ubiquitin-protein ligas	E3 ubiquitin-protein ligase HUWE1	HUWE1		0.0426198	-0.0147719		0.0301312	0.0120506		0.00410621	-0.00136065	45	45	45	12.7	12.7	12.7	480.19	0	323.31	29585000000	314	Q7Z6Z7-2;Q7Z6Z7-3;Q7Z6Z7;H0Y659;A0A087X1S3;A0A087X146	Q7Z6Z7-2;Q7Z6Z7-3;Q7Z6Z7	511			30.7466	30.7517	30.7136	31.1181	30.5276	30.7012	31.0059	30.988	30.7528	30.9535	30.9234	30.6412
sp|P41252|SYIC_HUMAN Isoleucine--tRNA ligase, cytoplasmic OS=Homo sapiens OX=9606 GN=IARS1 PE=1 SV=2;tr|A0A804HL54|A0A804HL54_HUMAN Isoleucine--tRNA ligase, cytoplasmic OS=Homo sapiens OX=9606 GN=IARS1 PE=4 SV=1;tr|A0A804HJN6|A0A804HJN6_HUMAN Isoleucine--t	Isoleucine--tRNA ligase, cytoplasmic	IARS		0.273267	0.0649862		0.255848	-0.064764		0.000421974	0.000111103	64	64	64	45.2	45.2	45.2	144.5	0	323.31	262540000000	643	P41252;A0A804HL54;A0A804HJN6;A0A0A0MSX9;A0A804HHW9;J3KR24;A0A804HJ36;A0A804HIV9;A0A804HKU1;A0A804HK69;A0A804HIG2;A0A804HKW6;A0A0D9SFC1	P41252;A0A804HL54;A0A804HJN6;A0A0A0MSX9;A0A804HHW9;J3KR24;A0A804HJ36;A0A804HIV9	805;825;899;913;1248			34.2221	34.329	34.0434	34.2969	34.3437	34.5517	34.2127	34.3025	34.4255	34.4067	34.1818	34.1374
sp|Q9NSE4|SYIM_HUMAN Isoleucine--tRNA ligase, mitochondrial OS=Homo sapiens OX=9606 GN=IARS2 PE=1 SV=2	Isoleucine--tRNA ligase, mitochondrial	IARS2		0.124675	0.0500894		0.360983	0.108155		0.311625	0.0791223	17	17	17	20	20	20	113.79	0	27.333	18831000000	111	Q9NSE4	Q9NSE4				30.4188	30.4304	30.8001	30.3866	30.3005	30.411	30.5724	30.5196	30.4992	30.2638	30.7796	30.6936
sp|O60725|ICMT_HUMAN Protein-S-isoprenylcysteine O-methyltransferase OS=Homo sapiens OX=9606 GN=ICMT PE=1 SV=1	Protein-S-isoprenylcysteine O-methyltransferase	ICMT		0.114624	0.0836458		0.162941	0.164344		0.161757	0.123995	4	4	4	10.9	10.9	10.9	31.938	0	5.3185	8398400000	21	O60725	O60725				29.5982	29.6587	29.3025	28.6896	29.8116	29.8654	28.7766	28.4726	29.8035	29.4471	29.2606	29.0722
tr|A0A7I2V2P6|A0A7I2V2P6_HUMAN Insulin-degrading enzyme OS=Homo sapiens OX=9606 GN=IDE PE=1 SV=1;tr|A0A3B3ISG5|A0A3B3ISG5_HUMAN Insulin-degrading enzyme OS=Homo sapiens OX=9606 GN=IDE PE=1 SV=1;sp|P14735|IDE_HUMAN Insulin-degrading enzyme OS=Homo sapiens O	Insulin-degrading enzyme	IDE		0.528667	-0.19299		0.285187	-0.112502		0.572472	-0.152746	19	19	19	23.1	23.1	23.1	113.17	0	67.721	8267800000	118	A0A7I2V2P6;A0A3B3ISG5;P14735;A0A7I2V3E3;A0A7I2YQV5;A0A7I2V610;A0A7I2V2S1;A0A7I2V4Q3;A0A7I2YQS6;A0A7I2V612;A0A7I2V373;A0A7I2V634;A0A7I2V4A4;A0A7I2V3K9;B3KSB8;P14735-2	A0A7I2V2P6;A0A3B3ISG5;P14735;A0A7I2V3E3;A0A7I2YQV5;A0A7I2V610;A0A7I2V2S1;A0A7I2V4Q3;A0A7I2YQS6;A0A7I2V612;A0A7I2V373				29.143	29.4226	29.6207	29.3797	29.0561	29.3176	29.4614	29.4091	29.1049	28.8609	29.4852	29.3431
tr|A0A7P0TBP9|A0A7P0TBP9_HUMAN Interferon-induced protein with tetratricopeptide repeats 5 OS=Homo sapiens OX=9606 GN=IFIT5 PE=1 SV=1;sp|Q13325|IFIT5_HUMAN Interferon-induced protein with tetratricopeptide repeats 5 OS=Homo sapiens OX=9606 GN=IFIT5 PE=1 SV	Interferon-induced protein with tetratricopeptide repeats 5	IFIT5		0.616912	-0.269926		0.248329	-0.117966		0.612356	-0.193946	8	8	8	23.4	23.4	23.4	43.276	0	16.906	4565900000	59	A0A7P0TBP9;Q13325;Q13325-2	A0A7P0TBP9;Q13325;Q13325-2				28.2481	28.6165	28.7481	28.7199	28.1911	28.573	28.5439	28.4168	28.0474	27.9823	28.6277	28.5956
tr|H3BRJ5|H3BRJ5_HUMAN Uncharacterized protein OS=Homo sapiens OX=9606 PE=4 SV=1;sp|Q9P2H3-3|IFT80_HUMAN Isoform IFT80-L of Intraflagellar transport protein 80 homolog OS=Homo sapiens OX=9606 GN=IFT80;tr|F5GZP3|F5GZP3_HUMAN Tripartite motif-containing prot	Intraflagellar transport protein 80 homolog;Tripartite motif-containing protein 59	IFT80;TRIM59		0.0178522	-0.0105186		0.231093	0.107495		0.126938	0.0484881	6	6	6	9.1	9.1	9.1	108.68	0	52.313	2163700000	41	H3BRJ5;Q9P2H3-3;F5GZP3;Q8IWR1;C9J614;C9J9F0;C9IZE0;C9JE08;C9IY67;Q9P2H3-2;Q9P2H3	H3BRJ5;Q9P2H3-3;F5GZP3;Q8IWR1				27.4053	27.3189	27.747	27.3468	27.1241	27.3948	27.4301	27.3971	27.4594	26.9608	27.7729	27.5829
[truncated: 1,116 more rows]
