# Supplementary material for: BRCA1/BARD1 ubiquitinates PCNA in unperturbed conditions to promote continuous DNA synthesis
Source: Nat Commun. 2024 May 20;15:4292. doi: 10.1038/s41467-024-48427-6 (PMC11106271; doi:10.1038/s41467-024-48427-6)
Supplement: Supplementary file 6 — Supplementary Data 3 [file 41467_2024_48427_MOESM6_ESM.xlsx]

## Sheet: Table PCNA-K164R 2023
Gene name			Parental vs DGG			K164R vs DGG			Parental vs K164R			Miscellaneus														LFQ values
Fasta headers	Protein names	Gene names	Student's T-test Significant Parental_Parental-DGG	-Log Student's T-test p-value Parental_Parental-DGG	Student's T-test Difference Parental_Parental-DGG	Student's T-test Significant K164R_K164R-DGG	-Log Student's T-test p-value K164R_K164R-DGG	Student's T-test Difference K164R_K164R-DGG	Student's T-test Significant Parental_K164R	-Log Student's T-test p-value Parental_K164R	Student's T-test Difference Parental_K164R	Peptides	Razor + unique peptides	Unique peptides	Sequence coverage [%]	Unique + razor sequence coverage [%]	Unique sequence coverage [%]	Mol. weight [kDa]	Q-value	Score	Intensity	MS/MS count	Protein IDs	Majority protein IDs	id	K164R-1	K164R-2	K164R-3	K164R-4	K164R-DGG-1	K164R-DGG-2	K164R-DGG-3	K164R-DGG-4	Parental-1	Parental-2	Parental-3	Parental-4	Parental-DGG-1	Parental-DGG-2	Parental-DGG-3	Parental-DGG-4
sp|Q9NX47|MARH5_HUMAN E3 ubiquitin-protein ligase MARCH5 OS=Homo sapiens OX=9606 GN=MARCH5 PE=1 SV=1	E3 ubiquitin-protein ligase MARCH5	MARCH5		0.0571893	0.214074	+	1.5933	2.81289		1.12366	-1.8627	4	4	4	18	18	18	31.231	0	91.47	2221000000	43	Q9NX47	Q9NX47	3065	27.055	27.1675	26.6303	27.4597	24.3507	22.0907	23.9653	26.6542	23.2249	26.5757	26.6818	24.3793	23.9998	26.7314	26.6407	22.6334
sp|A8K2U0|A2ML1_HUMAN Alpha-2-macroglobulin-like protein 1 OS=Homo sapiens OX=9606 GN=A2ML1 PE=1 SV=3;tr|H0YGG5|H0YGG5_HUMAN Alpha-2-macroglobulin-like protein 1 (Fragment) OS=Homo sapiens OX=9606 GN=A2ML1 PE=1 SV=1	Alpha-2-macroglobulin-like protein 1	A2ML1	+	2.23639	3.42474	+	1.38935	1.66593		1.04041	1.87198	14	14	14	12.7	12.7	12.7	161.1	0	43.732	1483300000	30	A8K2U0;H0YGG5;H0YH14;F5GXP1	A8K2U0;H0YGG5	446	25.8363	25.369	25.9915	24.0189	23.2975	24.7398	22.5848	23.9299	26.0523	28.913	28.1968	25.5415	23.5592	23.7976	23.7707	23.8771
sp|Q9NRG9|AAAS_HUMAN Aladin OS=Homo sapiens OX=9606 GN=AAAS PE=1 SV=1;tr|F8VZ44|F8VZ44_HUMAN Aladin OS=Homo sapiens OX=9606 GN=AAAS PE=1 SV=1;tr|H3BU82|H3BU82_HUMAN Aladin (Fragment) OS=Homo sapiens OX=9606 GN=AAAS PE=1 SV=1	Aladin	AAAS	+	2.8055	0.55582	+	2.7994	0.741363	+	2.17412	-0.578145	14	14	14	34.1	34.1	34.1	59.573	0	323.31	7373100000	122	Q9NRG9;F8VZ44;H3BU82;F8VUB6	Q9NRG9;F8VZ44;H3BU82	3014	28.7133	28.5936	29.044	28.5875	27.8668	28.1295	28.1459	27.8306	28.1352	27.949	28.4063	28.1352	27.6283	27.5075	27.5778	27.6888
sp|Q86V21|AACS_HUMAN Acetoacetyl-CoA synthetase OS=Homo sapiens OX=9606 GN=AACS PE=1 SV=1	Acetoacetyl-CoA synthetase	AACS	+	3.9045	-2.23881	+	2.45777	-2.75318		NaN	0	5	5	5	12.5	12.5	12.5	75.143	0	9.9418	802600000	32	Q86V21;E7EW25	Q86V21	2495	23.5343	22.6921	24.6095	21.864	25.9476	26.0147	26.0253	25.725	22.6829	23.3534	23.132	23.8298	25.2697	25.6164	25.6711	25.3961
tr|A2A2Q9|A2A2Q9_HUMAN Protein AAR2 homolog OS=Homo sapiens OX=9606 GN=AAR2 PE=1 SV=1;sp|Q9Y312|AAR2_HUMAN Protein AAR2 homolog OS=Homo sapiens OX=9606 GN=AAR2 PE=1 SV=2	Protein AAR2 homolog	AAR2	+	2.66065	-0.853826		1.22524	-0.50671		0.299531	0.163382	17	17	17	48	48	48	45.034	0	129.32	4888500000	132	A2A2Q9;Q9Y312	A2A2Q9;Q9Y312	415	26.4149	27.0804	27.0122	27.2462	27.5821	27.5845	27.0809	27.533	27.1308	26.8219	26.98	27.4746	28.0964	28.0035	27.6864	28.0363
sp|P49588|SYAC_HUMAN Alanine--tRNA ligase, cytoplasmic OS=Homo sapiens OX=9606 GN=AARS PE=1 SV=2	Alanine--tRNA ligase, cytoplasmic	AARS		0.639494	0.333852		0.814144	0.396432	+	1.33429	-0.403703	19	19	19	23.9	23.9	23.9	106.81	0	60.064	1611800000	81	P49588;H3BPK7	P49588	1829	26.2366	26.1845	26.1253	26.2737	26.117	26.2073	25.763	25.1469	26.0875	25.8426	25.9225	25.3527	25.7306	25.7632	25.4473	24.9286
sp|Q9UDR5|AASS_HUMAN Alpha-aminoadipic semialdehyde synthase, mitochondrial OS=Homo sapiens OX=9606 GN=AASS PE=1 SV=1;tr|F8WAH1|F8WAH1_HUMAN Alpha-aminoadipic semialdehyde synthase, mitochondrial OS=Homo sapiens OX=9606 GN=AASS PE=1 SV=1;tr|F8WE53|F8WE53_H	Alpha-aminoadipic semialdehyde synthase, mitochondrial;Lysine ketoglutarate reductase;Saccharopine dehydrogenase	AASS		0.385741	-0.336042		0.454532	-0.212129	+	1.48649	-1.17022	21	21	21	25.1	25.1	25.1	102.13	0	47.127	2281700000	76	Q9UDR5;F8WAH1;F8WE53	Q9UDR5;F8WAH1;F8WE53	3145	26.313	26.4604	26.9814	27.0714	27.0399	27.1087	26.7121	26.8141	24.5144	26.066	25.4092	26.1558	25.9633	25.7938	25.8577	25.8747
sp|Q9NRK6|ABCBA_HUMAN ATP-binding cassette sub-family B member 10, mitochondrial OS=Homo sapiens OX=9606 GN=ABCB10 PE=1 SV=2	ATP-binding cassette sub-family B member 10, mitochondrial	ABCB10	+	2.37099	-0.516088	+	1.45255	-0.200971	+	2.44887	-0.532394	21	20	20	31.3	30.2	30.2	79.147	0	113.77	5317800000	143	Q9NRK6	Q9NRK6	3016	27.7917	27.5901	27.5444	27.7337	27.9029	27.8214	27.9744	27.7652	27.1378	26.9131	27.0878	27.3917	27.5581	27.7244	27.7762	27.5361
tr|A0A5F9ZA98|A0A5F9ZA98_HUMAN ATP-binding cassette sub-family B member 7, mitochondrial OS=Homo sapiens OX=9606 GN=ABCB7 PE=4 SV=1;sp|O75027|ABCB7_HUMAN ATP-binding cassette sub-family B member 7, mitochondrial OS=Homo sapiens OX=9606 GN=ABCB7 PE=1 SV=2;t	ATP-binding cassette sub-family B member 7, mitochondrial	ABCB7	+	2.19321	-0.532769		0.760384	-0.279464		0.703636	-0.195346	16	16	16	23.9	23.9	23.9	83.27	0	155.78	6365200000	169	A0A5F9ZA98;O75027;A0A590UJS8;B4DGL8;A0A087WW65;A0A2R8Y473;E9PJR8;E9PNQ5;A0A2R8Y3N2	A0A5F9ZA98;O75027;A0A590UJS8;B4DGL8;A0A087WW65;A0A2R8Y473	396	27.7764	27.4777	27.7741	27.718	28.3009	27.5304	28.1305	27.9023	27.7672	27.3338	27.2736	27.5902	28.1995	27.9789	28.0027	27.9148
sp|Q9NUT2|MITOS_HUMAN Mitochondrial potassium channel ATP-binding subunit OS=Homo sapiens OX=9606 GN=ABCB8 PE=1 SV=3	ATP-binding cassette sub-family B member 8, mitochondrial	ABCB8	+	3.58797	1.33137	+	5.47604	1.53774	+	1.90224	-0.40148	23	23	22	33.7	33.7	32.7	79.988	0	129.77	7564400000	161	Q9NUT2;C9JYI3;C9JTY4;H7C5K9	Q9NUT2	3036	28.8969	28.8534	28.9378	29.0584	27.5397	27.2134	27.3036	27.5388	28.582	28.2565	28.5368	28.7652	27.4165	27.3994	27.1765	26.8227
sp|P33897|ABCD1_HUMAN ATP-binding cassette sub-family D member 1 OS=Homo sapiens OX=9606 GN=ABCD1 PE=1 SV=2	ATP-binding cassette sub-family D member 1	ABCD1		1.28656	0.450192	+	2.61002	0.781774	+	1.78936	0.6043	18	18	18	31.1	31.1	31.1	82.936	0	155.99	2999800000	91	P33897;A6NEP8;Q9UBJ2	P33897	1727	26.4981	26.6262	26.9267	26.8525	26.0609	25.7863	26.2253	25.7039	27.2771	26.9545	27.3922	27.6968	26.9968	26.8083	26.6203	27.0945
tr|A0A3B3ITW3|A0A3B3ITW3_HUMAN ATP-binding cassette sub-family D member 3 OS=Homo sapiens OX=9606 GN=ABCD3 PE=1 SV=2;sp|P28288|ABCD3_HUMAN ATP-binding cassette sub-family D member 3 OS=Homo sapiens OX=9606 GN=ABCD3 PE=1 SV=1	ATP-binding cassette sub-family D member 3	ABCD3		0.359145	-0.0928578		0.288849	0.0740514		0.584533	-0.153537	45	45	45	45.4	45.4	45.4	75.421	0	323.31	86840000000	635	A0A3B3ITW3;P28288	A0A3B3ITW3;P28288	347	31.4652	31.5378	31.6043	31.7701	31.4717	31.4926	31.7586	31.3584	31.5513	31.1264	31.5288	31.5568	31.5895	31.4303	31.5231	31.5918
sp|P61221|ABCE1_HUMAN ATP-binding cassette sub-family E member 1 OS=Homo sapiens OX=9606 GN=ABCE1 PE=1 SV=1;tr|D6R9I9|D6R9I9_HUMAN ATP-binding cassette sub-family E member 1 OS=Homo sapiens OX=9606 GN=ABCE1 PE=1 SV=1;tr|H0Y990|H0Y990_HUMAN ATP-binding cass	ATP-binding cassette sub-family E member 1	ABCE1		1.24738	0.570352	+	1.54693	1.28296		0.130899	-0.0834575	4	4	4	8.2	8.2	8.2	67.314	0	7.8798	402630000	16	P61221;D6R9I9;H0Y990;D6RGF4	P61221;D6R9I9;H0Y990;D6RGF4	1940	25.5633	25.1181	24.6357	25.2813	25.0488	23.5877	23.5872	23.243	24.7346	25.4205	25.03	25.0795	24.2795	25.0712	24.4256	24.207
sp|Q9UG63|ABCF2_HUMAN ATP-binding cassette sub-family F member 2 OS=Homo sapiens OX=9606 GN=ABCF2 PE=1 SV=2;tr|C9JHK9|C9JHK9_HUMAN ATP-binding cassette sub-family F member 2 (Fragment) OS=Homo sapiens OX=9606 GN=ABCF2 PE=1 SV=1;tr|C9JZV3|C9JZV3_HUMAN ATP-b	ATP-binding cassette sub-family F member 2	ABCF2	+	3.04802	-1.49174	+	3.78296	-2.0472		0.805161	0.531064	24	24	24	38	38	38	71.289	0	58.272	9731900000	175	Q9UG63;C9JHK9;C9JZV3	Q9UG63;C9JHK9;C9JZV3	3149	26.2837	27.3541	27.2265	26.9838	28.8674	29.1644	29.0021	29.003	27.4365	27.7452	26.8847	27.9058	28.862	28.793	29.2211	29.0631
sp|Q8N2K0|ABD12_HUMAN Lysophosphatidylserine lipase ABHD12 OS=Homo sapiens OX=9606 GN=ABHD12 PE=1 SV=2;tr|A0A5F9ZH71|A0A5F9ZH71_HUMAN Lysophosphatidylserine lipase ABHD12 OS=Homo sapiens OX=9606 GN=ABHD12 PE=4 SV=1;tr|A0A5F9ZHQ0|A0A5F9ZHQ0_HUMAN Lysophosph	Monoacylglycerol lipase ABHD12	ABHD12	+	2.87088	0.774853	+	3.15301	0.659351		0.855999	-0.241426	18	18	18	41.2	41.2	41.2	45.096	0	151.23	10120000000	186	Q8N2K0;A0A5F9ZH71;A0A5F9ZHQ0;A0A5F9ZHQ8;A0A5F9ZH49;A0A5F9ZHH2;I3L206;A0A5F9ZGT4;A0A5F9ZGW7;A0A5F9ZH28;I3L294;A0A5F9ZHM3;A0A5F9ZGZ9;A0A5F9ZHF0;I3L440;A0A5F9ZHG5;I3L1V0;Q5T712;I3L380;A0A5F9ZHE8;A0A5F9ZHB5	Q8N2K0;A0A5F9ZH71;A0A5F9ZHQ0;A0A5F9ZHQ8;A0A5F9ZH49;A0A5F9ZHH2;I3L206;A0A5F9ZGT4;A0A5F9ZGW7;A0A5F9ZH28;I3L294;A0A5F9ZHM3;A0A5F9ZGZ9;A0A5F9ZHF0	2562	29.0867	28.983	28.8582	29.195	28.2241	28.5005	28.2623	28.4986	28.7541	28.4579	28.9887	28.9566	28.1253	28.0983	27.8451	27.9891
tr|A0A0G2JJD3|A0A0G2JJD3_HUMAN HLA-B associated transcript 5, isoform CRA_b OS=Homo sapiens OX=9606 GN=ABHD16A PE=1 SV=1;sp|O95870|ABHGA_HUMAN Phosphatidylserine lipase ABHD16A OS=Homo sapiens OX=9606 GN=ABHD16A PE=1 SV=3	Abhydrolase domain-containing protein 16A	ABHD16A		0.166718	-0.0828671		0.132469	0.0653057		0.190991	-0.120711	22	22	22	34.4	34.4	34.4	67.518	0	150.87	10275000000	192	A0A0G2JJD3;O95870;A0A0G2JI89;F2Z3H2	A0A0G2JJD3;O95870	195	28.186	28.7089	28.8359	28.8786	28.5947	28.7556	28.6781	28.3196	28.8123	28.0109	28.4845	28.8188	28.6067	28.5707	28.5916	28.6889
sp|Q9BV23|ABHD6_HUMAN Monoacylglycerol lipase ABHD6 OS=Homo sapiens OX=9606 GN=ABHD6 PE=1 SV=1	Monoacylglycerol lipase ABHD6	ABHD6	+	5.87647	-1.79618	+	3.67897	-2.34358		NaN	0	9	9	9	30	30	30	38.33	0	14.69	1282100000	44	Q9BV23;C9JNE7;C9J010	Q9BV23	2878	23.6385	23.3488	22.9435	24.3064	25.7776	26.0796	25.9247	25.8297	23.9935	24.1668	24.37	24.185	26.0325	26.077	25.9605	25.8299
tr|F8W8M4|F8W8M4_HUMAN Actin-binding LIM protein 1 OS=Homo sapiens OX=9606 GN=ABLIM1 PE=1 SV=1;sp|O14639|ABLM1_HUMAN Actin-binding LIM protein 1 OS=Homo sapiens OX=9606 GN=ABLIM1 PE=1 SV=3;tr|A0A0A0MRL6|A0A0A0MRL6_HUMAN Actin-binding LIM protein 1 OS=Homo	Actin-binding LIM protein 1	ABLIM1		0.657921	-0.86479	+	1.65846	-0.84736		0.403693	-0.624876	23	23	23	37	37	37	81.104	0	144.85	5107600000	125	F8W8M4;O14639;A0A0A0MRL6;A0A3B3IS55;J3QSX6;A0A494C1P1;A0A494C1G0;H0Y7N6;F6XFR5	F8W8M4;O14639;A0A0A0MRL6;A0A3B3IS55;J3QSX6;A0A494C1P1;A0A494C1G0	891	27.3229	27.518	27.6092	26.4527	28.3039	28.0473	27.9724	27.9687	27.4058	27.2636	24.7325	27.0014	27.6435	27.4399	27.3659	27.413
sp|Q9H845|ACAD9_HUMAN Complex I assembly factor ACAD9, mitochondrial OS=Homo sapiens OX=9606 GN=ACAD9 PE=1 SV=1;tr|H0Y8Z9|H0Y8Z9_HUMAN Complex I assembly factor ACAD9, mitochondrial (Fragment) OS=Homo sapiens OX=9606 GN=ACAD9 PE=1 SV=1	Acyl-CoA dehydrogenase family member 9, mitochondrial	ACAD9		0.434706	0.2038	+	1.45792	0.323577		0.94028	-0.400853	18	18	18	26.7	26.7	26.7	68.76	0	43.095	2052300000	84	Q9H845;H0Y8Z9;D6RCD8	Q9H845;H0Y8Z9	2964	26.321	26.8762	26.5986	26.6915	26.2597	26.3831	26.2753	26.2749	26.7538	25.9166	26.0628	26.1507	26.0448	25.86	26.2878	25.8761
sp|P49748|ACADV_HUMAN Very long-chain specific acyl-CoA dehydrogenase, mitochondrial OS=Homo sapiens OX=9606 GN=ACADVL PE=1 SV=1	Very long-chain specific acyl-CoA dehydrogenase, mitochondrial	ACADVL		0.77429	0.497452	+	1.61277	0.661444		0.867538	-0.524644	16	16	16	32.4	32.4	32.4	70.389	0	88.139	1817100000	75	P49748;K7EQP4;K7EJW8;G3V1M7;J3QKU9;J3QRJ8;K7EMF8;J3KS89;J3KSR4	P49748	1833	26.854	26.2703	26.752	26.8723	25.636	25.8499	26.3601	26.2569	26.454	26.7676	25.8129	25.6156	25.6395	25.9783	25.8348	25.2076
sp|P53396|ACLY_HUMAN ATP-citrate synthase OS=Homo sapiens OX=9606 GN=ACLY PE=1 SV=3	ATP-citrate synthase	ACLY	+	3.35652	1.37684	+	3.94058	1.8326		0.211089	0.104749	31	31	31	32	32	32	120.84	0	219.16	6497600000	196	P53396;K7ESG8;K7EIE7	P53396	1884	28.7682	28.449	28.3796	28.6673	27.0964	27.0081	26.3763	26.4531	28.7009	29.0563	28.2051	28.7208	27.5494	27.3076	27.1459	27.173
tr|H7C5A7|H7C5A7_HUMAN Acyl-coenzyme A thioesterase 8 (Fragment) OS=Homo sapiens OX=9606 GN=ACOT8 PE=1 SV=1;sp|O14734|ACOT8_HUMAN Acyl-coenzyme A thioesterase 8 OS=Homo sapiens OX=9606 GN=ACOT8 PE=1 SV=1;tr|A0A494C0N6|A0A494C0N6_HUMAN Acyl-coenzyme A thioe	Acyl-coenzyme A thioesterase 8	ACOT8	+	1.61245	-0.964114	+	1.3107	-1.17854		0.105423	-0.153334	3	3	3	23.9	23.9	23.9	23.333	0	9.6529	863740000	18	H7C5A7;O14734;A0A494C0N6;E9PJN0;H0Y698;Q9BR14;E9PMC4;E9PIS4;E9PRD4	H7C5A7;O14734;A0A494C0N6;E9PJN0	1043	23.4002	25.3955	24.0723	24.9504	25.7164	25.6841	25.9779	25.1541	24.8086	24.7996	23.9535	23.6433	25.4133	25.0398	25.0647	25.5436
sp|Q9Y305|ACOT9_HUMAN Acyl-coenzyme A thioesterase 9, mitochondrial OS=Homo sapiens OX=9606 GN=ACOT9 PE=1 SV=2;tr|H7C5Q2|H7C5Q2_HUMAN Acyl-coenzyme A thioesterase 9, mitochondrial (Fragment) OS=Homo sapiens OX=9606 GN=ACOT9 PE=1 SV=1;tr|C9J7L8|C9J7L8_HUMAN	Acyl-coenzyme A thioesterase 9, mitochondrial	ACOT9	+	4.15251	-2.63354	+	4.74222	-3.53403		NaN	0	14	14	14	36.7	36.7	36.7	49.901	0	60.426	2479600000	81	Q9Y305;H7C5Q2;C9J7L8	Q9Y305;H7C5Q2;C9J7L8	3238	23.6601	24.2867	22.9339	23.6545	27.0622	27.1257	27.4138	27.0697	23.5085	24.5483	24.4063	24.0804	27.1608	26.4649	26.6968	26.7551
tr|A0A5F9ZHR7|A0A5F9ZHR7_HUMAN Lysosomal acid phosphatase OS=Homo sapiens OX=9606 GN=ACP2 PE=4 SV=1;sp|P11117|PPAL_HUMAN Lysosomal acid phosphatase OS=Homo sapiens OX=9606 GN=ACP2 PE=1 SV=3;tr|E9PHY0|E9PHY0_HUMAN Lysosomal acid phosphatase OS=Homo sapiens	Lysosomal acid phosphatase	ACP2		1.04665	0.224543		1.02706	-0.16744	+	2.24197	0.505632	11	11	11	32.5	32.5	32.5	49.352	0	138.2	2137000000	62	A0A5F9ZHR7;P11117;E9PHY0;E9PQY3;A0A5F9ZH82;B7Z7D2;A0A5F9ZI20;A0A5F9ZH40;B7Z6U3	A0A5F9ZHR7;P11117;E9PHY0;E9PQY3;A0A5F9ZH82;B7Z7D2	403	26.0036	26.2049	25.9197	26.0204	26.1981	26.0471	26.2448	26.3284	26.331	26.7676	26.4027	26.6698	26.3017	26.241	26.4216	26.3087
sp|Q4G176|ACSF3_HUMAN Malonate--CoA ligase ACSF3, mitochondrial OS=Homo sapiens OX=9606 GN=ACSF3 PE=1 SV=3;tr|A0A3B3ISK9|A0A3B3ISK9_HUMAN Malonate--CoA ligase ACSF3, mitochondrial OS=Homo sapiens OX=9606 GN=ACSF3 PE=1 SV=1;tr|F5H5A1|F5H5A1_HUMAN Malonate--	Acyl-CoA synthetase family member 3, mitochondrial	ACSF3		0.453907	-0.171551		0.468106	-0.692392		0.245525	0.407559	15	15	9	28.3	28.3	18.8	64.129	0	29.58	1785700000	73	Q4G176;A0A3B3ISK9;F5H5A1;F5H755;F5H362;H0YGC7;F5H3B2;F5GX20	Q4G176;A0A3B3ISK9;F5H5A1;F5H755;F5H362	2276	23.5386	25.9688	26.3608	26.1384	26.4949	26.1661	25.9564	26.1588	26.116	25.7515	25.5802	26.1891	26.3139	25.8903	26.0789	26.04
tr|H0Y9U7|H0Y9U7_HUMAN Long-chain-fatty-acid--CoA ligase 1 (Fragment) OS=Homo sapiens OX=9606 GN=ACSL1 PE=1 SV=1;tr|B7Z3Z9|B7Z3Z9_HUMAN Long-chain-fatty-acid--CoA ligase 1 OS=Homo sapiens OX=9606 GN=ACSL1 PE=1 SV=1;tr|E7EPM6|E7EPM6_HUMAN Long-chain-fatty-a	Long-chain-fatty-acid--CoA ligase 1	ACSL1	+	1.38183	-0.752195	+	2.44743	1.2386		NaN	0	3	3	2	15.6	15.6	11.9	32.809	0	7.3732	264390000	11	H0Y9U7;B7Z3Z9;E7EPM6;P33121	H0Y9U7;B7Z3Z9;E7EPM6;P33121	520	25.4594	25.4143	25.3158	24.7105	24.0872	23.4151	24.0686	24.3748	23.4476	23.5319	22.4644	23.3683	23.6477	23.7503	24.1501	24.2729
sp|O95573|ACSL3_HUMAN Long-chain-fatty-acid--CoA ligase 3 OS=Homo sapiens OX=9606 GN=ACSL3 PE=1 SV=3	Long-chain-fatty-acid--CoA ligase 3	ACSL3	+	1.3297	-0.31976		0.190899	-0.0598888	+	1.37112	-0.435919	47	47	42	52.5	52.5	49.9	80.419	0	323.31	144170000000	961	O95573;F5GWH2;C9JC11;F5H062	O95573	1378	32.1527	32.4561	32.3955	32.7123	32.3865	32.4837	32.6043	32.4815	32.1265	31.6779	31.9199	32.2486	32.267	32.377	32.3416	32.2663
sp|O60488|ACSL4_HUMAN Long-chain-fatty-acid--CoA ligase 4 OS=Homo sapiens OX=9606 GN=ACSL4 PE=1 SV=2	Long-chain-fatty-acid--CoA ligase 4	ACSL4	+	1.41189	-0.292851		0.374043	-0.112732	+	2.41812	-0.398947	27	22	22	43	38.1	38.1	79.187	0	159.26	5786000000	162	O60488;D6RF95;D6RD96;D6RDA8;H0Y9A0	O60488	1280	27.8649	27.5943	27.7653	27.9887	28.1729	27.8669	27.9401	27.6842	27.3724	27.3516	27.4261	27.4672	27.9851	27.5174	27.5463	27.7401
sp|P68133|ACTS_HUMAN Actin, alpha skeletal muscle OS=Homo sapiens OX=9606 GN=ACTA1 PE=1 SV=1;sp|P68032|ACTC_HUMAN Actin, alpha cardiac muscle 1 OS=Homo sapiens OX=9606 GN=ACTC1 PE=1 SV=1;sp|P63267|ACTH_HUMAN Actin, gamma-enteric smooth muscle OS=Homo sapie	Actin, alpha skeletal muscle;Actin, alpha cardiac muscle 1;Actin, gamma-enteric smooth muscle;Actin, aortic smooth muscle	ACTA1;ACTC1;ACTG2;ACTA2	+	3.76062	-1.4745		1.12559	-3.10485		0.651456	1.97025	26	5	5	48.5	17	17	42.051	0	159.78	44121000000	116	P68133;P68032;P63267;P62736;A6NL76;C9JFL5;F6UVQ4;F6QUT6;F8WB63;B8ZZJ2	P68133;P68032;P63267;P62736;A6NL76;C9JFL5;F6UVQ4;F6QUT6	1993	23.3255	28.8135	28.7498	29.5493	30.4493	30.8415	30.6967	30.87	29.1676	30.0037	29.4712	29.6767	31.0452	30.9835	31.1487	31.0398
sp|P63261|ACTG_HUMAN Actin, cytoplasmic 2 OS=Homo sapiens OX=9606 GN=ACTG1 PE=1 SV=1;sp|P60709|ACTB_HUMAN Actin, cytoplasmic 1 OS=Homo sapiens OX=9606 GN=ACTB PE=1 SV=1;tr|A0A2R8Y793|A0A2R8Y793_HUMAN Actin, cytoplasmic 1 (Fragment) OS=Homo sapiens OX=9606	Actin, cytoplasmic 2;Actin, cytoplasmic 2, N-terminally processed;Actin, cytoplasmic 1;Actin, cytoplasmic 1, N-terminally processed	ACTG1;ACTB		1.27349	0.46416	+	3.27358	0.862035		0.580487	0.244519	37	37	16	64.3	64.3	36.8	41.792	0	323.31	418880000000	1107	P63261;P60709;A0A2R8Y793;I3L3I0;I3L1U9;I3L4N8;A0A2R8YGF8;J3KT65;I3L3R2;K7EM38;A0A2R8YEA7;E7EVS6;G5E9R0;A5A3E0;Q6S8J3;C9JUM1;C9JZR7;P0CG38;C9JTX5;Q562R1;A0A2R8YFE2;P0CG39;Q9BYX7;F8WCH0	P63261;P60709;A0A2R8Y793;I3L3I0;I3L1U9;I3L4N8	1924	34.1627	33.8635	33.87	34.3008	33.1167	33.0886	33.3865	33.1572	34.1568	34.788	34.1263	34.1041	33.9451	33.533	33.8758	33.9646
sp|P12814|ACTN1_HUMAN Alpha-actinin-1 OS=Homo sapiens OX=9606 GN=ACTN1 PE=1 SV=2;tr|H9KV75|H9KV75_HUMAN Alpha-actinin-1 OS=Homo sapiens OX=9606 GN=ACTN1 PE=1 SV=1	Alpha-actinin-1	ACTN1		1.10667	-0.16749	+	1.56539	0.176291		0.201403	0.0466552	72	49	49	65.5	51.7	51.7	103.06	0	323.31	70195000000	743	P12814;H9KV75;H7C5W8;H0YJ11;H0YJW3;G3V2N5;G3V2W4;P35609;A0A494C1A0;F6THM6;A0A494C060;Q08043;A0A087WSZ2;G3V5M4;G3V2X9;A0A494C166;G3V2E8;A0A494C033;G3V380;A0A494C0Q3	P12814;H9KV75	1541	31.3187	31.1894	31.2566	31.4148	31.1026	31.0422	31.2211	31.1084	31.2588	31.5306	31.1765	31.4002	31.5209	31.5131	31.4757	31.5264
sp|O43707|ACTN4_HUMAN Alpha-actinin-4 OS=Homo sapiens OX=9606 GN=ACTN4 PE=1 SV=2	Alpha-actinin-4	ACTN4		0.0140479	0.00151062		1.06873	0.212627		1.11844	-0.224094	86	86	62	70.8	70.8	57.3	104.85	0	323.31	258700000000	1603	O43707;F5GXS2;H7C144;K7EJH8;K7EP19	O43707	1254	33.1008	33.3947	33.4229	33.584	33.1539	33.1027	33.1818	33.2134	33.1175	33.1465	33.1074	33.2345	33.2025	33.0972	33.1619	33.1383
sp|P61163|ACTZ_HUMAN Alpha-centractin OS=Homo sapiens OX=9606 GN=ACTR1A PE=1 SV=1;tr|R4GMT0|R4GMT0_HUMAN Alpha-centractin OS=Homo sapiens OX=9606 GN=ACTR1A PE=1 SV=1;tr|A0A1B0GVS3|A0A1B0GVS3_HUMAN Alpha-centractin OS=Homo sapiens OX=9606 GN=ACTR1A PE=1 SV=	Alpha-centractin	ACTR1A		0.60284	-0.552478		0.313041	0.34245		0.187343	-0.254362	6	6	3	20.2	20.2	10.4	42.613	0	18.643	1095400000	30	P61163;R4GMT0;A0A1B0GVS3	P61163;R4GMT0;A0A1B0GVS3	1938	24.4405	25.6718	25.4894	25.8389	25.4149	24.1004	24.9342	25.6212	25.0232	26.0731	25.3253	24.0014	25.8234	25.629	25.5333	25.6473
sp|P61160|ARP2_HUMAN Actin-related protein 2 OS=Homo sapiens OX=9606 GN=ACTR2 PE=1 SV=1;tr|F5H6T1|F5H6T1_HUMAN Actin-related protein 2 OS=Homo sapiens OX=9606 GN=ACTR2 PE=1 SV=2	Actin-related protein 2	ACTR2	+	1.31477	-0.55148	+	3.33702	-0.719477		0.514513	0.233198	10	10	10	31	31	31	44.76	0	71.341	5509200000	88	P61160;F5H6T1;A0A1B0GWD0;A0A1B0GWH0	P61160;F5H6T1	1937	27.0648	27.0872	27.0596	27.4494	28.0093	27.8146	27.8386	27.8763	27.8298	27.4817	26.932	27.3503	27.6873	27.8734	28.2821	27.9569
tr|B4DXW1|B4DXW1_HUMAN Actin-related protein 3 OS=Homo sapiens OX=9606 GN=ACTR3 PE=1 SV=1;sp|P61158|ARP3_HUMAN Actin-related protein 3 OS=Homo sapiens OX=9606 GN=ACTR3 PE=1 SV=3	Actin-related protein 3	ACTR3	+	3.19208	3.05185	+	2.5688	3.02093		0.360823	0.165802	8	8	8	21.3	21.3	21.3	42.003	0	13.739	1631800000	34	B4DXW1;P61158;F8WDR7;Q9P1U1	B4DXW1;P61158	504	26.7959	26.8689	26.5075	26.499	22.0047	24.0435	24.9069	23.6326	26.7035	27.2315	26.9745	26.425	24.0277	24.642	23.8954	22.5621
sp|O14672|ADA10_HUMAN Disintegrin and metalloproteinase domain-containing protein 10 OS=Homo sapiens OX=9606 GN=ADAM10 PE=1 SV=1	Disintegrin and metalloproteinase domain-containing protein 10	ADAM10	+	3.28651	-0.538571		1.29477	-0.384757		0.296489	-0.0646892	18	18	18	21.3	21.3	21.3	84.141	0	158.29	13136000000	167	O14672;H0YNC5	O14672	1189	28.5752	28.6243	28.8469	28.7657	28.8771	28.8636	29.4826	29.1277	28.6485	28.5277	28.8218	28.5553	29.266	29.0541	29.1921	29.1953
sp|Q13444|ADA15_HUMAN Disintegrin and metalloproteinase domain-containing protein 15 OS=Homo sapiens OX=9606 GN=ADAM15 PE=1 SV=4	Disintegrin and metalloproteinase domain-containing protein 15	ADAM15		0.650674	0.830539		1.2333	0.376932		0.0481264	-0.0230894	6	6	6	11.1	11.1	11.1	92.958	0	11.239	1488400000	37	Q13444	Q13444	2122	26.1588	26.1464	26.148	25.7053	25.4799	25.7062	25.9765	25.4883	26.2694	26.1907	25.7606	25.8455	25.8484	25.5458	25.9425	23.4073
sp|P78536|ADA17_HUMAN Disintegrin and metalloproteinase domain-containing protein 17 OS=Homo sapiens OX=9606 GN=ADAM17 PE=1 SV=1	Disintegrin and metalloproteinase domain-containing protein 17	ADAM17		1.29091	0.350921	+	2.07629	0.519638		0.741254	0.192084	23	23	23	34.2	34.2	34.2	93.02	0	168.48	7535700000	173	P78536;A6H8L4;A0A3B3ISQ1	P78536	2009	28.2795	28.1465	28.4007	28.4626	28.0837	27.8338	27.7703	27.523	28.7842	28.2792	28.5544	28.4398	28.027	28.2772	28.3789	27.9709
sp|Q13443|ADAM9_HUMAN Disintegrin and metalloproteinase domain-containing protein 9 OS=Homo sapiens OX=9606 GN=ADAM9 PE=1 SV=1;tr|F8WC54|F8WC54_HUMAN Disintegrin and metalloproteinase domain-containing protein 9 OS=Homo sapiens OX=9606 GN=ADAM9 PE=1 SV=1;t	Disintegrin and metalloproteinase domain-containing protein 9	ADAM9	+	1.71669	0.30625	+	1.46948	0.295433		0.869299	0.210012	23	23	23	22.3	22.3	22.3	90.555	0	149.29	30761000000	212	Q13443;F8WC54;A0AVL1;C9J6H5;C9JPM3;A0A0J9YY58	Q13443;F8WC54;A0AVL1	2121	30.4726	30.1399	30.1959	30.1955	29.7965	29.8506	30.0629	30.1122	30.4897	30.7128	30.3778	30.2636	30.1504	30.1836	30.1561	30.1289
tr|A0A3B3ISX1|A0A3B3ISX1_HUMAN Double-stranded RNA-specific adenosine deaminase (Fragment) OS=Homo sapiens OX=9606 GN=ADAR PE=1 SV=1;tr|A0A3B3IRQ9|A0A3B3IRQ9_HUMAN Double-stranded RNA-specific adenosine deaminase (Fragment) OS=Homo sapiens OX=9606 GN=ADAR	Double-stranded RNA-specific adenosine deaminase	ADAR		0.592658	0.432982		0.310394	0.245902		NaN	0	2	2	2	3.5	3.5	3.5	77.922	0	3.3512	181840000	11	A0A3B3ISX1;A0A3B3IRQ9;P55265;A0A3B3ITG9	A0A3B3ISX1;A0A3B3IRQ9;P55265;A0A3B3ITG9	322	23.444	22.7371	23.9233	23.4716	23.412	23.5759	23.0537	22.5507	23.838	24.4574	22.9451	23.4662	23.2483	23.0616	23.0498	23.6151
sp|Q9BRR6|ADPGK_HUMAN ADP-dependent glucokinase OS=Homo sapiens OX=9606 GN=ADPGK PE=1 SV=1;tr|H3BRS6|H3BRS6_HUMAN ADP-dependent glucokinase (Fragment) OS=Homo sapiens OX=9606 GN=ADPGK PE=1 SV=1	ADP-dependent glucokinase	ADPGK	+	1.7204	0.678127	+	2.32648	0.76075	+	1.43363	-0.585693	12	12	12	26.4	26.4	26.4	54.088	0	323.31	8554800000	126	Q9BRR6;H3BRS6;H3BU35;H3BTH4;H3BN66	Q9BRR6;H3BRS6	2854	28.4974	29.0902	28.8239	29.1434	28.399	28.0013	28.0761	28.0355	28.2763	27.8558	28.5378	28.5423	27.523	27.9409	27.2954	27.7403
sp|P30566|PUR8_HUMAN Adenylosuccinate lyase OS=Homo sapiens OX=9606 GN=ADSL PE=1 SV=2;tr|A0A0A6YY92|A0A0A6YY92_HUMAN Adenylosuccinate lyase OS=Homo sapiens OX=9606 GN=ADSL PE=1 SV=1;tr|A0A1B0GTJ7|A0A1B0GTJ7_HUMAN Adenylosuccinate lyase OS=Homo sapiens OX=9	Adenylosuccinate lyase	ADSL		0.136551	-0.194615		0.167781	-0.291325		0.0554363	0.133022	10	10	10	30	30	30	54.889	0	50.266	1618800000	46	P30566;A0A0A6YY92;A0A1B0GTJ7;A0A1B0GWJ0;A0A096LNY6;A0A1B0GWF8;A0A1B0GTG9;A0A096LNY5;A0A096LPA2;A0A096LNY4;A0A096LP92;A0A096LP72;A0A1W2PRX2;B4DEP1;A0A096LP76;A0A096LNT0;V9GY96	P30566;A0A0A6YY92;A0A1B0GTJ7;A0A1B0GWJ0;A0A096LNY6;A0A1B0GWF8;A0A1B0GTG9	140	25.9379	26.5386	25.9984	23.587	26.0691	26.0171	25.6341	25.5069	24.0581	26.0349	26.2641	26.2369	25.6525	25.8159	25.8624	26.0417
sp|Q9Y4W6|AFG32_HUMAN AFG3-like protein 2 OS=Homo sapiens OX=9606 GN=AFG3L2 PE=1 SV=2	AFG3-like protein 2	AFG3L2		0.697483	-0.139772		0.0907832	-0.0154028	+	1.87919	-0.3552	48	48	48	46.3	46.3	46.3	88.583	0	323.31	39306000000	515	Q9Y4W6;K7EP56;B7Z651;A0A5F9ZI18;A0A5F9ZGY1;A0A5F9ZHG3;A0A5F9ZHQ5;A0A5F9ZHC9;A0A5F9ZI81;A0A5F9ZH70;A0A5F9ZGZ1;A0A5F9ZI30;A0A5F9ZGY4;A0A5F9ZGZ5;A0A5F9ZH39;A0A0U1RQN6;A0A5F9ZHN5;A0A5F9ZI40;I6L894;A0A5F9ZGY3;A0A5F9ZHD2;A0A5F9ZHR8;D6RHE1;A0A5F9ZHE4;A0A5F9ZGX3;A0A5F9ZHS1;A0A5F9ZH19;A0A5F9ZI56;A0A5F9ZI65;A0A5F9ZHL5;A0A5F9ZI45;A0A5F9ZH34;A0A5F9ZHM6;E9PHW9;A0A5F9ZH38;A0A5F9ZI53;A0A5F9ZH35;A0A5F9ZHY6;A0A5F…	Q9Y4W6	3262	30.5974	30.5832	30.7355	30.655	30.7396	30.5091	30.6801	30.7039	30.4169	30.0029	30.3891	30.3414	30.4406	30.3992	30.4618	30.4078
sp|P35573|GDE_HUMAN Glycogen debranching enzyme OS=Homo sapiens OX=9606 GN=AGL PE=1 SV=3	Glycogen debranching enzyme;4-alpha-glucanotransferase;Amylo-alpha-1,6-glucosidase	AGL	+	1.39137	-1.90322		0.803699	-1.06537		NaN	0	15	15	15	11.7	11.7	11.7	174.76	0	26.74	808990000	38	P35573;A0A1C7CYW1	P35573	1737	23.4724	24.7413	23.6835	24.3201	25.7847	25.6881	23.3479	25.6581	23.3221	25.1246	23.4375	22.824	25.8449	26.2766	26.1957	24.0039
sp|Q9UKV8|AGO2_HUMAN Protein argonaute-2 OS=Homo sapiens OX=9606 GN=AGO2 PE=1 SV=3	Protein argonaute-2	AGO2		0.966087	0.47461		0.847578	-0.49229		1.15202	0.743987	6	6	6	8.4	8.4	8.4	97.207	0	7.4415	438140000	27	Q9UKV8;E5RJY2;Q5TA58;Q9UL18;Q9H9G7	Q9UKV8	3179	23.6301	24.3679	23.2775	24.0027	24.4522	24.2125	23.8886	24.6939	24.9554	24.9804	24.3306	23.9877	24.0453	23.9826	24.0597	24.2681
sp|Q99943|PLCA_HUMAN 1-acyl-sn-glycerol-3-phosphate acyltransferase alpha OS=Homo sapiens OX=9606 GN=AGPAT1 PE=1 SV=2	1-acyl-sn-glycerol-3-phosphate acyltransferase alpha	AGPAT1	+	1.8505	1.64868	+	3.278	2.25132		0.665216	-0.661264	5	5	5	18.4	18.4	18.4	31.716	0	11.906	1197200000	28	Q99943	Q99943	2844	25.9045	25.9765	26.0615	25.6929	24.5769	23.4802	23.531	23.0421	25.4639	23.8604	25.9209	25.7452	23.5354	23.4572	23.8862	23.5168
sp|Q9NRZ7|PLCC_HUMAN 1-acyl-sn-glycerol-3-phosphate acyltransferase gamma OS=Homo sapiens OX=9606 GN=AGPAT3 PE=1 SV=1	1-acyl-sn-glycerol-3-phosphate acyltransferase gamma	AGPAT3	+	2.78341	-2.25735	+	5.03996	-2.95524		NaN	0	10	10	10	18.1	18.1	18.1	43.38	0	45.174	2015400000	52	Q9NRZ7;C9JL26	Q9NRZ7	3020	23.7471	23.6754	23.296	24.1635	26.9395	26.4429	26.8171	26.5035	23.5536	24.186	23.8096	25.3867	26.6562	26.661	26.3577	26.2904
sp|Q9NUQ2|PLCE_HUMAN 1-acyl-sn-glycerol-3-phosphate acyltransferase epsilon OS=Homo sapiens OX=9606 GN=AGPAT5 PE=1 SV=3;tr|H0YC22|H0YC22_HUMAN 1-acyl-sn-glycerol-3-phosphate acyltransferase epsilon (Fragment) OS=Homo sapiens OX=9606 GN=AGPAT5 PE=1 SV=1	1-acyl-sn-glycerol-3-phosphate acyltransferase epsilon	AGPAT5		1.07054	-0.324812		0.354351	0.146667		1.2973	-0.521976	15	15	15	29.9	29.9	29.9	42.072	0	265.02	29936000000	325	Q9NUQ2;H0YC22	Q9NUQ2;H0YC22	3034	29.7919	30.1385	30.4929	30.5148	29.9415	30.1625	30.1515	30.0958	29.5641	29.591	29.5973	30.0977	29.9111	30.1015	30.2656	29.8712
sp|Q86UL3|GPAT4_HUMAN Glycerol-3-phosphate acyltransferase 4 OS=Homo sapiens OX=9606 GN=GPAT4 PE=1 SV=1;tr|E5RIA1|E5RIA1_HUMAN Glycerol-3-phosphate acyltransferase 4 (Fragment) OS=Homo sapiens OX=9606 GN=GPAT4 PE=1 SV=1;tr|E5RHA6|E5RHA6_HUMAN Glycerol-3-ph	Glycerol-3-phosphate acyltransferase 4	AGPAT6		0.0463411	0.0236597		0.478944	0.797638		0.863221	-0.234821	10	10	10	21.1	21.1	21.1	52.07	0	36.089	1190100000	67	Q86UL3;E5RIA1;E5RHA6	Q86UL3;E5RIA1;E5RHA6	2491	25.8491	25.5761	25.6412	25.6246	22.6165	25.6739	25.544	25.6661	25.1331	25.3853	25.7202	25.5132	25.3514	25.7947	25.2274	25.2837
sp|Q53EU6|GPAT3_HUMAN Glycerol-3-phosphate acyltransferase 3 OS=Homo sapiens OX=9606 GN=GPAT3 PE=1 SV=2	Glycerol-3-phosphate acyltransferase 3	AGPAT9	+	1.35339	-0.288362	+	3.13339	-0.696782		0.38878	0.10147	19	19	19	33.2	33.2	33.2	48.705	0	323.31	13210000000	192	Q53EU6	Q53EU6	2284	28.4945	28.6868	28.5575	28.8857	29.2508	29.234	29.4021	29.5247	28.6033	28.8208	28.6707	28.9356	28.981	29.2967	28.9966	28.9095
sp|O00116|ADAS_HUMAN Alkyldihydroxyacetonephosphate synthase, peroxisomal OS=Homo sapiens OX=9606 GN=AGPS PE=1 SV=1;tr|A0A1B0GWA2|A0A1B0GWA2_HUMAN Alkylglycerone-phosphate synthase (Fragment) OS=Homo sapiens OX=9606 GN=AGPS PE=1 SV=1;tr|A0A2R8YEL0|A0A2R8YE	Alkyldihydroxyacetonephosphate synthase, peroxisomal	AGPS		0.762996	-0.251332	+	1.52373	-0.163405		0.710769	-0.16202	21	21	21	39.8	39.8	39.8	72.911	0	192.05	7600800000	167	O00116;A0A1B0GWA2;A0A2R8YEL0;B8ZZ81	O00116;A0A1B0GWA2;A0A2R8YEL0	1156	28.1367	28.0277	28.0395	28.2148	28.3796	28.2245	28.2308	28.2375	28.0648	27.6401	28.0033	28.0624	28.3676	28.4351	28.0804	27.8929
sp|Q6RW13|ATRAP_HUMAN Type-1 angiotensin II receptor-associated protein OS=Homo sapiens OX=9606 GN=AGTRAP PE=1 SV=1	Type-1 angiotensin II receptor-associated protein	AGTRAP	+	2.69606	3.4668	+	5.39735	3.92297		0.527546	-0.237534	2	2	2	24.5	24.5	24.5	17.419	0	207.71	1799300000	33	Q6RW13	Q6RW13	2411	27.1166	27.4495	27.4253	27.1707	23.0469	23.8899	22.9122	23.6212	26.5161	27.3941	27.0919	27.2098	21.8717	23.3549	24.6478	24.4704
sp|Q8WYP5|ELYS_HUMAN Protein ELYS OS=Homo sapiens OX=9606 GN=AHCTF1 PE=1 SV=3	Protein ELYS	AHCTF1	+	1.61049	-1.05174	+	2.52193	-0.877639		0.536918	-0.41125	43	43	43	23.7	23.7	23.7	252.5	0	299.49	5680400000	183	Q8WYP5;H7C4S1	Q8WYP5	2680	27.4666	27.0576	26.8238	27.5223	28.0075	28.0151	28.3166	28.0417	26.1373	27.0832	27.5381	26.4666	27.4883	28.2774	27.8664	27.8002
sp|P23526|SAHH_HUMAN Adenosylhomocysteinase OS=Homo sapiens OX=9606 GN=AHCY PE=1 SV=4	Adenosylhomocysteinase	AHCY	+	2.02528	2.14531	+	1.53858	1.45687		0.182851	-0.248561	7	7	7	16.2	16.2	16.2	47.716	0	11.751	884360000	34	P23526	P23526	1640	26.0744	25.4833	25.3687	25.4088	25.1309	23.2969	24.7754	23.3046	25.7433	26.0853	25.667	23.8454	22.977	23.9223	22.6677	23.1927
sp|Q09666|AHNK_HUMAN Neuroblast differentiation-associated protein AHNAK OS=Homo sapiens OX=9606 GN=AHNAK PE=1 SV=2	Neuroblast differentiation-associated protein AHNAK	AHNAK		0.632874	-0.1234	+	1.43129	-0.151549	+	1.58732	0.244841	225	225	225	61.9	61.9	61.9	629.09	0	323.31	66418000000	1396	Q09666;E9PQE3;E9PJZ0;E9PKR9;E9PJC6;E9PLK4	Q09666	2076	31.1143	31.0227	30.9963	30.9475	31.243	31.1226	31.0707	31.2508	31.2829	31.3882	31.048	31.3411	31.5357	31.2745	31.3611	31.3826
sp|Q8IVF2|AHNK2_HUMAN Protein AHNAK2 OS=Homo sapiens OX=9606 GN=AHNAK2 PE=1 SV=2	Protein AHNAK2	AHNAK2		0.51671	0.756548		0.785971	1.30395		0.895914	1.06133	20	20	20	15.6	15.6	15.6	616.62	0	30.065	1759600000	46	Q8IVF2	Q8IVF2	2518	26.0878	26.1062	26.2726	23.8019	24.2295	23.0842	23.9199	25.8191	26.7665	26.8437	26.3801	26.5235	26.8411	26.2911	26.4481	23.9073
sp|Q13740|CD166_HUMAN CD166 antigen OS=Homo sapiens OX=9606 GN=ALCAM PE=1 SV=2;tr|F5GXJ9|F5GXJ9_HUMAN CD166 antigen OS=Homo sapiens OX=9606 GN=ALCAM PE=1 SV=1	CD166 antigen	ALCAM	+	3.72027	0.927645		1.28958	0.346935	+	1.39031	0.28189	34	34	34	37.4	37.4	37.4	65.102	0	323.31	281470000000	1101	Q13740;F5GXJ9;H7C543	Q13740;F5GXJ9	2141	33.2484	33.5321	33.5494	33.4452	33.1001	32.7433	33.2433	33.3006	33.7812	33.9092	33.5095	33.7027	32.7805	32.8081	32.6105	32.9928
sp|P54886|P5CS_HUMAN Delta-1-pyrroline-5-carboxylate synthase OS=Homo sapiens OX=9606 GN=ALDH18A1 PE=1 SV=2	Delta-1-pyrroline-5-carboxylate synthase;Glutamate 5-kinase;Gamma-glutamyl phosphate reductase	ALDH18A1	+	4.20718	-1.13705	+	3.04383	-0.485999	+	4.80241	-1.26404	28	28	28	37.9	37.9	37.9	87.301	0	195.83	6299000000	187	P54886	P54886	1897	27.9604	27.6953	27.9505	28.035	28.4841	28.3531	28.3872	28.3608	26.4477	26.6724	26.756	26.7091	27.593	27.9899	27.6661	27.8844
sp|P51648|AL3A2_HUMAN Aldehyde dehydrogenase family 3 member A2 OS=Homo sapiens OX=9606 GN=ALDH3A2 PE=1 SV=1;tr|A0A5F9ZHN9|A0A5F9ZHN9_HUMAN Aldehyde dehydrogenase family 3 member A2 OS=Homo sapiens OX=9606 GN=ALDH3A2 PE=4 SV=1;tr|A0A5F9ZGX4|A0A5F9ZGX4_HUMA	Fatty aldehyde dehydrogenase	ALDH3A2		1.06937	0.516615		0.649308	0.25538		0.251466	-0.0812883	14	14	14	36.1	36.1	36.1	54.847	0	69.052	3907600000	87	P51648;A0A5F9ZHN9;A0A5F9ZGX4;A0A5F9ZHI5;J3QRD1;A0A5F9ZI12;I3L1M4;J3QS00;A0A5F9ZHP6;A0A5F9ZHZ9;I3L2W1;A0A0D9SGC3;E9PNN6;J3QQV9;A8MYB8;I3L3I9;C9JMC5;J3QKK9;C9JKT2;E9PJV0;J3KTG1;I3L4G6;J3KTD9;P48448;P30838;P43353;I3L0X1	P51648;A0A5F9ZHN9;A0A5F9ZGX4;A0A5F9ZHI5;J3QRD1;A0A5F9ZI12	402	27.3483	27.1046	27.2647	27.7236	27.2826	27.3566	26.7626	27.018	27.2475	27.2709	27.2845	27.3131	26.9937	27.0773	26.014	26.9646
tr|A0A1B0GUA1|A0A1B0GUA1_HUMAN Alpha-aminoadipic semialdehyde dehydrogenase OS=Homo sapiens OX=9606 GN=ALDH7A1 PE=1 SV=1;tr|A0A1B0GTG2|A0A1B0GTG2_HUMAN Alpha-aminoadipic semialdehyde dehydrogenase OS=Homo sapiens OX=9606 GN=ALDH7A1 PE=1 SV=1;tr|A0A1B0GW82|	Alpha-aminoadipic semialdehyde dehydrogenase	ALDH7A1	+	1.44804	1.55374		0.825265	1.00113		0.251433	0.329383	5	5	5	17.7	17.7	17.7	56.465	0	49.719	753280000	23	A0A1B0GUA1;A0A1B0GTG2;A0A1B0GW82;A0A1B0GW77;P49419;A0A1B0GTY9;A0A1B0GTJ4;A0A1B0GV49;A0A0J9YWF7;A0A1B0GUY0;F8WDY6;A0A1B0GVU0;F8VVF2	A0A1B0GUA1;A0A1B0GTG2;A0A1B0GW82;A0A1B0GW77;P49419;A0A1B0GTY9;A0A1B0GTJ4;A0A1B0GV49	227	24.0177	25.8301	26.1326	26.0174	24.5643	24.0716	25.4465	23.9109	26.0723	26.0855	25.8998	25.2577	25.0909	25.2116	22.928	23.8697
tr|J3KPS3|J3KPS3_HUMAN Fructose-bisphosphate aldolase OS=Homo sapiens OX=9606 GN=ALDOA PE=1 SV=1;sp|P04075|ALDOA_HUMAN Fructose-bisphosphate aldolase A OS=Homo sapiens OX=9606 GN=ALDOA PE=1 SV=2;tr|H3BQN4|H3BQN4_HUMAN Fructose-bisphosphate aldolase OS=Homo	Fructose-bisphosphate aldolase;Fructose-bisphosphate aldolase A	ALDOA		0.387575	0.403183		0.247433	0.157578		0.415366	0.476971	23	23	22	58.4	58.4	56.5	39.817	0	323.31	19664000000	242	J3KPS3;P04075;H3BQN4;H3BUH7;H3BPS8;H3BR04;H3BMQ8;H3BU78;H3BR68;A0A087WXX2;A0A3B3IS80;P05062	J3KPS3;P04075;H3BQN4;H3BUH7;H3BPS8	1076	30.0321	29.3254	28.9947	29.059	28.9298	29.3851	29.335	29.1309	29.4094	31.1774	29.3438	29.3885	29.525	29.2319	29.4094	29.5401
sp|Q9BT22|ALG1_HUMAN Chitobiosyldiphosphodolichol beta-mannosyltransferase OS=Homo sapiens OX=9606 GN=ALG1 PE=1 SV=2;tr|K7EID2|K7EID2_HUMAN Chitobiosyldiphosphodolichol beta-mannosyltransferase (Fragment) OS=Homo sapiens OX=9606 GN=ALG1 PE=1 SV=8	Chitobiosyldiphosphodolichol beta-mannosyltransferase	ALG1		0.735655	0.184813		0.9751	0.23954		0.0110904	-0.00408888	10	10	10	20	20	20	52.518	0	35.11	7317100000	114	Q9BT22;K7EID2;K7EPU3;A0A087WZJ8;Q6GMV1;C9J202	Q9BT22;K7EID2	2861	28.2876	28.1635	28.1675	28.4562	27.841	27.8539	28.1841	28.2375	28.3479	28.0404	28.5095	28.1606	28.0467	27.9393	28.2609	28.0723
sp|Q2TAA5|ALG11_HUMAN GDP-Man:Man(3)GlcNAc(2)-PP-Dol alpha-1,2-mannosyltransferase OS=Homo sapiens OX=9606 GN=ALG11 PE=1 SV=2	GDP-Man:Man(3)GlcNAc(2)-PP-Dol alpha-1,2-mannosyltransferase	ALG11	+	3.62213	-2.13095	+	1.43342	-1.47566		NaN	0	6	6	6	13.2	13.2	13.2	55.65	0	32.629	909960000	29	Q2TAA5	Q2TAA5	2262	25.1046	22.7368	25.0477	24.3644	25.747	25.8121	25.8142	25.7829	24.3295	24.0796	23.5255	23.1529	25.7901	26.0877	25.9053	25.8282
sp|Q9H553|ALG2_HUMAN Alpha-1,3/1,6-mannosyltransferase ALG2 OS=Homo sapiens OX=9606 GN=ALG2 PE=1 SV=1	Alpha-1,3/1,6-mannosyltransferase ALG2	ALG2		0.504297	-0.631547		0.349388	-0.49526		0.0709768	-0.161198	8	8	8	28.4	28.4	28.4	47.091	0	57.733	1712600000	39	Q9H553;A0A0A0MTE0	Q9H553	2951	23.818	26.3192	26.1061	26.1237	26.1571	25.9824	26.4319	25.7766	25.9362	23.771	25.9152	26.0997	25.9684	26.4939	25.9361	25.8499
sp|Q9Y673|ALG5_HUMAN Dolichyl-phosphate beta-glucosyltransferase OS=Homo sapiens OX=9606 GN=ALG5 PE=1 SV=1	Dolichyl-phosphate beta-glucosyltransferase	ALG5	+	3.56919	-1.09068	+	2.03814	-0.916776		0.594906	-0.345965	14	14	14	35.8	35.8	35.8	36.946	0	173.55	21540000000	233	Q9Y673	Q9Y673	3280	28.5102	29.1054	29.2422	29.6402	30.1133	29.9313	30.1819	29.9386	28.4124	28.7843	28.8057	29.1117	29.8663	29.8934	29.8707	29.8464
tr|A0A087WZ62|A0A087WZ62_HUMAN Mannosyltransferase OS=Homo sapiens OX=9606 PE=3 SV=1;sp|Q9H6U8|ALG9_HUMAN Alpha-1,2-mannosyltransferase ALG9 OS=Homo sapiens OX=9606 GN=ALG9 PE=1 SV=2;tr|H0YCW6|H0YCW6_HUMAN Mannosyltransferase (Fragment) OS=Homo sapiens OX=	Alpha-1,2-mannosyltransferase ALG9	ALG9		0.228894	0.155624		0.643483	0.612385		1.26888	0.340842	8	8	8	10.9	10.9	10.9	95.921	0	24.405	1276400000	49	A0A087WZ62;Q9H6U8;H0YCW6;A0A087WTZ3;A0A087WVC0;A0A087WZY8;A0A087WX16	A0A087WZ62;Q9H6U8;H0YCW6	65	25.4345	25.3627	25.4926	25.8132	25.1835	25.627	25.2287	23.6143	26.038	25.9444	25.5711	25.913	25.1881	25.7798	25.4945	26.3814
sp|Q86SJ2|AMGO2_HUMAN Amphoterin-induced protein 2 OS=Homo sapiens OX=9606 GN=AMIGO2 PE=1 SV=1	Amphoterin-induced protein 2	AMIGO2		0.868181	1.00769		0.342223	-0.414078	+	3.50998	2.13558	5	5	5	12.1	12.1	12.1	57.933	0	12.206	604690000	30	Q86SJ2	Q86SJ2	2483	24.4939	23.2591	23.3851	23.4969	23.9042	23.0849	25.195	24.1073	25.6609	25.8457	25.9162	25.7546	24.8166	25.7407	25.4495	23.1398
sp|Q4VCS5|AMOT_HUMAN Angiomotin OS=Homo sapiens OX=9606 GN=AMOT PE=1 SV=1;tr|A6NP16|A6NP16_HUMAN Angiomotin OS=Homo sapiens OX=9606 GN=AMOT PE=1 SV=1;tr|E7ERM3|E7ERM3_HUMAN Angiomotin OS=Homo sapiens OX=9606 GN=AMOT PE=1 SV=1	Angiomotin	AMOT		0.813787	0.451565		0.740062	0.343014		NaN	0	5	5	4	5.9	5.9	5.1	118.08	0	3.9064	181740000	8	Q4VCS5;A6NP16;E7ERM3	Q4VCS5;A6NP16;E7ERM3	2280	24.4629	23.6028	23.8427	24.3216	23.7106	23.7547	23.9518	23.4409	24.5177	23.3286	23.6414	23.9118	23.5408	23.6047	23.1041	23.3437
tr|A0A5F9UK94|A0A5F9UK94_HUMAN AMP deaminase 2 OS=Homo sapiens OX=9606 GN=AMPD2 PE=4 SV=1;tr|H0Y360|H0Y360_HUMAN AMP deaminase OS=Homo sapiens OX=9606 GN=AMPD2 PE=1 SV=2;sp|Q01433|AMPD2_HUMAN AMP deaminase 2 OS=Homo sapiens OX=9606 GN=AMPD2 PE=1 SV=2;tr|A0	AMP deaminase 2	AMPD2	+	1.48466	0.578203		0.962702	0.493444		0.13572	0.061018	13	13	13	13.9	13.9	13.9	94.889	0	22.84	1585400000	79	A0A5F9UK94;H0Y360;Q01433;A0A590UK85;A0A590UJY6;E9PIJ1;E9PJF6;A0A590UJX5;H0YF16	A0A5F9UK94;H0Y360;Q01433;A0A590UK85;A0A590UJY6	393	25.7724	26.2083	26.1369	26.4821	26.2388	25.4114	25.7257	25.2501	26.0401	26.2847	26.1013	26.4177	25.2023	26.1295	25.5662	25.633
sp|Q9H1A4|APC1_HUMAN Anaphase-promoting complex subunit 1 OS=Homo sapiens OX=9606 GN=ANAPC1 PE=1 SV=1;tr|H0Y564|H0Y564_HUMAN Anaphase-promoting complex subunit 1 (Fragment) OS=Homo sapiens OX=9606 GN=ANAPC1 PE=1 SV=1	Anaphase-promoting complex subunit 1	ANAPC1		1.29476	-0.85558	+	1.60423	-0.710328		0.0182612	0.0221496	29	29	29	24.1	24.1	24.1	216.5	0	323.31	11297000000	236	Q9H1A4;H0Y564;A0A2R8YF63;F8WAS1	Q9H1A4;H0Y564	2931	27.5144	28.4786	28.128	28.5205	29.0135	28.8395	28.7506	28.8791	28.5356	27.2386	28.1674	28.7884	28.9267	29.2503	29.1191	28.8563
sp|Q9UJX5|APC4_HUMAN Anaphase-promoting complex subunit 4 OS=Homo sapiens OX=9606 GN=ANAPC4 PE=1 SV=2	Anaphase-promoting complex subunit 4	ANAPC4	+	3.02359	-2.37843	+	5.88462	-2.39175		NaN	0	11	11	11	17.2	17.2	17.2	92.115	0	27.121	1196600000	43	Q9UJX5;D6RAP6;D6RFM7	Q9UJX5	3169	24.0043	23.49	23.6437	23.8808	26.0418	26.2534	26.1894	26.1013	23.0641	24.5262	23.4653	24.654	26.4096	26.1909	26.3522	26.2708
sp|Q86XL3|ANKL2_HUMAN Ankyrin repeat and LEM domain-containing protein 2 OS=Homo sapiens OX=9606 GN=ANKLE2 PE=1 SV=4	Ankyrin repeat and LEM domain-containing protein 2	ANKLE2		0.396566	-0.545995	+	1.9536	-0.534494		0.574636	-0.74698	14	14	9	22.8	22.8	16.5	104.11	0	35.047	1831400000	55	Q86XL3;F5H6J0	Q86XL3	2504	26.117	25.7214	26.205	26.0915	26.2996	26.5542	26.6308	26.7884	25.7487	23.5007	26.0918	25.8058	25.889	26.0006	25.6549	25.7865
tr|H0YIN8|H0YIN8_HUMAN Ankyrin repeat domain-containing protein 13A (Fragment) OS=Homo sapiens OX=9606 GN=ANKRD13A PE=1 SV=8;sp|Q8IZ07|AN13A_HUMAN Ankyrin repeat domain-containing protein 13A OS=Homo sapiens OX=9606 GN=ANKRD13A PE=1 SV=3	Ankyrin repeat domain-containing protein 13A	ANKRD13A	+	1.86316	-1.10743	+	2.67792	-1.51186		0.549795	0.396233	2	2	2	4.3	4.3	4.3	34.596	0	5.6069	59995000	15	H0YIN8;Q8IZ07	H0YIN8;Q8IZ07	978	22.181	22.7177	22.7177	22.7635	23.8347	23.6033	24.7885	24.2009	23.8581	22.8406	22.8429	22.4232	24.2015	24.3043	24.0446	23.8441
sp|Q9NW15|ANO10_HUMAN Anoctamin-10 OS=Homo sapiens OX=9606 GN=ANO10 PE=1 SV=2;tr|C9J670|C9J670_HUMAN Anoctamin-10 (Fragment) OS=Homo sapiens OX=9606 GN=ANO10 PE=1 SV=1	Anoctamin-10	ANO10	+	2.86638	-0.593199	+	2.00728	-0.490407		0.0681868	-0.0244651	21	21	21	22.3	22.3	22.3	76.328	0	323.31	10415000000	183	Q9NW15;C9J670;C9JQC9;C9JPY2;C9IYD3;C9IZD0;C9JA49;H7C3N6;C9JH90	Q9NW15;C9J670	3055	27.935	28.0976	28.4053	28.4029	28.7265	28.6023	28.8629	28.6107	28.2969	28.1291	28.2476	28.0694	28.6997	28.9963	28.8476	28.5723
sp|P15144|AMPN_HUMAN Aminopeptidase N OS=Homo sapiens OX=9606 GN=ANPEP PE=1 SV=4	Aminopeptidase N	ANPEP	+	1.42319	-2.1688		NaN	0		1.02463	1.75769	16	16	16	17.1	17.1	17.1	109.54	0	35.27	2270500000	52	P15144;H0YLZ8	P15144	1563	24.1385	23.6835	24.7083	22.6594	23.4486	23.1587	23.9677	23.616	23.3746	26.2548	25.6541	26.937	28.1971	27.747	26.9797	27.9719
sp|Q9H6X2|ANTR1_HUMAN Anthrax toxin receptor 1 OS=Homo sapiens OX=9606 GN=ANTXR1 PE=1 SV=2	Anthrax toxin receptor 1	ANTXR1		0.551938	0.765749		0.124737	-0.103342		0.222137	0.235245	13	10	10	18.8	15.4	15.4	62.788	0	27.702	1714700000	49	Q9H6X2	Q9H6X2	2956	25.0872	26.2225	26.3983	26.0503	26.2983	25.9995	26.0708	25.8032	26.6514	26.1773	25.3058	26.5649	25.8868	23.739	25.7382	26.2724
sp|P58335|ANTR2_HUMAN Anthrax toxin receptor 2 OS=Homo sapiens OX=9606 GN=ANTXR2 PE=1 SV=5	Anthrax toxin receptor 2	ANTXR2		0.473588	-0.0961165	+	2.07887	-0.376842		0.911675	0.153643	21	21	2	28.4	28.4	2.2	53.666	0	123.44	13036000000	221	P58335	P58335	1918	28.7055	28.5429	28.8875	28.7038	28.9281	29.2437	29.0378	29.1375	28.998	28.7695	28.8264	28.8602	28.8024	28.9696	29.1701	28.8967
sp|P04083|ANXA1_HUMAN Annexin A1 OS=Homo sapiens OX=9606 GN=ANXA1 PE=1 SV=2;tr|Q5T3N1|Q5T3N1_HUMAN Annexin (Fragment) OS=Homo sapiens OX=9606 GN=ANXA1 PE=1 SV=1	Annexin A1;Annexin	ANXA1		0.591812	0.74829		0.535723	0.342333		0.474085	0.636251	25	25	25	59	59	59	38.714	0	323.31	9075700000	214	P04083;Q5T3N1;Q5T3N0	P04083;Q5T3N1	1420	28.8415	28.288	27.8513	27.9131	28.4221	27.5389	27.7876	27.776	28.3225	30.5506	28.2501	28.3158	28.5491	28.2911	27.6744	27.9311
sp|P07355|ANXA2_HUMAN Annexin A2 OS=Homo sapiens OX=9606 GN=ANXA2 PE=1 SV=2;tr|H0YN42|H0YN42_HUMAN Annexin (Fragment) OS=Homo sapiens OX=9606 GN=ANXA2 PE=1 SV=1;tr|H0YMU9|H0YMU9_HUMAN Annexin OS=Homo sapiens OX=9606 GN=ANXA2 PE=1 SV=1;tr|H0YMD0|H0YMD0_HUMA	Annexin A2;Annexin;Putative annexin A2-like protein	ANXA2;ANXA2P2		0.648799	0.408785	+	1.558	0.285358		0.811238	0.44801	45	45	45	67	67	67	38.604	0	323.31	74887000000	573	P07355;H0YN42;H0YMU9;H0YMD0;H0YM50;A6NMY6;H0YNP5;H0YN28;H0YL33;H0YKS4;H0YMM1;H0YKX9;H0YMT9;H0YLV6;H0YKZ7;H0YMW4;H0YKL9;H0YKV8;H0YNA0;H0YN52;H0YMD9;H0YKN4;H0YLE2;H0YNB8	P07355;H0YN42;H0YMU9;H0YMD0;H0YM50;A6NMY6;H0YNP5;H0YN28;H0YL33;H0YKS4	1469	31.5924	31.3453	31.2312	31.2243	31.1913	31.0621	30.9564	31.0421	31.6073	32.5712	31.5778	31.4289	31.8352	31.2355	31.1784	31.301
sp|P08758|ANXA5_HUMAN Annexin A5 OS=Homo sapiens OX=9606 GN=ANXA5 PE=1 SV=2;tr|E9PHT9|E9PHT9_HUMAN Annexin OS=Homo sapiens OX=9606 GN=ANXA5 PE=1 SV=1;tr|D6RBL5|D6RBL5_HUMAN Annexin OS=Homo sapiens OX=9606 GN=ANXA5 PE=1 SV=1	Annexin A5;Annexin	ANXA5	+	1.9051	0.614236	+	3.55196	0.991794		0.112573	0.0621505	25	25	25	52.2	52.2	52.2	35.936	0	288.9	13465000000	246	P08758;E9PHT9;D6RBL5;D6RBE9;D6RCN3	P08758;E9PHT9;D6RBL5	1490	29.1563	29.0368	29.3228	29.6014	28.4271	28.208	28.2536	28.2613	29.3065	29.7893	29.0005	29.2695	28.8624	28.6655	28.6	28.7809
sp|P08133|ANXA6_HUMAN Annexin A6 OS=Homo sapiens OX=9606 GN=ANXA6 PE=1 SV=3;tr|E5RK69|E5RK69_HUMAN Annexin OS=Homo sapiens OX=9606 GN=ANXA6 PE=1 SV=1;tr|E7EMC6|E7EMC6_HUMAN Annexin OS=Homo sapiens OX=9606 GN=ANXA6 PE=1 SV=1	Annexin A6;Annexin	ANXA6	+	1.86094	1.10954	+	2.95946	1.86322		0.0330672	0.0198712	22	22	22	38.3	38.3	38.3	75.872	0	82.485	4028300000	129	P08133;E5RK69;E7EMC6;E5RFF0;H0YC77;E5RIU8;E5RJR0;E5RI05;E5RJF5;E5RK63	P08133;E5RK69;E7EMC6	1480	28.1077	27.8425	27.5807	27.9504	26.2241	26.1597	25.1405	26.5042	27.9437	28.2933	27.4409	27.8828	27.3519	26.153	26.5278	27.0899
sp|Q10567|AP1B1_HUMAN AP-1 complex subunit beta-1 OS=Homo sapiens OX=9606 GN=AP1B1 PE=1 SV=2;tr|C9J1E7|C9J1E7_HUMAN AP-1 complex subunit beta-1 (Fragment) OS=Homo sapiens OX=9606 GN=AP1B1 PE=1 SV=1	AP-1 complex subunit beta-1	AP1B1		0.462264	-0.0573239	+	1.44279	0.304806		0.702031	-0.138613	23	12	12	23.6	14.1	14.1	104.64	0	22.724	2691400000	62	Q10567;C9J1E7	Q10567;C9J1E7	2080	27.0135	26.6206	26.7218	26.8235	26.6513	26.2891	26.4736	26.5462	26.7546	26.7049	26.5424	26.6231	26.7397	26.75	26.6211	26.7434
sp|Q9BXS5|AP1M1_HUMAN AP-1 complex subunit mu-1 OS=Homo sapiens OX=9606 GN=AP1M1 PE=1 SV=3;tr|K7EJL1|K7EJL1_HUMAN AP-1 complex subunit mu-1 OS=Homo sapiens OX=9606 GN=AP1M1 PE=1 SV=1;tr|E7ENJ6|E7ENJ6_HUMAN AP-1 complex subunit mu-1 OS=Homo sapiens OX=9606	AP-1 complex subunit mu-1	AP1M1	+	1.43163	-0.372599	+	1.87401	-0.559997		0.50407	0.219079	29	29	29	64.8	64.8	64.8	48.586	0	136.36	11128000000	245	Q9BXS5;K7EJL1;E7ENJ6;K7EQX3;Q9Y6Q5;A0A087WZX7;K7ENA7;K7EJJ1;K7ERH5;K7EPJ8;K7EL08;K7EPR4;K7EK69;K7EQ90;K7ER75;K7EMG5	Q9BXS5;K7EJL1;E7ENJ6	2895	27.8829	28.5687	28.3066	28.469	28.955	28.9288	28.8803	28.7031	28.5078	28.1683	28.6809	28.7466	28.863	29.0352	28.9096	28.7861
sp|O95782|AP2A1_HUMAN AP-2 complex subunit alpha-1 OS=Homo sapiens OX=9606 GN=AP2A1 PE=1 SV=3	AP-2 complex subunit alpha-1	AP2A1	+	5.51437	-1.06214	+	4.8057	-0.823118		0.180034	-0.039887	39	39	31	36.9	36.9	32.5	107.54	0	323.31	72810000000	667	O95782	O95782	1382	30.6132	30.8775	30.8523	30.8444	31.6405	31.6686	31.6063	31.5644	30.6969	30.6459	30.7603	30.9246	31.8038	31.8548	31.8502	31.7677
sp|O94973|AP2A2_HUMAN AP-2 complex subunit alpha-2 OS=Homo sapiens OX=9606 GN=AP2A2 PE=1 SV=2;tr|A0A0G2JS82|A0A0G2JS82_HUMAN AP-2 complex subunit alpha-2 (Fragment) OS=Homo sapiens OX=9606 GN=AP2A2 PE=1 SV=1;tr|A0A0G2JQM1|A0A0G2JQM1_HUMAN AP-2 complex subu	AP-2 complex subunit alpha-2	AP2A2	+	4.08244	-1.05092	+	3.5353	-0.914387		0.441136	-0.15804	38	30	30	35.9	29.4	29.4	103.96	0	323.31	18363000000	372	O94973;A0A0G2JS82;A0A0G2JQM1;E9PR62;A0A0G2JRF9;A0A0G2JQA4;A0A0G2JRS3;M0R2D9;E9PNC4;A0A0G2JQT9;H0YEG0;A0A0G2JS17;H0YDE9;E9PPY8;E9PQP4	O94973;A0A0G2JS82;A0A0G2JQM1	1355	28.5894	28.6584	29.0582	29.0103	29.7256	29.8072	29.7456	29.6955	28.9198	28.4855	28.5017	28.7772	29.7055	29.7556	29.6346	29.7921
tr|A0A087X253|A0A087X253_HUMAN AP complex subunit beta OS=Homo sapiens OX=9606 GN=AP2B1 PE=1 SV=1;sp|P63010|AP2B1_HUMAN AP-2 complex subunit beta OS=Homo sapiens OX=9606 GN=AP2B1 PE=1 SV=1;tr|A0A087WYD1|A0A087WYD1_HUMAN AP-2 complex subunit beta (Fragment)	AP-2 complex subunit beta	AP2B1	+	3.67979	-0.451756	+	3.37226	-0.45107		0.550771	-0.0628018	30	30	19	32.1	32.1	22.2	101.33	0	157.22	21557000000	375	A0A087X253;P63010;A0A087WYD1;A0A087WU93;A0A087WZQ6;K7ERB2;K7EN71;K7EJX1;A0A087WXS3;K7EKZ5	A0A087X253;P63010;A0A087WYD1;A0A087WU93;A0A087WZQ6	85	29.3573	29.464	29.4028	29.3542	29.8772	29.8062	29.99	29.7093	29.2147	29.3239	29.4406	29.348	29.8427	29.8361	29.7393	29.7162
tr|A0A087WY71|A0A087WY71_HUMAN AP-2 complex subunit mu OS=Homo sapiens OX=9606 GN=AP2M1 PE=1 SV=1;sp|Q96CW1|AP2M1_HUMAN AP-2 complex subunit mu OS=Homo sapiens OX=9606 GN=AP2M1 PE=1 SV=2;tr|E9PFW3|E9PFW3_HUMAN AP-2 complex subunit mu OS=Homo sapiens OX=960	AP-2 complex subunit mu	AP2M1		0.550401	-0.1708	+	2.67691	-0.352782		0.505671	-0.130591	15	15	15	40.1	40.1	40.1	49.526	0	60.608	7434400000	162	A0A087WY71;Q96CW1;E9PFW3;C9JJ47;C9JGT8;C9JJD3;C9JTK4;C9JPV8;H7C4C3	A0A087WY71;Q96CW1;E9PFW3;C9JJ47	61	27.9212	27.878	28.1318	27.9908	28.3422	28.4199	28.3446	28.2262	27.7754	27.6065	27.9199	28.0976	28.0019	28.3035	27.9325	27.8446
sp|P53680|AP2S1_HUMAN AP-2 complex subunit sigma OS=Homo sapiens OX=9606 GN=AP2S1 PE=1 SV=2;tr|M0R0N4|M0R0N4_HUMAN AP complex subunit sigma OS=Homo sapiens OX=9606 GN=AP2S1 PE=1 SV=1;tr|X6R390|X6R390_HUMAN AP complex subunit sigma OS=Homo sapiens OX=9606 G	AP-2 complex subunit sigma	AP2S1		0.554124	-0.166815		0.637123	-0.173716		0.073024	0.0363741	10	10	10	54.9	54.9	54.9	17.018	0	54.267	12321000000	104	P53680;M0R0N4;X6R390;M0QYZ2;M0QZ21;M0R1S0	P53680;M0R0N4;X6R390;M0QYZ2;M0QZ21	1888	28.3482	28.7449	28.6408	28.9339	28.9417	28.7709	28.8894	28.7607	28.8721	28.3165	28.8306	28.7941	28.7822	29.0113	28.7967	28.8904
sp|O14617|AP3D1_HUMAN AP-3 complex subunit delta-1 OS=Homo sapiens OX=9606 GN=AP3D1 PE=1 SV=1	AP-3 complex subunit delta-1	AP3D1	+	4.16462	-1.50008	+	3.22284	-1.20464		0.270972	0.143867	39	39	13	37	37	10.2	130.16	0	323.31	35038000000	417	O14617;A0A2R8Y4J3;A0A087WYN6;A0A2R8YCY8	O14617	1185	29.166	29.2483	29.0569	29.8065	30.3884	30.7386	30.4545	30.5147	29.341	29.2524	29.3783	29.8814	30.8537	30.9944	30.8827	31.1227
sp|Q9Y2T2|AP3M1_HUMAN AP-3 complex subunit mu-1 OS=Homo sapiens OX=9606 GN=AP3M1 PE=1 SV=1	AP-3 complex subunit mu-1	AP3M1		0.277113	-0.0882583		1.01835	-0.289675		0.716514	0.204287	7	7	4	23.7	23.7	16.5	46.939	0	63.23	2408800000	62	Q9Y2T2;H0YBM0	Q9Y2T2	3232	25.9496	26.3001	26.425	26.4894	26.3962	26.7563	26.4861	26.6842	26.6359	26.3931	26.5923	26.3599	26.8046	26.6029	26.654	26.2728
sp|Q92572|AP3S1_HUMAN AP-3 complex subunit sigma-1 OS=Homo sapiens OX=9606 GN=AP3S1 PE=1 SV=1	AP-3 complex subunit sigma-1	AP3S1		0.0683843	0.0150256		1.1757	0.298464		0.579994	0.161117	9	9	9	36.8	36.8	36.8	21.732	0	46.418	6301700000	91	Q92572;F5H459	Q92572	2690	27.5455	27.9329	28.0419	27.9142	27.666	27.5378	27.6893	27.3476	28.2202	27.9375	27.8897	28.0317	27.9747	27.9628	27.9933	28.0881
tr|Q5JX74|Q5JX74_HUMAN AP-5 complex subunit sigma-1 OS=Homo sapiens OX=9606 GN=AP5S1 PE=1 SV=1;tr|A2A2L4|A2A2L4_HUMAN AP-5 complex subunit sigma-1 (Fragment) OS=Homo sapiens OX=9606 GN=AP5S1 PE=1 SV=1;sp|Q9NUS5|AP5S1_HUMAN AP-5 complex subunit sigma-1 OS=H	AP-5 complex subunit sigma-1	AP5S1		1.03786	1.50064	+	1.8093	2.06621		NaN	0	1	1	1	23.7	23.7	23.7	6.6716	0	2.5202	37637000	13	Q5JX74;A2A2L4;Q9NUS5	Q5JX74;A2A2L4;Q9NUS5	414	24.4275	23.6588	23.654	23.0845	23.2871	21.1933	20.9102	21.1693	24.2162	22.7898	23.7192	24.3097	20.9804	21.777	24.0995	22.1753
sp|O43299|AP5Z1_HUMAN AP-5 complex subunit zeta-1 OS=Homo sapiens OX=9606 GN=AP5Z1 PE=1 SV=2;tr|A0A3B3ISJ0|A0A3B3ISJ0_HUMAN AP-5 complex subunit zeta-1 OS=Homo sapiens OX=9606 GN=AP5Z1 PE=1 SV=1	AP-5 complex subunit zeta-1	AP5Z1		0.212813	-0.118731		NaN	0	+	2.058	1.4621	5	5	5	9.2	9.2	9.2	88.604	0	28.389	532340000	29	O43299;A0A3B3ISJ0;A0A3B3IRY2;A0A3B3ITJ1;A0A3B3IS81	O43299;A0A3B3ISJ0	1245	23.3462	24.4876	23.9317	23.028	23.4422	23.1556	23.9423	24.2414	25.3525	24.7249	25.6358	24.9287	25.3636	25.3524	25.0239	25.3769
tr|G3V1C3|G3V1C3_HUMAN Apoptosis inhibitor 5 OS=Homo sapiens OX=9606 GN=API5 PE=1 SV=1;sp|Q9BZZ5|API5_HUMAN Apoptosis inhibitor 5 OS=Homo sapiens OX=9606 GN=API5 PE=1 SV=3;tr|H0YER7|H0YER7_HUMAN Apoptosis inhibitor 5 (Fragment) OS=Homo sapiens OX=9606 GN=A	Apoptosis inhibitor 5	API5		0.30809	-0.125117	+	2.37169	-0.562707		0.450867	0.193337	15	15	15	25.9	25.9	25.9	57.56	0	86.38	3797700000	118	G3V1C3;Q9BZZ5;H0YER7;E9PQK6	G3V1C3;Q9BZZ5;H0YER7	910	26.7451	27.1243	26.7314	26.6196	27.4015	27.35	27.2123	27.5073	26.7182	27.3908	26.768	27.1167	27.1597	26.9319	27.1775	27.2251
sp|Q06481|APLP2_HUMAN Amyloid-like protein 2 OS=Homo sapiens OX=9606 GN=APLP2 PE=1 SV=2	Amyloid-like protein 2	APLP2		0.235516	0.0624776		0.047907	0.0251427	+	1.44756	0.389449	19	19	17	19.4	19.4	18.1	86.955	0	112.1	11168000000	165	Q06481;E9PK76;E9PSC7;E9PQS3	Q06481	2055	28.0596	28.4922	28.6876	28.4805	28.1824	28.5454	28.6927	28.1989	28.7798	28.8861	28.6762	28.9358	28.6801	28.5499	28.9654	28.8325
sp|Q9HDC9|APMAP_HUMAN Adipocyte plasma membrane-associated protein OS=Homo sapiens OX=9606 GN=APMAP PE=1 SV=2;tr|H0Y512|H0Y512_HUMAN Adipocyte plasma membrane-associated protein (Fragment) OS=Homo sapiens OX=9606 GN=APMAP PE=1 SV=1	Adipocyte plasma membrane-associated protein	APMAP		0.866696	0.263094	+	1.33536	0.291579		0.841078	-0.239705	15	15	15	43.8	43.8	43.8	46.48	0	110.19	7040400000	128	Q9HDC9;H0Y512	Q9HDC9;H0Y512	3000	28.3662	27.9986	28.4019	28.3385	28.0097	28.0593	28.0875	27.7824	28.1782	28.2512	27.9299	27.7871	28.0809	27.5746	27.7031	27.7354
sp|P04114|APOB_HUMAN Apolipoprotein B-100 OS=Homo sapiens OX=9606 GN=APOB PE=1 SV=2	Apolipoprotein B-100;Apolipoprotein B-48	APOB		0.048153	-0.0305295	+	2.14629	-1.42248	+	2.57979	1.98598	9	8	8	1.6	1.4	1.4	515.6	0	15.947	2385400000	39	P04114	P04114	1421	25.6463	24.3518	24.5025	25.6187	26.2714	26.5569	26.5548	26.426	26.5703	27.4737	26.816	27.203	27.0736	26.864	27.2993	26.9484
sp|Q9UH17|ABC3B_HUMAN DNA dC->dU-editing enzyme APOBEC-3B OS=Homo sapiens OX=9606 GN=APOBEC3B PE=1 SV=1;sp|P31941|ABC3A_HUMAN DNA dC->dU-editing enzyme APOBEC-3A OS=Homo sapiens OX=9606 GN=APOBEC3A PE=1 SV=3	DNA dC->dU-editing enzyme APOBEC-3B;DNA dC->dU-editing enzyme APOBEC-3A	APOBEC3B;APOBEC3A		0.643491	-0.282088		0.842912	-0.340692	+	1.60207	-0.585526	9	9	1	25.1	25.1	2.6	45.924	0	52.225	5797100000	87	Q9UH17;P31941	Q9UH17;P31941	3151	27.4546	27.9692	27.887	27.6415	27.7123	27.9474	28.4883	28.1672	27.1753	27.2414	26.718	27.4755	27.1928	27.583	27.7474	27.2154
sp|P05090|APOD_HUMAN Apolipoprotein D OS=Homo sapiens OX=9606 GN=APOD PE=1 SV=1;tr|C9JF17|C9JF17_HUMAN Apolipoprotein D (Fragment) OS=Homo sapiens OX=9606 GN=APOD PE=1 SV=1;tr|C9JX71|C9JX71_HUMAN Apolipoprotein D (Fragment) OS=Homo sapiens OX=9606 GN=APOD	Apolipoprotein D	APOD		0.0139207	0.0500317		0.885677	-1.49317		0.0761592	0.149291	7	7	7	21.2	21.2	21.2	21.275	0	16.268	2823000000	37	P05090;C9JF17;C9JX71	P05090;C9JF17;C9JX71	576	25.276	25.9996	25.9859	25.6246	28.6753	26.9027	28.2926	24.9883	27.317	26.3237	25.7868	24.0559	25.4592	23.1314	27.5186	27.174
tr|A0A0A0MRG2|A0A0A0MRG2_HUMAN Amyloid-beta precursor protein OS=Homo sapiens OX=9606 GN=APP PE=1 SV=1;sp|P05067|A4_HUMAN Amyloid-beta precursor protein OS=Homo sapiens OX=9606 GN=APP PE=1 SV=3;tr|E9PG40|E9PG40_HUMAN Amyloid-beta precursor protein OS=Homo	Amyloid beta A4 protein;N-APP;Soluble APP-alpha;Soluble APP-beta;C99;Beta-amyloid protein 42;Beta-amyloid protein 40;C83;P3(42);P3(40);C80;Gamma-secretase C-terminal fragment 59;Gamma-secretase C-terminal fragment 57;Gamma-secretase C-terminal fragment 50;C31	APP		0.622373	-0.705151	+	3.60241	-1.12671		0.476898	0.580554	11	9	9	18.8	17.3	17.3	75.109	0	47.938	1020400000	47	A0A0A0MRG2;P05067;E9PG40;H7C0V9;H7C2L2	A0A0A0MRG2;P05067;E9PG40;H7C0V9	105	23.8697	24.5191	24.4268	24.2989	25.4769	25.4158	25.3775	25.3512	25.1121	24.4448	23.6827	26.1972	25.3528	25.7179	25.5464	25.6404
sp|Q7Z2E3|APTX_HUMAN Aprataxin OS=Homo sapiens OX=9606 GN=APTX PE=1 SV=2;tr|A0A0A0MRW7|A0A0A0MRW7_HUMAN Aprataxin OS=Homo sapiens OX=9606 GN=APTX PE=1 SV=1;tr|F8W6G5|F8W6G5_HUMAN Aprataxin (Fragment) OS=Homo sapiens OX=9606 GN=APTX PE=1 SV=1	Aprataxin	APTX		1.14178	-0.388345	+	1.70213	-0.587255		0.0807774	-0.0431218	14	14	2	35.1	35.1	6.5	40.74	0	32.283	5084200000	82	Q7Z2E3;A0A0A0MRW7;F8W6G5	Q7Z2E3;A0A0A0MRW7;F8W6G5	2458	26.9195	27.389	27.4665	27.2069	27.4373	28.0416	27.819	28.033	27.0128	27.1406	27.6415	27.0145	27.3359	27.8081	27.6217	27.597
sp|O60306|AQR_HUMAN RNA helicase aquarius OS=Homo sapiens OX=9606 GN=AQR PE=1 SV=4	Intron-binding protein aquarius	AQR		1.01507	-0.531291		0.573533	-0.174948		1.01123	-0.547035	25	25	25	21.1	21.1	21.1	171.29	0	109.09	4719000000	156	O60306;H0YH15;H0YLN9	O60306	1271	27.8045	27.509	27.4004	27.2472	27.441	27.7334	27.8207	27.6657	27.3235	27.0745	26.2006	27.1743	27.5787	27.6786	27.2586	27.3822
sp|P84077|ARF1_HUMAN ADP-ribosylation factor 1 OS=Homo sapiens OX=9606 GN=ARF1 PE=1 SV=2;sp|P61204|ARF3_HUMAN ADP-ribosylation factor 3 OS=Homo sapiens OX=9606 GN=ARF3 PE=1 SV=2;tr|F5H423|F5H423_HUMAN Uncharacterized protein OS=Homo sapiens OX=9606 PE=3 SV	ADP-ribosylation factor 1;ADP-ribosylation factor 3	ARF1;ARF3	+	4.15309	-1.26551	+	3.59684	-1.13247		0.217648	0.102206	14	14	9	68.5	68.5	49.7	20.697	0	323.31	19019000000	203	P84077;P61204;F5H423;F5H0C7;H0YGG7;F5H1V1;F5H6T5;F8WDB3	P84077;P61204;F5H423	1939	28.8719	28.3838	28.219	28.6698	29.7204	29.6452	29.6871	29.6216	28.8259	28.7067	28.7295	28.2912	29.8309	29.9208	29.8095	30.054
sp|P18085|ARF4_HUMAN ADP-ribosylation factor 4 OS=Homo sapiens OX=9606 GN=ARF4 PE=1 SV=3;tr|C9JPM4|C9JPM4_HUMAN ADP-ribosylation factor 4 (Fragment) OS=Homo sapiens OX=9606 GN=ARF4 PE=1 SV=1;tr|C9JAK5|C9JAK5_HUMAN ADP-ribosylation factor 4 OS=Homo sapiens	ADP-ribosylation factor 4	ARF4	+	3.29561	-1.25241	+	3.75496	-1.11766		0.729274	0.286011	9	5	5	47.8	28.9	28.9	20.511	0	202.06	12408000000	68	P18085;C9JPM4;C9JAK5;U3KQF2	P18085;C9JPM4;C9JAK5	1591	27.765	28.1314	27.5484	28.0313	28.8926	29.0507	29.0056	28.9978	28.0997	27.8522	28.142	28.5262	29.5417	29.1608	29.2486	29.6787
sp|P84085|ARF5_HUMAN ADP-ribosylation factor 5 OS=Homo sapiens OX=9606 GN=ARF5 PE=1 SV=2;tr|C9J1Z8|C9J1Z8_HUMAN ADP-ribosylation factor 5 (Fragment) OS=Homo sapiens OX=9606 GN=ARF5 PE=1 SV=1	ADP-ribosylation factor 5	ARF5		1.25989	-1.73492	+	1.33843	-1.61657		0.112782	0.291997	9	4	4	57.8	27.8	27.8	20.529	0	22.09	2220800000	70	P84085;C9J1Z8	P84085;C9J1Z8	2016	26.09	23.6551	23.5315	25.461	26.2438	26.2708	26.332	26.3573	26.434	23.4897	25.9284	24.0535	26.8852	26.5084	26.3897	27.062
sp|P62330|ARF6_HUMAN ADP-ribosylation factor 6 OS=Homo sapiens OX=9606 GN=ARF6 PE=1 SV=2	ADP-ribosylation factor 6	ARF6	+	5.75646	-2.78038	+	3.00564	-2.60617		NaN	0	6	6	6	43.4	43.4	43.4	20.082	0	61.077	1910700000	33	P62330	P62330	1969	24.3109	23.7223	22.7552	24.7174	26.6951	26.2385	26.5283	26.4686	23.8055	24.0776	23.7441	23.3831	26.5875	26.3855	26.5299	26.629
sp|Q9Y6D6|BIG1_HUMAN Brefeldin A-inhibited guanine nucleotide-exchange protein 1 OS=Homo sapiens OX=9606 GN=ARFGEF1 PE=1 SV=2;tr|E5RIF2|E5RIF2_HUMAN Brefeldin A-inhibited guanine nucleotide-exchange protein 1 (Fragment) OS=Homo sapiens OX=9606 GN=ARFGEF1 P	Brefeldin A-inhibited guanine nucleotide-exchange protein 1	ARFGEF1		1.01929	-1.17018	+	1.52847	-1.68746		0.265847	0.540268	16	10	10	11.2	7.4	7.4	208.76	0	17.692	1083900000	34	Q9Y6D6;E5RIF2;E5RHL7	Q9Y6D6;E5RIF2	3287	23.585	22.5131	24.0034	25.3732	25.4922	25.671	25.426	25.6353	25.5386	25.2615	23.7541	23.0815	25.5089	25.6475	25.6436	25.5164
sp|Q9Y6D5|BIG2_HUMAN Brefeldin A-inhibited guanine nucleotide-exchange protein 2 OS=Homo sapiens OX=9606 GN=ARFGEF2 PE=1 SV=3	Brefeldin A-inhibited guanine nucleotide-exchange protein 2	ARFGEF2		0.45034	-0.264716		0.612976	-0.884069		0.613689	0.905135	22	22	16	15	15	11	202.04	0	71.478	2324900000	76	Q9Y6D5	Q9Y6D5	3286	25.7668	26.2919	23.4666	26.1661	26.2686	26.6818	25.8518	26.4255	25.6948	26.2991	26.6899	26.6281	26.3421	26.5693	26.493	26.9664
sp|Q5TH69|BIG3_HUMAN Brefeldin A-inhibited guanine nucleotide-exchange protein 3 OS=Homo sapiens OX=9606 GN=ARFGEF3 PE=1 SV=3	Brefeldin A-inhibited guanine nucleotide-exchange protein 3	ARFGEF3	+	1.33583	-1.24715	+	1.5101	-1.23164		0.0413109	-0.0761371	11	11	11	7.8	7.8	7.8	240.65	0	88.878	651760000	38	Q5TH69	Q5TH69	2346	25.1414	23.2695	23.986	23.4189	25.1972	25.468	24.9337	25.1436	23.3926	22.9159	25.1257	24.0771	25.0901	25.2976	25.351	24.7612
sp|P05089|ARGI1_HUMAN Arginase-1 OS=Homo sapiens OX=9606 GN=ARG1 PE=1 SV=2;tr|A0A5F9ZH78|A0A5F9ZH78_HUMAN Arginase-1 OS=Homo sapiens OX=9606 GN=ARG1 PE=4 SV=1;tr|A0A5F9ZGN6|A0A5F9ZGN6_HUMAN Arginase-1 OS=Homo sapiens OX=9606 GN=ARG1 PE=4 SV=1	Arginase-1	ARG1	+	3.33802	4.07005	+	5.25104	3.40545	+	1.35224	0.710449	8	8	8	31.7	31.7	31.7	34.735	0	79.838	1918800000	45	P05089;A0A5F9ZH78;A0A5F9ZGN6	P05089;A0A5F9ZH78;A0A5F9ZGN6	1438	26.7452	27.25	27.0984	26.2983	23.4832	23.6286	23.4351	23.2231	27.7662	27.837	27.6043	27.0261	25.0711	22.4533	23.3683	23.0608
sp|Q07960|RHG01_HUMAN Rho GTPase-activating protein 1 OS=Homo sapiens OX=9606 GN=ARHGAP1 PE=1 SV=1;tr|H0YE29|H0YE29_HUMAN Rho GTPase-activating protein 1 (Fragment) OS=Homo sapiens OX=9606 GN=ARHGAP1 PE=1 SV=1	Rho GTPase-activating protein 1	ARHGAP1		0.011361	-0.0178423		0.602997	0.832399		0.38653	-0.351033	8	8	8	24.8	24.8	24.8	50.435	0	34.069	735090000	45	Q07960;H0YE29;E9PNR6	Q07960;H0YE29	2062	25.5339	25.4625	24.6896	24.5419	24.9727	24.7139	22.4315	24.7801	24.8083	25.2486	23.8419	24.9248	25.1483	25.2684	23.4298	25.0485
sp|Q8N392|RHG18_HUMAN Rho GTPase-activating protein 18 OS=Homo sapiens OX=9606 GN=ARHGAP18 PE=1 SV=3	Rho GTPase-activating protein 18	ARHGAP18		0.24907	0.261827	+	1.61686	-0.646381		0.332005	0.178261	6	6	6	9.2	9.2	9.2	74.976	0	15.136	204040000	15	Q8N392	Q8N392	2564	22.9874	23.7981	23.6253	23.9195	24.0747	24.2133	24.3609	24.267	23.7937	23.5267	23.727	23.996	22.5678	23.1238	24.4907	23.8139
sp|Q52LW3|RHG29_HUMAN Rho GTPase-activating protein 29 OS=Homo sapiens OX=9606 GN=ARHGAP29 PE=1 SV=2;tr|F8VWZ8|F8VWZ8_HUMAN Rho GTPase-activating protein 29 OS=Homo sapiens OX=9606 GN=ARHGAP29 PE=1 SV=1	Rho GTPase-activating protein 29	ARHGAP29		0.580796	-1.12701		0.162554	0.0441995	+	1.75637	-2.37332	24	24	24	25.5	25.5	25.5	142.06	0	119.54	2442600000	109	Q52LW3;F8VWZ8	Q52LW3;F8VWZ8	2281	27.0455	27.1266	27.1081	27.117	27.2161	27.1217	26.7524	27.1303	23.0666	26.1632	25.7208	23.9535	24.2566	26.3561	26.1107	26.6887
tr|A0A3F2YNW7|A0A3F2YNW7_HUMAN AT-rich interactive domain-containing protein 1B OS=Homo sapiens OX=9606 GN=ARID1B PE=1 SV=1		ARID1B		0.23309	-0.0373497		0.263683	-0.056675		0.0732853	-0.021246	119	119	7	50.2	50.2	1.7	245.48	0	323.31	639880000000	3089	A0A3F2YNW7;A0A1B0GUC6;A0A1B0GUG2;REV__A0A3F2YNW7;Q9Y651	A0A3F2YNW7	355	34.2012	34.4504	34.3911	34.6033	34.4993	34.406	34.5357	34.4318	34.3754	34.2828	34.3346	34.5683	34.3927	34.4757	34.418	34.424
sp|Q8NFD5|ARI1B_HUMAN AT-rich interactive domain-containing protein 1B OS=Homo sapiens OX=9606 GN=ARID1B PE=1 SV=2	AT-rich interactive domain-containing protein 1B	ARID1B		0.876211	-0.244734		0.745039	2.24315		0.361835	0.148942	113	1	1	51.3	0.7	0.7	236.12	0	84.362	11623000000	39	Q8NFD5	Q8NFD5	2617	28.345	28.9852	28.7081	28.9568	23.3181	24.6952	29.1048	28.9043	29.1866	28.773	28.7725	28.8588	28.8838	29.2994	29.3056	29.0811
sp|Q14865|ARI5B_HUMAN AT-rich interactive domain-containing protein 5B OS=Homo sapiens OX=9606 GN=ARID5B PE=1 SV=3	AT-rich interactive domain-containing protein 5B	ARID5B		1.13624	-0.572717	+	2.64913	-0.747716	+	1.75387	-0.586137	27	27	27	29.5	29.5	29.5	132.37	0	177.11	4965100000	145	Q14865;A0A2R8Y5F2	Q14865	2184	27.5831	27.3265	27.3218	27.1429	28.2955	27.7591	28.1435	28.1671	27.0829	26.9496	26.407	26.5902	27.4046	27.5786	27.6285	26.7089
sp|P40616|ARL1_HUMAN ADP-ribosylation factor-like protein 1 OS=Homo sapiens OX=9606 GN=ARL1 PE=1 SV=1;tr|F8VYN9|F8VYN9_HUMAN ADP-ribosylation factor-like protein 1 OS=Homo sapiens OX=9606 GN=ARL1 PE=1 SV=1;tr|B4DZG7|B4DZG7_HUMAN ADP-ribosylation factor-lik	ADP-ribosylation factor-like protein 1	ARL1	+	2.31155	-2.31653	+	4.09578	-1.66265		0.276768	-0.371269	9	9	9	48.6	48.6	48.6	20.417	0	323.31	8402000000	106	P40616;F8VYN9;B4DZG7	P40616;F8VYN9;B4DZG7	873	26.6182	26.7011	27.0535	27.312	28.409	28.7399	28.6498	28.5368	25.0966	26.95	26.545	27.608	28.7457	28.9801	28.8469	28.8932
tr|H3BN98|H3BN98_HUMAN Uncharacterized protein (Fragment) OS=Homo sapiens OX=9606 PE=4 SV=2;tr|H3BPJ2|H3BPJ2_HUMAN ADP-ribosylation factor-like protein 6-interacting protein 1 (Fragment) OS=Homo sapiens OX=9606 GN=ARL6IP1 PE=4 SV=2;sp|Q15041|AR6P1_HUMAN AD	ADP-ribosylation factor-like protein 6-interacting protein 1	ARL6IP1	+	3.0052	2.94097	+	2.58057	2.21368		0.164841	0.140427	3	2	2	9.7	5.9	5.9	27.168	0	4.6993	1650500000	23	H3BN98;H3BPJ2;Q15041	H3BN98;H3BPJ2;Q15041	1001	26.207	27.0932	26.8435	27.3098	24.4354	23.7571	24.8291	25.5771	27.0814	26.3462	27.3519	27.2356	25.1465	24.2591	23.7864	23.0593
sp|O75915|PRAF3_HUMAN PRA1 family protein 3 OS=Homo sapiens OX=9606 GN=ARL6IP5 PE=1 SV=1	PRA1 family protein 3	ARL6IP5	+	3.07486	0.983142	+	2.30939	1.16474		0.234612	-0.171139	12	12	12	37.8	37.8	37.8	21.614	0	323.31	20810000000	247	O75915;F8WF90;C9JQU6;F8WF33	O75915	1338	29.2157	30.1622	30.2106	30.3096	28.8345	28.8772	28.9611	28.5663	29.754	29.6143	29.609	30.2363	28.9897	28.7778	28.8013	28.7121
sp|Q96BM9|ARL8A_HUMAN ADP-ribosylation factor-like protein 8A OS=Homo sapiens OX=9606 GN=ARL8A PE=1 SV=1	ADP-ribosylation factor-like protein 8A	ARL8A		1.28382	-1.84465	+	1.63643	-2.16646		NaN	0	11	6	6	64.5	50.5	50.5	21.416	0	36.663	1928900000	38	Q96BM9;A0A087X2J2	Q96BM9	2740	22.7902	23.8388	23.795	22.7699	26.4549	26.0026	23.556	25.8462	22.2925	24.5346	25.2358	23.1558	26.0545	26.0561	24.5231	25.9634
sp|Q9NVJ2|ARL8B_HUMAN ADP-ribosylation factor-like protein 8B OS=Homo sapiens OX=9606 GN=ARL8B PE=1 SV=1	ADP-ribosylation factor-like protein 8B	ARL8B	+	1.82403	-0.323655	+	1.64767	-0.525412		0.64306	0.197821	14	14	9	59.7	59.7	45.7	21.539	0	310.91	13500000000	192	Q9NVJ2	Q9NVJ2	3048	28.2413	28.8244	28.7782	28.5854	28.9076	29.1696	29.4212	29.0325	28.8289	28.6802	28.7378	28.9736	29.1176	29.016	29.3338	29.0479
sp|Q8N2F6|ARM10_HUMAN Armadillo repeat-containing protein 10 OS=Homo sapiens OX=9606 GN=ARMC10 PE=1 SV=1;tr|A0A0J9YWR7|A0A0J9YWR7_HUMAN Armadillo repeat-containing protein 10 (Fragment) OS=Homo sapiens OX=9606 GN=ARMC10 PE=1 SV=1;tr|H7C2M7|H7C2M7_HUMAN Arm	Armadillo repeat-containing protein 10	ARMC10		0.0468471	-0.0258174		0.378592	0.100136		0.728348	-0.273385	6	6	6	20.1	20.1	20.1	37.54	0	23.749	1171600000	44	Q8N2F6;A0A0J9YWR7;H7C2M7;A0A0J9YXE4;H7BXQ8;C9J5N7;A0A0J9YY38;A0A0J9YXV5	Q8N2F6;A0A0J9YWR7;H7C2M7;A0A0J9YXE4;H7BXQ8	2561	25.6681	25.5192	25.5084	25.742	25.3305	25.6681	25.6961	25.3424	25.7191	24.9463	25.1574	25.5214	25.5013	25.4845	25.3063	25.1553
sp|Q6NXE6|ARMC6_HUMAN Armadillo repeat-containing protein 6 OS=Homo sapiens OX=9606 GN=ARMC6 PE=1 SV=2;tr|B4E1N1|B4E1N1_HUMAN Armadillo repeat-containing protein 6 OS=Homo sapiens OX=9606 GN=ARMC6 PE=1 SV=1;tr|F5H2X2|F5H2X2_HUMAN Armadillo repeat-containin	Armadillo repeat-containing protein 6	ARMC6	+	1.89244	-1.05725	+	1.41011	-1.02981		NaN	0	6	6	6	22.4	22.4	22.4	54.141	0	42.81	533650000	22	Q6NXE6;B4E1N1;F5H2X2;F5H2K4;F5GWV0;F5H4P3;F5H3X1;F5H052;H0YGQ5;H0YH65;F5GZP0;H0YGL0;F5H6J3	Q6NXE6;B4E1N1;F5H2X2;F5H2K4;F5GWV0;F5H4P3	2391	23.267	24.2515	23.5382	23.3232	24.5294	25.1897	23.765	25.0151	23.5947	23.9732	24.9168	24.4458	25.1252	25.5127	25.3792	25.1424
sp|Q7Z3E5|ARMC9_HUMAN LisH domain-containing protein ARMC9 OS=Homo sapiens OX=9606 GN=ARMC9 PE=1 SV=3	LisH domain-containing protein ARMC9	ARMC9		1.04655	-0.257218		0.568196	-0.349636		0.0347291	-0.0289407	20	20	2	27.4	27.4	2.2	91.818	0	174.32	7242900000	187	Q7Z3E5	Q7Z3E5	2462	27.0488	28.2043	28.0463	28.1905	28.288	28.4139	28.1137	28.073	27.6472	27.904	27.8069	28.0161	28.0481	28.222	27.8414	28.2915
sp|Q7L311|ARMX2_HUMAN Armadillo repeat-containing X-linked protein 2 OS=Homo sapiens OX=9606 GN=ARMCX2 PE=2 SV=1	Armadillo repeat-containing X-linked protein 2	ARMCX2		0.343604	0.118586		0.216622	-0.25329		0.0442626	-0.048727	4	4	4	7.3	7.3	7.3	65.683	0	7.3311	254320000	26	Q7L311	Q7L311	2448	22.6217	24.1135	24.2427	23.5434	23.5979	23.349	24.6694	23.9182	23.6427	23.4781	23.846	23.3596	23.1549	23.5845	23.5863	23.5262
sp|Q9H993|ARMT1_HUMAN Damage-control phosphatase ARMT1 OS=Homo sapiens OX=9606 GN=ARMT1 PE=1 SV=1	Protein-glutamate O-methyltransferase	ARMT1	+	2.06653	-1.69797	+	2.53501	-0.630789		1.12685	-0.941579	7	7	7	28.6	28.6	28.6	51.172	0	41.431	1933400000	61	Q9H993;F5GZY1	Q9H993	2969	25.7523	25.7871	25.935	25.5781	26.3371	26.5262	26.1145	26.5979	25.5482	24.7718	23.6263	25.34	26.4987	26.6264	26.2472	26.7058
sp|O15143|ARC1B_HUMAN Actin-related protein 2/3 complex subunit 1B OS=Homo sapiens OX=9606 GN=ARPC1B PE=1 SV=3;tr|C9JEY1|C9JEY1_HUMAN Actin-related protein 2/3 complex subunit 1B (Fragment) OS=Homo sapiens OX=9606 GN=ARPC1B PE=1 SV=2;tr|C9K057|C9K057_HUMAN	Actin-related protein 2/3 complex subunit 1B	ARPC1B		0.0956625	0.179125		1.14321	0.908779		0.49167	-0.465944	4	4	4	15.1	15.1	15.1	40.949	0	5.8543	397740000	19	O15143;C9JEY1;C9K057;A0A1W2PNV4	O15143;C9JEY1;C9K057;A0A1W2PNV4	1218	25.4376	24.5272	24.5698	24.3764	23.3926	23.6267	23.4284	24.8283	23.5636	23.7213	24.9081	24.8543	25.2482	22.9354	24.9098	23.2374
sp|O15144|ARPC2_HUMAN Actin-related protein 2/3 complex subunit 2 OS=Homo sapiens OX=9606 GN=ARPC2 PE=1 SV=1	Actin-related protein 2/3 complex subunit 2	ARPC2		0.17005	-0.402843		0.178525	-0.291482		0.0663543	-0.206451	11	11	11	51	51	51	34.333	0	175.53	2085500000	59	O15144;C9JTV5;G5E9J0;G5E9S7;H7C3F9	O15144	1219	26.7576	26.146	24.1056	26.8076	26.208	26.3862	26.1609	26.2276	23.0356	26.7534	26.7981	26.404	26.2301	25.9635	26.4826	25.9262
sp|O15145|ARPC3_HUMAN Actin-related protein 2/3 complex subunit 3 OS=Homo sapiens OX=9606 GN=ARPC3 PE=1 SV=3;tr|C9JZD1|C9JZD1_HUMAN Actin-related protein 2/3 complex subunit 3 (Fragment) OS=Homo sapiens OX=9606 GN=ARPC3 PE=1 SV=1	Actin-related protein 2/3 complex subunit 3	ARPC3		0.27309	0.243766		0.457613	0.536061		0.0912575	0.103503	5	5	5	33.1	33.1	33.1	20.546	0	13.84	1201500000	42	O15145;C9JZD1;F8VR50	O15145;C9JZD1	1220	26.107	25.5892	25.1795	25.2542	23.6814	25.404	25.9479	24.9522	25.5582	26.6323	24.9633	25.3899	25.5403	25.1192	25.3633	25.5459
tr|F8WCF6|F8WCF6_HUMAN Actin-related protein 2/3 complex subunit 4 OS=Homo sapiens OX=9606 GN=ARPC4-TTLL3 PE=3 SV=1;sp|P59998|ARPC4_HUMAN Actin-related protein 2/3 complex subunit 4 OS=Homo sapiens OX=9606 GN=ARPC4 PE=1 SV=3;tr|F8WDD7|F8WDD7_HUMAN Actin-re	Actin-related protein 2/3 complex subunit 4	ARPC4-TTLL3;ARPC4	+	3.74662	3.31844	+	6.06113	3.7955		0.138902	-0.0885029	7	7	7	30.4	30.4	30.4	21.058	0	26.26	2286000000	43	F8WCF6;P59998;F8WDD7;H7C0A3;A0A0A6YYG9;R4GN08;F8WDW3;F8WE39	F8WCF6;P59998;F8WDD7;H7C0A3;A0A0A6YYG9	901	27.792	27.1922	27.3836	27.5284	23.959	23.5776	23.8269	23.3506	27.2965	27.9902	27.132	27.1235	23.331	24.9745	24.189	23.7739
sp|Q9H1I8|ASCC2_HUMAN Activating signal cointegrator 1 complex subunit 2 OS=Homo sapiens OX=9606 GN=ASCC2 PE=1 SV=3;tr|B1AH59|B1AH59_HUMAN Activating signal cointegrator 1 complex subunit 2 (Fragment) OS=Homo sapiens OX=9606 GN=ASCC2 PE=1 SV=1	Activating signal cointegrator 1 complex subunit 2	ASCC2		0.367799	0.145819		0.0616405	-0.0356226	+	1.37246	0.611216	14	14	14	19.9	19.9	19.9	86.359	0	48.489	4022200000	138	Q9H1I8;B1AH59;F2Z2W4;F8WAQ6	Q9H1I8;B1AH59	2934	26.9816	26.8854	26.3655	27.2396	26.7836	27.1634	26.7699	26.8978	27.6988	27.1449	27.7701	27.3031	27.1547	27.3115	27.3192	27.5484
sp|Q8N3C0|ASCC3_HUMAN Activating signal cointegrator 1 complex subunit 3 OS=Homo sapiens OX=9606 GN=ASCC3 PE=1 SV=3	Activating signal cointegrator 1 complex subunit 3	ASCC3		0.686772	-0.922526	+	4.48216	-1.59366		NaN	0	9	9	9	5.2	5.2	5.2	251.46	0	26.695	624660000	31	Q8N3C0;E5RFZ0	Q8N3C0	2565	23.7228	23.6217	23.8575	24.1865	25.4694	25.4723	25.5911	25.2302	23.7352	24.5535	23.7664	23.0832	25.7569	24.157	25.5655	23.349
sp|P04424|ARLY_HUMAN Argininosuccinate lyase OS=Homo sapiens OX=9606 GN=ASL PE=1 SV=4;tr|A0A5F9ZHM8|A0A5F9ZHM8_HUMAN Argininosuccinate lyase (Fragment) OS=Homo sapiens OX=9606 GN=ASL PE=4 SV=1;tr|A0A5F9ZHC6|A0A5F9ZHC6_HUMAN Argininosuccinate lyase OS=Homo	Argininosuccinate lyase	ASL		0.881434	-0.514532		1.044	-1.56599		1.0637	1.65409	10	10	10	24.4	24.4	24.4	51.657	0	18.336	1409400000	47	P04424;A0A5F9ZHM8;A0A5F9ZHC6;F8W943;H7C0S8;A0A5F9ZI35	P04424;A0A5F9ZHM8;A0A5F9ZHC6;F8W943	1430	25.3315	25.2938	22.8968	22.4557	25.2033	25.6568	25.5923	25.7894	24.9385	25.6344	25.9607	26.0606	25.7371	26.4384	26.2085	26.2683
sp|Q12797|ASPH_HUMAN Aspartyl/asparaginyl beta-hydroxylase OS=Homo sapiens OX=9606 GN=ASPH PE=1 SV=3	Aspartyl/asparaginyl beta-hydroxylase	ASPH	+	3.71507	-0.95659	+	2.36608	-0.704876		0.485376	-0.204168	57	57	57	50.5	50.5	50.5	85.862	0	323.31	229770000000	965	Q12797;E5RHK2;A0A087WW51;A0A087WUJ2;E5RG56;E5RHJ2;E5RG29	Q12797	2087	32.1413	32.7235	32.811	32.7592	33.3551	33.319	33.3242	33.2562	32.2831	32.1687	32.5124	32.6541	33.3959	33.4223	33.3983	33.2282
sp|Q8NBU5|ATAD1_HUMAN ATPase family AAA domain-containing protein 1 OS=Homo sapiens OX=9606 GN=ATAD1 PE=1 SV=1	ATPase family AAA domain-containing protein 1	ATAD1		1.12028	-1.28509		0.960123	-1.58288		0.0546374	-0.159262	8	8	8	32.1	32.1	32.1	40.744	0	38.27	1808500000	35	Q8NBU5	Q8NBU5	2601	23.4327	26.2631	26.5885	23.6429	26.8062	26.4075	26.6491	26.3959	25.1894	23.5782	24.2221	26.3004	26.1915	26.2378	26.1415	25.8597
sp|Q8NHH9|ATLA2_HUMAN Atlastin-2 OS=Homo sapiens OX=9606 GN=ATL2 PE=1 SV=2;tr|B5MCN0|B5MCN0_HUMAN Atlastin-2 OS=Homo sapiens OX=9606 GN=ATL2 PE=1 SV=1;tr|C9JQQ5|C9JQQ5_HUMAN Atlastin-2 (Fragment) OS=Homo sapiens OX=9606 GN=ATL2 PE=1 SV=1	Atlastin-2	ATL2	+	1.80276	-0.445081	+	1.84377	-0.340856	+	1.91219	-0.383276	15	15	14	26.6	26.6	24.7	66.228	0	309.21	8326800000	203	Q8NHH9;B5MCN0;C9JQQ5;H7C3A2;C9JC25	Q8NHH9;B5MCN0;C9JQQ5	2626	28.0335	28.1359	28.4103	28.2894	28.6428	28.474	28.6648	28.4509	27.9438	27.8607	27.6318	27.8997	28.3864	27.9855	28.5153	28.2291
sp|Q6DD88|ATLA3_HUMAN Atlastin-3 OS=Homo sapiens OX=9606 GN=ATL3 PE=1 SV=1	Atlastin-3	ATL3	+	3.52049	-0.679203	+	2.19904	-0.507121		0.0770689	-0.0308256	39	39	5	63.6	63.6	8.1	60.541	0	323.31	189750000000	780	Q6DD88;F5GWF8	Q6DD88	2376	32.0622	32.3171	32.4164	32.6016	32.9019	32.724	32.9637	32.8363	32.4523	32.0786	32.2834	32.4598	32.9739	32.971	33.0057	33.0403
sp|P54259|ATN1_HUMAN Atrophin-1 OS=Homo sapiens OX=9606 GN=ATN1 PE=1 SV=3	Atrophin-1	ATN1	+	2.99839	0.546376	+	1.59929	0.443585		0.364635	-0.108369	37	37	37	35	35	35	125.41	0	323.31	60034000000	441	P54259	P54259	1892	31.1054	31.5352	31.4994	31.3765	30.6263	30.9273	31.0274	31.1612	31.0231	31.3091	31.3657	31.3851	30.6276	30.7213	30.7445	30.8042
sp|Q9HD20|AT131_HUMAN Manganese-transporting ATPase 13A1 OS=Homo sapiens OX=9606 GN=ATP13A1 PE=1 SV=2	Manganese-transporting ATPase 13A1	ATP13A1		0.966435	-0.368426		0.880245	-0.291231		0.416908	-0.19193	28	28	28	26.1	26.1	26.1	132.95	0	118.69	6193000000	149	Q9HD20;H7C3H2	Q9HD20	2997	27.4093	27.7031	28.0972	27.5803	27.8959	27.9256	28.2299	27.9035	27.6913	27.0835	27.6546	27.5928	28.0295	27.5331	27.7974	28.1359
sp|P05023|AT1A1_HUMAN Sodium/potassium-transporting ATPase subunit alpha-1 OS=Homo sapiens OX=9606 GN=ATP1A1 PE=1 SV=1	Sodium/potassium-transporting ATPase subunit alpha-1	ATP1A1		0.947472	0.185431		0.656711	-0.0855207	+	3.12035	0.50733	42	42	41	37.9	37.9	36.7	112.89	0	323.31	39428000000	475	P05023;M0R116;A0A2R8YEY8;A0A0A0MT26;P13637;B1AKY9;P50993;H0Y7C1;Q5TC01;Q5TC02;M0QXF2;Q13733;P20648;Q5TC05;E9PRA5	P05023	1436	30.3147	30.2636	30.3106	30.1737	30.4003	30.1915	30.41	30.4028	30.7988	30.561	30.8308	30.9013	30.724	30.422	30.6652	30.5391
sp|P05026|AT1B1_HUMAN Sodium/potassium-transporting ATPase subunit beta-1 OS=Homo sapiens OX=9606 GN=ATP1B1 PE=1 SV=1	Sodium/potassium-transporting ATPase subunit beta-1	ATP1B1	+	2.70267	-0.911168	+	3.17942	-0.942555		1.211	0.450495	14	14	14	32.3	32.3	32.3	35.061	0	323.31	43460000000	258	P05026;V9GYR2	P05026	1437	29.8053	29.7325	29.8943	30.3155	31.0405	30.8706	30.7168	30.89	30.4136	29.9931	30.7022	30.4408	31.5484	31.3435	31.1441	31.1583
sp|P54709|AT1B3_HUMAN Sodium/potassium-transporting ATPase subunit beta-3 OS=Homo sapiens OX=9606 GN=ATP1B3 PE=1 SV=1;tr|C9JA36|C9JA36_HUMAN Sodium/potassium-transporting ATPase subunit beta-3 (Fragment) OS=Homo sapiens OX=9606 GN=ATP1B3 PE=1 SV=1;tr|C9JXZ	Sodium/potassium-transporting ATPase subunit beta-3	ATP1B3	+	1.3017	0.475401	+	1.46305	0.263024		1.21477	0.452389	24	24	24	57	57	57	31.512	0	322.61	63642000000	406	P54709;C9JA36;C9JXZ1;C9J6S2;H7C547;F8WBY4;H7C4L9	P54709;C9JA36;C9JXZ1	1895	31.1784	30.9371	31.0662	31.1076	30.6376	30.8488	30.7317	31.019	32.0696	31.4517	31.1904	31.3871	30.9384	31.1179	31.1002	31.0407
sp|P16615|AT2A2_HUMAN Sarcoplasmic/endoplasmic reticulum calcium ATPase 2 OS=Homo sapiens OX=9606 GN=ATP2A2 PE=1 SV=1;tr|H7C5W9|H7C5W9_HUMAN Sarcoplasmic/endoplasmic reticulum calcium ATPase 2 (Fragment) OS=Homo sapiens OX=9606 GN=ATP2A2 PE=1 SV=1	Sarcoplasmic/endoplasmic reticulum calcium ATPase 2	ATP2A2		0.692116	-0.137634	+	1.69146	-0.262689	+	1.37819	-0.27379	54	54	38	37.1	37.1	27.8	114.76	0	323.31	138360000000	1067	P16615;H7C5W9;Q93084;H3BVB2;J3QSY6;A0A0C4DH86	P16615;H7C5W9	1577	32.2665	32.1192	32.3289	32.4083	32.6918	32.413	32.5186	32.5502	31.7909	31.9438	32.1257	32.1672	32.1706	32.2188	32.1644	32.0244
sp|P20020|AT2B1_HUMAN Plasma membrane calcium-transporting ATPase 1 OS=Homo sapiens OX=9606 GN=ATP2B1 PE=1 SV=4;tr|E7ERY9|E7ERY9_HUMAN Calcium-transporting ATPase OS=Homo sapiens OX=9606 GN=ATP2B1 PE=1 SV=2	Plasma membrane calcium-transporting ATPase 1;Calcium-transporting ATPase	ATP2B1	+	1.36785	-0.990977	+	2.6156	-0.462824		0.94198	-0.688681	29	29	17	26.7	26.7	17.5	134.68	0	135	8200000000	152	P20020;E7ERY9;A0A2R8Y4R4;Q01814;A0A2U3U055;A0A2U3TZI3;A0A0U1RQU3;F8W1V5;H0YHH6;H0YDG5;H7BZS8;H7BY13	P20020;E7ERY9	1605	28.0847	28.3024	27.9306	27.9299	28.5895	28.5303	28.5255	28.4536	28.1276	27.4088	27.5669	26.3895	28.7589	28.323	28.2158	28.159
sp|Q16720|AT2B3_HUMAN Plasma membrane calcium-transporting ATPase 3 OS=Homo sapiens OX=9606 GN=ATP2B3 PE=1 SV=3	Plasma membrane calcium-transporting ATPase 3	ATP2B3		1.26314	0.643329	+	1.54486	1.34295	+	2.61844	-0.779876	12	4	4	8	2	2	134.2	0	10.873	600540000	23	Q16720	Q16720	2254	24.9415	25.2347	25.5852	25.3885	24.2516	24.5968	24.3105	22.619	24.4793	24.3096	24.5829	24.6585	23.4757	24.4792	23.3964	24.1056
tr|B4E2Q0|B4E2Q0_HUMAN Calcium-transporting ATPase OS=Homo sapiens OX=9606 GN=ATP2C1 PE=1 SV=1;sp|P98194|AT2C1_HUMAN Calcium-transporting ATPase type 2C member 1 OS=Homo sapiens OX=9606 GN=ATP2C1 PE=1 SV=3;tr|H0Y9V7|H0Y9V7_HUMAN Calcium-transporting ATPase	Calcium-transporting ATPase;Calcium-transporting ATPase type 2C member 1	ATP2C1		0.492874	-0.0886211		0.7775	-1.24496		0.554895	0.946099	18	18	18	22.8	22.8	22.8	104.71	0	209.53	4014600000	128	B4E2Q0;P98194;H0Y9V7;H0Y9S7;H0Y8X9;D6RGE9;D6REJ1;D6RHV9	B4E2Q0;P98194;H0Y9V7	509	23.8853	27.1412	26.9291	27.0619	27.4281	27.5777	27.4451	27.5465	27.4254	27.1085	27.143	27.125	27.3584	27.2716	27.319	27.2074
sp|P25705|ATPA_HUMAN ATP synthase subunit alpha, mitochondrial OS=Homo sapiens OX=9606 GN=ATP5F1A PE=1 SV=1;tr|K7EK77|K7EK77_HUMAN ATP synthase subunit alpha, mitochondrial (Fragment) OS=Homo sapiens OX=9606 GN=ATP5F1A PE=1 SV=1	ATP synthase subunit alpha, mitochondrial	ATP5A1	+	1.77734	1.69991	+	2.11046	1.42364		0.0801644	-0.120066	31	31	31	53.3	53.3	53.3	59.75	0	230.97	10093000000	207	P25705;K7EK77;K7ERX7;K7EJP1;K7ENJ4;K7EQH4;K7ESA0	P25705;K7EK77	1651	30.14	28.9466	28.7039	28.851	27.3413	28.0631	27.7285	27.8141	28.5091	30.3164	28.7072	28.6286	27.8464	27.7689	27.142	26.6044
sp|P06576|ATPB_HUMAN ATP synthase subunit beta, mitochondrial OS=Homo sapiens OX=9606 GN=ATP5F1B PE=1 SV=3;tr|H0YH81|H0YH81_HUMAN ATP synthase subunit beta (Fragment) OS=Homo sapiens OX=9606 GN=ATP5F1B PE=1 SV=1;tr|F8W079|F8W079_HUMAN ATP synthase subunit	ATP synthase subunit beta, mitochondrial;ATP synthase subunit beta	ATP5B	+	2.00684	2.04809	+	2.76283	1.25161		0.0972267	-0.124872	24	24	24	59.5	59.5	59.5	56.559	0	235.74	11030000000	234	P06576;H0YH81;F8W079;F8W0P7;H0YI37	P06576;H0YH81;F8W079	1455	29.9592	29.182	29.0923	28.9458	27.9553	27.9966	28.2059	28.015	28.7654	30.3985	28.8646	28.6514	27.9517	27.2544	26.1761	27.1053
tr|Q5QNZ2|Q5QNZ2_HUMAN ATP synthase F(0) complex subunit B1, mitochondrial OS=Homo sapiens OX=9606 GN=ATP5PB PE=1 SV=1;sp|P24539|AT5F1_HUMAN ATP synthase F(0) complex subunit B1, mitochondrial OS=Homo sapiens OX=9606 GN=ATP5PB PE=1 SV=2	ATP synthase F(0) complex subunit B1, mitochondrial	ATP5F1		0.0819932	-0.042563		0.621404	-0.26082		0.725602	-0.330182	8	8	8	50.3	50.3	50.3	22.275	0	190.78	2248600000	61	Q5QNZ2;P24539	Q5QNZ2;P24539	1646	26.2269	26.148	26.6535	26.6528	26.598	26.3656	27.0703	26.6905	26.4551	26.0791	26.211	25.6153	26.1244	26.3051	26.1021	25.9992
tr|C9JJT5|C9JJT5_HUMAN ATP5MF-PTCD1 readthrough OS=Homo sapiens OX=9606 GN=ATP5MF-PTCD1 PE=4 SV=2;tr|G3V325|G3V325_HUMAN ATP5MF-PTCD1 readthrough OS=Homo sapiens OX=9606 GN=ATP5MF-PTCD1 PE=4 SV=1		ATP5J2-PTCD1		0.560759	-0.608718		0.12785	0.181277		0.477793	-0.255217	4	4	2	63	63	18.5	5.9149	0	33.238	9838300000	83	C9JJT5;G3V325	C9JJT5;G3V325	584	28.0181	28.5779	28.4252	28.5586	28.9002	27.3493	29.2928	27.3123	28.2349	27.5454	28.3037	28.4749	29.2324	29.1664	27.3582	29.2367
sp|P48047|ATPO_HUMAN ATP synthase subunit O, mitochondrial OS=Homo sapiens OX=9606 GN=ATP5PO PE=1 SV=1;tr|A0A494C0K9|A0A494C0K9_HUMAN ATP synthase subunit O, mitochondrial OS=Homo sapiens OX=9606 GN=ATP5PO PE=4 SV=1;tr|H7C0C1|H7C0C1_HUMAN Uncharacterized p	ATP synthase subunit O, mitochondrial	ATP5O		0.181612	0.383004	+	1.66776	1.9387		0.387709	-0.87567	5	5	5	27.2	27.2	27.2	23.277	0	10.351	753440000	25	P48047;A0A494C0K9;H7C0C1;H7C086	P48047;A0A494C0K9;H7C0C1;H7C086	1812	27.1376	25.8002	25.8732	24.2059	23.734	23.3314	24.1576	24.0391	24.3595	27.1969	24.2256	23.7322	25.1412	24.0646	24.1368	24.6397
sp|Q15904|VAS1_HUMAN V-type proton ATPase subunit S1 OS=Homo sapiens OX=9606 GN=ATP6AP1 PE=1 SV=2;tr|A0A0C4DGX8|A0A0C4DGX8_HUMAN ATPase, H+ transporting, lysosomal accessory protein 1, isoform CRA_c OS=Homo sapiens OX=9606 GN=ATP6AP1 PE=1 SV=1;tr|A6QRJ1|A6	V-type proton ATPase subunit S1	ATP6AP1		0.35921	-0.10837		0.265007	-0.080565		0.346094	0.122596	13	13	13	32.1	32.1	32.1	52.025	0	310.38	7392800000	151	Q15904;A0A0C4DGX8;A6QRJ1;A6NLC6;H7C2Y8;H7C0T7;F2Z3L8	Q15904;A0A0C4DGX8;A6QRJ1	2238	28.2283	27.6821	28.0155	27.851	28.0472	27.9553	28.1432	27.9535	28.1685	27.7744	28.1657	28.1587	28.352	27.9539	28.2621	28.1328
sp|O75787|RENR_HUMAN Renin receptor OS=Homo sapiens OX=9606 GN=ATP6AP2 PE=1 SV=2;tr|A0A1B0GVW0|A0A1B0GVW0_HUMAN Renin receptor OS=Homo sapiens OX=9606 GN=ATP6AP2 PE=1 SV=1;tr|A0A1C7CYW4|A0A1C7CYW4_HUMAN Renin receptor OS=Homo sapiens OX=9606 GN=ATP6AP2 PE=	Renin receptor	ATP6AP2	+	2.86083	-0.46833	+	1.39859	-0.24268		0.98852	-0.157763	16	16	16	48	48	48	39.008	0	159.33	6548000000	142	O75787;A0A1B0GVW0;A0A1C7CYW4;A0A1B0GVB9;A0A1B0GUT7;A0A1B0GTU8;A0A1B0GTB0;A0A1B0GVC7;B7Z413;B7Z1I9;A0A1B0GU12;H7C3E1;A0A1B0GWJ8;A0A1B0GVI9;A0A1B0GWD6;A0A1B0GV60;A0A1B0GW13;H7C240;A0A1B0GVZ1;A0A1B0GV24;A0A1B0GUV3	O75787;A0A1B0GVW0;A0A1C7CYW4;A0A1B0GVB9;A0A1B0GUT7;A0A1B0GTU8;A0A1B0GTB0;A0A1B0GVC7;B7Z413;B7Z1I9;A0A1B0GU12;H7C3E1;A0A1B0GWJ8;A0A1B0GVI9;A0A1B0GWD6	240	27.9688	27.6424	27.7078	27.7155	28.0883	27.8414	27.9852	28.0905	27.6388	27.5442	27.5275	27.6931	28.0544	28.2438	28.0939	27.8848
sp|Q93050|VPP1_HUMAN V-type proton ATPase 116 kDa subunit a isoform 1 OS=Homo sapiens OX=9606 GN=ATP6V0A1 PE=1 SV=3;tr|K7EM24|K7EM24_HUMAN V-type proton ATPase subunit a (Fragment) OS=Homo sapiens OX=9606 GN=ATP6V0A1 PE=1 SV=1;tr|B7Z641|B7Z641_HUMAN V-type	V-type proton ATPase 116 kDa subunit a isoform 1;V-type proton ATPase subunit a	ATP6V0A1		0.259985	-0.0865211		0.0432908	0.075604		0.783955	0.580672	10	10	10	12.1	12.1	12.1	96.412	0	87.038	949570000	49	Q93050;K7EM24;B7Z641;B7Z2A9;K7EN36;K7EPG4;K7ELZ6;K7EQW2;F5H1T6	Q93050;K7EM24;B7Z641;B7Z2A9;K7EN36;K7EPG4	2717	23.7566	25.2088	25.1129	25.2306	24.9881	25.5793	25.1126	23.3265	25.3179	25.2335	25.588	25.4922	25.2296	25.4433	25.7594	25.5454
tr|F5GYQ1|F5GYQ1_HUMAN V-type proton ATPase subunit OS=Homo sapiens OX=9606 GN=ATP6V0D1 PE=1 SV=1;sp|P61421|VA0D1_HUMAN V-type proton ATPase subunit d 1 OS=Homo sapiens OX=9606 GN=ATP6V0D1 PE=1 SV=1;tr|J3QL14|J3QL14_HUMAN V-type proton ATPase subunit d 1 (	V-type proton ATPase subunit d 1	ATP6V0D1	+	4.2767	-2.76391	+	5.34264	-3.33996		NaN	0	6	6	6	21.2	21.2	21.2	44.659	0	58.707	2114700000	41	F5GYQ1;P61421;J3QL14;R4GN72;H3BQB4;H3BSG7;H3BQJ1	F5GYQ1;P61421;J3QL14;R4GN72	830	23.611	23.7793	23.1165	22.92	26.913	26.5869	26.6542	26.6326	24.2913	22.996	23.6351	23.8141	26.3613	26.5552	26.498	26.3777
sp|P21283|VATC1_HUMAN V-type proton ATPase subunit C 1 OS=Homo sapiens OX=9606 GN=ATP6V1C1 PE=1 SV=4	V-type proton ATPase subunit C 1	ATP6V1C1	+	2.37482	-0.935346		1.134	-0.906722		0.0070139	-0.0094676	6	6	6	17	17	17	43.941	0	14.462	581160000	50	P21283;E7EV59	P21283	1616	22.8411	23.9612	24.4217	24.6776	24.7893	25.1773	24.7206	24.8414	24.5228	23.5965	23.7949	23.9495	24.7634	24.8717	25.0699	24.9001
sp|Q9UI12|VATH_HUMAN V-type proton ATPase subunit H OS=Homo sapiens OX=9606 GN=ATP6V1H PE=1 SV=1;tr|G3V126|G3V126_HUMAN V-type proton ATPase subunit H OS=Homo sapiens OX=9606 GN=ATP6V1H PE=1 SV=1	V-type proton ATPase subunit H	ATP6V1H	+	3.90209	-0.91271	+	4.41451	-0.753811	+	1.79183	0.358176	20	20	20	38.7	38.7	38.7	55.882	0	323.31	34778000000	252	Q9UI12;G3V126;E5RK31;E5RJG1;H0YB41;E5RG49;E5RHH0	Q9UI12;G3V126	3159	29.4432	29.7496	29.4933	29.6241	30.3076	30.3087	30.3592	30.3501	29.7773	29.8085	30.1041	30.053	30.7539	31.0325	30.8272	30.7802
sp|Q9UBB4|ATX10_HUMAN Ataxin-10 OS=Homo sapiens OX=9606 GN=ATXN10 PE=1 SV=1;tr|A0A1W2PQD2|A0A1W2PQD2_HUMAN Ataxin-10 OS=Homo sapiens OX=9606 GN=ATXN10 PE=1 SV=1	Ataxin-10	ATXN10		0.770985	-0.191728		0.507221	-0.2324	+	1.6346	-0.548435	14	14	14	24.4	24.4	24.4	53.488	0	323.31	4651100000	96	Q9UBB4;A0A1W2PQD2;B1AHE3;B1AHE4	Q9UBB4;A0A1W2PQD2	3127	27.7155	27.7796	27.0652	27.4672	27.8136	28.0767	27.6072	27.4595	27.0915	26.9352	27.0695	26.7375	27.3997	27.1505	26.9618	27.0886
tr|A0A2R8Y5A6|A0A2R8Y5A6_HUMAN Ataxin-2 OS=Homo sapiens OX=9606 GN=ATXN2 PE=1 SV=1;tr|A0A2R8YDM9|A0A2R8YDM9_HUMAN Ataxin-2 OS=Homo sapiens OX=9606 GN=ATXN2 PE=1 SV=1;tr|H0YH87|H0YH87_HUMAN Ataxin-2 OS=Homo sapiens OX=9606 GN=ATXN2 PE=1 SV=2		ATXN2	+	3.143	0.497357		0.385647	0.102215		0.285134	0.0740299	50	50	3	39	39	1.6	126.01	0	323.31	47976000000	568	A0A2R8Y5A6;A0A2R8YDM9;H0YH87;A0A5F9ZH85;A0A2R8Y6W7;A0A2R8YGV1	A0A2R8Y5A6;A0A2R8YDM9;H0YH87	285	30.7344	31.1992	30.8872	30.8276	30.8623	30.7668	30.9368	30.6737	30.9647	31.0329	30.8861	31.0608	30.461	30.3274	30.5096	30.6571
sp|Q8WWM7|ATX2L_HUMAN Ataxin-2-like protein OS=Homo sapiens OX=9606 GN=ATXN2L PE=1 SV=2;tr|H3BUF6|H3BUF6_HUMAN Ataxin-2-like protein OS=Homo sapiens OX=9606 GN=ATXN2L PE=1 SV=1	Ataxin-2-like protein	ATXN2L		0.184087	-0.0284243		0.696609	-0.134138		0.38762	0.0891819	49	49	49	39.7	39.7	39.7	113.37	0	323.31	42751000000	570	Q8WWM7;H3BUF6;H3BSK9;H3BUE3;H3BSQ5;H3BRB0;A0A0C4DGL7	Q8WWM7;H3BUF6	2678	30.5539	30.7058	30.5565	30.3066	30.5957	30.7478	30.5841	30.7318	30.6579	30.727	30.4579	30.6367	30.6167	30.6242	30.7004	30.6519
sp|Q9Y679|AUP1_HUMAN Ancient ubiquitous protein 1 OS=Homo sapiens OX=9606 GN=AUP1 PE=1 SV=2	Ancient ubiquitous protein 1	AUP1	+	5.41092	-4.65021	+	4.40341	-3.96425		NaN	0	13	13	13	38.5	38.5	38.5	45.786	0	174.29	6454300000	99	Q9Y679	Q9Y679	3282	25.0743	24.1348	24.3479	23.2869	28.0734	28.2977	28.1779	28.152	23.9345	23.6073	22.6584	23.1644	27.86	28.24	28.0226	27.8429
tr|A0A2R8Y568|A0A2R8Y568_HUMAN Autism susceptibility gene 2 protein OS=Homo sapiens OX=9606 GN=AUTS2 PE=1 SV=1;tr|A0A024RDL5|A0A024RDL5_HUMAN Autism susceptibility candidate 2, isoform CRA_a OS=Homo sapiens OX=9606 GN=AUTS2 PE=1 SV=1;tr|A0A2R8Y522|A0A2R8Y5	Autism susceptibility gene 2 protein	AUTS2	+	4.90195	3.50501		NaN	0	+	5.04994	3.81904	13	13	13	25.2	25.2	25.2	87.367	0	91.286	1620800000	61	A0A2R8Y568;A0A024RDL5;A0A2R8Y522;Q75MD7;A0A2R8Y8C6;Q8WXX7;A0A087WVB5;H7C090;H7C2P0;A0A590UJP3	A0A2R8Y568;A0A024RDL5;A0A2R8Y522;Q75MD7;A0A2R8Y8C6;Q8WXX7;A0A087WVB5	10	23.1168	23.9449	23.9416	24.3303	23.7825	23.1949	23.7486	23.6797	27.6511	27.8415	27.7556	27.3614	24.466	23.4588	24.5466	24.1183
sp|O15169|AXIN1_HUMAN Axin-1 OS=Homo sapiens OX=9606 GN=AXIN1 PE=1 SV=2	Axin-1	AXIN1		0.15566	-0.0969338		0.413177	-0.137661		0.0400625	0.0295901	14	14	14	18	18	18	95.634	0	48.808	2521800000	90	O15169	O15169	1221	26.6749	26.6075	26.1686	26.2137	26.4527	26.6089	26.4349	26.7189	25.8303	26.8612	26.4702	26.6214	26.7468	26.6351	26.4531	26.336
sp|P30530|UFO_HUMAN Tyrosine-protein kinase receptor UFO OS=Homo sapiens OX=9606 GN=AXL PE=1 SV=4;tr|M0R0W6|M0R0W6_HUMAN Tyrosine-protein kinase receptor UFO OS=Homo sapiens OX=9606 GN=AXL PE=1 SV=1	Tyrosine-protein kinase receptor UFO;Receptor protein-tyrosine kinase	AXL		1.11919	0.346094		0.2111	0.0675416	+	1.79769	0.586928	21	21	21	21.3	21.3	21.3	98.336	0	323.31	8351600000	162	P30530;M0R0W6;H7C3L9;A0A087WZQ5;E9PHX8;Q12866;A0A5F9ZH01;A0A5F9ZHP4;C9J1X3;A0A5F9ZI29;A0A5F9ZGX5;A0A5F9ZHJ2;A0A499FJ16;Q07912	P30530;M0R0W6	1702	28.3277	27.9668	28.2186	27.9522	27.9196	28.2627	28.1165	27.8963	28.6079	28.9717	28.9113	28.322	28.4074	28.3148	28.4935	28.213
sp|P25311|ZA2G_HUMAN Zinc-alpha-2-glycoprotein OS=Homo sapiens OX=9606 GN=AZGP1 PE=1 SV=2;tr|C9JEV0|C9JEV0_HUMAN Zinc-alpha-2-glycoprotein OS=Homo sapiens OX=9606 GN=AZGP1 PE=1 SV=1	Zinc-alpha-2-glycoprotein	AZGP1		0.96278	1.3439		0.0571584	-0.053453		0.60216	0.569222	11	11	11	40.3	40.3	40.3	34.258	0	50.651	2053100000	61	P25311;C9JEV0;H7BZJ8	P25311;C9JEV0	1648	25.6681	26.8771	26.4895	25.9421	26.7058	26.0004	26.5274	25.957	26.572	27.7571	26.8611	26.0635	25.829	26.0483	26.3615	23.6393
sp|O94766|B3GA3_HUMAN Galactosylgalactosylxylosylprotein 3-beta-glucuronosyltransferase 3 OS=Homo sapiens OX=9606 GN=B3GAT3 PE=1 SV=2;tr|G3V150|G3V150_HUMAN Galactosylgalactosylxylosylprotein 3-beta-glucuronosyltransferase OS=Homo sapiens OX=9606 GN=B3GAT3	Galactosylgalactosylxylosylprotein 3-beta-glucuronosyltransferase 3	B3GAT3	+	3.59533	2.60241	+	4.52613	2.82333		0.806459	-0.33028	11	11	11	34	34	34	37.121	0	22.285	1534400000	61	O94766;G3V150;E9PNA1	O94766;G3V150	1344	27.126	27.0667	26.8259	27.2531	24.4213	23.7153	24.041	24.8008	27.0019	26.1963	26.8584	26.8941	23.4573	24.0432	24.8436	24.197
sp|P15291|B4GT1_HUMAN Beta-1,4-galactosyltransferase 1 OS=Homo sapiens OX=9606 GN=B4GALT1 PE=1 SV=5	Beta-1,4-galactosyltransferase 1;Lactose synthase A protein;N-acetyllactosamine synthase;Beta-N-acetylglucosaminylglycopeptide beta-1,4-galactosyltransferase;Beta-N-acetylglucosaminyl-glycolipid beta-1,4-galactosyltransferase;Processed beta-1,4-galactosyltransferase 1	B4GALT1		0.680376	-0.391837		0.492694	-0.275422		0.292827	0.252663	8	8	8	23.9	23.9	23.9	43.92	0	34.589	2905400000	66	P15291;Q86XA6	P15291	1564	25.7715	26.3966	26.8983	26.5095	26.8486	26.8055	26.6231	26.4004	27.1187	26.1346	26.2096	27.1237	26.9686	27.1539	26.9591	27.0722
sp|P46379|BAG6_HUMAN Large proline-rich protein BAG6 OS=Homo sapiens OX=9606 GN=BAG6 PE=1 SV=2;tr|A0A0G2JK23|A0A0G2JK23_HUMAN Large proline-rich protein BAG6 OS=Homo sapiens OX=9606 GN=BAG6 PE=1 SV=1;tr|A0A024RCR6|A0A024RCR6_HUMAN BAG6 OS=Homo sapiens OX=9	Large proline-rich protein BAG6	BAG6;BAT3		0.981787	-0.255918		0.047041	-0.0197549		0.0643628	-0.0303478	14	14	14	12.4	12.4	12.4	119.41	0	47.215	2745500000	83	P46379;A0A0G2JK23;A0A024RCR6;A0A0G2JL47;A0A0G2JJM1;X6REW1;F6S6P2;F6X9W3;F6U341;F6VEM6;F6WML8;A0A1B0GX79;A0A0G2JJR8;F6XTU0;F6U1F2;F6UR09;H0Y710;H0Y4L1;F6TC96	P46379;A0A0G2JK23;A0A024RCR6;A0A0G2JL47;A0A0G2JJM1;X6REW1;F6S6P2	9	26.9632	26.6398	26.373	26.4773	26.7719	26.7288	26.4756	26.556	26.4065	26.8103	26.394	26.7212	26.9673	26.861	26.6074	26.9199
sp|Q16611|BAK_HUMAN Bcl-2 homologous antagonist/killer OS=Homo sapiens OX=9606 GN=BAK1 PE=1 SV=1;tr|A0A0A0MRG8|A0A0A0MRG8_HUMAN Bcl-2 homologous antagonist/killer OS=Homo sapiens OX=9606 GN=BAK1 PE=1 SV=1	Bcl-2 homologous antagonist/killer	BAK1		0.975749	1.42923	+	1.65243	2.05666		0.146299	-0.336734	4	4	4	26.5	26.5	26.5	23.408	0	48.196	865820000	27	Q16611;A0A0A0MRG8	Q16611;A0A0A0MRG8	2249	24.15	26.1694	25.8373	26.438	24.03	22.7894	22.9536	24.5951	26.0019	25.9027	23.1896	26.1534	23.3578	24.0998	24.462	23.6111
sp|Q99728|BARD1_HUMAN BRCA1-associated RING domain protein 1 OS=Homo sapiens OX=9606 GN=BARD1 PE=1 SV=2;tr|A0A087X2H0|A0A087X2H0_HUMAN BRCA1-associated RING domain protein 1 OS=Homo sapiens OX=9606 GN=BARD1 PE=1 SV=2;tr|A0A494C142|A0A494C142_HUMAN BRCA1-as	BRCA1-associated RING domain protein 1	BARD1		1.23668	0.110823		0.893708	0.0964308	+	3.12131	-0.305442	98	98	98	60	60	60	86.647	0	323.31	6642700000000	5150	Q99728;A0A087X2H0;A0A494C142;F6MDI1;C9IYG1;A0A087WZ19;A0A087X0C6;F8WCG2;C9J6M1	Q99728;A0A087X2H0;A0A494C142	2838	38.0808	38.0984	37.9859	38.1664	37.9879	37.8797	38.0062	38.072	37.7948	37.729	37.8585	37.7275	37.5906	37.6604	37.7627	37.6529
sp|Q07812|BAX_HUMAN Apoptosis regulator BAX OS=Homo sapiens OX=9606 GN=BAX PE=1 SV=1	Apoptosis regulator BAX	BAX	+	1.45204	-0.770687	+	1.85902	-0.648293		0.43043	-0.319845	11	11	11	45.8	45.8	45.8	21.184	0	323.31	92669000000	365	Q07812;K4JQN1;I6LPK7	Q07812	2059	30.8459	31.6031	31.4834	31.571	31.9284	32.1869	32.0483	31.933	30.3354	31.0301	31.1705	31.6879	31.7834	31.6982	31.8482	31.9769
sp|Q9UIG0|BAZ1B_HUMAN Tyrosine-protein kinase BAZ1B OS=Homo sapiens OX=9606 GN=BAZ1B PE=1 SV=2	Tyrosine-protein kinase BAZ1B	BAZ1B		0.515973	-0.438444		0.107329	0.0450273		0.876964	-0.668882	16	16	16	13.4	13.4	13.4	170.9	0	40.174	828790000	70	Q9UIG0	Q9UIG0	3162	25.5317	25.1334	25.3526	24.9131	24.9786	25.2767	25.329	25.1665	23.493	24.9857	25.0004	24.7762	25.1095	24.9782	24.6021	25.3192
sp|P50895|BCAM_HUMAN Basal cell adhesion molecule OS=Homo sapiens OX=9606 GN=BCAM PE=1 SV=2;tr|A0A087WXM8|A0A087WXM8_HUMAN Basal cell adhesion molecule OS=Homo sapiens OX=9606 GN=BCAM PE=1 SV=1;tr|K7ENU8|K7ENU8_HUMAN Basal cell adhesion molecule (Fragment)	Basal cell adhesion molecule	BCAM	+	1.38255	-0.824717		0.196912	-0.0952563		0.867703	0.284368	8	8	8	20.4	20.4	20.4	67.404	0	43.49	1537600000	50	P50895;A0A087WXM8;K7ENU8	P50895;A0A087WXM8;K7ENU8	1855	25.1477	25.6285	25.4165	25.3135	25.1341	25.4672	25.3756	25.9104	25.8759	25.2829	25.7036	25.7813	26.6878	26.811	25.618	26.8258
sp|Q9UHQ4|BAP29_HUMAN B-cell receptor-associated protein 29 OS=Homo sapiens OX=9606 GN=BCAP29 PE=1 SV=2;tr|B7Z2L0|B7Z2L0_HUMAN B-cell receptor-associated protein 29 OS=Homo sapiens OX=9606 GN=BCAP29 PE=1 SV=1;tr|C9JTE9|C9JTE9_HUMAN B-cell receptor-associat	B-cell receptor-associated protein 29	BCAP29	+	2.93475	-1.14807	+	2.09115	-0.60152	+	1.5198	-0.594966	19	19	19	37.3	37.3	37.3	28.32	0	96.043	15971000000	226	Q9UHQ4;B7Z2L0;C9JTE9;H7C5E2;H0Y7N8;C9IYK6;F8WB99;C9JGJ9;C9JP06;F8WDG1	Q9UHQ4;B7Z2L0;C9JTE9;H7C5E2	3158	28.5277	29.0917	28.9758	29.1707	29.3831	29.5447	29.5917	29.6525	28.199	28.3889	28.0411	28.757	29.139	29.6188	29.7048	29.5157
sp|P51572|BAP31_HUMAN B-cell receptor-associated protein 31 OS=Homo sapiens OX=9606 GN=BCAP31 PE=1 SV=3;tr|C9JQ75|C9JQ75_HUMAN B-cell receptor-associated protein 31 (Fragment) OS=Homo sapiens OX=9606 GN=BCAP31 PE=1 SV=1;tr|C9J0M4|C9J0M4_HUMAN B-cell recept	B-cell receptor-associated protein 31	BCAP31	+	1.88423	-0.819245	+	2.89734	-0.5412		1.11913	-0.529596	28	28	28	43.5	43.5	43.5	27.991	0	323.31	122700000000	772	P51572;C9JQ75;C9J0M4;A0A2R8Y5M6;C9JSP1;C9JMD7;C9JM14	P51572;C9JQ75;C9J0M4;A0A2R8Y5M6	1865	31.6498	32.0159	32.0617	31.966	32.4621	32.4135	32.4887	32.4939	30.8022	31.6507	31.2802	31.8419	32.0824	32.3168	32.2768	32.1761
tr|Q5QP56|Q5QP56_HUMAN Bcl-2-like protein 1 (Fragment) OS=Homo sapiens OX=9606 GN=BCL2L1 PE=1 SV=1;tr|Q9H1R6|Q9H1R6_HUMAN Bcl-2-like protein 1 (Fragment) OS=Homo sapiens OX=9606 GN=BCL2L1 PE=1 SV=1;tr|Q5TE64|Q5TE64_HUMAN Bcl-2-like protein 1 (Fragment) OS=	Bcl-2-like protein 1	BCL2L1		1.2557	0.580534		0.598326	0.204286		0.209131	-0.102876	4	4	4	20.4	20.4	20.4	20.244	0	12.001	2467800000	69	Q5QP56;Q9H1R6;Q5TE64;Q07817;Q5QP59	Q5QP56;Q9H1R6;Q5TE64;Q07817;Q5QP59	2060	26.4682	26.9532	26.8474	26.8078	26.8855	26.5848	26.2978	26.4914	27.0932	26.504	26.3295	26.7384	26.3146	26.4592	25.686	25.8832
tr|H7C1N3|H7C1N3_HUMAN BET1 homolog (Fragment) OS=Homo sapiens OX=9606 GN=BET1 PE=1 SV=1;sp|O15155|BET1_HUMAN BET1 homolog OS=Homo sapiens OX=9606 GN=BET1 PE=1 SV=1;tr|A0A3B3IU16|A0A3B3IU16_HUMAN BET1 homolog OS=Homo sapiens OX=9606 GN=BET1 PE=1 SV=1;tr|C9	BET1 homolog	BET1;DKFZp781C0425	+	1.70081	-0.649516	+	2.06601	-0.636452		0.309753	-0.159972	3	3	3	24.8	24.8	24.8	14.872	0	157.4	6803000000	72	H7C1N3;O15155;A0A3B3IU16;C9JTT8;Q68DU7	H7C1N3;O15155;A0A3B3IU16;C9JTT8;Q68DU7	1036	27.6941	27.6853	27.43	27.7962	28.6612	28.0128	28.1022	28.3753	27.4529	26.969	27.9503	27.5937	28.1152	28.0688	28.2417	28.1381
sp|Q13867|BLMH_HUMAN Bleomycin hydrolase OS=Homo sapiens OX=9606 GN=BLMH PE=1 SV=1;tr|K7ES02|K7ES02_HUMAN Bleomycin hydrolase (Fragment) OS=Homo sapiens OX=9606 GN=BLMH PE=1 SV=1;tr|K7ESE8|K7ESE8_HUMAN Bleomycin hydrolase (Fragment) OS=Homo sapiens OX=9606	Bleomycin hydrolase	BLMH	+	2.89194	2.24725	+	1.70245	1.96037		0.636945	0.393709	9	9	9	21.5	21.5	21.5	52.562	0	53.354	2265800000	56	Q13867;K7ES02;K7ESE8;J3KSD8;J3KS79;K7ENH5	Q13867;K7ES02;K7ESE8;J3KSD8	2145	26.9372	27.2286	27.4173	26.5519	25.9947	25.5604	23.3333	25.4051	27.7784	27.8099	27.2619	26.8597	25.5995	25.6648	25.197	24.2594
sp|Q9NSY1|BMP2K_HUMAN BMP-2-inducible protein kinase OS=Homo sapiens OX=9606 GN=BMP2K PE=1 SV=2;tr|H0Y9P1|H0Y9P1_HUMAN BMP-2-inducible protein kinase (Fragment) OS=Homo sapiens OX=9606 GN=BMP2K PE=1 SV=1	BMP-2-inducible protein kinase	BMP2K		0.612234	0.0608149	+	1.4787	-0.166594		0.570668	-0.0803576	43	43	38	40	40	38.7	129.17	0	323.31	59625000000	619	Q9NSY1;H0Y9P1;K4DI97;E9PG46;Q2M2I8	Q9NSY1;H0Y9P1	3027	31.219	31.2477	31.1614	30.9856	31.3128	31.2827	31.3499	31.3348	30.9943	31.1374	31.0678	31.093	30.9858	31.0679	31.0741	30.9214
sp|Q12981|SEC20_HUMAN Vesicle transport protein SEC20 OS=Homo sapiens OX=9606 GN=BNIP1 PE=1 SV=3	Vesicle transport protein SEC20	BNIP1		1.27465	-0.26637		1.20082	-0.18883	+	1.90104	-0.285219	15	15	15	59.6	59.6	59.6	26.132	0	209.08	8020200000	132	Q12981	Q12981	2096	28.2083	28.3648	28.3427	28.0869	28.5315	28.4621	28.4739	28.2905	27.9299	27.9294	27.8925	28.1101	28.4922	28.1906	28.2345	28.01
sp|Q9UMX3|BOK_HUMAN Bcl-2-related ovarian killer protein OS=Homo sapiens OX=9606 GN=BOK PE=1 SV=1	Bcl-2-related ovarian killer protein	BOK	+	5.29878	-1.81035	+	1.63674	-1.04151		NaN	0	5	5	5	28.3	28.3	28.3	23.28	0	32.588	1115300000	32	Q9UMX3	Q9UMX3	3194	24.8577	23.9233	23.67	23.8824	24.4822	25.3382	25.4624	25.2167	23.7807	23.4735	23.7208	23.9661	25.5404	25.7001	25.5421	25.4
tr|A0A087WZR3|A0A087WZR3_HUMAN Lys-63-specific deubiquitinase BRCC36 OS=Homo sapiens OX=9606 GN=BRCC3 PE=1 SV=1;tr|H9KVA9|H9KVA9_HUMAN Lys-63-specific deubiquitinase BRCC36 OS=Homo sapiens OX=9606 GN=BRCC3 PE=1 SV=2;tr|A0A0D9SF50|A0A0D9SF50_HUMAN Lys-63-sp		BRCC3		0.724327	-1.33645		0.922807	-1.51145		0.0251905	-0.0891542	6	6	1	21.5	21.5	7.2	33.404	0	16.161	1790700000	36	A0A087WZR3;H9KVA9;A0A0D9SF50	A0A087WZR3;H9KVA9;A0A0D9SF50	69	24.6747	26.0338	22.6545	26.1198	26.7967	26.5503	26.3016	25.8798	23.1513	23.3181	26.5672	26.0894	25.9406	26.2497	26.1551	26.1265
sp|O60885|BRD4_HUMAN Bromodomain-containing protein 4 OS=Homo sapiens OX=9606 GN=BRD4 PE=1 SV=2	Bromodomain-containing protein 4	BRD4		0.449909	-0.0594263	+	2.00343	-0.343408		0.571641	-0.108624	41	41	35	28.4	28.4	25.1	152.22	0	215.95	25951000000	401	O60885;M0QZD9;M0QYW0;M0R0H4;A0A0G2JHN8;A0A140T9I1	O60885	1302	29.9251	29.992	29.7312	29.6976	30.228	30.2355	30.2492	30.0068	29.7404	29.5874	29.8398	29.7438	29.8034	29.7813	29.8498	29.7145
sp|Q9NXR7|BABA2_HUMAN BRISC and BRCA1-A complex member 2 OS=Homo sapiens OX=9606 GN=BABAM2 PE=1 SV=2;tr|F8W733|F8W733_HUMAN BRISC and BRCA1-A complex member 2 (Fragment) OS=Homo sapiens OX=9606 GN=BABAM2 PE=1 SV=1;tr|C9J2G0|C9J2G0_HUMAN BRISC and BRCA1-A c	BRCA1-A complex subunit BRE	BRE	+	1.65223	-1.27719	+	1.959	-1.34035		NaN	0	3	3	3	9.7	9.7	9.7	43.551	0	44.871	666100000	30	Q9NXR7;F8W733;C9J2G0	Q9NXR7;F8W733;C9J2G0	886	23.7256	24.5331	22.8701	24.1395	25.1017	25.4487	25.0291	25.0501	24.863	23.8005	23.686	22.877	24.925	25.1037	24.9763	25.3303
sp|Q8WY22|BRI3B_HUMAN BRI3-binding protein OS=Homo sapiens OX=9606 GN=BRI3BP PE=1 SV=1;tr|A0A5F9ZHY7|A0A5F9ZHY7_HUMAN BRI3-binding protein OS=Homo sapiens OX=9606 GN=BRI3BP PE=4 SV=1	BRI3-binding protein	BRI3BP	+	1.46417	-1.75555		0.221135	0.125601	+	1.80814	-2.1245	4	4	4	13.1	13.1	13.1	27.835	0	135.45	1957700000	30	Q8WY22;A0A5F9ZHY7;REV__Q96PE2	Q8WY22;A0A5F9ZHY7	405	26.3966	26.0926	26.482	26.8395	26.1195	26.0124	26.7612	26.4153	23.7951	23.6033	23.7402	26.1742	26.3144	25.5322	26.2803	26.208
tr|A0A5F9ZH11|A0A5F9ZH11_HUMAN Peregrin (Fragment) OS=Homo sapiens OX=9606 GN=BRPF1 PE=4 SV=1;sp|P55201|BRPF1_HUMAN Peregrin OS=Homo sapiens OX=9606 GN=BRPF1 PE=1 SV=2;tr|A0A5F9ZHW9|A0A5F9ZHW9_HUMAN Peregrin OS=Homo sapiens OX=9606 GN=BRPF1 PE=4 SV=1	Peregrin	BRPF1		1.01443	0.907494		0.15559	-0.0537887		0.157075	-0.0752702	7	7	7	7.4	7.4	7.4	140.65	0	23.055	757920000	42	A0A5F9ZH11;P55201;A0A5F9ZHW9;A0A5F9ZHX4	A0A5F9ZH11;P55201;A0A5F9ZHW9	397	24.8465	25.1908	24.8913	25.1244	25.1043	25.3173	25.0203	24.8263	24.9491	24.7877	25.3863	24.6289	24.6623	22.948	23.7257	24.786
sp|P35613|BASI_HUMAN Basigin OS=Homo sapiens OX=9606 GN=BSG PE=1 SV=2;tr|A0A087X2B5|A0A087X2B5_HUMAN Basigin (Fragment) OS=Homo sapiens OX=9606 GN=BSG PE=1 SV=1;tr|I3L192|I3L192_HUMAN Basigin (Fragment) OS=Homo sapiens OX=9606 GN=BSG PE=1 SV=8;tr|A0A087WUV	Basigin	BSG	+	5.70255	2.33778	+	6.03446	2.64841	+	1.4179	-0.259396	10	10	10	21	21	21	42.2	0	220.59	61192000000	196	P35613;A0A087X2B5;I3L192;A0A087WUV8;A0A2R8YDZ0;R4GMX5;R4GN83	P35613;A0A087X2B5;I3L192;A0A087WUV8	1742	32.0144	32.0255	32.1617	32.2627	29.4945	29.1973	29.4185	29.7601	31.823	31.6829	31.8595	32.0611	29.4089	29.6572	29.28	29.7293
sp|O14981|BTAF1_HUMAN TATA-binding protein-associated factor 172 OS=Homo sapiens OX=9606 GN=BTAF1 PE=1 SV=2;tr|A0A0A0MTH9|A0A0A0MTH9_HUMAN TATA-binding protein-associated factor 172 OS=Homo sapiens OX=9606 GN=BTAF1 PE=1 SV=1	TATA-binding protein-associated factor 172	BTAF1		1.00939	-0.542809		0.107153	-0.0246992		0.343316	-0.202458	31	31	31	20.3	20.3	20.3	206.89	0	205.59	6138900000	161	O14981;A0A0A0MTH9	O14981;A0A0A0MTH9	1203	27.8481	27.6732	27.7832	27.5425	27.7806	27.8424	27.5958	27.727	27.8942	26.8529	27.425	27.865	27.7387	28.3837	28.0601	28.026
sp|Q7KYR7|BT2A1_HUMAN Butyrophilin subfamily 2 member A1 OS=Homo sapiens OX=9606 GN=BTN2A1 PE=1 SV=3	Butyrophilin subfamily 2 member A1	BTN2A1	+	3.16844	-1.88469	+	2.5184	-1.45839		NaN	0	9	9	9	17.6	17.6	17.6	59.632	0	23.63	1380000000	37	Q7KYR7;H7C542;C9JNC3;H7BYC3;C9IY66;Q8WVV5;C9JAJ6	Q7KYR7	2441	23.671	24.6833	24.8795	23.8971	25.5585	25.8079	25.9181	25.6799	23.7564	22.6832	23.9411	23.5183	25.3627	25.597	25.3527	25.1254
tr|F8WBL2|F8WBL2_HUMAN Bystin OS=Homo sapiens OX=9606 GN=BYSL PE=1 SV=1;sp|Q13895|BYST_HUMAN Bystin OS=Homo sapiens OX=9606 GN=BYSL PE=1 SV=3	Bystin	BYSL	+	1.34646	0.574687		0.647369	-0.177079		NaN	0	3	3	3	20.1	20.1	20.1	21.394	0	2.8373	266920000	4	F8WBL2;Q13895	F8WBL2;Q13895	898	23.8696	24.15	23.6925	23.9503	23.9447	24.0374	24.3561	24.0325	23.9687	24.2487	24.6378	23.8161	23.3076	23.7817	23.8756	23.4078
sp|Q7L1Q6|BZW1_HUMAN Basic leucine zipper and W2 domain-containing protein 1 OS=Homo sapiens OX=9606 GN=BZW1 PE=1 SV=1;tr|C9IZ80|C9IZ80_HUMAN Basic leucine zipper and W2 domain-containing protein 1 (Fragment) OS=Homo sapiens OX=9606 GN=BZW1 PE=1 SV=1	Basic leucine zipper and W2 domain-containing protein 1	BZW1		0.663943	0.143245		0.522569	-0.848583		0.916477	1.35561	13	13	12	27.9	27.9	26.3	48.043	0	18.402	3518300000	67	Q7L1Q6;C9IZ80;H0Y503;C9JFN4;C9J188;C9JWF5	Q7L1Q6;C9IZ80	2445	26.8822	26.6312	23.7266	26.6094	26.8622	26.7423	26.8747	26.7645	27.5296	27.2083	27.2708	27.263	27.3106	27.0574	27.2973	27.0334
tr|E7ETZ4|E7ETZ4_HUMAN Basic leucine zipper and W2 domain-containing protein 2 (Fragment) OS=Homo sapiens OX=9606 GN=BZW2 PE=1 SV=1;sp|Q9Y6E2|BZW2_HUMAN Basic leucine zipper and W2 domain-containing protein 2 OS=Homo sapiens OX=9606 GN=BZW2 PE=1 SV=1;tr|B5	Basic leucine zipper and W2 domain-containing protein 2	BZW2		1.2353	-0.837152	+	2.53277	-1.69731		0.91847	0.892247	8	7	7	22.5	20.8	20.8	46.913	0	60.564	1463700000	52	E7ETZ4;Q9Y6E2;B5MCE7;B5MCH7;E9PFD4;Q75MG1;E9PFE3;C9JF98;F8WDX8;E7EMS9	E7ETZ4;Q9Y6E2;B5MCE7;B5MCH7;E9PFD4;Q75MG1	754	25.3255	24.5947	23.8082	24.0211	26.4039	26.1134	26.0056	26.0158	24.6666	25.6286	24.8242	26.1992	26.1491	26.1855	26.1635	26.169
sp|Q5T2E6|ARMD3_HUMAN Armadillo-like helical domain-containing protein 3 OS=Homo sapiens OX=9606 GN=ARMH3 PE=1 SV=1	UPF0668 protein C10orf76	C10orf76		0.20122	-0.108787		1.21814	-0.319227		0.888723	0.283691	12	12	12	18.6	18.6	18.6	78.71	0	190.93	5016500000	106	Q5T2E6;Q5T2E7	Q5T2E6	2336	27.2125	27.3839	27.1891	27.1792	27.3719	27.9263	27.5636	27.3798	27.448	27.154	27.8919	27.6055	27.507	27.9854	27.2983	27.7437
tr|A0A087WT99|A0A087WT99_HUMAN Ester hydrolase C11orf54 OS=Homo sapiens OX=9606 GN=C11orf54 PE=1 SV=1;sp|Q9H0W9|CK054_HUMAN Ester hydrolase C11orf54 OS=Homo sapiens OX=9606 GN=C11orf54 PE=1 SV=1;tr|E9PPB5|E9PPB5_HUMAN Ester hydrolase C11orf54 (Fragment) OS	Ester hydrolase C11orf54	C11orf54		1.10136	0.48184		0.691185	0.380956		0.203801	0.123323	6	6	6	16	16	16	28.683	0	19.361	2434600000	56	A0A087WT99;Q9H0W9;E9PPB5;E9PQS1;A0A1W2PRB8;E9PR95;E9PSC3;E9PLC5;E9PLB3;E9PIP1;E9PJU8	A0A087WT99;Q9H0W9;E9PPB5;E9PQS1;A0A1W2PRB8;E9PR95;E9PSC3;E9PLC5;E9PLB3;E9PIP1	16	26.4551	27.1865	26.7891	26.3898	26.7572	26.1144	25.8974	26.5277	26.5898	26.5589	26.9587	27.2064	25.9675	26.7065	26.5322	26.1802
tr|A0A0A6YYH1|A0A0A6YYH1_HUMAN Protein C15orf38-AP3S2 OS=Homo sapiens OX=9606 GN=C15orf38-AP3S2 PE=4 SV=1;tr|H0YLI7|H0YLI7_HUMAN AP-3 complex subunit sigma-2 OS=Homo sapiens OX=9606 GN=AP3S2 PE=1 SV=1;sp|P59780|AP3S2_HUMAN AP-3 complex subunit sigma-2 OS=H	AP-3 complex subunit sigma-2	C15orf38-AP3S2;AP3S2		0.571887	-0.724455		0.243965	-0.34095		0.156158	-0.332163	4	4	4	9.6	9.6	9.6	43.881	0	7.5761	1099200000	35	A0A0A6YYH1;H0YLI7;P59780	A0A0A6YYH1;H0YLI7;P59780	142	23.3904	25.7901	25.5289	25.5636	25.2057	25.574	25.3698	25.4873	25.3906	25.2602	22.9651	25.3285	25.4064	25.5437	25.5591	25.3329
tr|H3BSM7|H3BSM7_HUMAN RUS1 family protein C16orf58 OS=Homo sapiens OX=9606 GN=C16orf58 PE=1 SV=1;sp|Q96GQ5|RUS1_HUMAN RUS1 family protein C16orf58 OS=Homo sapiens OX=9606 GN=C16orf58 PE=1 SV=2;tr|H3BR29|H3BR29_HUMAN RUS1 family protein C16orf58 OS=Homo sa	RUS1 family protein C16orf58	C16orf58		0.299677	-0.151732	+	1.44641	-0.267698		1.2426	0.272499	15	15	15	25.1	25.1	25.1	50.783	0	93.731	4730200000	117	H3BSM7;Q96GQ5;H3BR29;H3BTA0;H3BS97	H3BSM7;Q96GQ5;H3BR29	1020	27.1061	26.8497	27.2859	27.1422	27.3095	27.2813	27.4441	27.4199	27.3749	27.1643	27.4934	27.4413	27.0269	27.9178	27.7579	27.3784
sp|Q7Z3J2|VP35L_HUMAN VPS35 endosomal protein sorting factor-like OS=Homo sapiens OX=9606 GN=VPS35L PE=1 SV=2;tr|F5H7K1|F5H7K1_HUMAN VPS35 endosomal protein sorting factor-like OS=Homo sapiens OX=9606 GN=VPS35L PE=1 SV=1;tr|E7EWW0|E7EWW0_HUMAN VPS35 endoso	UPF0505 protein C16orf62	C16orf62	+	3.2338	-1.01289	+	1.57255	-0.987612		0.957526	0.628957	22	22	19	29.3	29.3	24.2	109.56	0	190.42	9366700000	166	Q7Z3J2;F5H7K1;E7EWW0;C9J7I2;H3BV68;H3BVG8;H3BRV8;H3BUS7;F6S1J4;H0YFG6;H3BTI5	Q7Z3J2;F5H7K1;E7EWW0;C9J7I2;H3BV68	2463	26.5104	27.6101	27.5599	27.8849	28.2168	28.6841	28.033	28.5818	28.1073	28.1121	27.5948	28.2668	28.9449	29.1568	29.0432	28.9877
sp|Q9BQA9|CYBC1_HUMAN Cytochrome b-245 chaperone 1 OS=Homo sapiens OX=9606 GN=CYBC1 PE=1 SV=1;tr|J3QKS6|J3QKS6_HUMAN Cytochrome b-245 chaperone 1 (Fragment) OS=Homo sapiens OX=9606 GN=CYBC1 PE=1 SV=8;tr|J3QRG5|J3QRG5_HUMAN Cytochrome b-245 chaperone 1 OS=H	Uncharacterized protein C17orf62	C17orf62	+	4.16067	-4.64239	+	4.81943	-4.59491		NaN	0	4	4	4	24.1	24.1	24.1	20.774	0	43.914	5024200000	32	Q9BQA9;J3QKS6;J3QRG5;J3KSJ5;J3KTF4;J3QRZ2;J3QLB7;J3QKZ6;J3QQQ4;H0Y2X1;J3KTI1;J3KSB6;J3KS78;J3QS53	Q9BQA9;J3QKS6;J3QRG5;J3KSJ5;J3KTF4;J3QRZ2;J3QLB7	2850	23.2785	24.1215	23.9463	22.5513	28.0522	27.8784	28.1645	28.1822	24.8337	22.6804	23.4639	23.0765	28.1492	27.9027	28.1792	28.393
sp|Q9NS00|C1GLT_HUMAN Glycoprotein-N-acetylgalactosamine 3-beta-galactosyltransferase 1 OS=Homo sapiens OX=9606 GN=C1GALT1 PE=1 SV=1	Glycoprotein-N-acetylgalactosamine 3-beta-galactosyltransferase 1	C1GALT1	+	4.40737	2.77085	+	4.29276	3.0893	+	1.57026	0.440072	10	10	10	27	27	27	42.202	0	30.393	1989600000	47	Q9NS00;C9K0C8	Q9NS00	3021	26.2487	26.5637	26.2877	26.2722	22.6528	23.9739	22.9272	23.4612	27.0702	26.4914	26.9283	26.6427	24.0153	23.3877	24.4	24.2461
sp|Q96EU7|C1GLC_HUMAN C1GALT1-specific chaperone 1 OS=Homo sapiens OX=9606 GN=C1GALT1C1 PE=1 SV=1	C1GALT1-specific chaperone 1	C1GALT1C1	+	5.52305	-2.17176	+	5.5147	-2.10284		0.0762173	-0.0332279	16	16	16	55.3	55.3	55.3	36.382	0	315.16	14617000000	178	Q96EU7	Q96EU7	2755	27.3551	27.8928	27.4979	27.381	29.6948	29.5833	29.6082	29.6518	27.4484	27.7796	27.4024	27.3634	29.5701	29.5539	29.6231	29.9338
sp|Q9BWL3|CA043_HUMAN Uncharacterized protein C1orf43 OS=Homo sapiens OX=9606 GN=C1orf43 PE=2 SV=1;tr|X6R6S3|X6R6S3_HUMAN Uncharacterized protein C1orf43 OS=Homo sapiens OX=9606 GN=C1orf43 PE=1 SV=1;tr|A0A1W2PQP6|A0A1W2PQP6_HUMAN Uncharacterized protein C1	Uncharacterized protein C1orf43	C1orf43		0.165351	0.33187		0.406421	0.147689		0.560402	-0.754884	9	9	9	40.7	40.7	40.7	28.779	0	41.142	1588100000	51	Q9BWL3;X6R6S3;A0A1W2PQP6;X6R6F3;A0A1W2PQS0;A0A3B3IS96	Q9BWL3;X6R6S3;A0A1W2PQP6;X6R6F3	2889	26.194	26.3521	26.4745	26.3638	26.2847	26.4564	26.2861	25.7666	26.2088	23.714	26.2748	26.1673	24.1716	26.1665	24.8613	25.838
sp|Q9BUV8|RAB5I_HUMAN Uncharacterized protein RAB5IF OS=Homo sapiens OX=9606 GN=RAB5IF PE=2 SV=1	Uncharacterized protein C20orf24	C20orf24		0.824679	1.20523		0.676131	1.32069		0.215061	0.0426331	1	1	1	11.7	11.7	11.7	15.487	0	11.039	2149700000	44	Q9BUV8	Q9BUV8	2876	26.6547	26.3351	26.5822	26.5266	26.6726	24.4626	26.7946	22.886	26.5859	26.5095	26.5017	26.6721	26.0911	26.0909	23.1759	26.0903
sp|Q9GZN8|CT027_HUMAN UPF0687 protein C20orf27 OS=Homo sapiens OX=9606 GN=C20orf27 PE=1 SV=3;tr|H7BYU9|H7BYU9_HUMAN UPF0687 protein C20orf27 (Fragment) OS=Homo sapiens OX=9606 GN=C20orf27 PE=1 SV=1	UPF0687 protein C20orf27	C20orf27	+	8.20483	-4.40976	+	5.22233	-4.16021		NaN	0	4	4	4	35.6	35.6	35.6	19.291	0	21.4	4256800000	48	Q9GZN8;H7BYU9	Q9GZN8;H7BYU9	2914	23.9135	24.2228	22.9339	23.7986	27.8037	28.0361	27.8238	27.8461	23.8701	23.7716	23.795	23.5015	28.1998	28.0234	28.1129	28.2412
sp|Q9Y426|C2CD2_HUMAN C2 domain-containing protein 2 OS=Homo sapiens OX=9606 GN=C2CD2 PE=1 SV=2	C2 domain-containing protein 2	C2CD2		NaN	0	+	1.64033	-0.78473		0.239717	0.202241	3	3	3	7.2	7.2	7.2	75.532	0	13.878	180290000	15	Q9Y426	Q9Y426	3252	23.9839	23.524	24.0429	23.3314	24.7292	23.9792	24.8372	24.4755	23.3183	23.6225	24.6709	24.0794	23.8426	23.9103	23.6832	23.2214
sp|Q8WWC4|MAIP1_HUMAN m-AAA protease-interacting protein 1, mitochondrial OS=Homo sapiens OX=9606 GN=MAIP1 PE=1 SV=1	Uncharacterized protein C2orf47, mitochondrial	C2orf47	+	1.37003	-1.70833		0.486724	0.239358	+	1.52197	-1.94263	6	6	6	19.6	19.6	19.6	32.544	0	21.512	2419500000	42	Q8WWC4;H7C0V0	Q8WWC4	2677	26.5005	27.046	26.4553	27.2552	26.3267	26.8227	26.538	26.6122	24.639	23.8621	26.7859	24.1995	26.3504	26.5621	26.5422	26.8651
sp|Q6NW34|NEPRO_HUMAN Nucleolus and neural progenitor protein OS=Homo sapiens OX=9606 GN=NEPRO PE=1 SV=3	Uncharacterized protein C3orf17	C3orf17		1.19735	-0.276216	+	3.20582	-0.360359		0.794841	-0.197569	20	20	20	24.9	24.9	24.9	64.551	0	105.49	8220700000	133	Q6NW34;E9PFF8	Q6NW34	2390	28.1863	28.1156	28.1932	28.3701	28.5562	28.5594	28.5986	28.5924	28.3321	27.8099	27.9718	27.9611	28.4041	28.1665	28.2785	28.3307
sp|Q8WVX3|CD003_HUMAN Uncharacterized protein C4orf3 OS=Homo sapiens OX=9606 GN=C4orf3 PE=1 SV=2	Uncharacterized protein C4orf3	C4orf3	+	4.09229	-4.78205	+	3.84595	-4.46741		NaN	0	6	6	6	62.1	62.1	62.1	7.6035	0	21.216	5723600000	73	Q8WVX3	Q8WVX3	2675	24.89	22.512	24.423	23.6009	28.2833	28.2052	28.4445	28.3626	22.5059	23.214	24.9123	23.6128	28.2659	28.4701	28.328	28.3093
sp|O95873|CF047_HUMAN Uncharacterized protein C6orf47 OS=Homo sapiens OX=9606 GN=C6orf47 PE=1 SV=2	Uncharacterized protein C6orf47	C6orf47		0.374927	-0.566468		0.906683	-1.00499		NaN	0	3	3	3	16	16	16	31.71	0	9.7344	626360000	12	O95873	O95873	1387	24.4804	22.9509	23.6619	24.5246	24.2699	24.1027	25.6388	25.6264	23.4586	25.5306	24.5209	24.0641	25.4005	25.5847	23.4952	25.3596
sp|P54289|CA2D1_HUMAN Voltage-dependent calcium channel subunit alpha-2/delta-1 OS=Homo sapiens OX=9606 GN=CACNA2D1 PE=1 SV=3	Voltage-dependent calcium channel subunit alpha-2/delta-1;Voltage-dependent calcium channel subunit alpha-2-1;Voltage-dependent calcium channel subunit delta-1	CACNA2D1		0.472334	-0.974198		0.697285	-0.670589		0.16701	-0.44736	16	16	16	18.1	18.1	18.1	124.57	0	81.469	2260800000	78	P54289;E7ERK3;H0Y715	P54289	1893	26.3451	25.9103	26.3652	24.4626	26.5186	26.4907	26.6807	26.0756	26.3091	22.5472	25.9312	26.5062	26.3226	26.213	26.2688	26.3862
tr|F8VPD4|F8VPD4_HUMAN CAD protein OS=Homo sapiens OX=9606 GN=CAD PE=1 SV=1;sp|P27708|PYR1_HUMAN CAD protein OS=Homo sapiens OX=9606 GN=CAD PE=1 SV=3	CAD protein;Glutamine-dependent carbamoyl-phosphate synthase;Aspartate carbamoyltransferase;Dihydroorotase	CAD		0.719949	-0.133739		0.146217	0.0700316		0.0715758	0.0282192	21	21	21	14.4	14.4	14.4	236.02	0	102.42	2219800000	111	F8VPD4;P27708;H7C3Z5;H7BZB3;H7C2E4	F8VPD4;P27708	859	26.6542	26.1944	26.1272	26.5195	25.9109	26.4445	26.4241	26.4356	26.2177	26.4711	26.4433	26.476	26.4426	26.4083	26.6047	26.6874
sp|Q9NZT1|CALL5_HUMAN Calmodulin-like protein 5 OS=Homo sapiens OX=9606 GN=CALML5 PE=1 SV=2	Calmodulin-like protein 5	CALML5		0.840944	1.3007	+	1.75037	0.45175		0.796258	1.25145	12	12	12	93.8	93.8	93.8	15.892	0	323.31	7512200000	84	Q9NZT1	Q9NZT1	3094	27.626	27.8553	27.6314	27.2144	27.2135	27.0639	27.0577	27.1849	27.8213	30.8753	29.1447	27.4914	27.3206	27.6682	27.4171	27.7241
sp|P27797|CALR_HUMAN Calreticulin OS=Homo sapiens OX=9606 GN=CALR PE=1 SV=1;tr|K7EJB9|K7EJB9_HUMAN Calreticulin (Fragment) OS=Homo sapiens OX=9606 GN=CALR PE=1 SV=1	Calreticulin	CALR	+	3.65739	-2.4624	+	4.03367	-2.67242		NaN	0	7	7	7	20.6	20.6	20.6	48.141	0	66.642	1704600000	49	P27797;K7EJB9	P27797;K7EJB9	1675	23.0261	24.1183	24.0554	23.5567	26.0624	26.2051	26.4957	26.683	22.9868	24.1597	23.5275	23.7874	26.6206	25.7396	25.9017	26.0492
tr|D6R938|D6R938_HUMAN Calcium/calmodulin-dependent protein kinase (CaM kinase) II delta, isoform CRA_e OS=Homo sapiens OX=9606 GN=CAMK2D PE=1 SV=1;sp|Q13557|KCC2D_HUMAN Calcium/calmodulin-dependent protein kinase type II subunit delta OS=Homo sapiens OX=9	Calcium/calmodulin-dependent protein kinase type II subunit delta	CAMK2D	+	2.59597	-0.418861	+	2.47442	-0.5454		0.440647	0.122098	27	27	18	44.4	44.4	28.7	56.298	0	323.31	24858000000	294	D6R938;Q13557;E9PBG7;E9PF82;H0Y9J2;H0Y9C2	D6R938;Q13557;E9PBG7;E9PF82;H0Y9J2	694	29.3266	29.8112	29.5078	29.4813	29.9873	30.1982	29.9731	30.1499	29.442	29.7089	29.7117	29.7526	29.9466	30.0823	30.1029	30.1589
tr|A0A2Q3DQE3|A0A2Q3DQE3_HUMAN Calcium/calmodulin-dependent protein kinase (CaM kinase) II gamma, isoform CRA_d OS=Homo sapiens OX=9606 GN=CAMK2G PE=1 SV=1;sp|Q13555|KCC2G_HUMAN Calcium/calmodulin-dependent protein kinase type II subunit gamma OS=Homo sapi	Calcium/calmodulin-dependent protein kinase type II subunit gamma	CAMK2G	+	1.81451	-0.416924	+	2.14633	-0.300825		0.170808	0.0328894	23	16	2	40.3	28.8	8.6	62.164	0	323.31	20973000000	238	A0A2Q3DQE3;Q13555;Q8WU40;H0Y6G2;H7BXS4;E9PBE8;E7EQE4;H7C394;E7ERS6;E7ETC9	A0A2Q3DQE3;Q13555;Q8WU40;H0Y6G2	277	29.4043	29.5025	29.3648	29.1817	29.626	29.7318	29.7104	29.5883	29.4011	29.3271	29.374	29.4827	29.6244	29.6252	29.8776	30.1253
sp|P49069|CAMLG_HUMAN Calcium signal-modulating cyclophilin ligand OS=Homo sapiens OX=9606 GN=CAMLG PE=1 SV=1	Calcium signal-modulating cyclophilin ligand	CAMLG		0.678866	0.18359		1.16729	0.407508		0.0710182	-0.0326772	13	13	13	43.6	43.6	43.6	32.952	0	213.57	7026300000	132	P49069;D6RIW3	P49069	1823	27.8264	28.1826	28.2391	28.2601	27.271	27.893	27.9306	27.7836	28.1102	27.7372	28.1782	28.3519	27.9359	27.8854	27.9448	27.877
sp|Q08AD1|CAMP2_HUMAN Calmodulin-regulated spectrin-associated protein 2 OS=Homo sapiens OX=9606 GN=CAMSAP2 PE=1 SV=3	Calmodulin-regulated spectrin-associated protein 2	CAMSAP2	+	6.43803	-2.03575		0.991593	-1.18323		0.399757	-0.553734	13	13	13	13.1	13.1	13.1	168.09	0	29.789	1144700000	54	Q08AD1;H0Y4Z1	Q08AD1	2072	24.2667	23.6172	23.8106	26.2687	25.6018	25.8837	25.51	25.7005	23.9648	23.9611	23.9884	23.8338	25.8467	26.1811	26.0051	25.8583
sp|Q86VP6|CAND1_HUMAN Cullin-associated NEDD8-dissociated protein 1 OS=Homo sapiens OX=9606 GN=CAND1 PE=1 SV=2;tr|A0A0C4DGH5|A0A0C4DGH5_HUMAN Cullin-associated NEDD8-dissociated protein 1 (Fragment) OS=Homo sapiens OX=9606 GN=CAND1 PE=1 SV=1	Cullin-associated NEDD8-dissociated protein 1	CAND1	+	6.44688	-1.53378	+	5.39574	-1.57904		0.229215	0.0502481	48	48	48	34.8	34.8	34.8	136.37	0	323.31	64813000000	582	Q86VP6;A0A0C4DGH5;F5H6I6;H0YH27;O75155;A0A3B3ISC4;F8WBB8	Q86VP6;A0A0C4DGH5	2498	30.0661	30.2061	29.997	30.3174	31.7405	31.8948	31.5564	31.7111	30.2591	30.1062	30.1125	30.3098	31.7511	31.7456	31.6224	31.8037
sp|P27824|CALX_HUMAN Calnexin OS=Homo sapiens OX=9606 GN=CANX PE=1 SV=2	Calnexin	CANX		0.958305	0.36631	+	1.72654	0.775343		0.255556	-0.183742	58	58	57	50	50	48.6	67.567	0	323.31	395640000000	1186	P27824;H0Y9Q7;D6RB85;D6RDP7;D6RAU8;D6RGY2;D6RFL1;H0Y9H1;D6RAQ8;D6RHJ3;D6RD16	P27824	1676	33.3631	34.2219	34.2541	34.3018	32.9984	33.2939	33.431	33.3162	33.3149	33.8554	34.0807	34.155	33.6141	33.4711	33.3927	33.4628
sp|Q01518|CAP1_HUMAN Adenylyl cyclase-associated protein 1 OS=Homo sapiens OX=9606 GN=CAP1 PE=1 SV=5;tr|Q5T0R1|Q5T0R1_HUMAN Adenylyl cyclase-associated protein 1 (Fragment) OS=Homo sapiens OX=9606 GN=CAP1 PE=1 SV=1;tr|Q5T0R9|Q5T0R9_HUMAN Adenylyl cyclase-a	Adenylyl cyclase-associated protein 1;Adenylyl cyclase-associated protein	CAP1		0.858073	-1.85912		0.675732	2.15861		0.929616	-3.05777	29	29	29	54.5	54.5	54.5	51.901	0	323.31	10507000000	113	Q01518;Q5T0R1;Q5T0R9;Q5T0R5;Q5T0R4;Q5T0R3;Q5T0R2;Q5T0R7;Q5T0R6;Q5T0S3;Q5T0R8;B7Z385;A0A087X0J3;A0A087WZ15;E9PDI2;P40123	Q01518;Q5T0R1;Q5T0R9	2025	32.1642	25.9589	25.6321	26.7767	26.0401	25.3093	25.3787	25.1694	24.6166	26.2569	24.5054	22.9218	28.2811	25.5549	27.3666	24.5346
sp|P07384|CAN1_HUMAN Calpain-1 catalytic subunit OS=Homo sapiens OX=9606 GN=CAPN1 PE=1 SV=1	Calpain-1 catalytic subunit	CAPN1	+	2.25627	0.427166		0.881903	0.333518		0.976037	0.330626	31	31	31	41	41	41	81.889	0	284.19	16416000000	253	P07384;E9PRM1;E9PLX0;E9PJJ3;E9PLC9;E9PMC6;E9PJA6;E9PSA6;E9PL37;E9PQB3;E9PIA9	P07384	1470	28.779	29.6186	29.2669	29.2202	28.924	29.0535	28.6589	28.9142	29.5548	29.5776	29.5897	29.4852	29.0974	29.3207	28.863	29.2175
sp|P17655|CAN2_HUMAN Calpain-2 catalytic subunit OS=Homo sapiens OX=9606 GN=CAPN2 PE=1 SV=6	Calpain-2 catalytic subunit	CAPN2	+	1.33897	-0.204319		0.495401	-0.165579		0.990048	0.296562	24	24	24	30	30	30	79.994	0	179.13	15336000000	251	P17655;C9JWY7	P17655	1584	28.4493	29.0956	28.8184	28.97	29.1149	29.0637	28.8367	28.9804	28.9703	29.212	29.2521	29.0852	29.2213	29.4641	29.3095	29.3419
tr|K7ELJ7|K7ELJ7_HUMAN Calpain small subunit 1 OS=Homo sapiens OX=9606 GN=CAPNS1 PE=1 SV=1;tr|A0A0C4DGQ5|A0A0C4DGQ5_HUMAN Calpain small subunit 1 OS=Homo sapiens OX=9606 GN=CAPNS1 PE=1 SV=1;sp|P04632|CPNS1_HUMAN Calpain small subunit 1 OS=Homo sapiens OX=9	Calpain small subunit 1	CAPNS1	+	2.5156	1.52482	+	2.79765	2.01118		0.515793	-0.256116	6	6	6	39.2	39.2	39.2	29.44	0	71.821	796350000	33	K7ELJ7;A0A0C4DGQ5;P04632;K7EM73;K7EIV0;A0A075B7C0;U3KQE2;K7EKD8;U3KPR7;K7ES78;Q96L46	K7ELJ7;A0A0C4DGQ5;P04632;K7EM73;K7EIV0;A0A075B7C0;U3KQE2;K7EKD8	171	26.0949	26.0746	25.7295	26.5168	23.3364	23.7956	24.3853	24.8537	25.4937	25.8417	26.2768	25.779	25.0669	23.8003	24.3765	24.0482
sp|Q86X55|CARM1_HUMAN Histone-arginine methyltransferase CARM1 OS=Homo sapiens OX=9606 GN=CARM1 PE=1 SV=3;tr|K7EQA8|K7EQA8_HUMAN Histone-arginine methyltransferase CARM1 (Fragment) OS=Homo sapiens OX=9606 GN=CARM1 PE=1 SV=1	Histone-arginine methyltransferase CARM1	CARM1	+	3.75932	1.85353	+	1.73763	1.5689		0.64051	0.43055	5	5	5	15.6	15.6	15.6	65.853	0	15.285	918810000	27	Q86X55;K7EQA8;K7EK20;K7EPK1;K7EQB9	Q86X55;K7EQA8	2501	24.3999	25.5526	25.6425	25.778	23.9412	24.6554	22.8658	23.635	25.7837	25.8384	25.8363	25.6367	23.6781	24.5459	23.5576	23.8995
tr|B4DKY1|B4DKY1_HUMAN Cysteinyl-tRNA synthetase 1 OS=Homo sapiens OX=9606 GN=CARS1 PE=1 SV=1;sp|P49589|SYCC_HUMAN Cysteine--tRNA ligase, cytoplasmic OS=Homo sapiens OX=9606 GN=CARS PE=1 SV=3	Cysteine--tRNA ligase, cytoplasmic	CARS		0.37108	-0.650942		0.1348	0.0915513		NaN	0	9	9	9	16.2	16.2	16.2	84.277	0	38.57	385740000	23	B4DKY1;P49589	B4DKY1;P49589	494	23.6313	24.52	23.9678	24.2484	24.465	24.0494	23.7803	23.7066	24.9632	21.9932	24.0504	22.2228	24.1555	24.5804	23.5214	23.576
sp|Q9HA77|SYCM_HUMAN Probable cysteine--tRNA ligase, mitochondrial OS=Homo sapiens OX=9606 GN=CARS2 PE=1 SV=1	Probable cysteine--tRNA ligase, mitochondrial	CARS2		0.335228	0.0941491		0.387657	-0.0960369		0.362645	-0.102104	19	19	19	31.6	31.6	31.6	62.223	0	61.749	5784800000	136	Q9HA77;H0YFF0;A0A087WWV1;F5H579;H0YFV1;F5H623	Q9HA77	2975	27.9953	27.5826	27.935	27.9413	28.0368	27.8678	27.8696	28.0643	27.7407	27.6988	27.6262	27.9802	27.6739	27.5334	27.5362	27.9258
sp|Q6P4E1|CASC4_HUMAN Protein CASC4 OS=Homo sapiens OX=9606 GN=CASC4 PE=1 SV=2;tr|A0A3B3IRW9|A0A3B3IRW9_HUMAN Protein CASC4 OS=Homo sapiens OX=9606 GN=CASC4 PE=1 SV=1	Protein CASC4	CASC4		0.632867	-0.404395		1.0016	-0.326859		0.263144	-0.19522	19	19	19	40.8	40.8	40.8	49.497	0	100.89	6563600000	120	Q6P4E1;A0A3B3IRW9;H0YMR0;H0YM51	Q6P4E1;A0A3B3IRW9	2400	27.5704	27.667	27.8874	27.7998	28.3176	27.6291	28.2257	28.0596	28.2261	27.6721	27.4542	26.7913	28.1453	27.9158	27.856	27.8442
tr|A0A2U3TZM1|A0A2U3TZM1_HUMAN Peripheral plasma membrane protein CASK OS=Homo sapiens OX=9606 GN=CASK PE=1 SV=1;tr|A0A2R8YE77|A0A2R8YE77_HUMAN Calcium/calmodulin-dependent serine protein kinase (MAGUK family), isoform CRA_c OS=Homo sapiens OX=9606 GN=CASK	Peripheral plasma membrane protein CASK	CASK		0.203686	-0.359663	+	1.89594	-0.666733		0.984985	-1.17154	15	15	15	20	20	20	103.16	0	29.567	1840500000	63	A0A2U3TZM1;A0A2R8YE77;O14936;A0A2U3TZN6;A0A2U3TZM4;A0A2R8Y6F8;A0A2R8YFN5;A0A2R8YEK3;A0A2R8Y3B3;Q5JS72;Q5JS79;A0A2R8YEJ7;A0A2R8Y6D8;A0A2R8Y7X6;A0A2R8YGH2;A0A2R8Y4K4	A0A2U3TZM1;A0A2R8YE77;O14936;A0A2U3TZN6;A0A2U3TZM4;A0A2R8Y6F8;A0A2R8YFN5;A0A2R8YEK3;A0A2R8Y3B3;Q5JS72	309	25.9292	25.8499	26.3951	26.5165	27.0884	26.8704	26.6875	26.7114	25.7476	25.7593	23.2791	25.2187	24.2715	26.0079	25.4647	25.6991
sp|P31944|CASPE_HUMAN Caspase-14 OS=Homo sapiens OX=9606 GN=CASP14 PE=1 SV=2	Caspase-14;Caspase-14 subunit p17, mature form;Caspase-14 subunit p10, mature form;Caspase-14 subunit p20, intermediate form;Caspase-14 subunit p8, intermediate form	CASP14	+	1.37869	1.99128		0.957129	0.804119		0.372611	0.604846	15	15	15	46.3	46.3	46.3	27.679	0	43.138	2766900000	81	P31944	P31944	1715	26.7849	27.924	26.4108	25.9313	25.9953	26.0489	26.0226	25.7678	27.015	28.9313	27.2628	26.2614	25.862	26.2495	25.5414	23.8523
sp|P04040|CATA_HUMAN Catalase OS=Homo sapiens OX=9606 GN=CAT PE=1 SV=3	Catalase	CAT	+	3.35788	0.931038	+	2.33748	0.500288		0.471983	0.137017	17	17	17	38	38	38	59.755	0	192.37	6113600000	120	P04040	P04040	1417	28.1595	28.2648	28.17	27.9598	27.874	27.6067	27.656	27.4162	28.3729	28.4904	28.2829	27.9559	27.5302	27.3209	27.1965	27.3304
sp|Q03135|CAV1_HUMAN Caveolin-1 OS=Homo sapiens OX=9606 GN=CAV1 PE=1 SV=4;tr|E9PCT5|E9PCT5_HUMAN Caveolin OS=Homo sapiens OX=9606 GN=CAV1 PE=1 SV=1	Caveolin-1;Caveolin	CAV1		0.0401066	-0.0159855		0.541731	0.126655		0.00827562	0.00178623	15	15	9	53.9	53.9	37.6	20.471	0	323.31	56471000000	270	Q03135;E9PCT5;P56539	Q03135;E9PCT5	2042	31.1721	30.9762	31.1961	30.9751	31.2016	30.9661	30.8497	30.7955	31.1969	31.0164	31.0706	31.0427	31.3128	31.3328	30.9338	30.8112
tr|E9PCT3|E9PCT3_HUMAN Caveolin OS=Homo sapiens OX=9606 GN=CAV2 PE=1 SV=1;sp|P51636|CAV2_HUMAN Caveolin-2 OS=Homo sapiens OX=9606 GN=CAV2 PE=1 SV=2	Caveolin;Caveolin-2	CAV2	+	4.2374	-3.41333	+	4.61455	-3.40994		NaN	0	3	3	3	31.9	31.9	31.9	12.953	0	17.094	3023800000	32	E9PCT3;P51636	E9PCT3;P51636	767	24.8049	23.9079	23.4646	24.2525	27.6062	27.4118	27.6858	27.3658	25.0132	23.9253	24.7269	23.5609	27.7466	27.6339	27.6765	27.8226
sp|P22681|CBL_HUMAN E3 ubiquitin-protein ligase CBL OS=Homo sapiens OX=9606 GN=CBL PE=1 SV=2;tr|A0A0U1RR39|A0A0U1RR39_HUMAN E3 ubiquitin-protein ligase CBL OS=Homo sapiens OX=9606 GN=CBL PE=1 SV=1;tr|A0A1B0GW38|A0A1B0GW38_HUMAN E3 ubiquitin-protein ligase	E3 ubiquitin-protein ligase CBL	CBL		0.793688	-0.203519	+	2.06068	-0.495618		1.21312	0.355555	38	38	38	40.9	40.9	40.9	99.632	0	323.31	41959000000	487	P22681;A0A0U1RR39;A0A1B0GW38;A0A0U1RQX8;A0A0U1RRJ5;A0A2R8YDW4;C9JU85;A0A2R8Y7I2;A0A2R8Y8D8;A0A2R8Y5E1;A0A2R8YFD4;H0Y3L9;Q13191	P22681;A0A0U1RR39;A0A1B0GW38;A0A0U1RQX8	1632	29.9345	30.4532	30.1159	30.246	30.743	30.8442	30.5268	30.6181	30.4964	30.4816	30.3398	30.8541	30.6368	30.934	30.7128	30.7025
sp|Q75N03|HAKAI_HUMAN E3 ubiquitin-protein ligase Hakai OS=Homo sapiens OX=9606 GN=CBLL1 PE=1 SV=1;tr|C9J2P9|C9J2P9_HUMAN E3 ubiquitin-protein ligase Hakai (Fragment) OS=Homo sapiens OX=9606 GN=CBLL1 PE=1 SV=8;tr|C9K074|C9K074_HUMAN E3 ubiquitin-protein li	E3 ubiquitin-protein ligase Hakai	CBLL1		0.435404	0.163176		1.19453	0.149457		0.0191962	-0.00912762	8	8	8	18.1	18.1	18.1	54.519	0	264.06	6265700000	86	Q75N03;C9J2P9;C9K074;F8WEM5	Q75N03;C9J2P9;C9K074	2438	27.9224	28.0163	27.9671	27.904	27.8427	27.7438	27.9529	27.6725	28.2563	27.6427	28.1789	27.6953	27.8401	27.7876	27.636	27.8568
sp|O00257|CBX4_HUMAN E3 SUMO-protein ligase CBX4 OS=Homo sapiens OX=9606 GN=CBX4 PE=1 SV=3	E3 SUMO-protein ligase CBX4	CBX4		0.363943	-0.0589485		0.0654527	0.0174007	+	2.29554	-0.467627	79	79	79	55.7	55.7	55.7	61.367	0	323.31	1462300000000	2892	O00257;I3L4F1;F8WCW6	O00257	1163	35.6834	35.8647	35.9373	36.0973	35.7947	35.9563	35.827	35.9352	35.4324	35.2385	35.5156	35.5257	35.4424	35.5432	35.4983	35.4641
sp|Q8N163|CCAR2_HUMAN Cell cycle and apoptosis regulator protein 2 OS=Homo sapiens OX=9606 GN=CCAR2 PE=1 SV=2;tr|G3V119|G3V119_HUMAN Cell cycle and apoptosis regulator protein 2 OS=Homo sapiens OX=9606 GN=CCAR2 PE=1 SV=1;tr|H0YB24|H0YB24_HUMAN Cell cycle a	Cell cycle and apoptosis regulator protein 2	CCAR2	+	2.84221	1.14058	+	2.94983	1.30972	+	1.82498	-0.59018	14	14	14	20.6	20.6	20.6	102.9	0	72.549	1668700000	77	Q8N163;G3V119;H0YB24;E5RGU7;E5RFJ3;E5RHJ4;H0YC69;H0YC58;E5RHH8	Q8N163;G3V119;H0YB24	2553	27.2341	26.4684	26.6513	26.8229	25.857	25.1024	25.5008	25.4775	26.314	26.2386	26.0257	26.2377	25.5356	24.9922	25.1377	24.5881
sp|Q9NWR8|MCUB_HUMAN Calcium uniporter regulatory subunit MCUb, mitochondrial OS=Homo sapiens OX=9606 GN=MCUB PE=1 SV=2	Calcium uniporter regulatory subunit MCUb, mitochondrial	CCDC109B	+	3.08784	-1.00966	+	2.1861	-0.486357		1.22101	-0.357725	15	15	15	29.8	29.8	29.8	39.082	0	323.31	9160000000	197	Q9NWR8	Q9NWR8	3058	28.1452	28.0273	28.0442	28.2163	28.3147	28.7468	28.795	28.5218	28.0148	27.388	27.6301	27.9692	28.5618	28.8512	28.8456	28.782
sp|Q96JG6|VPS50_HUMAN Syndetin OS=Homo sapiens OX=9606 GN=VPS50 PE=1 SV=3	Coiled-coil domain-containing protein 132	CCDC132		0.415001	-0.214432		0.172844	0.0539312	+	1.92574	0.451814	12	12	12	16.5	16.5	16.5	111.17	0	41.287	2937100000	86	Q96JG6;C9JA29;H7BZP1;H0Y7Q2	Q96JG6	2779	26.1925	26.394	26.5946	26.4637	26.4669	26.483	26.3736	26.1056	27.0957	26.6632	26.764	26.9293	26.7028	26.8234	27.1504	27.6333
sp|Q96A33|CCD47_HUMAN Coiled-coil domain-containing protein 47 OS=Homo sapiens OX=9606 GN=CCDC47 PE=1 SV=1;tr|A0A087WYW6|A0A087WYW6_HUMAN Coiled-coil domain-containing protein 47 OS=Homo sapiens OX=9606 GN=CCDC47 PE=1 SV=1	Coiled-coil domain-containing protein 47	CCDC47		0.362944	-0.136511		0.104122	0.0417781		1.12713	-0.2758	20	20	20	29.2	29.2	29.2	55.873	0	39.708	3975600000	99	Q96A33;A0A087WYW6;J3QR89	Q96A33;A0A087WYW6	2730	27.344	27.016	27.3699	27.4081	26.9157	27.2776	27.3088	27.4688	27.1573	26.7609	26.9877	27.1289	27.1448	27.3458	26.7632	27.3271
tr|J3KP90|J3KP90_HUMAN Cyclin-C OS=Homo sapiens OX=9606 GN=CCNC PE=1 SV=1;sp|P24863|CCNC_HUMAN Cyclin-C OS=Homo sapiens OX=9606 GN=CCNC PE=1 SV=2;tr|H0YBQ5|H0YBQ5_HUMAN Cyclin-C (Fragment) OS=Homo sapiens OX=9606 GN=CCNC PE=1 SV=1;tr|E5RFK5|E5RFK5_HUMAN Cy	Cyclin-C	CCNC		0.727161	-1.17203		0.442807	-0.669371		0.247226	-0.628011	8	8	8	23.4	23.4	23.4	33.086	0	110.1	2312200000	33	J3KP90;P24863;H0YBQ5;E5RFK5;E5RFX8;E5RI39;G5E954;E5RIH8;Q5JV82	J3KP90;P24863;H0YBQ5;E5RFK5	1074	23.9203	26.1679	26.6403	26.8417	26.4429	26.7516	26.4379	26.6153	26.8353	23.8675	23.9581	26.3972	26.4426	26.5721	26.2892	26.4423
tr|G3V5E1|G3V5E1_HUMAN Cyclin-K OS=Homo sapiens OX=9606 GN=CCNK PE=1 SV=1;sp|O75909|CCNK_HUMAN Cyclin-K OS=Homo sapiens OX=9606 GN=CCNK PE=1 SV=2	Cyclin-K	CCNK	+	2.72437	-0.981933	+	1.93684	-0.831795		NaN	0	7	7	7	25.7	25.7	25.7	43.404	0	113.58	624450000	32	G3V5E1;O75909;G3V2Q3;G3V235	G3V5E1;O75909	923	23.9063	23.8535	24.7766	24.1972	24.7982	24.9258	25.2233	25.1135	23.6829	23.5589	23.5482	24.2719	24.534	24.7935	24.7992	24.863
sp|Q9UK58|CCNL1_HUMAN Cyclin-L1 OS=Homo sapiens OX=9606 GN=CCNL1 PE=1 SV=1	Cyclin-L1	CCNL1		0.596457	0.260724		0.960777	0.220333		0.271089	-0.106165	14	14	14	17.1	17.1	17.1	59.633	0	141.24	6972700000	69	Q9UK58;H7C4G1	Q9UK58	3171	28.3423	28.4034	28.1128	28.2552	27.9644	27.8332	28.2782	28.1566	28.4932	28.3227	28.0574	27.8158	28.1536	27.6034	28.1559	27.7333
sp|O60563|CCNT1_HUMAN Cyclin-T1 OS=Homo sapiens OX=9606 GN=CCNT1 PE=1 SV=1	Cyclin-T1	CCNT1		0.206592	0.0489836		0.827317	-0.203542	+	2.16206	-0.565019	48	48	46	40.9	40.9	39.1	80.684	0	323.31	391330000000	1149	O60563;A0A1W2PQ16;C9JUL2;H7BZ27	O60563	1286	33.7112	34.1339	34.2083	33.9717	34.0852	34.3512	34.2128	34.1901	33.4927	33.2583	33.6583	33.3557	33.3146	33.4836	33.411	33.3599
sp|O60583|CCNT2_HUMAN Cyclin-T2 OS=Homo sapiens OX=9606 GN=CCNT2 PE=1 SV=2	Cyclin-T2	CCNT2		0.962767	-0.353407	+	2.70517	-0.64725		0.502457	0.235934	17	15	15	27.9	23.8	23.8	81.028	0	150.33	5045000000	103	O60583;F8WDY7;F2Z2C9	O60583	1289	27.4348	27.3064	26.9063	27.078	27.9408	27.8165	27.792	27.7652	27.6789	27.0861	27.7744	27.13	27.8053	27.908	27.6701	27.6994
sp|P78371|TCPB_HUMAN T-complex protein 1 subunit beta OS=Homo sapiens OX=9606 GN=CCT2 PE=1 SV=4;tr|F5GWF6|F5GWF6_HUMAN T-complex protein 1 subunit beta OS=Homo sapiens OX=9606 GN=CCT2 PE=1 SV=2;tr|F8VQ14|F8VQ14_HUMAN T-complex protein 1 subunit beta OS=Hom	T-complex protein 1 subunit beta	CCT2	+	1.35116	0.507392		1.15858	0.529279		0.185168	-0.137578	21	21	21	51.6	51.6	51.6	57.488	0	72.336	3669100000	141	P78371;F5GWF6;F8VQ14	P78371;F5GWF6;F8VQ14	2004	28.1102	27.3326	26.9875	27.3124	26.9213	26.9565	26.8322	26.9157	27.0251	27.7113	27.0304	27.4257	27.0913	26.5543	26.7709	26.7464
sp|P49368|TCPG_HUMAN T-complex protein 1 subunit gamma OS=Homo sapiens OX=9606 GN=CCT3 PE=1 SV=4;tr|B4DUR8|B4DUR8_HUMAN T-complex protein 1 subunit gamma OS=Homo sapiens OX=9606 GN=CCT3 PE=1 SV=1	T-complex protein 1 subunit gamma	CCT3	+	1.6021	5.38869	+	1.55222	4.21353		0.611389	-0.406788	15	15	15	33.8	33.8	33.8	60.533	0	62.101	42768000000	75	P49368;B4DUR8;E9PRC8;Q5SZX6;E9PM09;Q5SZX9;E9PQ35;Q5SZW8	P49368;B4DUR8	1827	32.4953	31.551	31.7057	31.7301	29.6374	23.4493	29.4883	28.0529	31.3102	31.8902	31.7811	30.8734	29.761	23.9221	22.1872	28.4298
sp|P50991|TCPD_HUMAN T-complex protein 1 subunit delta OS=Homo sapiens OX=9606 GN=CCT4 PE=1 SV=4	T-complex protein 1 subunit delta	CCT4		1.13087	1.11927	+	2.78402	1.63884		0.516611	-0.579882	15	15	15	37.5	37.5	37.5	57.924	0	95.783	3573600000	94	P50991	P50991	1857	28.6528	27.5201	27.5994	27.532	26.4338	26.2359	26.2377	25.8415	26.7187	28.4822	27.2295	26.5544	26.7752	25.7502	26.4007	25.5815
sp|P48643|TCPE_HUMAN T-complex protein 1 subunit epsilon OS=Homo sapiens OX=9606 GN=CCT5 PE=1 SV=1;tr|E7ENZ3|E7ENZ3_HUMAN T-complex protein 1 subunit epsilon OS=Homo sapiens OX=9606 GN=CCT5 PE=1 SV=1;tr|B7ZAR1|B7ZAR1_HUMAN T-complex protein 1 subunit epsil	T-complex protein 1 subunit epsilon	CCT5		0.185533	-0.222961		0.304179	0.123685		0.232384	-0.279357	12	12	12	28.8	28.8	28.8	59.67	0	134.37	1199600000	44	P48643;E7ENZ3;B7ZAR1;E9PCA1;D6RIZ7	P48643;E7ENZ3;B7ZAR1;E9PCA1	1819	25.75	25.4687	25.3033	25.8791	25.4429	25.7542	25.219	25.4903	24.089	26.3315	25.2662	25.597	25.6845	25.4358	25.5839	25.4713
sp|P40227|TCPZ_HUMAN T-complex protein 1 subunit zeta OS=Homo sapiens OX=9606 GN=CCT6A PE=1 SV=3	T-complex protein 1 subunit zeta	CCT6A		1.05359	1.14195		0.0619883	0.044837		0.355381	-0.270073	13	13	10	30.1	30.1	24.5	58.024	0	41.225	1269100000	53	P40227	P40227	1764	26.6808	25.6425	25.6183	25.8869	25.9872	25.8147	26.0493	25.7978	25.1512	26.1427	25.5737	25.8806	25.9604	24.69	23.8037	23.7263
sp|Q99832|TCPH_HUMAN T-complex protein 1 subunit eta OS=Homo sapiens OX=9606 GN=CCT7 PE=1 SV=2;tr|F8WAM2|F8WAM2_HUMAN T-complex protein 1 subunit eta (Fragment) OS=Homo sapiens OX=9606 GN=CCT7 PE=1 SV=1	T-complex protein 1 subunit eta	CCT7		0.57915	0.694192		1.05496	1.48871		0.305662	-0.177511	10	10	10	26	26	26	59.366	0	20.086	1536400000	43	Q99832;F8WAM2;F8WBP8	Q99832;F8WAM2	2842	26.7934	26.009	25.7943	26.4017	23.7656	23.3643	26.0977	25.8159	26.0147	26.3798	25.9129	25.9809	26.0637	23.7253	25.88	25.8425
sp|P50990|TCPQ_HUMAN T-complex protein 1 subunit theta OS=Homo sapiens OX=9606 GN=CCT8 PE=1 SV=4	T-complex protein 1 subunit theta	CCT8		1.25941	0.284658		0.548194	0.150622		0.220008	-0.0799165	37	37	37	55.7	55.7	55.7	59.62	0	169.53	15314000000	343	P50990;H7C4C8;H7C2U0	P50990	1856	29.4921	29.1083	29.3378	29.4801	29.1123	29.3233	29.3866	28.9937	29.3753	29.4303	28.9331	29.36	29.0571	28.9086	28.9607	29.0338
tr|A0A0C4DGH0|A0A0C4DGH0_HUMAN CD276 antigen OS=Homo sapiens OX=9606 GN=CD276 PE=1 SV=1;sp|Q5ZPR3|CD276_HUMAN CD276 antigen OS=Homo sapiens OX=9606 GN=CD276 PE=1 SV=1;tr|H0YL10|H0YL10_HUMAN CD276 antigen (Fragment) OS=Homo sapiens OX=9606 GN=CD276 PE=1 SV=	CD276 antigen	CD276		0.0037094	-0.00122547		0.457195	0.0927396	+	1.76184	0.409049	7	7	7	21.4	21.4	21.4	41.767	0	49.231	3375100000	68	A0A0C4DGH0;Q5ZPR3;H0YL10;H0YN29;H0YK40;H0YK59	A0A0C4DGH0;Q5ZPR3;H0YL10	168	26.8303	26.6763	26.7524	26.9809	26.6773	26.6925	26.8994	26.5996	27.094	26.9898	27.4573	27.3349	27.2221	27.1526	27.2328	27.2734
sp|P16070|CD44_HUMAN CD44 antigen OS=Homo sapiens OX=9606 GN=CD44 PE=1 SV=3;tr|H0YD13|H0YD13_HUMAN CD44 antigen OS=Homo sapiens OX=9606 GN=CD44 PE=1 SV=2;tr|H0Y2P0|H0Y2P0_HUMAN CD44 antigen (Fragment) OS=Homo sapiens OX=9606 GN=CD44 PE=1 SV=1;tr|H0YE40|H0Y	CD44 antigen	CD44	+	1.57256	0.238019		0.912224	0.246921		0.622278	0.156371	15	15	15	12.4	12.4	12.4	81.537	0	323.31	174290000000	438	P16070;H0YD13;H0Y2P0;H0YE40;J3KN83;H0YDW7;H0YCV9;H0Y5E4;H0YDX6;H0YD17;E9PKC6;Q86UZ1;H0YD90;H0YEV3;H0YEU1	P16070;H0YD13;H0Y2P0;H0YE40	1569	32.8073	32.5869	32.7533	32.3293	32.4508	32.2618	32.5741	32.2023	32.6275	32.8337	32.8631	32.7778	32.4306	32.5358	32.7136	32.4701
sp|P15529|MCP_HUMAN Membrane cofactor protein OS=Homo sapiens OX=9606 GN=CD46 PE=1 SV=3	Membrane cofactor protein	CD46		0.717888	-1.38351		1.22371	-1.90306		0.0935375	0.316559	6	6	6	6.9	6.9	6.9	43.747	0	13.833	4514000000	42	P15529	P15529	1565	26.9268	26.3147	26.6207	23.4239	27.7796	27.6135	28.0921	27.4131	26.7482	25.9812	28.1415	23.6815	27.2213	27.5031	27.5916	27.7703
sp|Q08722|CD47_HUMAN Leukocyte surface antigen CD47 OS=Homo sapiens OX=9606 GN=CD47 PE=1 SV=1;tr|A0A2R8Y484|A0A2R8Y484_HUMAN Leukocyte surface antigen CD47 (Fragment) OS=Homo sapiens OX=9606 GN=CD47 PE=1 SV=1	Leukocyte surface antigen CD47	CD47	+	3.35451	-0.753035	+	3.58296	-0.924356		0.234537	-0.0749516	6	6	6	14.6	14.6	14.6	35.213	0	48.532	16916000000	57	Q08722;A0A2R8Y484;H7BYS8	Q08722;A0A2R8Y484	2070	28.839	28.6531	29.0184	28.8504	29.9731	29.6211	29.8775	29.5867	29.062	28.5724	28.7492	28.6776	29.5032	29.4685	29.5901	29.5115
sp|P19256|LFA3_HUMAN Lymphocyte function-associated antigen 3 OS=Homo sapiens OX=9606 GN=CD58 PE=1 SV=1;tr|B1AMW1|B1AMW1_HUMAN CD58 antigen, (Lymphocyte function-associated antigen 3), isoform CRA_c OS=Homo sapiens OX=9606 GN=CD58 PE=1 SV=1;tr|H0YDI1|H0YDI	Lymphocyte function-associated antigen 3	CD58	+	2.6592	-2.66246		0.204077	-0.489449		0.744091	-1.18299	4	4	4	10.4	10.4	10.4	28.147	0	11.807	2743100000	44	P19256;B1AMW1;H0YDI1	P19256;B1AMW1;H0YDI1	475	23.8626	26.1429	26.2681	26.2087	23.8757	27.049	26.7148	26.8007	24.5627	24.0426	23.3541	25.7909	26.9435	27.3173	27.036	27.1035
tr|F8W022|F8W022_HUMAN Tetraspanin (Fragment) OS=Homo sapiens OX=9606 GN=CD63 PE=1 SV=1;tr|F8VWK8|F8VWK8_HUMAN Tetraspanin (Fragment) OS=Homo sapiens OX=9606 GN=CD63 PE=1 SV=1;sp|P08962|CD63_HUMAN CD63 antigen OS=Homo sapiens OX=9606 GN=CD63 PE=1 SV=2;tr|F	Tetraspanin;CD63 antigen	CD63	+	2.61352	-1.64445	+	1.3994	-0.89858		0.39092	-0.400416	6	6	6	16.3	16.3	16.3	23.138	0	313.06	18728000000	81	F8W022;F8VWK8;P08962;F8VNT9;F8VV56;F8VX62	F8W022;F8VWK8;P08962;F8VNT9;F8VV56	869	27.728	28.6462	28.7009	29.2215	29.0396	29.6312	29.5377	29.6824	28.5109	28.2436	27.2429	28.6975	29.8976	29.6877	29.9154	29.772
tr|E9PM31|E9PM31_HUMAN CD81 antigen (Fragment) OS=Homo sapiens OX=9606 GN=CD81 PE=1 SV=8;tr|H0YEE2|H0YEE2_HUMAN Tetraspanin (Fragment) OS=Homo sapiens OX=9606 GN=CD81 PE=1 SV=1;tr|E9PJK1|E9PJK1_HUMAN Tetraspanin OS=Homo sapiens OX=9606 GN=CD81 PE=1 SV=1;tr	Tetraspanin;CD81 antigen	CD81	+	2.07939	-1.73617	+	1.75406	-1.98806		0.0100461	-0.0197687	1	1	1	21.7	21.7	21.7	10.027	0	323.31	1409000000	29	E9PM31;H0YEE2;E9PJK1;E9PRJ8;H0YDL9;H0YDJ9;E9PIF1;A6NMH8;P60033	E9PM31;H0YEE2;E9PJK1;E9PRJ8;H0YDL9;H0YDJ9;E9PIF1;A6NMH8;P60033	438	25.6297	22.7236	24.5113	24.0467	26.196	25.8896	26.3618	26.4161	24.7745	24.4845	24.0692	23.504	26.5405	25.9306	26.3549	24.9509
tr|A6NNI4|A6NNI4_HUMAN Tetraspanin OS=Homo sapiens OX=9606 GN=CD9 PE=1 SV=1;tr|A0A2R8Y478|A0A2R8Y478_HUMAN Tetraspanin OS=Homo sapiens OX=9606 GN=CD9 PE=1 SV=1;tr|G8JLH6|G8JLH6_HUMAN Tetraspanin OS=Homo sapiens OX=9606 GN=CD9 PE=1 SV=2;sp|P21926|CD9_HUMAN	Tetraspanin;CD9 antigen	CD9		0.0470241	-0.0507054	+	1.84432	0.74769		1.1552	-0.826177	7	7	7	25.2	25.2	25.2	17.764	0	21.45	9889000000	82	A6NNI4;A0A2R8Y478;G8JLH6;P21926;A0A087WU13	A6NNI4;A0A2R8Y478;G8JLH6;P21926;A0A087WU13	279	28.601	28.7021	29.3854	29.0646	27.8555	28.4231	28.3412	28.1424	28.8669	27.9594	27.2961	28.3259	28.2829	28.4453	27.6262	28.2967
sp|P14209|CD99_HUMAN CD99 antigen OS=Homo sapiens OX=9606 GN=CD99 PE=1 SV=1;tr|A0A096LP69|A0A096LP69_HUMAN CD99 antigen OS=Homo sapiens OX=9606 GN=CD99 PE=1 SV=1	CD99 antigen	CD99		0.326161	-0.227366		0.211497	0.225031		NaN	0	2	2	2	13	13	13	18.848	0	7.4088	388540000	26	P14209;A0A096LP69	P14209;A0A096LP69	1555	24.9095	23.1067	23.5829	23.9311	23.3782	23.3124	24.0537	23.8857	23.1322	23.754	23.9266	24.0648	24.1436	23.3099	24.1238	24.2098
sp|Q8IWY9|CDAN1_HUMAN Codanin-1 OS=Homo sapiens OX=9606 GN=CDAN1 PE=1 SV=4	Codanin-1	CDAN1		0.195188	-0.43682		0.0345522	-0.0319142		0.0746794	-0.182333	12	12	12	12.2	12.2	12.2	134.12	0	69.33	954350000	26	Q8IWY9;H3BPZ6;H3BM60	Q8IWY9	2531	25.1838	24.9309	25.3658	24.4526	24.2981	25.2822	25.0641	25.4163	25.7442	22.2426	25.623	25.5939	24.7446	25.1275	25.2601	25.8188
tr|A0A024QZP7|A0A024QZP7_HUMAN Cell division cycle 2, G1 to S and G2 to M, isoform CRA_a OS=Homo sapiens OX=9606 GN=CDK1 PE=1 SV=1;sp|P06493|CDK1_HUMAN Cyclin-dependent kinase 1 OS=Homo sapiens OX=9606 GN=CDK1 PE=1 SV=3;tr|E5RIU6|E5RIU6_HUMAN Cyclin-depend	Cyclin-dependent kinase 1	CDC2;CDK1		0.691873	0.62653		0.67211	0.273642		0.785654	-0.360022	10	9	8	38	35.4	31.6	34.081	0	14.031	2087700000	46	A0A024QZP7;P06493;E5RIU6;A0A087WZZ9;K7ELV5;Q00526	A0A024QZP7;P06493;E5RIU6;A0A087WZZ9	0	26.9626	26.7951	26.1697	26.8344	26.565	26.5429	26.2088	26.3505	26.6053	26.248	25.9691	26.4992	24.4732	25.9329	26.2275	26.1819
sp|Q12834|CDC20_HUMAN Cell division cycle protein 20 homolog OS=Homo sapiens OX=9606 GN=CDC20 PE=1 SV=2	Cell division cycle protein 20 homolog	CDC20		0.80162	0.258686		0.976891	0.231358		0.96227	0.319074	11	11	11	28.7	28.7	28.7	54.722	0	103.22	2147300000	66	Q12834	Q12834	2088	26.4722	26.4225	26.1626	26.1276	25.9479	25.8951	26.2191	26.1975	26.5723	26.981	26.6338	26.2742	26.2441	26.3981	26.5327	26.2516
sp|P60953|CDC42_HUMAN Cell division control protein 42 homolog OS=Homo sapiens OX=9606 GN=CDC42 PE=1 SV=2;tr|A0A590UJK8|A0A590UJK8_HUMAN Cell division control protein 42 homolog OS=Homo sapiens OX=9606 GN=CDC42 PE=1 SV=1	Cell division control protein 42 homolog	CDC42		1.21915	-0.180626	+	1.49763	-0.312449		1.23844	0.165842	9	9	9	28.8	28.8	28.8	21.258	0	89.325	12160000000	250	P60953;A0A590UJK8;Q5JYX0	P60953;A0A590UJK8	1928	28.5259	28.528	28.7614	28.6364	29.0167	29.0193	28.6335	29.0319	28.6872	28.7254	28.8749	28.8275	29.0664	29.0383	28.955	28.7779
sp|P19022|CADH2_HUMAN Cadherin-2 OS=Homo sapiens OX=9606 GN=CDH2 PE=1 SV=4	Cadherin-2	CDH2		0.205443	0.0340405		0.228774	0.0681915		0.0683959	-0.0203896	27	27	26	35.2	35.2	33.4	99.808	0	323.31	137580000000	483	P19022;C9J8J8;C9J126;C9JMH2	P19022	1601	31.9581	32.254	32.4193	32.2179	32.0546	32.1212	32.3564	32.0443	32.2121	32.0908	32.1532	32.3116	32.1302	32.2507	32.2087	32.042
sp|P55285|CADH6_HUMAN Cadherin-6 OS=Homo sapiens OX=9606 GN=CDH6 PE=1 SV=1;tr|D6RF86|D6RF86_HUMAN Cadherin-6 OS=Homo sapiens OX=9606 GN=CDH6 PE=1 SV=1	Cadherin-6	CDH6		0.448966	0.139198		0.532672	-0.611489	+	1.5407	1.55246	11	11	11	15.4	15.4	15.4	88.308	0	42.712	1590200000	59	P55285;D6RF86	P55285;D6RF86	1904	25.3805	25.3754	25.3532	23.2669	25.6641	25.4009	25.444	25.313	26.1696	26.2359	26.7723	26.408	26.2763	26.2084	26.3443	26.2
sp|Q9NYV4|CDK12_HUMAN Cyclin-dependent kinase 12 OS=Homo sapiens OX=9606 GN=CDK12 PE=1 SV=2;tr|J3QSD7|J3QSD7_HUMAN Cyclin-dependent kinase 12 (Fragment) OS=Homo sapiens OX=9606 GN=CDK12 PE=1 SV=1	Cyclin-dependent kinase 12	CDK12		0.999496	0.280179		0.473997	0.159212		0.53946	-0.143421	16	16	14	14.8	14.8	13.2	164.15	0	132.77	2649400000	95	Q9NYV4;J3QSD7;A0A590UJE9;A0A2R8Y644;A0A2R8YF61;A0A087X209;Q9BVE2;F5H6Z0;A0A087WZU2;E5RGN0;A0A2R8YEB7;E7EUK8;H0YAZ9;F8VXD2;F8VZ51;F8VZZ0;H0YLT2;Q00535;Q00534;Q96Q40;O94921;Q07002;Q00536;K7EJ83	Q9NYV4;J3QSD7	3078	26.8592	26.5751	27.0021	26.9444	26.6148	26.8294	26.3833	26.9163	26.7016	26.881	26.7274	26.497	26.3795	26.2288	26.3062	26.7719
tr|G3V5T9|G3V5T9_HUMAN Cyclin-dependent kinase 2 OS=Homo sapiens OX=9606 GN=CDK2 PE=1 SV=1;sp|P24941|CDK2_HUMAN Cyclin-dependent kinase 2 OS=Homo sapiens OX=9606 GN=CDK2 PE=1 SV=2;tr|E7ESI2|E7ESI2_HUMAN Cyclin-dependent kinase 2 OS=Homo sapiens OX=9606 GN=	Cyclin-dependent kinase 2	CDK2	+	3.03813	-1.23612		0.705442	-0.386032		NaN	0	7	5	5	29.8	24.3	24.3	39.178	0	10.77	501720000	24	G3V5T9;P24941;E7ESI2;G3V317	G3V5T9;P24941;E7ESI2	924	24.4575	25.0478	24.4545	24.089	24.9179	24.4699	24.8681	25.3371	23.8494	23.7331	23.1824	23.5931	24.4479	25.137	24.8155	24.9021
sp|P50750|CDK9_HUMAN Cyclin-dependent kinase 9 OS=Homo sapiens OX=9606 GN=CDK9 PE=1 SV=3	Cyclin-dependent kinase 9	CDK9		NaN	0		0.347765	0.248302	+	2.81513	-1.32595	5	4	4	17.2	15.1	15.1	42.777	0	21.723	662540000	24	P50750;X6RE90	P50750	1854	24.3502	24.7946	24.5016	24.9292	24.8418	24.8594	24.1518	23.7293	23.3174	23.8793	23.1302	22.9448	24.3	24.2086	23.6741	22.7065
sp|Q5VV42|CDKAL_HUMAN Threonylcarbamoyladenosine tRNA methylthiotransferase OS=Homo sapiens OX=9606 GN=CDKAL1 PE=1 SV=1	Threonylcarbamoyladenosine tRNA methylthiotransferase	CDKAL1		0.245237	-0.284325		0.125235	0.111062		NaN	0	6	6	6	15	15	15	65.111	0	16.98	499140000	16	Q5VV42	Q5VV42	2355	24.8698	23.9163	23.7718	23.8234	24.2761	23.5039	23.7787	24.3784	24.0761	24.8381	23.5553	24.236	23.3091	25.0464	24.7654	24.7219
sp|O95674|CDS2_HUMAN Phosphatidate cytidylyltransferase 2 OS=Homo sapiens OX=9606 GN=CDS2 PE=1 SV=1	Phosphatidate cytidylyltransferase 2	CDS2	+	2.10464	-2.06367	+	3.14714	-2.45334		0.200138	0.329419	3	3	3	9	9	9	51.417	0	23.881	1525400000	34	O95674	O95674	1379	24.4656	24.4226	22.8451	23.5936	26.2085	26.3211	26.3137	26.2969	23.1462	23.5935	25.5423	24.3625	26.1079	26.3471	26.2824	26.1618
tr|Q2L6G8|Q2L6G8_HUMAN CDSN OS=Homo sapiens OX=9606 GN=CDSN PE=1 SV=1;tr|G8JLG2|G8JLG2_HUMAN CDSN OS=Homo sapiens OX=9606 GN=CDSN PE=1 SV=1;sp|Q15517|CDSN_HUMAN Corneodesmosin OS=Homo sapiens OX=9606 GN=CDSN PE=1 SV=3	Corneodesmosin	CDSN	+	1.3741	2.11036		0.370335	0.739097		0.114456	0.344212	3	3	3	6	6	6	51.539	0	8.1022	810640000	19	Q2L6G8;G8JLG2;Q15517	Q2L6G8;G8JLG2;Q15517	940	25.5914	26.1653	25.7899	22.7809	23.9289	24.8123	25.1459	23.4841	26.7826	25.8701	23.0981	25.9536	22.9528	23.6955	23.118	23.4966
sp|Q03701|CEBPZ_HUMAN CCAAT/enhancer-binding protein zeta OS=Homo sapiens OX=9606 GN=CEBPZ PE=1 SV=3	CCAAT/enhancer-binding protein zeta	CEBPZ		0.222252	0.129057		0.131873	0.0619979	+	1.40681	-0.388298	24	24	24	30.7	30.7	30.7	120.97	0	84.169	3086900000	124	Q03701;C9J9W7	Q03701	2044	27.0948	27.1885	26.7226	27.3699	27.018	27.3135	26.7608	27.0356	26.7699	26.5467	26.7021	26.8039	25.9099	26.9063	26.7169	26.7733
sp|Q8WUJ3|CEMIP_HUMAN Cell migration-inducing and hyaluronan-binding protein OS=Homo sapiens OX=9606 GN=CEMIP PE=1 SV=2	Cell migration-inducing and hyaluronan-binding protein	CEMIP		NaN	0	+	3.99555	-1.98306		NaN	0	7	7	7	6.7	6.7	6.7	153	0	8.7167	526730000	19	Q8WUJ3;H0YL56	Q8WUJ3	2663	24.4628	23.7262	24.1797	23.7533	26.0739	25.7238	26.3304	25.9262	23.7607	23.7885	23.531	24.2935	23.705	24.2029	22.8255	24.3984
sp|Q92674|CENPI_HUMAN Centromere protein I OS=Homo sapiens OX=9606 GN=CENPI PE=1 SV=2	Centromere protein I	CENPI	+	1.5752	-0.294547		0.158209	-0.10048		0.450254	0.199858	10	10	10	13.8	13.8	13.8	86.719	0	50.263	1682900000	86	Q92674;Q5JX02;Q5JX01	Q92674	2700	26.0146	25.4974	25.3011	26.0479	26.0018	25.9099	25.3501	26.0012	25.7183	25.9208	25.9994	26.0221	26.1565	26.1705	26.0884	26.4233
sp|Q5SW79|CE170_HUMAN Centrosomal protein of 170 kDa OS=Homo sapiens OX=9606 GN=CEP170 PE=1 SV=1;tr|H0Y2V6|H0Y2V6_HUMAN Centrosomal protein of 170 kDa (Fragment) OS=Homo sapiens OX=9606 GN=CEP170 PE=1 SV=1	Centrosomal protein of 170 kDa	CEP170		0.153044	0.0634017		0.551686	0.281496	+	1.88668	0.284513	25	25	25	22.3	22.3	22.3	175.29	0	111.03	2588000000	149	Q5SW79;H0Y2V6;H0Y4T4;E5RJT5;E5RFU8;E7EWM2;E7EMW0;Q96L14;H0YB66;E5RIH6;E5RGW7;E5RG47	Q5SW79;H0Y2V6	2331	26.407	26.5676	26.668	26.3303	25.6356	26.404	26.1171	26.6902	26.7182	26.7445	26.8429	26.8054	26.248	26.8517	26.9054	26.8521
tr|A0A0C4DGS9|A0A0C4DGS9_HUMAN Choline/ethanolaminephosphotransferase 1 OS=Homo sapiens OX=9606 GN=CEPT1 PE=1 SV=1;sp|Q9Y6K0|CEPT1_HUMAN Choline/ethanolaminephosphotransferase 1 OS=Homo sapiens OX=9606 GN=CEPT1 PE=1 SV=1	Choline/ethanolaminephosphotransferase 1	CEPT1	+	1.52621	1.68209	+	2.38528	1.62366		0.10415	0.167339	2	2	2	7.9	7.9	7.9	31.293	0	3.9502	1200800000	31	A0A0C4DGS9;Q9Y6K0	A0A0C4DGS9;Q9Y6K0	174	24.2278	25.2496	24.4369	25.3994	23.1738	22.6257	23.3984	23.6211	25.7344	23.4859	25.5534	25.2093	23.6959	23.8658	23.1256	22.5673
sp|Q96G23|CERS2_HUMAN Ceramide synthase 2 OS=Homo sapiens OX=9606 GN=CERS2 PE=1 SV=1;tr|Q5SZE3|Q5SZE3_HUMAN Ceramide synthase 2 (Fragment) OS=Homo sapiens OX=9606 GN=CERS2 PE=1 SV=1;tr|H0YKH6|H0YKH6_HUMAN Ceramide synthase 2 (Fragment) OS=Homo sapiens OX=9	Ceramide synthase 2	CERS2	+	1.68981	0.730587	+	2.64878	0.715014		0.152309	0.0703826	14	14	14	22.4	22.4	22.4	44.876	0	159.72	16298000000	181	Q96G23;Q5SZE3;H0YKH6;Q5SZE4;Q5SZE1;H0YNU7;Q5SZE2;H0YLQ6	Q96G23;Q5SZE3;H0YKH6;Q5SZE4;Q5SZE1;H0YNU7;Q5SZE2	2763	29.5647	29.2478	29.5183	29.6096	28.5253	28.9187	29.0066	28.6298	29.9289	29.3541	29.6939	29.2452	28.6722	29.3389	28.7043	28.5842
sp|P23528|COF1_HUMAN Cofilin-1 OS=Homo sapiens OX=9606 GN=CFL1 PE=1 SV=3;tr|G3V1A4|G3V1A4_HUMAN Cofilin 1 (Non-muscle), isoform CRA_a OS=Homo sapiens OX=9606 GN=CFL1 PE=1 SV=1;tr|E9PP50|E9PP50_HUMAN Cofilin-1 (Fragment) OS=Homo sapiens OX=9606 GN=CFL1 PE=1	Cofilin-1	CFL1		0.436365	1.18836		1.19016	2.2976		0.260182	-0.805003	7	7	7	49.4	49.4	49.4	18.502	0	151.95	1432900000	25	P23528;G3V1A4;E9PP50;E9PK25;E9PQB7;E9PLJ3;E9PS23;Q9Y281	P23528;G3V1A4;E9PP50;E9PK25;E9PQB7;E9PLJ3;E9PS23	1641	28.5701	24.8537	24.9837	26.2687	22.7137	23.4065	24.127	25.2388	23.9754	28.0912	24.976	24.4136	26.5005	23.369	23.1796	23.6538
sp|O14646|CHD1_HUMAN Chromodomain-helicase-DNA-binding protein 1 OS=Homo sapiens OX=9606 GN=CHD1 PE=1 SV=2	Chromodomain-helicase-DNA-binding protein 1	CHD1	+	1.45464	-0.157158	+	1.75871	-0.412481		0.77057	-0.160611	42	41	32	27.9	27.4	23.7	196.69	0	230.99	13888000000	335	O14646;H0Y8V4;A0A087WVF4	O14646	1186	29.0489	29.0935	28.8004	28.6863	29.4971	29.2692	29.3907	29.1221	28.7928	28.756	28.7835	28.6544	28.9046	29.0403	28.8458	28.8247
sp|O14647|CHD2_HUMAN Chromodomain-helicase-DNA-binding protein 2 OS=Homo sapiens OX=9606 GN=CHD2 PE=1 SV=2;tr|A0A1B0GTU9|A0A1B0GTU9_HUMAN Chromodomain-helicase-DNA-binding protein 2 (Fragment) OS=Homo sapiens OX=9606 GN=CHD2 PE=1 SV=1	Chromodomain-helicase-DNA-binding protein 2	CHD2		0.724788	0.290651		0.338734	-0.102884		0.345875	-0.157217	40	30	27	22.4	17.9	15.4	211.34	0	116.98	7328700000	175	O14647;A0A1B0GTU9;A0A0D9SGK0;A0A1B0GU59;A0A0D9SF92;A0A0D9SFA3;A0A0D9SEP7;A0A1B0GTM9;A0A0D9SFI3	O14647;A0A1B0GTU9	1187	28.3692	28.307	27.9996	28.0442	28.4531	28.394	28.2388	28.0458	28.3999	27.5745	28.1208	27.996	27.9809	27.7517	27.5317	27.6642
tr|A0A2R8Y5J0|A0A2R8Y5J0_HUMAN Chromodomain-helicase-DNA-binding protein 4 OS=Homo sapiens OX=9606 GN=CHD4 PE=1 SV=1;tr|F5GWX5|F5GWX5_HUMAN Chromodomain-helicase-DNA-binding protein 4 OS=Homo sapiens OX=9606 GN=CHD4 PE=1 SV=1;sp|Q14839|CHD4_HUMAN Chromodom	Chromodomain-helicase-DNA-binding protein 4	CHD4		0.244505	0.110409	+	2.23703	0.566368	+	2.63385	-0.749488	30	30	26	18.8	18.8	16.2	215.72	0	160.69	4019400000	182	A0A2R8Y5J0;F5GWX5;Q14839;A0A0C4DGG9;A0A2R8Y521;A0A2R8Y425;A0A2R8Y212;A0A2R8YFD8;A0A2U3TZM0;A0A2R8YFK9;A0A2R8Y8C1;A0A2R8YDJ9;A0A2R8YER1;A0A2R8Y445;A0A2R8Y4X2;A0A2R8YD40;A0A2R8YDW2;A0A2R8Y5Z7;A0A2R8Y7I0;A0A2R8Y685;A0A2R8Y7M9;A0A2R8Y8B3;A0A2R8Y5M9;A0A2R8YE38;F5H6N4;Q8TDI0;K7EMY3;A0A2R8Y6G9;F2Z2R5;H7C0J3;H7C3H7;I3L229;A0A2R8Y795	A0A2R8Y5J0;F5GWX5;Q14839;A0A0C4DGG9;A0A2R8Y521;A0A2R8Y425;A0A2R8Y212;A0A2R8YFD8;A0A2U3TZM0;A0A2R8YFK9;A0A2R8Y8C1;A0A2R8YDJ9;A0A2R8YER1;A0A2R8Y445;A0A2R8Y4X2;A0A2R8YD40;A0A2R8YDW2;A0A2R8Y5Z7;A0A2R8Y7I0	167	27.9047	27.434	27.7638	27.9557	27.0055	27.3187	27.2225	27.2459	26.9513	26.8157	27.0467	27.2465	26.4288	27.0119	27.091	27.0868
tr|H0YJG4|H0YJG4_HUMAN Chromodomain-helicase-DNA-binding protein 8 (Fragment) OS=Homo sapiens OX=9606 GN=CHD8 PE=1 SV=2		CHD8		0.790381	1.52729	+	4.24868	2.52852		0.303502	-0.682239	136	2	2	48.8	1.3	1.3	207.68	0	24.539	2441900000	49	H0YJG4;H0YJA4;A0A2R8YFI9;C9JFU2;H7C294;A0A087WU44	H0YJG4	982	26.4553	26.134	26.4141	26.229	23.6956	23.2864	23.6981	24.4381	22.8112	26.5096	26.4143	26.7682	24.3478	24.4592	23.7307	23.8565
sp|Q9HCK8|CHD8_HUMAN Chromodomain-helicase-DNA-binding protein 8 OS=Homo sapiens OX=9606 GN=CHD8 PE=1 SV=5;tr|A0A2R8Y840|A0A2R8Y840_HUMAN Chromodomain-helicase-DNA-binding protein 8 (Fragment) OS=Homo sapiens OX=9606 GN=CHD8 PE=1 SV=1	Chromodomain-helicase-DNA-binding protein 8	CHD8		1.22053	-0.112417	+	2.1294	-0.208681		0.178528	0.0239372	184	184	50	51.6	51.6	18.2	290.52	0	323.31	749990000000	3587	Q9HCK8;A0A2R8Y840;A0A2R8Y4P3;A0A2R8Y808;A0A2R8YFT4;G3V2T9;G3V303	Q9HCK8;A0A2R8Y840	2989	34.5357	34.6472	34.6274	34.7136	34.7583	34.8193	34.9399	34.8411	34.5735	34.6138	34.6968	34.7355	34.6977	34.8463	34.7814	34.7439
tr|J3QK89|J3QK89_HUMAN Calcium homeostasis endoplasmic reticulum protein OS=Homo sapiens OX=9606 GN=CHERP PE=1 SV=1;sp|Q8IWX8|CHERP_HUMAN Calcium homeostasis endoplasmic reticulum protein OS=Homo sapiens OX=9606 GN=CHERP PE=1 SV=3	Calcium homeostasis endoplasmic reticulum protein	CHERP	+	2.03354	-0.169694	+	1.75062	-0.407581		0.219469	-0.0610495	29	29	29	29.7	29.7	29.7	104.93	0	323.31	39503000000	431	J3QK89;Q8IWX8	J3QK89;Q8IWX8	1092	30.0845	30.5234	30.5649	30.4022	30.8498	30.6684	30.955	30.7321	30.2607	30.3531	30.3628	30.3543	30.5305	30.4042	30.5844	30.4906
tr|E9PPA0|E9PPA0_HUMAN Chitinase domain-containing protein 1 (Fragment) OS=Homo sapiens OX=9606 GN=CHID1 PE=1 SV=1;sp|Q9BWS9|CHID1_HUMAN Chitinase domain-containing protein 1 OS=Homo sapiens OX=9606 GN=CHID1 PE=1 SV=1;tr|E9PI70|E9PI70_HUMAN Chitinase domai	Chitinase domain-containing protein 1	CHID1		0.1851	0.298926		0.385298	-0.511165		0.0814479	-0.131311	3	3	3	14.7	14.7	14.7	25.073	0	4.6418	347300000	16	E9PPA0;Q9BWS9;E9PI70;E9PIP0;E9PRL3;E9PPH0;E9PKF1;H0YC89	E9PPA0;Q9BWS9;E9PI70;E9PIP0;E9PRL3;E9PPH0	813	22.7175	23.903	23.909	25.3149	25.1225	24.1472	24.4908	24.1286	23.148	24.0367	24.2394	23.8951	23.4282	24.0802	21.947	24.6682
tr|F8VXK3|F8VXK3_HUMAN Carbohydrate sulfotransferase (Fragment) OS=Homo sapiens OX=9606 GN=CHST11 PE=1 SV=1;sp|Q9NPF2|CHSTB_HUMAN Carbohydrate sulfotransferase 11 OS=Homo sapiens OX=9606 GN=CHST11 PE=1 SV=1	Carbohydrate sulfotransferase 11	CHST11	+	4.56971	-2.80092	+	1.95466	-1.59285		NaN	0	6	6	6	49.4	49.4	49.4	18.469	0	20.569	830150000	27	F8VXK3;Q9NPF2	F8VXK3;Q9NPF2	870	23.7254	23.6473	23.7111	22.9725	25.4874	23.9278	25.3126	25.6999	23.2346	23.0422	22.3011	22.4184	25.6094	25.7195	25.5595	25.3115
sp|Q7LGC8|CHST3_HUMAN Carbohydrate sulfotransferase 3 OS=Homo sapiens OX=9606 GN=CHST3 PE=1 SV=3	Carbohydrate sulfotransferase 3	CHST3	+	2.1387	-0.570531	+	1.48029	-2.06173	+	1.74632	2.404	10	10	10	25.1	25.1	25.1	54.705	0	233.93	3546800000	90	Q7LGC8;O43916	Q7LGC8	2455	23.3144	26.1317	25.8303	23.5305	26.5943	27.0138	26.6414	26.8042	27.0165	27.0035	27.1948	27.2081	27.2815	27.7901	27.8424	27.7909
sp|Q969X6|UTP4_HUMAN U3 small nucleolar RNA-associated protein 4 homolog OS=Homo sapiens OX=9606 GN=UTP4 PE=1 SV=1;tr|H3BSH7|H3BSH7_HUMAN U3 small nucleolar RNA-associated protein 4 homolog (Fragment) OS=Homo sapiens OX=9606 GN=UTP4 PE=1 SV=1;tr|A0A0J9YWM9	Cirhin	CIRH1A		0.286573	0.105722		0.01733	0.00657368		0.576917	-0.208719	23	23	23	38.2	38.2	38.2	76.889	0	323.31	15959000000	338	Q969X6;H3BSH7;A0A0J9YWM9;A0A0J9YXV4;A0A0J9YWK2;H3BRM8;H3BPD7;J3KSI1;I3L4T9;J3KTR0;A0A0J9YX18;J3KSE6;A0A0J9YXZ9	Q969X6;H3BSH7;A0A0J9YWM9	2727	29.5369	29.3347	29.4028	29.0629	29.4159	29.0924	29.4511	29.3515	28.7396	29.3748	29.1398	29.2483	28.8497	29.0089	29.1852	29.0357
sp|Q8N5K1|CISD2_HUMAN CDGSH iron-sulfur domain-containing protein 2 OS=Homo sapiens OX=9606 GN=CISD2 PE=1 SV=1;tr|D6RCF4|D6RCF4_HUMAN CDGSH iron-sulfur domain-containing protein 2 OS=Homo sapiens OX=9606 GN=CISD2 PE=1 SV=1	CDGSH iron-sulfur domain-containing protein 2	CISD2		1.26069	-1.45846		1.10212	-1.21835		NaN	0	3	3	3	22.2	22.2	22.2	15.278	0	5.6555	904610000	19	Q8N5K1;D6RCF4;A0A2R8Y540;I3L1N9	Q8N5K1;D6RCF4	2574	23.9582	24.6123	24.492	24.3725	25.9921	26.3379	26.0626	23.9157	23.7099	24.449	22.4327	23.4731	25.7416	24.0726	24.3293	25.7552
tr|A0A0A0MTM3|A0A0A0MTM3_HUMAN Cbp/p300-interacting transactivator 2 OS=Homo sapiens OX=9606 GN=CITED2 PE=1 SV=1;sp|Q99967|CITE2_HUMAN Cbp/p300-interacting transactivator 2 OS=Homo sapiens OX=9606 GN=CITED2 PE=1 SV=2	Cbp/p300-interacting transactivator 2	CITED2	+	1.7007	-2.70733		0.586645	-1.53851		NaN	0	1	1	1	9.5	9.5	9.5	29.014	0	323.31	3744600000	24	A0A0A0MTM3;Q99967	A0A0A0MTM3;Q99967	137	24.8384	22.9161	25.3204	23.9844	23.7431	24.0081	27.8716	27.5905	23.9315	23.121	23.0231	23.5531	26.8538	27.0624	26.9284	23.6135
sp|Q07065|CKAP4_HUMAN Cytoskeleton-associated protein 4 OS=Homo sapiens OX=9606 GN=CKAP4 PE=1 SV=2	Cytoskeleton-associated protein 4	CKAP4		1.27284	0.172959	+	2.41925	0.313867	+	4.30447	-0.652528	77	77	76	76.4	76.4	76.4	66.022	0	323.31	267830000000	1565	Q07065;H3BUW6;H3BN64;H3BRM1;H3BRF9;Q96K21	Q07065	2056	33.7315	33.6598	33.7956	33.6611	33.5096	33.3141	33.494	33.2748	33.0645	32.9209	33.1878	33.0645	33.0197	32.8281	32.8123	32.8858
sp|Q14008|CKAP5_HUMAN Cytoskeleton-associated protein 5 OS=Homo sapiens OX=9606 GN=CKAP5 PE=1 SV=3	Cytoskeleton-associated protein 5	CKAP5	+	2.66007	-0.438787	+	2.01944	-0.251704		0.438652	0.0801187	98	98	98	42.6	42.6	42.6	225.49	0	323.31	42080000000	819	Q14008;H0YDX5;E9PQH5;H0YCF6;H0YEK7	Q14008	2148	30.2766	30.4298	30.4015	30.3524	30.5619	30.7908	30.5447	30.5697	30.5468	30.2393	30.4329	30.5617	30.8544	30.7773	30.9401	30.9642
sp|Q7Z460|CLAP1_HUMAN CLIP-associating protein 1 OS=Homo sapiens OX=9606 GN=CLASP1 PE=1 SV=1;tr|F8WA11|F8WA11_HUMAN CLIP-associating protein 1 OS=Homo sapiens OX=9606 GN=CLASP1 PE=1 SV=2;tr|H0Y5T1|H0Y5T1_HUMAN CLIP-associating protein 1 (Fragment) OS=Homo	CLIP-associating protein 1	CLASP1	+	4.59343	-1.71141	+	3.24295	-1.59092		0.539179	0.276829	56	56	52	37.3	37.3	35.3	169.45	0	323.31	10301000000	378	Q7Z460;F8WA11;H0Y5T1;C9J151;C9JP76	Q7Z460;F8WA11;H0Y5T1	2472	26.8808	27.6338	26.8394	27.6357	28.6382	28.9857	28.7451	28.9842	27.5346	27.2936	27.6093	27.6595	29.2036	29.5954	29.0951	29.0485
tr|E3W994|E3W994_HUMAN CLIP-associating protein 2 OS=Homo sapiens OX=9606 GN=CLASP2 PE=1 SV=2;tr|J3KR49|J3KR49_HUMAN CLIP-associating protein 2 OS=Homo sapiens OX=9606 GN=CLASP2 PE=1 SV=1;sp|O75122|CLAP2_HUMAN CLIP-associating protein 2 OS=Homo sapiens OX=	CLIP-associating protein 2	CLASP2		0.157107	-0.0858288		0.428162	-0.420146		0.500859	0.45805	17	13	13	18.7	16.3	16.3	138.86	0	185.12	941270000	65	E3W994;J3KR49;O75122;A0A0U1RQI6;E7ERI8;E7EW49;H7C5M8;H7C4X8;B3KR06;E7ENG2;C9J668;H7C4I5;D6RBU8	E3W994;J3KR49;O75122;A0A0U1RQI6;E7ERI8;E7EW49	719	23.6479	25.3748	24.6626	25.1397	24.9642	25.4628	24.6054	25.4732	25.6664	24.9725	24.9512	25.067	24.898	25.4068	25.2587	25.4371
sp|Q96S66|CLCC1_HUMAN Chloride channel CLIC-like protein 1 OS=Homo sapiens OX=9606 GN=CLCC1 PE=1 SV=1	Chloride channel CLIC-like protein 1	CLCC1	+	1.57718	-0.54833	+	2.15737	-0.420357		0.91625	-0.276886	11	11	11	30.7	30.7	30.7	62.022	0	323.31	2713500000	69	Q96S66;Q5T1P5	Q96S66	2815	26.2751	26.637	26.5324	26.5411	26.804	27.1061	26.9406	26.8164	26.3035	26.5577	26.0178	25.9992	26.7951	27.1281	26.627	26.5212
sp|Q2KHT3|CL16A_HUMAN Protein CLEC16A OS=Homo sapiens OX=9606 GN=CLEC16A PE=1 SV=2	Protein CLEC16A	CLEC16A		0.245221	-0.3037		0.666965	-1.03991		0.303358	0.543507	3	3	3	2.8	2.8	2.8	117.71	0	4.9089	525640000	17	Q2KHT3	Q2KHT3	2261	24.6064	24.6718	23.3705	21.7345	23.8936	24.7199	25.3486	24.5807	23.9583	23.3742	24.4778	24.7468	24.4044	23.3217	24.951	25.0949
sp|O14967|CLGN_HUMAN Calmegin OS=Homo sapiens OX=9606 GN=CLGN PE=1 SV=1	Calmegin	CLGN		0.694512	-0.17116		0.176405	-0.0603294		0.956388	-0.176349	37	36	36	52.1	50.8	50.8	70.038	0	323.31	36280000000	459	O14967;D6RAZ4	O14967	1200	30.2466	30.1828	30.4258	30.4597	30.2323	30.161	30.5218	30.6413	30.1932	29.9582	30.208	30.2501	30.5383	30.4479	30.1664	30.1416
sp|O00299|CLIC1_HUMAN Chloride intracellular channel protein 1 OS=Homo sapiens OX=9606 GN=CLIC1 PE=1 SV=4	Chloride intracellular channel protein 1	CLIC1		0.935957	1.28727		0.635478	0.381352		0.111802	-0.0930243	6	6	6	36.1	36.1	36.1	26.922	0	64.506	2113700000	48	O00299	O00299	1165	27.4115	26.5592	26.0895	26.5872	26.289	26.5049	26.1929	26.1353	26.489	26.9659	26.5115	26.309	26.2421	25.7536	23.2448	25.8857
sp|P49761|CLK3_HUMAN Dual specificity protein kinase CLK3 OS=Homo sapiens OX=9606 GN=CLK3 PE=1 SV=3	Dual specificity protein kinase CLK3	CLK3		0.420825	-0.284099	+	2.16828	-0.819316		0.131424	0.11413	15	15	15	22.7	22.7	22.7	73.514	0	136.42	5096900000	104	P49761;H3BQG1;H3BUL5;H3BVF8;H3BRW2;H3BRE4;H3BNQ5;H3BNC8;H3BRT8;H3BQR7;H3BV35;H3BRK0	P49761	1837	27.1407	27.0279	26.5633	27.5365	27.9254	27.9544	27.8238	27.8421	26.4541	27.5408	27.1707	27.5592	27.5654	27.7671	27.4809	27.048
sp|Q9HAZ1|CLK4_HUMAN Dual specificity protein kinase CLK4 OS=Homo sapiens OX=9606 GN=CLK4 PE=1 SV=1;tr|B7ZL31|B7ZL31_HUMAN CLK4 protein OS=Homo sapiens OX=9606 GN=CLK4 PE=1 SV=1;tr|A0A087WX74|A0A087WX74_HUMAN Dual-specificity protein kinase CLK4 OS=Homo sa	Dual specificity protein kinase CLK4	CLK4	+	3.06784	0.533585		0.203942	-0.340783		0.5315	0.727565	6	6	5	12.9	12.9	10	57.491	0	13.571	666090000	38	Q9HAZ1;B7ZL31;A0A087WX74;E7ES88	Q9HAZ1;B7ZL31;A0A087WX74	2977	22.4953	25.3704	24.9171	24.4457	24.0961	24.7538	25.0188	24.7229	24.9945	25.024	25.0606	25.0596	24.3361	24.7012	24.583	24.3841
sp|Q9H6B4|CLMP_HUMAN CXADR-like membrane protein OS=Homo sapiens OX=9606 GN=CLMP PE=1 SV=1	CXADR-like membrane protein	CLMP		0.162258	0.0523725		0.571086	-0.331483		0.362695	0.157669	7	7	7	25.5	25.5	25.5	41.28	0	74.099	3607400000	67	Q9H6B4	Q9H6B4	2954	26.4019	27.1402	26.8744	27.2225	27.3183	27.5001	26.6565	27.4902	27.1063	27.0655	27.1262	26.9718	27.0029	26.7016	27.2777	27.0781
tr|A0A024R644|A0A024R644_HUMAN Ceroid-lipofuscinosis neuronal protein 5 OS=Homo sapiens OX=9606 GN=CLN5 PE=1 SV=1;sp|O75503|CLN5_HUMAN Ceroid-lipofuscinosis neuronal protein 5 OS=Homo sapiens OX=9606 GN=CLN5 PE=1 SV=2;tr|A0A087WZY0|A0A087WZY0_HUMAN Ceroid-	Ceroid-lipofuscinosis neuronal protein 5	CLN5		1.10179	-1.13211		0.638992	-0.300672		0.738332	-0.867381	4	4	4	8.6	8.6	8.6	46.339	0	6.7086	1220000000	39	A0A024R644;O75503;A0A087WZY0;A0A1B0GTR6;A0A1B0GWJ7;A0A1C7CYZ2;A0A1B0GTV7;A0A1B0GUE8;A0A1B0GV94;A0A1B0GWI2;A0A1B0GVL0;A0A1B0GU14	A0A024R644;O75503;A0A087WZY0;A0A1B0GTR6;A0A1B0GWJ7;A0A1C7CYZ2;A0A1B0GTV7;A0A1B0GUE8;A0A1B0GV94;A0A1B0GWI2;A0A1B0GVL0	5	24.8338	25.6514	25.4294	25.8214	25.6996	25.5684	25.8317	25.839	25.9694	23.5623	23.9402	24.7945	25.8288	25.6166	25.6972	25.6522
sp|O96005|CLPT1_HUMAN Cleft lip and palate transmembrane protein 1 OS=Homo sapiens OX=9606 GN=CLPTM1 PE=1 SV=1	Cleft lip and palate transmembrane protein 1	CLPTM1	+	2.65743	-0.60281		0.494008	-0.0781965		0.862478	-0.185503	11	11	11	18.4	18.4	18.4	76.096	0	48.374	5425700000	94	O96005;K7EQQ1;K7EJ16	O96005	1391	27.4199	27.3729	27.4927	27.5568	27.3611	27.5897	27.5819	27.6223	27.433	27.034	27.1856	27.4477	27.7779	27.894	27.7925	28.0471
sp|Q96KA5|CLP1L_HUMAN Cleft lip and palate transmembrane protein 1-like protein OS=Homo sapiens OX=9606 GN=CLPTM1L PE=1 SV=1;tr|G5E9Z2|G5E9Z2_HUMAN Cisplatin resistance related protein CRR9p, isoform CRA_c OS=Homo sapiens OX=9606 GN=CLPTM1L PE=1 SV=1	Cleft lip and palate transmembrane protein 1-like protein	CLPTM1L		0.40083	-0.172403		0.528139	-0.120049		0.102072	0.0592694	10	10	10	23.8	23.8	23.8	62.228	0	146.32	4925200000	89	Q96KA5;G5E9Z2	Q96KA5;G5E9Z2	2786	27.5833	27.0977	27.2787	27.198	27.3888	27.4221	27.4116	27.4154	27.4405	27.2461	26.9092	27.799	27.5873	27.5538	27.4249	27.5185
tr|A0A087WVQ6|A0A087WVQ6_HUMAN Clathrin heavy chain OS=Homo sapiens OX=9606 GN=CLTC PE=1 SV=1;sp|Q00610|CLH1_HUMAN Clathrin heavy chain 1 OS=Homo sapiens OX=9606 GN=CLTC PE=1 SV=5	Clathrin heavy chain;Clathrin heavy chain 1	CLTC	+	4.37112	-0.342619	+	4.0206	-0.232007		0.09852	-0.00814724	89	89	89	48.9	48.9	48.9	192.06	0	323.31	184410000000	1398	A0A087WVQ6;Q00610;J3KS13;P53675;A0A087WX41;K7EJJ5;J3KSQ2;J3KRF5;J3QL20;F5H5N6;A0A087WV74;A0A087WXH4	A0A087WVQ6;Q00610	41	32.6063	32.5751	32.6093	32.5428	32.757	32.8476	32.8281	32.8289	32.6242	32.5146	32.5497	32.6124	32.8944	32.9755	32.9073	32.8942
tr|I3L2B0|I3L2B0_HUMAN Clustered mitochondria protein homolog OS=Homo sapiens OX=9606 GN=CLUH PE=1 SV=3;tr|A0A494C0R8|A0A494C0R8_HUMAN Clustered mitochondria protein homolog OS=Homo sapiens OX=9606 GN=CLUH PE=1 SV=1;tr|K7EIG1|K7EIG1_HUMAN Clustered mitocho	Clustered mitochondria protein homolog	CLUH		0.57474	0.765611		0.170979	0.0322237		0.699308	0.232862	15	15	15	18.3	18.3	18.3	144.67	0	98.588	2389600000	56	I3L2B0;A0A494C0R8;K7EIG1;O75153;I3L318	I3L2B0;A0A494C0R8;K7EIG1;O75153	364	26.5331	26.7631	26.4575	26.5296	26.4507	26.5898	26.5641	26.5497	26.4368	27.1567	26.8373	26.7839	24.2427	26.8495	26.3637	26.6964
sp|Q9NX76|CKLF6_HUMAN CKLF-like MARVEL transmembrane domain-containing protein 6 OS=Homo sapiens OX=9606 GN=CMTM6 PE=1 SV=1	CKLF-like MARVEL transmembrane domain-containing protein 6	CMTM6		0.591351	0.349458		0.139626	-0.0477362		1.15604	0.234401	5	5	5	25.1	25.1	25.1	20.419	0	15.91	551210000	36	Q9NX76	Q9NX76	3067	24.374	24.2092	24.1904	24.2656	24.2577	24.6429	24.2768	24.0528	24.6625	24.6626	24.294	24.3576	24.5652	24.5791	23.9229	23.5117
sp|Q8IYT2|CMTR2_HUMAN Cap-specific mRNA (nucleoside-2-O-)-methyltransferase 2 OS=Homo sapiens OX=9606 GN=CMTR2 PE=1 SV=2	Cap-specific mRNA (nucleoside-2-O-)-methyltransferase 2	CMTR2	+	2.2155	-1.68433	+	1.67077	-1.684		NaN	0	6	6	6	6.5	6.5	6.5	88.119	0	6.9332	684970000	20	Q8IYT2	Q8IYT2	2543	23.5452	23.7961	22.7019	23.4956	25.5639	25.48	23.6002	25.6307	24.315	24.2311	24.0263	22.9743	24.7839	25.869	25.7617	25.8693
sp|Q96KP4|CNDP2_HUMAN Cytosolic non-specific dipeptidase OS=Homo sapiens OX=9606 GN=CNDP2 PE=1 SV=2;tr|J3KSV5|J3KSV5_HUMAN Cytosolic non-specific dipeptidase (Fragment) OS=Homo sapiens OX=9606 GN=CNDP2 PE=1 SV=1;tr|A0A087WYZ1|A0A087WYZ1_HUMAN Cytosolic non	Cytosolic non-specific dipeptidase	CNDP2		0.121132	-0.103099		0.084095	-0.137453		0.792745	-0.319756	5	5	5	18.1	18.1	18.1	52.878	0	26.804	308850000	24	Q96KP4;J3KSV5;A0A087WYZ1;J3QKT2;J3QQN6;J3QR27;J3QLU1;A0A087WVS2;J3QKQ0;J3QRD0;J3QL02;J3KSS4;J3KRD5;J3QRP4;J3QRA8;J3QRH4	Q96KP4;J3KSV5;A0A087WYZ1;J3QKT2	2789	24.2122	24.4186	23.7157	23.7944	24.6361	22.5759	24.2635	25.2152	23.7315	23.9317	23.7838	23.4148	24.1975	22.9665	24.2649	23.8452
sp|Q8N9A8|NEPR1_HUMAN Nuclear envelope phosphatase-regulatory subunit 1 OS=Homo sapiens OX=9606 GN=CNEP1R1 PE=1 SV=1;tr|H3BN40|H3BN40_HUMAN Nuclear envelope phosphatase-regulatory subunit 1 OS=Homo sapiens OX=9606 GN=CNEP1R1 PE=1 SV=1	Nuclear envelope phosphatase-regulatory subunit 1	CNEP1R1	+	4.47178	2.36836	+	2.09553	1.64622		0.651544	-0.168857	5	5	5	28.8	28.8	28.8	14.267	0	108.82	1463900000	27	Q8N9A8;H3BN40;H3BUT5;H3BMF1	Q8N9A8;H3BN40	2584	26.0703	26.3137	26.4045	26.5674	24.4864	25.7513	23.773	24.7603	26.2348	26.0957	26.3271	26.0229	24.0265	23.7465	24.1825	23.2515
sp|A5YKK6|CNOT1_HUMAN CCR4-NOT transcription complex subunit 1 OS=Homo sapiens OX=9606 GN=CNOT1 PE=1 SV=2	CCR4-NOT transcription complex subunit 1	CNOT1	+	3.68373	-1.30402	+	5.50191	-1.2783		0.0730846	-0.0319109	71	71	65	33.6	33.6	29.6	266.94	0	323.31	28632000000	540	A5YKK6;H3BVC9;H3BNB1;H3BR89;H3BMH0;H3BTH2;H3BT18;H3BU44	A5YKK6	421	29.1183	29.2881	29.1013	29.4064	30.511	30.5057	30.4406	30.57	29.3685	28.8154	29.1721	29.4304	30.453	30.7023	30.2896	30.5576
sp|Q9UKZ1|CNO11_HUMAN CCR4-NOT transcription complex subunit 11 OS=Homo sapiens OX=9606 GN=CNOT11 PE=1 SV=1	CCR4-NOT transcription complex subunit 11	CNOT11	+	2.94754	-1.67069	+	1.75724	-1.30208		NaN	0	7	7	7	14.5	14.5	14.5	55.215	0	144.05	1174200000	55	Q9UKZ1;H7C0C7	Q9UKZ1	3181	25.0062	24.6728	23.4566	23.5295	25.4461	25.3923	25.3672	25.6677	23.1642	23.4826	23.9476	24.3756	25.3984	25.7263	25.2751	25.2529
sp|P09543|CN37_HUMAN 2,3-cyclic-nucleotide 3-phosphodiesterase OS=Homo sapiens OX=9606 GN=CNP PE=1 SV=2	2,3-cyclic-nucleotide 3-phosphodiesterase	CNP	+	2.01099	1.60285	+	2.89417	2.13847		0.632403	-0.21384	10	10	10	27.8	27.8	27.8	47.578	0	13.112	1103600000	36	P09543;K7ERC4;K7EN66;C9K0L8;K7ERZ0	P09543	1496	26.1634	26.0616	26.6641	26.1846	24.7658	23.525	23.5191	24.71	26.1086	26.1495	26.1695	25.7907	24.0086	24.031	25.7131	24.0543
sp|Q6PJW8|CNST_HUMAN Consortin OS=Homo sapiens OX=9606 GN=CNST PE=1 SV=3	Consortin	CNST		0.31285	0.277907		1.22092	-0.509166		NaN	0	5	5	5	9.4	9.4	9.4	79.596	0	9.5706	182900000	24	Q6PJW8	Q6PJW8	2407	23.5426	23.0212	22.7591	23.5305	23.7172	23.9727	23.7367	23.4635	24.3334	24.2144	23.3729	23.6801	24.3883	22.9347	23.5068	23.6595
sp|P78357|CNTP1_HUMAN Contactin-associated protein 1 OS=Homo sapiens OX=9606 GN=CNTNAP1 PE=1 SV=1	Contactin-associated protein 1	CNTNAP1		0.555824	-0.177367		0.44909	-0.102182		0.814031	-0.264896	13	13	13	10.8	10.8	10.8	156.26	0	45.544	3747700000	111	P78357;K7EMM9	P78357	2002	26.929	27.2816	27.346	27.1195	27.3371	27.2599	27.3307	27.1572	27.1443	26.5372	27.0418	26.8933	27.0834	27.2642	26.9466	27.0318
tr|A6NC89|A6NC89_HUMAN Contactin-associated protein-like 3 OS=Homo sapiens OX=9606 GN=CNTNAP3 PE=1 SV=2;tr|A0A087X119|A0A087X119_HUMAN Contactin-associated protein-like 3B OS=Homo sapiens OX=9606 GN=CNTNAP3B PE=4 SV=1;sp|Q9BZ76|CNTP3_HUMAN Contactin-associ	Contactin-associated protein-like 3;Contactin-associated protein-like 3B	CNTNAP3;CNTNAP3B	+	1.76829	-0.794488		0.297795	0.231252		NaN	0	4	4	4	4.5	4.5	4.5	132.15	0	10.019	271030000	17	A6NC89;A0A087X119;Q9BZ76;Q96NU0;A0A087WZ03;B1AMA2;A0A087X0T4;A0A2P0CT92;A0A1B0GTE1;F2Z2X6;F2Z2X5;A0A087WUG9;B1AM99;A0A087WXL9	A6NC89;A0A087X119;Q9BZ76;Q96NU0;A0A087WZ03;B1AMA2	76	23.2136	24.4986	23.7525	24.4485	23.7172	24.0389	23.513	23.7189	23.1511	24.2935	23.5816	23.6137	24.5855	24.4536	24.3045	24.4743
sp|P83436|COG7_HUMAN Conserved oligomeric Golgi complex subunit 7 OS=Homo sapiens OX=9606 GN=COG7 PE=1 SV=1	Conserved oligomeric Golgi complex subunit 7	COG7		0.112874	0.0937672		0.433145	-0.365639		NaN	0	6	6	6	13.2	13.2	13.2	86.343	0	19.365	264220000	11	P83436	P83436	2014	23.8501	23.7544	24.616	24.1411	24.1413	24.4783	23.8579	25.3467	24.5309	23.843	24.0735	23.5537	23.6239	24.5014	23.4808	24.0199
tr|B4DYU2|B4DYU2_HUMAN Conserved oligomeric Golgi complex subunit 8 OS=Homo sapiens OX=9606 GN=COG8 PE=1 SV=1;sp|Q96MW5|COG8_HUMAN Conserved oligomeric Golgi complex subunit 8 OS=Homo sapiens OX=9606 GN=COG8 PE=1 SV=2;tr|H3BSH5|H3BSH5_HUMAN Conserved oligo	Conserved oligomeric Golgi complex subunit 8	COG8	+	1.64835	-1.48727		0.583987	-0.451382		0.448894	-0.576306	6	6	6	12.4	12.4	12.4	71.208	0	8.2974	729240000	36	B4DYU2;Q96MW5;H3BSH5;H3BQV3;A0A087X1T3;H3BMQ9;J3QRV3	B4DYU2;Q96MW5;H3BSH5;H3BQV3;A0A087X1T3	507	24.115	24.8456	23.7437	25.263	24.6588	25.0529	25.1972	24.8638	24.0381	24.7844	22.6139	24.2257	25.177	25.1399	25.8068	25.4874
sp|P21964|COMT_HUMAN Catechol O-methyltransferase OS=Homo sapiens OX=9606 GN=COMT PE=1 SV=2;tr|E7EMS6|E7EMS6_HUMAN Catechol O-methyltransferase (Fragment) OS=Homo sapiens OX=9606 GN=COMT PE=1 SV=1;tr|E7EUU8|E7EUU8_HUMAN Catechol O-methyltransferase OS=Homo	Catechol O-methyltransferase	COMT	+	2.86826	-1.38496	+	2.52601	-1.02689		0.501502	-0.315807	19	19	19	30.3	30.3	30.3	30.037	0	237.79	48451000000	369	P21964;E7EMS6;E7EUU8;H7BZ45;F8WBW9	P21964;E7EMS6;E7EUU8;H7BZ45	1624	29.6984	30.7111	30.0431	30.0471	31.2054	31.0741	31.1575	31.1705	29.41	30.3454	29.7097	29.7714	31.1229	31.6244	30.9261	31.103
sp|P53621|COPA_HUMAN Coatomer subunit alpha OS=Homo sapiens OX=9606 GN=COPA PE=1 SV=2;tr|A0A3B3IT15|A0A3B3IT15_HUMAN Coatomer subunit alpha OS=Homo sapiens OX=9606 GN=COPA PE=1 SV=1;tr|A0A3B3IS84|A0A3B3IS84_HUMAN Coatomer subunit alpha OS=Homo sapiens OX=9	Coatomer subunit alpha;Xenin;Proxenin	COPA	+	1.38151	0.102199	+	1.52887	0.17226		0.777485	0.0825634	42	42	3	32.4	32.4	2.9	138.34	0	323.31	20960000000	375	P53621;A0A3B3IT15;A0A3B3IS84;A0A3B3IU89;A0A3B3ITV3;A0A3B3ISK1;A0A3B3IS23;A0A3B3ITX2	P53621;A0A3B3IT15;A0A3B3IS84;A0A3B3IU89	1887	29.6376	29.5243	29.712	29.6919	29.5251	29.5038	29.3389	29.509	29.7561	29.7643	29.745	29.6306	29.5675	29.64	29.601	29.6788
sp|P53618|COPB_HUMAN Coatomer subunit beta OS=Homo sapiens OX=9606 GN=COPB1 PE=1 SV=3	Coatomer subunit beta	COPB1	+	6.07484	-1.18876	+	3.37906	-1.05548		0.165406	0.0580659	51	51	51	42.3	42.3	42.3	107.14	0	323.31	92880000000	800	P53618;E9PP73;E9PP63;E9PKQ1	P53618	1886	30.5504	31.086	31.0536	31.0371	32.066	32.1632	31.802	31.9178	31.0966	30.9803	30.874	31.0085	32.25	32.0864	32.2081	32.1699
sp|P35606|COPB2_HUMAN Coatomer subunit beta OS=Homo sapiens OX=9606 GN=COPB2 PE=1 SV=2	Coatomer subunit beta	COPB2		0.859937	-0.41697		1.01762	0.541618	+	1.43269	-0.844026	12	12	12	19.3	19.3	19.3	102.49	0	71.128	1146200000	49	P35606;H0YAC7;H0Y938;D6RBZ7;D6RCL6;D6RBG7;D6RBT6;D6R997	P35606	1740	26.3699	25.3326	25.6134	26.0465	25.3827	25.1865	24.9579	25.6686	24.73	25.3529	25.3776	24.5256	25.1196	25.6594	25.4287	25.4463
sp|Q9Y678|COPG1_HUMAN Coatomer subunit gamma-1 OS=Homo sapiens OX=9606 GN=COPG1 PE=1 SV=1	Coatomer subunit gamma-1	COPG1	+	1.76585	-0.240979		0.428156	0.132034		0.298942	-0.0502543	29	29	27	36.4	36.4	34.1	97.717	0	265.23	11998000000	271	Q9Y678;H0Y8X7;D6RG17	Q9Y678	3281	28.7602	28.9119	28.8613	28.6703	28.5301	28.9223	28.3866	28.8366	28.6156	28.7944	28.8132	28.7795	28.9417	29.1583	28.8921	28.9745
sp|Q9UNS2|CSN3_HUMAN COP9 signalosome complex subunit 3 OS=Homo sapiens OX=9606 GN=COPS3 PE=1 SV=3;tr|H7C3P9|H7C3P9_HUMAN COP9 signalosome complex subunit 3 OS=Homo sapiens OX=9606 GN=COPS3 PE=1 SV=2	COP9 signalosome complex subunit 3	COPS3	+	2.14344	-0.945091		1.29482	-0.641984		0.463233	-0.321261	16	16	16	43.3	43.3	43.3	47.873	0	323.31	5462200000	106	Q9UNS2;H7C3P9;C9JLV5;K7ELN6;K7ES36	Q9UNS2;H7C3P9	3202	26.696	27.5919	26.9942	27.7668	27.8278	27.7161	28.0109	28.062	27.1119	27.1465	26.3806	27.1249	27.4855	28.1079	27.8576	28.0933
tr|F8VVA7|F8VVA7_HUMAN Coatomer subunit zeta OS=Homo sapiens OX=9606 GN=COPZ1 PE=1 SV=1;sp|P61923|COPZ1_HUMAN Coatomer subunit zeta-1 OS=Homo sapiens OX=9606 GN=COPZ1 PE=1 SV=1;tr|F8VXB1|F8VXB1_HUMAN Coatomer subunit zeta (Fragment) OS=Homo sapiens OX=9606	Coatomer subunit zeta-1	COPZ1	+	3.47785	-0.462921	+	2.03004	-0.36795		1.16573	0.168317	7	7	7	34.8	34.8	34.8	22.34	0	122.28	18752000000	128	F8VVA7;P61923;F8VXB1;F8VUC5;F8W156;F8W651;F8VYZ4;F8VXR1;F8VYK5	F8VVA7;P61923;F8VXB1;F8VUC5;F8W156;F8W651;F8VYZ4;F8VXR1	866	29.2104	29.2195	29.2203	28.9453	29.5212	29.6831	29.5236	29.3393	29.2801	29.418	29.2762	29.2944	29.7042	29.9296	29.7015	29.7851
tr|B4E3S0|B4E3S0_HUMAN Coronin OS=Homo sapiens OX=9606 GN=CORO1C PE=1 SV=1;sp|Q9ULV4|COR1C_HUMAN Coronin-1C OS=Homo sapiens OX=9606 GN=CORO1C PE=1 SV=1;tr|H0YHL7|H0YHL7_HUMAN Coronin-1C (Fragment) OS=Homo sapiens OX=9606 GN=CORO1C PE=1 SV=1	Coronin;Coronin-1C	CORO1C	+	2.84028	0.68665		1.04084	0.354876		0.525461	-0.205315	12	12	12	29.8	29.8	29.8	41.603	0	80.278	1552800000	94	B4E3S0;Q9ULV4;H0YHL7;F8VV53;F8W1H8;F8VUX3;F8VSA4;F8VRE9;F8VTT6;F8VVB7	B4E3S0;Q9ULV4;H0YHL7	510	26.6012	26.1579	25.8779	26.1393	26.1115	25.7944	25.7536	25.6972	26.0052	25.9662	26.236	25.7476	25.4643	25.1358	25.3733	25.235
sp|Q7KZN9|COX15_HUMAN Cytochrome c oxidase assembly protein COX15 homolog OS=Homo sapiens OX=9606 GN=COX15 PE=1 SV=1;tr|A0A3B3IRX1|A0A3B3IRX1_HUMAN Uncharacterized protein OS=Homo sapiens OX=9606 PE=4 SV=1	Cytochrome c oxidase assembly protein COX15 homolog	COX15		0.443807	-0.655283		0.179141	-0.438095		0.23633	-0.635046	5	5	5	15.1	15.1	15.1	46.03	0	16.415	875760000	23	Q7KZN9;A0A3B3IRX1	Q7KZN9;A0A3B3IRX1	2443	25.2944	23.502	22.6167	26.7632	25.221	25.0533	25.3304	24.324	25.5183	22.9882	23.2379	23.8918	24.8811	24.2357	25.3282	23.8122
tr|B7ZL88|B7ZL88_HUMAN COX18 protein OS=Homo sapiens OX=9606 GN=COX18 PE=1 SV=1;sp|Q8N8Q8|COX18_HUMAN Cytochrome c oxidase assembly protein COX18, mitochondrial OS=Homo sapiens OX=9606 GN=COX18 PE=1 SV=1	Mitochondrial inner membrane protein COX18	COX18		0.618162	0.346897		0.23052	-0.0615263		0.270733	-0.0954328	6	6	6	18	18	18	37.133	0	13.143	1595100000	42	B7ZL88;Q8N8Q8	B7ZL88;Q8N8Q8	531	26.2297	26.0201	26.1504	26.1804	25.9144	26.2799	26.3181	26.3144	26.3926	26.0288	25.7155	26.062	25.8784	25.812	26.08	25.041
sp|P13073|COX41_HUMAN Cytochrome c oxidase subunit 4 isoform 1, mitochondrial OS=Homo sapiens OX=9606 GN=COX4I1 PE=1 SV=1;tr|H3BN72|H3BN72_HUMAN Cytochrome c oxidase subunit 4 isoform 1, mitochondrial OS=Homo sapiens OX=9606 GN=COX4I1 PE=1 SV=1;tr|H3BNV9|H	Cytochrome c oxidase subunit 4 isoform 1, mitochondrial	COX4I1		1.02673	0.440704	+	1.68096	0.421935		0.0769005	0.0501952	10	10	10	45.6	45.6	45.6	19.576	0	34.867	9389000000	97	P13073;H3BN72;H3BNV9;Q86WV2;H3BPG0;H3BNI5	P13073;H3BN72;H3BNV9;Q86WV2	1544	28.7424	28.5796	28.2256	28.7063	27.9816	28.308	28.1576	28.1188	29.1488	28.6318	28.1721	28.502	28.35	27.9727	28.0747	28.2944
tr|B7Z5J4|B7Z5J4_HUMAN Carboxypeptidase A4 OS=Homo sapiens OX=9606 GN=CPA4 PE=1 SV=1;sp|Q9UI42|CBPA4_HUMAN Carboxypeptidase A4 OS=Homo sapiens OX=9606 GN=CPA4 PE=1 SV=2	Carboxypeptidase A4	CPA4		1.22267	1.72814		0.421232	0.446441		0.412738	0.673097	4	4	4	18	18	18	35.634	0	13.892	326830000	10	B7Z5J4;Q9UI42;C9J3P4;C9J6N7	B7Z5J4;Q9UI42	523	24.9606	25.0962	24.2789	23.3437	23.7541	24.5421	23.4156	24.1818	25.3948	26.1796	25.4173	23.38	22.3144	24.2017	23.9965	22.9465
sp|O75976|CBPD_HUMAN Carboxypeptidase D OS=Homo sapiens OX=9606 GN=CPD PE=1 SV=2	Carboxypeptidase D	CPD		0.626142	-1.28035		1.18365	-0.567132		0.306347	-0.728212	22	22	22	23.7	23.7	23.7	152.93	0	217.71	4105100000	121	O75976;J3QQJ4	O75976	1342	27.0633	27.2396	26.1816	26.9801	27.2137	27.5888	27.5849	27.3458	26.7354	23.2487	27.2157	27.352	27.3625	27.4985	27.5178	27.2944
tr|B7ZLQ8|B7ZLQ8_HUMAN CPEB4 protein OS=Homo sapiens OX=9606 GN=CPEB4 PE=1 SV=1;sp|Q17RY0|CPEB4_HUMAN Cytoplasmic polyadenylation element-binding protein 4 OS=Homo sapiens OX=9606 GN=CPEB4 PE=1 SV=1;tr|A0A590UJI5|A0A590UJI5_HUMAN Cytoplasmic polyadenylatio	Cytoplasmic polyadenylation element-binding protein 4	CPEB4		1.17662	0.235008		0.112059	0.0483074		0.766275	0.265515	24	24	1	32.8	32.8	1.6	77.296	0	298.08	16561000000	246	B7ZLQ8;Q17RY0;A0A590UJI5;E5RFP2;H0YBG1;Q7Z5Q1;Q8NE35;H0Y9D9;A0A590UJN2	B7ZLQ8;Q17RY0;A0A590UJI5;E5RFP2	532	28.8252	29.5754	29.0322	29.2204	29.121	29.0946	29.1459	29.0986	29.6055	29.3283	29.3617	29.4199	29.3257	28.9656	29.1634	29.3206
sp|O75131|CPNE3_HUMAN Copine-3 OS=Homo sapiens OX=9606 GN=CPNE3 PE=1 SV=1;tr|A0A087WYQ3|A0A087WYQ3_HUMAN Copine-3 (Fragment) OS=Homo sapiens OX=9606 GN=CPNE3 PE=1 SV=1;tr|E5RHZ0|E5RHZ0_HUMAN Copine-3 (Fragment) OS=Homo sapiens OX=9606 GN=CPNE3 PE=1 SV=1;tr	Copine-3	CPNE3		0.923331	0.479733		0.884306	0.865762		0.00591736	0.00199223	7	7	7	14.5	14.5	14.5	60.13	0	11.98	1774100000	50	O75131;A0A087WYQ3;E5RHZ0;H0YB26;A0A087WXR6;A0A087WUS8	O75131;A0A087WYQ3;E5RHZ0;H0YB26	1306	26.4247	26.2336	26.2481	26.6351	25.5426	24.1406	26.1398	26.2554	26.4452	26.5313	26.3193	26.2535	25.7036	25.295	26.4585	26.1734
tr|G5E9W3|G5E9W3_HUMAN Cleavage and polyadenylation specific factor 3, 73kDa, isoform CRA_b OS=Homo sapiens OX=9606 GN=CPSF3 PE=1 SV=1;sp|Q9UKF6|CPSF3_HUMAN Cleavage and polyadenylation specificity factor subunit 3 OS=Homo sapiens OX=9606 GN=CPSF3 PE=1 SV=	Cleavage and polyadenylation specificity factor subunit 3	CPSF3		0.637744	0.657899	+	1.64694	0.509928	+	1.63481	-0.481411	10	10	10	19.5	19.5	19.5	73.476	0	25.3	1846100000	42	G5E9W3;Q9UKF6	G5E9W3;Q9UKF6	935	26.7421	26.3492	26.6471	26.8949	26.2645	26.2636	25.7843	26.2812	26.1966	26.479	25.9893	26.0428	26.3791	24.1625	25.9494	25.5851
tr|F5H669|F5H669_HUMAN Cleavage and polyadenylation-specificity factor subunit 7 (Fragment) OS=Homo sapiens OX=9606 GN=CPSF7 PE=1 SV=1;sp|Q8N684|CPSF7_HUMAN Cleavage and polyadenylation specificity factor subunit 7 OS=Homo sapiens OX=9606 GN=CPSF7 PE=1 SV=	Cleavage and polyadenylation specificity factor subunit 7	CPSF7		0.0261666	0.0467682	+	1.77186	-1.18967		0.444105	-0.526447	8	8	8	27.3	27.3	27.3	41.265	0	16.19	629160000	33	F5H669;Q8N684;F5H6M0;F5H047;J3QT54;C9J286;C9J323;C9JM38;F5H5B7;F5H1W4;F5H2K8;F5H6P5;F5H6A8;F5GXA3	F5H669;Q8N684;F5H6M0;F5H047;J3QT54	845	23.6036	24.088	24.3973	25.2095	25.5229	25.5084	25.1825	25.8433	24.9732	23.7256	23.3569	23.137	24.6245	22.4764	23.9798	23.925
sp|P50416|CPT1A_HUMAN Carnitine O-palmitoyltransferase 1, liver isoform OS=Homo sapiens OX=9606 GN=CPT1A PE=1 SV=2	Carnitine O-palmitoyltransferase 1, liver isoform	CPT1A	+	2.55144	-0.447274	+	1.40819	-0.329471		1.28732	0.318518	35	35	35	40.4	40.4	40.4	88.367	0	212.23	24932000000	298	P50416;H3BMD2;H3BUJ0;H3BP22;H3BUV7	P50416	1847	29.1091	29.6122	29.4044	29.5963	29.767	29.6638	29.8772	29.7318	29.8032	29.6966	29.8842	29.612	30.3694	30.2485	30.1005	30.0666
sp|P43155|CACP_HUMAN Carnitine O-acetyltransferase OS=Homo sapiens OX=9606 GN=CRAT PE=1 SV=5	Carnitine O-acetyltransferase	CRAT		1.00814	1.18176	+	2.10651	2.01784		1.07199	-1.12452	9	9	9	17.3	17.3	17.3	70.857	0	14.534	701740000	24	P43155;H0Y4Z7;B7ZBP5;A6PVN3	P43155	1791	25.7467	25.9163	25.8292	25.952	23.9843	23.3931	22.7961	25.1995	23.3281	24.4362	25.5326	25.6492	23.3458	23.0188	23.5896	24.265
sp|Q02930|CREB5_HUMAN Cyclic AMP-responsive element-binding protein 5 OS=Homo sapiens OX=9606 GN=CREB5 PE=1 SV=3	Cyclic AMP-responsive element-binding protein 5	CREB5		1.05217	1.03164	+	4.47031	1.8902		0.360959	-0.421422	21	21	10	17.1	17.1	14.4	56.918	0	323.31	37954000000	407	Q02930;H0YFV2;F5H629;B8ZZU6;K7ELQ4;P17544;P15336	Q02930	2041	30.795	31.0773	31.0799	31.2363	28.8124	29.028	29.4515	29.3358	29.157	31.2097	31.2468	30.8892	29.5425	29.3245	29.656	29.8531
sp|Q96HD1|CREL1_HUMAN Protein disulfide isomerase CRELD1 OS=Homo sapiens OX=9606 GN=CRELD1 PE=1 SV=3;tr|F8WBY3|F8WBY3_HUMAN Protein disulfide isomerase CRELD1 OS=Homo sapiens OX=9606 GN=CRELD1 PE=1 SV=1	Cysteine-rich with EGF-like domain protein 1	CRELD1	+	1.71597	1.55367		1.01864	1.20704		0.119227	0.212371	4	4	4	9.8	9.8	9.8	45.439	0	26.486	1726400000	27	Q96HD1;F8WBY3	Q96HD1;F8WBY3	2768	23.236	25.4163	25.4828	24.7948	23.8444	22.8581	23.1498	24.2494	24.9707	23.7781	25.5579	25.4727	23.4135	23.5286	22.6681	23.9545
sp|Q9NZV1|CRIM1_HUMAN Cysteine-rich motor neuron 1 protein OS=Homo sapiens OX=9606 GN=CRIM1 PE=1 SV=1	Cysteine-rich motor neuron 1 protein;Processed cysteine-rich motor neuron 1 protein	CRIM1	+	3.204	2.80875	+	2.16117	1.44763	+	2.8598	1.2723	3	3	3	2.8	2.8	2.8	113.74	0	41.602	933520000	15	Q9NZV1	Q9NZV1	3095	25.5127	25.5042	25.3556	25.1283	22.9089	24.1048	24.4716	24.2249	27.2008	26.6382	26.5603	26.1906	24.9466	23.3034	23.4258	23.6791
tr|C9J3D7|C9J3D7_HUMAN Peroxisomal carnitine O-octanoyltransferase OS=Homo sapiens OX=9606 GN=CROT PE=1 SV=1;sp|Q9UKG9|OCTC_HUMAN Peroxisomal carnitine O-octanoyltransferase OS=Homo sapiens OX=9606 GN=CROT PE=1 SV=2	Peroxisomal carnitine O-octanoyltransferase	CROT		0.261458	0.295257		1.06191	0.700505		NaN	0	2	2	2	6.1	6.1	6.1	65.883	0	4.1751	121790000	11	C9J3D7;Q9UKG9	C9J3D7;Q9UKG9	553	24.7037	25.2326	24.7594	23.8831	23.3901	24.3159	24.0699	24.0009	23.5128	24.9432	23.0242	24.1402	23.5394	24.1636	23.5774	23.1588
sp|O75390|CISY_HUMAN Citrate synthase, mitochondrial OS=Homo sapiens OX=9606 GN=CS PE=1 SV=2;tr|B4DJV2|B4DJV2_HUMAN Citrate synthase OS=Homo sapiens OX=9606 GN=CS PE=1 SV=1;tr|A0A0C4DGI3|A0A0C4DGI3_HUMAN Citrate synthase OS=Homo sapiens OX=9606 GN=CS PE=1	Citrate synthase, mitochondrial;Citrate synthase	CS	+	2.65926	-0.474487	+	2.95095	-0.386266	+	4.81983	-0.574009	19	19	19	48.5	48.5	48.5	51.712	0	323.31	22738000000	206	O75390;B4DJV2;A0A0C4DGI3;F8VPA1;F8VR34;H0YH82;F8VTT8;H0YIC4;F8W4S1;F8VPF9;F8VRI6;F8W1S4;F8VRP1;F8VX68;F8VU34;F8W0J2;F8VWQ5;F8VX07;F8W031;F8VP03;F8VZK9;F8W642	O75390;B4DJV2;A0A0C4DGI3	491	29.7063	29.6956	29.8145	29.7135	30.0952	30.0714	30.2924	30.016	29.0956	29.2616	29.1264	29.1503	29.6828	29.5165	29.8525	29.48
sp|P55060|XPO2_HUMAN Exportin-2 OS=Homo sapiens OX=9606 GN=CSE1L PE=1 SV=3	Exportin-2	CSE1L	+	3.04786	-0.689457	+	3.40179	-0.664222		0.0611217	-0.019412	44	44	44	35.5	35.5	35.5	110.42	0	323.31	203870000000	934	P55060	P55060	1900	32.3875	32.4064	32.2737	32.4918	33.0614	33.2843	32.9375	32.9331	32.2636	32.147	32.6128	32.4583	32.9321	33.1008	33.1505	33.0562
sp|Q9Y6M4|KC1G3_HUMAN Casein kinase I isoform gamma-3 OS=Homo sapiens OX=9606 GN=CSNK1G3 PE=1 SV=2	Casein kinase I isoform gamma-3	CSNK1G3		0.717211	-1.05457		0.901974	-1.01964		0.0195991	-0.0522428	9	9	2	22.1	22.1	5.1	51.388	0	26.601	1131300000	35	Q9Y6M4;H0YBN6	Q9Y6M4	3290	25.6327	24.1381	23.2206	25.384	25.8104	25.3838	25.4763	25.7834	23.3084	23.3224	25.6419	25.8937	25.8508	25.6637	25.4678	25.4023
sp|P68400|CSK21_HUMAN Casein kinase II subunit alpha OS=Homo sapiens OX=9606 GN=CSNK2A1 PE=1 SV=1;tr|E7EU96|E7EU96_HUMAN Casein kinase II subunit alpha OS=Homo sapiens OX=9606 GN=CSNK2A1 PE=1 SV=1;tr|A0A2R8YD58|A0A2R8YD58_HUMAN Casein kinase II subunit alp	Casein kinase II subunit alpha;Casein kinase II subunit alpha 3	CSNK2A1;CSNK2A3	+	1.87707	0.570984	+	1.60776	0.358259		0.563071	-0.157713	17	17	17	46.8	46.8	46.8	45.143	0	221.94	6454600000	152	P68400;E7EU96;A0A2R8YD58;A0A2R8YF43;A0A2R8Y5A0;Q8NEV1;A0A2R8YFU2;A0A2R8YDP2;A0A2R8Y4D6;A0A2R8Y4H0;V9GYA2;A0A2R8YEW1;A0A087WY74;A0A2R8YDY7;A0A2R8YCK2;A0A2R8Y3W6;A0A2R8Y7T1;A0A2R8YF47;V9GY80;A0A2R8YEL7;A0A2R8Y797;A0A2R8YCC9	P68400;E7EU96;A0A2R8YD58;A0A2R8YF43;A0A2R8Y5A0;Q8NEV1;A0A2R8YFU2;A0A2R8YDP2;A0A2R8Y4D6;A0A2R8Y4H0	306	28.2405	27.9785	28.4072	28.1818	27.8933	27.9354	27.6017	27.9445	27.7588	28.1159	28.1192	28.1832	27.0936	27.6124	27.6949	27.4923
tr|H3BSA1|H3BSA1_HUMAN Casein kinase II subunit alpha (Fragment) OS=Homo sapiens OX=9606 GN=CSNK2A2 PE=1 SV=2;sp|P19784|CSK22_HUMAN Casein kinase II subunit alpha OS=Homo sapiens OX=9606 GN=CSNK2A2 PE=1 SV=1;tr|H3BV19|H3BV19_HUMAN Casein kinase II subuni	Casein kinase II subunit alpha	CSNK2A2	+	1.91616	-1.40846	+	2.14382	-1.66791		0.11066	0.170574	6	6	6	33.5	33.5	33.5	27.025	0	14.507	945350000	30	H3BSA1;P19784;H3BV19;H3BNI9	H3BSA1;P19784;H3BV19	1018	23.5356	23.0075	24.7203	24.6068	25.6101	25.6855	25.5619	25.6844	24.0684	25.2597	23.5508	23.6737	25.4999	25.7314	25.5865	25.3686
tr|Q5SRQ6|Q5SRQ6_HUMAN Casein kinase II subunit beta OS=Homo sapiens OX=9606 GN=CSNK2B PE=1 SV=2;sp|P67870|CSK2B_HUMAN Casein kinase II subunit beta OS=Homo sapiens OX=9606 GN=CSNK2B PE=1 SV=1	Casein kinase II subunit beta	CSNK2B	+	1.87644	-2.04509	+	3.87856	-2.61869		NaN	0	3	3	3	17.1	17.1	17.1	26.925	0	3.5468	1186400000	17	Q5SRQ6;P67870;N0E644;A0A0G2JM58;Q5SRQ3;N0E472;A0A0G2JM12	Q5SRQ6;P67870	1992	23.4948	23.5914	24.3145	23.2838	25.734	26.2984	26.419	26.7078	25.5856	24.4529	23.1017	23.242	26.3424	26.0995	25.9077	26.213
sp|Q6UVK1|CSPG4_HUMAN Chondroitin sulfate proteoglycan 4 OS=Homo sapiens OX=9606 GN=CSPG4 PE=1 SV=2	Chondroitin sulfate proteoglycan 4	CSPG4		0.123844	0.0499291	+	1.3301	0.242295		0.0858057	-0.0345469	57	57	57	30	30	30	250.53	0	323.31	16735000000	384	Q6UVK1	Q6UVK1	2413	29.4552	29.2749	29.4244	29.3644	29.2184	29.2151	29.2438	28.8724	29.3452	28.9859	29.3783	29.6713	29.3819	29.2606	29.3841	29.1544
sp|P01040|CYTA_HUMAN Cystatin-A OS=Homo sapiens OX=9606 GN=CSTA PE=1 SV=1;tr|C9J0E4|C9J0E4_HUMAN Cystatin-A OS=Homo sapiens OX=9606 GN=CSTA PE=1 SV=1	Cystatin-A;Cystatin-A, N-terminally processed	CSTA		0.598373	1.16921		1.04846	0.495843		0.171987	0.415273	9	9	9	83.7	83.7	83.7	11.006	0	179.47	4029600000	65	P01040;C9J0E4	P01040;C9J0E4	1406	27.3327	27.4121	26.5305	26.8463	26.6901	26.7987	26.2311	26.4183	26.0322	30.0974	27.1487	26.5044	25.9079	26.2578	26.4182	26.5219
tr|I3L1D9|I3L1D9_HUMAN CTD nuclear envelope phosphatase 1 (Fragment) OS=Homo sapiens OX=9606 GN=CTDNEP1 PE=1 SV=1;tr|I3L3K5|I3L3K5_HUMAN CTD nuclear envelope phosphatase 1 (Fragment) OS=Homo sapiens OX=9606 GN=CTDNEP1 PE=1 SV=1;tr|I3L4B2|I3L4B2_HUMAN CTD n	CTD nuclear envelope phosphatase 1	CTDNEP1		0.00444844	-0.00362253	+	1.34078	0.604373		0.387182	-0.254478	4	4	4	21.8	21.8	21.8	23.03	0	46.343	1485300000	40	I3L1D9;I3L3K5;I3L4B2;O95476;I3L2R5;I3L4W0;I3L0X6	I3L1D9;I3L3K5;I3L4B2;O95476;I3L2R5	1048	26.4241	26.1139	25.9042	25.9094	25.1634	26.004	25.6289	25.1379	26.5358	25.4545	25.4239	25.9195	25.9731	25.6253	25.8036	25.9462
sp|P35221|CTNA1_HUMAN Catenin alpha-1 OS=Homo sapiens OX=9606 GN=CTNNA1 PE=1 SV=1;tr|G3XAM7|G3XAM7_HUMAN Catenin (Cadherin-associated protein), alpha 1, 102kDa, isoform CRA_a OS=Homo sapiens OX=9606 GN=CTNNA1 PE=1 SV=1	Catenin alpha-1	CTNNA1		0.227019	0.148458		0.46628	0.212596		0.713908	-0.427783	26	26	21	34.8	34.8	28.9	100.07	0	190.6	3668700000	101	P35221;G3XAM7;E5RIB1;E5RGY6;E5RG03;E5RHV7;E5RJL0;E5RIE0;E5RGY7;E5RJ41;E5RFM3;A0A0A0MRI5;A0A0A0MTJ6;E5RGD2;E5RJZ2;E5RIT8;E5RHJ5;E5RGU3;E5RJP7;B9A010;A0A087WZL6;E5RFM5;E5RFK9;Q9UI47;E5RFG3	P35221;G3XAM7	1733	27.3927	26.9706	27.5254	27.6557	26.7827	27.1753	27.2789	27.4571	26.318	27.5472	26.9901	26.9779	26.8799	26.6063	26.9675	26.7857
tr|A0A2R8Y804|A0A2R8Y804_HUMAN Catenin beta-1 OS=Homo sapiens OX=9606 GN=CTNNB1 PE=1 SV=1;tr|A0A2R8Y543|A0A2R8Y543_HUMAN Catenin beta-1 OS=Homo sapiens OX=9606 GN=CTNNB1 PE=1 SV=1;tr|A0A2R8YCH5|A0A2R8YCH5_HUMAN Catenin beta-1 (Fragment) OS=Homo sapiens OX=	Catenin beta-1	CTNNB1	+	2.86987	1.74165	+	1.66661	1.32036		0.278039	0.27771	18	18	18	32.5	32.5	32.5	77.206	0	113.23	41809000000	138	A0A2R8Y804;A0A2R8Y543;A0A2R8YCH5;A0A2R8Y5A3;P35222;A0A2R8Y7Z0;A0A2R8Y750;A0A2R8Y5Z1;B4DGU4;A0A2R8Y5C3;A0A2R8Y6G0;A0A2R8Y815;A0A2R8YG06	A0A2R8Y804;A0A2R8Y543;A0A2R8YCH5;A0A2R8Y5A3;P35222;A0A2R8Y7Z0;A0A2R8Y750;A0A2R8Y5Z1;B4DGU4;A0A2R8Y5C3	283	30.489	31.2404	31.2245	32.0506	29.8614	30.0428	30.6023	29.2165	31.9035	31.5602	30.7731	31.8784	30.0709	29.5472	29.4681	30.0625
sp|P07858|CATB_HUMAN Cathepsin B OS=Homo sapiens OX=9606 GN=CTSB PE=1 SV=3	Cathepsin B;Cathepsin B light chain;Cathepsin B heavy chain	CTSB		0.124845	-0.200445	+	2.27322	-1.5263		0.228987	0.341838	3	3	3	14.7	14.7	14.7	37.821	0	43.357	577650000	23	P07858;R4GMQ5	P07858	1476	24.4894	22.9072	24.2572	23.903	25.3778	25.5977	25.4778	25.2086	24.1352	25.4185	23.0292	24.3412	24.8165	24.3294	23.4955	25.0845
tr|A0A1B0GV23|A0A1B0GV23_HUMAN Cathepsin D OS=Homo sapiens OX=9606 GN=CTSD PE=1 SV=1;tr|A0A1B0GVD5|A0A1B0GVD5_HUMAN Cathepsin D OS=Homo sapiens OX=9606 GN=CTSD PE=1 SV=1;tr|A0A1B0GWE8|A0A1B0GWE8_HUMAN Cathepsin D OS=Homo sapiens OX=9606 GN=CTSD PE=1 SV=1;s	Cathepsin D;Cathepsin D light chain;Cathepsin D heavy chain	CTSD	+	2.13744	0.560209		1.04361	0.322342	+	3.18547	1.06103	16	16	3	38.7	38.7	4.9	43.831	0	201.8	16935000000	230	A0A1B0GV23;A0A1B0GVD5;A0A1B0GWE8;P07339;A0A1B0GW44;A0A1B0GVP3;F8WD96;C9JH19;H7C1V0;F8W787;A0A1B0GV01	A0A1B0GV23;A0A1B0GVD5;A0A1B0GWE8;P07339;A0A1B0GW44;A0A1B0GVP3;F8WD96;C9JH19	237	28.548	29.1834	29.0689	28.8317	28.739	28.5705	28.6515	28.3815	30.1159	30.0572	29.973	29.7299	29.7044	29.4261	29.3379	29.1669
sp|Q13617|CUL2_HUMAN Cullin-2 OS=Homo sapiens OX=9606 GN=CUL2 PE=1 SV=2;tr|A0A0A0MTN0|A0A0A0MTN0_HUMAN Cullin-2 OS=Homo sapiens OX=9606 GN=CUL2 PE=1 SV=1;tr|Q5T2B5|Q5T2B5_HUMAN Cullin-2 OS=Homo sapiens OX=9606 GN=CUL2 PE=1 SV=1	Cullin-2	CUL2	+	3.28782	-2.95233	+	1.35883	-0.508549	+	2.93597	-2.63896	14	14	14	18.3	18.3	18.3	86.982	0	24.166	4674200000	60	Q13617;A0A0A0MTN0;Q5T2B5	Q13617;A0A0A0MTN0;Q5T2B5	138	27.6317	27.2137	26.9989	27.4735	28.0715	27.9519	27.4229	27.9058	23.5233	24.6948	24.9424	25.6015	27.4824	27.7284	27.7251	27.6355
sp|Q13620|CUL4B_HUMAN Cullin-4B OS=Homo sapiens OX=9606 GN=CUL4B PE=1 SV=4;tr|K4DI93|K4DI93_HUMAN Cullin 4B, isoform CRA_e OS=Homo sapiens OX=9606 GN=CUL4B PE=1 SV=1	Cullin-4B	CUL4B	+	3.51294	-1.44373	+	2.90505	-1.19589		0.773037	0.390459	44	44	31	43.5	43.5	39.9	103.98	0	323.31	16821000000	308	Q13620;K4DI93;A6NE76	Q13620;K4DI93	1100	28.0585	27.689	28.6141	28.1843	29.4511	29.5078	29.2049	29.1658	28.5304	28.3026	28.2942	28.9806	29.7195	30.2219	30.0632	29.8782
sp|Q13948|CASP_HUMAN Protein CASP OS=Homo sapiens OX=9606 GN=CUX1 PE=1 SV=2;tr|A0A2R8YDI1|A0A2R8YDI1_HUMAN Homeobox protein cut-like OS=Homo sapiens OX=9606 GN=CUX1 PE=1 SV=1;tr|A0A2R8Y852|A0A2R8Y852_HUMAN Homeobox protein cut-like OS=Homo sapiens OX=9606	Protein CASP;Homeobox protein cut-like 1	CUX1		0.370501	-0.252687		0.417143	0.532675		0.230378	-0.187477	20	20	19	30.8	30.8	29.1	77.454	0	47.405	731820000	56	Q13948;A0A2R8YDI1;A0A2R8Y852;P39880;A0A2R8Y8D0	Q13948;A0A2R8YDI1;A0A2R8Y852;P39880	2147	24.5463	25.2233	25.1207	24.8873	22.7881	24.8892	24.8301	25.1397	23.9316	24.7883	25.0474	25.2605	24.9789	25.0146	24.8998	25.1452
sp|Q9HCG8|CWC22_HUMAN Pre-mRNA-splicing factor CWC22 homolog OS=Homo sapiens OX=9606 GN=CWC22 PE=1 SV=3;tr|B7WP74|B7WP74_HUMAN Pre-mRNA-splicing factor CWC22 homolog (Fragment) OS=Homo sapiens OX=9606 GN=CWC22 PE=1 SV=1	Pre-mRNA-splicing factor CWC22 homolog	CWC22		0.313624	-0.350804		0.212118	-0.23321		0.0957285	0.0763745	2	2	2	2.9	2.9	2.9	105.47	0	2.7021	106750000	15	Q9HCG8;B7WP74	Q9HCG8;B7WP74	2988	23.3803	23.9022	23.5999	24.0253	23.5135	24.9734	23.1024	24.2513	23.8919	23.9765	24.2609	23.084	24.2933	23.5752	23.5192	25.2288
sp|P78310|CXAR_HUMAN Coxsackievirus and adenovirus receptor OS=Homo sapiens OX=9606 GN=CXADR PE=1 SV=1	Coxsackievirus and adenovirus receptor	CXADR		1.18909	-1.30968	+	1.89238	-0.692547		1.26507	-1.40741	10	10	10	29.3	29.3	29.3	40.029	0	30.883	2400200000	70	P78310	P78310	1998	26.6116	25.9862	26.6192	26.3522	27.3498	26.8729	27.2668	26.8498	24.1968	23.9007	25.4971	26.345	26.5792	26.1427	26.3128	26.1436
tr|J3KNC7|J3KNC7_HUMAN Cytochrome b5 OS=Homo sapiens OX=9606 GN=CYB5A PE=1 SV=1;sp|P00167|CYB5_HUMAN Cytochrome b5 OS=Homo sapiens OX=9606 GN=CYB5A PE=1 SV=2	Cytochrome b5	CYB5A		0.690144	0.916626		0.32674	0.477251		0.746529	0.987103	1	1	1	23.3	23.3	23.3	6.8218	0.0053121	1.8386	313930000	2	J3KNC7;P00167	J3KNC7;P00167	1067	23.6412	23.6792	23.4552	24.9788	22.4547	22.7026	24.4051	24.283	25.1513	26.0525	23.4271	25.0719	24.8793	23.3345	24.1831	23.6393
sp|O43169|CYB5B_HUMAN Cytochrome b5 type B OS=Homo sapiens OX=9606 GN=CYB5B PE=1 SV=3	Cytochrome b5 type B	CYB5B	+	3.00749	-1.43722	+	5.44537	-1.59279		0.558273	-0.290266	14	14	3	76	76	22.7	16.694	0	323.31	31803000000	199	O43169;J3QR91	O43169	1242	29.1644	29.4869	29.2804	29.1936	31.0358	30.796	30.7391	30.9256	29.258	28.8302	28.4186	29.4574	30.2581	30.4859	30.5641	30.405
sp|P00387|NB5R3_HUMAN NADH-cytochrome b5 reductase 3 OS=Homo sapiens OX=9606 GN=CYB5R3 PE=1 SV=3;tr|B1AHF3|B1AHF3_HUMAN NADH-cytochrome b5 reductase 3 (Fragment) OS=Homo sapiens OX=9606 GN=CYB5R3 PE=1 SV=1	NADH-cytochrome b5 reductase 3;NADH-cytochrome b5 reductase 3 membrane-bound form;NADH-cytochrome b5 reductase 3 soluble form	CYB5R3		0.825129	0.301436	+	1.82005	0.636325		0.511483	-0.212617	21	21	21	63.5	63.5	63.5	34.234	0	323.31	71072000000	387	P00387;B1AHF3	P00387;B1AHF3	1397	31.597	31.4385	31.6097	31.8172	31.0556	31.3074	30.493	31.0612	31.4458	30.901	31.5799	31.6853	30.9724	31.0542	31.1951	31.1845
sp|Q53TN4|CYBR1_HUMAN Cytochrome b reductase 1 OS=Homo sapiens OX=9606 GN=CYBRD1 PE=1 SV=1	Cytochrome b reductase 1	CYBRD1		1.01587	-1.50702		0.253809	-0.527781		0.297707	-0.802064	8	8	8	20.3	20.3	20.3	31.641	0	52.093	2229700000	65	Q53TN4	Q53TN4	2294	23.3012	26.6088	26.8694	26.4091	26.408	26.0035	26.6849	26.2032	23.7401	23.6405	26.4552	26.1444	26.5032	26.2371	26.464	26.8039
sp|P08574|CY1_HUMAN Cytochrome c1, heme protein, mitochondrial OS=Homo sapiens OX=9606 GN=CYC1 PE=1 SV=3	Cytochrome c1, heme protein, mitochondrial	CYC1		0.365984	0.113209		1.10508	0.315759		1.17349	-0.365096	7	7	7	21.2	21.2	21.2	35.422	0	51.359	4502600000	61	P08574	P08574	1485	27.9717	27.2948	27.6224	27.7535	27.4369	27.2417	27.2918	27.409	27.516	27.2318	27.3049	27.1295	27.4167	26.9222	27.2732	27.1172
tr|C9JFR7|C9JFR7_HUMAN Cytochrome c (Fragment) OS=Homo sapiens OX=9606 GN=CYCS PE=1 SV=1;sp|P99999|CYC_HUMAN Cytochrome c OS=Homo sapiens OX=9606 GN=CYCS PE=1 SV=2	Cytochrome c	CYCS	+	3.12305	1.00619	+	4.07358	0.7474	+	1.68428	-0.29887	12	12	12	69.3	69.3	69.3	11.333	0	31.455	9519200000	125	C9JFR7;P99999;CON__P62894	C9JFR7;P99999	577	29.0293	28.8442	28.9578	28.9688	28.1152	28.1613	28.1238	28.4102	28.9021	28.4926	28.5984	28.6114	27.5091	28.0141	27.4002	27.6564
sp|Q7L576|CYFP1_HUMAN Cytoplasmic FMR1-interacting protein 1 OS=Homo sapiens OX=9606 GN=CYFIP1 PE=1 SV=1;tr|A0A0G2JR96|A0A0G2JR96_HUMAN Cytoplasmic FMR1-interacting protein 1 (Fragment) OS=Homo sapiens OX=9606 GN=CYFIP1 PE=1 SV=4;tr|A0A0G2JQT1|A0A0G2JQT1_H	Cytoplasmic FMR1-interacting protein 1	CYFIP1	+	4.53436	-1.13199	+	4.49567	-0.871408		0.846774	0.144729	47	47	28	35.4	35.4	21.9	145.18	0	323.31	50340000000	562	Q7L576;A0A0G2JR96;A0A0G2JQT1;H0YL50;A0A0G2JQH3;A0A087WVZ5;A0A0G2JRX2;A0A087WU52;A0A0G2JRV9;A0A087WWL1;A0A087WZL7;A0A087WV63;A0A0G2JRF5;A0A087WWY5	Q7L576;A0A0G2JR96;A0A0G2JQT1	2449	29.9406	30.1828	30.0231	30.1784	30.8817	31.0935	30.8742	30.9613	30.2026	30.1639	30.1323	30.4051	31.1294	31.4827	31.4465	31.3732
tr|E7EVJ5|E7EVJ5_HUMAN Cytoplasmic FMR1-interacting protein OS=Homo sapiens OX=9606 GN=CYFIP2 PE=1 SV=1;sp|Q96F07|CYFP2_HUMAN Cytoplasmic FMR1-interacting protein 2 OS=Homo sapiens OX=9606 GN=CYFIP2 PE=1 SV=2;tr|H7C229|H7C229_HUMAN Cytoplasmic FMR1-interac	Cytoplasmic FMR1-interacting protein 2	CYFIP2		1.12811	-1.46738	+	1.61105	-1.4985		0.0327621	-0.0790396	26	7	7	19.4	5.6	5.6	142.58	0	30.708	1844600000	51	E7EVJ5;Q96F07;H7C229;E7EW33;A0A087WWZ1;A0A087WVE1;A0A087WTQ3	E7EVJ5;Q96F07;H7C229;E7EW33	758	23.4743	25.4744	25.4667	25.3672	26.3962	26.6532	26.1733	26.5538	22.9724	26.0623	24.9554	25.4762	25.998	26.5239	26.4192	26.3948
sp|Q6UW02|CP20A_HUMAN Cytochrome P450 20A1 OS=Homo sapiens OX=9606 GN=CYP20A1 PE=1 SV=1;tr|E9PHG5|E9PHG5_HUMAN Cytochrome P450 20A1 OS=Homo sapiens OX=9606 GN=CYP20A1 PE=1 SV=1;tr|F8WBE2|F8WBE2_HUMAN Cytochrome P450 20A1 OS=Homo sapiens OX=9606 GN=CYP20A1	Cytochrome P450 20A1	CYP20A1	+	5.15693	-1.44544		1.3	-1.09667		0.180817	-0.20669	20	20	20	40.7	40.7	40.7	52.432	0	148.57	4952400000	172	Q6UW02;E9PHG5;F8WBE2;C9J8K7	Q6UW02;E9PHG5;F8WBE2;C9J8K7	2415	25.4377	26.9744	27.2856	27.2262	27.6498	27.6471	27.9865	28.0273	26.2929	26.5803	26.7371	26.4869	28.0702	27.982	27.8963	27.9304
sp|Q7Z449|CP2U1_HUMAN Cytochrome P450 2U1 OS=Homo sapiens OX=9606 GN=CYP2U1 PE=1 SV=1;tr|E9PGH5|E9PGH5_HUMAN Cytochrome P450 2U1 OS=Homo sapiens OX=9606 GN=CYP2U1 PE=1 SV=1	Cytochrome P450 2U1	CYP2U1	+	2.7919	-1.05754	+	3.43346	-0.920775		0.00359602	-0.00225687	22	22	22	43.8	43.8	43.8	61.986	0	161.6	6358100000	130	Q7Z449;E9PGH5	Q7Z449;E9PGH5	2471	27.315	27.335	26.9862	27.3056	28.2141	28.2003	28.3327	27.8777	27.0848	26.7883	27.3758	27.6838	28.2572	28.2219	28.3554	28.3285
tr|A0A0C4DFL7|A0A0C4DFL7_HUMAN Lanosterol 14-alpha demethylase OS=Homo sapiens OX=9606 GN=CYP51A1 PE=1 SV=1;sp|Q16850|CP51A_HUMAN Lanosterol 14-alpha demethylase OS=Homo sapiens OX=9606 GN=CYP51A1 PE=1 SV=3	Lanosterol 14-alpha demethylase	CYP51A1		0.874272	-0.153945		0.314277	-0.0619698		0.229775	-0.0523777	23	23	23	39.3	39.3	39.3	57.278	0	300.13	33996000000	271	A0A0C4DFL7;Q16850;H7C0D0;A0A3B3ITR4	A0A0C4DFL7;Q16850	156	30.1399	30.3083	30.3222	30.1849	30.1026	30.3093	30.3688	30.4225	30.1167	30.1325	30.0733	30.4234	30.3618	30.2931	30.2674	30.4394
tr|F5GXX5|F5GXX5_HUMAN Dolichyl-diphosphooligosaccharide--protein glycosyltransferase subunit DAD1 OS=Homo sapiens OX=9606 GN=DAD1 PE=1 SV=1;sp|P61803|DAD1_HUMAN Dolichyl-diphosphooligosaccharide--protein glycosyltransferase subunit DAD1 OS=Homo sapiens OX	Dolichyl-diphosphooligosaccharide--protein glycosyltransferase subunit DAD1	DAD1	+	3.6831	1.05061	+	4.51266	1.44962		0.331328	-0.119758	4	4	4	40	40	40	9.5541	0	33.367	12198000000	84	F5GXX5;P61803;F5H895;A0A0B4J239	F5GXX5;P61803;F5H895;A0A0B4J239	828	29.0047	29.4347	29.5189	29.52	27.8639	27.9381	28.0273	27.8506	29.1754	29.0235	29.3894	29.4111	28.3407	27.928	28.2189	28.3094
sp|Q14118|DAG1_HUMAN Dystroglycan OS=Homo sapiens OX=9606 GN=DAG1 PE=1 SV=2	Dystroglycan;Alpha-dystroglycan;Beta-dystroglycan	DAG1	+	3.77504	0.817351	+	2.44656	0.937898		0.633135	0.218041	13	13	13	14.1	14.1	14.1	97.44	0	160.88	7442900000	106	Q14118	Q14118	2150	28.5382	28.4192	28.5921	27.9773	27.7197	27.6606	27.2814	27.1135	28.429	28.8025	28.4851	28.6824	27.8886	27.7523	27.6683	27.8203
sp|P14868|SYDC_HUMAN Aspartate--tRNA ligase, cytoplasmic OS=Homo sapiens OX=9606 GN=DARS PE=1 SV=2	Aspartate--tRNA ligase, cytoplasmic	DARS		0.542929	-0.819788		0.0788103	0.0583539		0.645905	-0.944621	20	20	20	47.3	47.3	47.3	57.136	0	46.582	2175100000	93	P14868;H7BZ35;C9J7S3;C9JLC1;H7C278;C9JQM9	P14868	1560	26.3078	26.4923	26.3328	26.6653	26.2849	25.7318	26.9006	26.6476	25.9063	26.5322	23.4557	26.1256	26.2733	26.1082	26.5194	26.3981
sp|Q96PD2|DCBD2_HUMAN Discoidin, CUB and LCCL domain-containing protein 2 OS=Homo sapiens OX=9606 GN=DCBLD2 PE=1 SV=1	Discoidin, CUB and LCCL domain-containing protein 2	DCBLD2	+	2.79008	0.562984	+	3.24944	0.61483		0.0687954	0.0193787	28	28	28	35.9	35.9	35.9	85.034	0	323.31	41969000000	421	Q96PD2;C9JIW6	Q96PD2	2804	30.9341	30.6891	30.9296	30.8957	30.3141	30.214	30.3978	30.0633	30.9009	30.673	30.8794	31.0728	30.5038	30.2973	30.2224	30.2506
sp|P81605|DCD_HUMAN Dermcidin OS=Homo sapiens OX=9606 GN=DCD PE=1 SV=2	Dermcidin;Survival-promoting peptide;DCD-1	DCD	+	1.73903	-1.16499		1.09374	-0.838244		0.017325	-0.0211678	7	7	7	47.3	47.3	47.3	11.284	0	19.461	14115000000	69	P81605	P81605	2012	29.216	28.0471	28.3953	27.8046	29.6882	29.5541	28.6018	28.9719	28.6885	28.561	28.6101	27.5187	29.1242	29.1142	30.0545	29.7453
sp|Q96C86|DCPS_HUMAN m7GpppX diphosphatase OS=Homo sapiens OX=9606 GN=DCPS PE=1 SV=2;tr|A0A3B3ITF0|A0A3B3ITF0_HUMAN m7GpppX diphosphatase OS=Homo sapiens OX=9606 GN=DCPS PE=1 SV=1	m7GpppX diphosphatase	DCPS	+	1.41907	-0.854507		0.137802	-0.154913		NaN	0	5	5	5	23.7	23.7	23.7	38.608	0	14.201	316130000	18	Q96C86;A0A3B3ITF0	Q96C86;A0A3B3ITF0	2743	23.3167	25.2106	24.3892	23.9037	24.3976	24.0459	24.2676	24.7288	24.5	23.5917	24.3846	23.4223	24.4633	25.2307	24.9809	24.6417
tr|E7EX90|E7EX90_HUMAN Dynactin subunit 1 OS=Homo sapiens OX=9606 GN=DCTN1 PE=1 SV=1;sp|Q14203|DCTN1_HUMAN Dynactin subunit 1 OS=Homo sapiens OX=9606 GN=DCTN1 PE=1 SV=3	Dynactin subunit 1	DCTN1		1.2473	0.398182	+	3.04714	0.856342		0.472916	-0.0814834	19	19	19	19	19	19	139.09	0	72.071	2325300000	87	E7EX90;Q14203;Q6AWB1;E7EWF7;C9JUI8;C9J1B7;C9JZA4;C9JTE5;C9JJN7;C9JJD0	E7EX90;Q14203	762	26.8813	26.7523	26.7308	27.0124	25.8024	26.2938	25.767	26.0882	26.6509	26.7412	26.8394	26.8193	26.151	26.678	26.0214	26.6077
sp|Q16531|DDB1_HUMAN DNA damage-binding protein 1 OS=Homo sapiens OX=9606 GN=DDB1 PE=1 SV=1;tr|F5GY55|F5GY55_HUMAN DNA damage-binding protein 1 OS=Homo sapiens OX=9606 GN=DDB1 PE=1 SV=1	DNA damage-binding protein 1	DDB1		0.829501	0.276972	+	1.54218	0.489111		0.488548	-0.183967	24	24	24	27.9	27.9	27.9	126.97	0	163.9	2907400000	113	Q16531;F5GY55;F5H2L3;F5GWI0;F5GYG8;F5GZY8;F5H198	Q16531;F5GY55	2244	27.1605	26.7332	27.2624	27.1358	26.8964	26.3863	26.3781	26.6748	27.2603	26.7798	26.7035	26.8125	26.6832	26.7138	26.287	26.7641
sp|P39656|OST48_HUMAN Dolichyl-diphosphooligosaccharide--protein glycosyltransferase 48 kDa subunit OS=Homo sapiens OX=9606 GN=DDOST PE=1 SV=4;tr|A0A0C4DGS1|A0A0C4DGS1_HUMAN Dolichyl-diphosphooligosaccharide--protein glycosyltransferase 48 kDa subunit OS=H	Dolichyl-diphosphooligosaccharide--protein glycosyltransferase 48 kDa subunit	DDOST		0.290414	-0.0866394		0.523996	-0.0582786		1.0693	-0.247968	21	21	21	57.9	57.9	57.9	50.8	0	323.31	69994000000	332	P39656;A0A0C4DGS1;U3KQ84	P39656;A0A0C4DGS1	173	31.4299	31.363	31.3561	31.4993	31.5519	31.4951	31.4682	31.3663	31.378	30.8462	31.1512	31.281	31.3455	31.2268	31.2964	31.1344
sp|Q16832|DDR2_HUMAN Discoidin domain-containing receptor 2 OS=Homo sapiens OX=9606 GN=DDR2 PE=1 SV=2	Discoidin domain-containing receptor 2	DDR2	+	1.62428	0.216814		0.390924	-0.145578	+	1.77576	0.339581	14	14	14	18.9	18.9	18.9	96.735	0	123.55	6305900000	166	Q16832	Q16832	2257	28.0139	27.629	27.6115	27.6819	28.0299	28.1751	27.6954	27.6182	28.1036	27.961	28.0688	28.1612	27.9125	27.9916	27.7905	27.7327
sp|Q96HY6|DDRGK_HUMAN DDRGK domain-containing protein 1 OS=Homo sapiens OX=9606 GN=DDRGK1 PE=1 SV=2;tr|A0A0A0MRX2|A0A0A0MRX2_HUMAN DDRGK domain-containing protein 1 OS=Homo sapiens OX=9606 GN=DDRGK1 PE=1 SV=1	DDRGK domain-containing protein 1	DDRGK1		0.23524	0.18415	+	3.30016	0.539169		0.34808	-0.259576	30	30	30	63.7	63.7	63.7	35.61	0	323.31	17697000000	374	Q96HY6;A0A0A0MRX2	Q96HY6;A0A0A0MRX2	2772	29.6795	29.6901	29.399	29.5422	29.014	28.9605	29.1514	29.0283	28.403	29.4563	29.6153	29.7979	29.2375	29.0098	29.1349	29.1536
sp|Q9NR30|DDX21_HUMAN Nucleolar RNA helicase 2 OS=Homo sapiens OX=9606 GN=DDX21 PE=1 SV=5	Nucleolar RNA helicase 2	DDX21		NaN	0		0.720126	0.907715		0.796431	-1.03392	10	10	10	18.6	18.6	18.6	87.343	0	22.852	239440000	22	Q9NR30	Q9NR30	3010	26.3666	24.6867	23.9258	24.3226	23.97	24.3737	23.0537	24.2735	22.8329	24.3513	24.3197	23.6622	23.2827	23.7315	23.6719	24.2502
sp|Q13838|DX39B_HUMAN Spliceosome RNA helicase DDX39B OS=Homo sapiens OX=9606 GN=DDX39B PE=1 SV=1;tr|Q5STU3|Q5STU3_HUMAN Spliceosome RNA helicase DDX39B OS=Homo sapiens OX=9606 GN=DDX39B PE=1 SV=2;tr|A0A0G2JJZ9|A0A0G2JJZ9_HUMAN Spliceosome RNA helicase DDX	Spliceosome RNA helicase DDX39B	DDX39B	+	3.16186	0.978055	+	3.73814	0.967894	+	1.35341	-0.448604	19	19	6	35.3	35.3	15.7	48.991	0	92.127	7767700000	134	Q13838;Q5STU3;A0A0G2JJZ9;A0A140T9X3;F6WLT2;A0A140TA18;A0A140T9X9;H0Y400;A0A140T996;A0A0A0MT12;F6TRA5;F6UJC5;F6S4E6;A0A140T973;A0A140T9K1;A0A140T9L4;F6R6M7;A0A0G2JJL7;F6QYI9;H0YCC6;A0A140T9N3;A0A140T9K2	Q13838;Q5STU3;A0A0G2JJZ9;A0A140T9X3;F6WLT2	2144	28.8755	28.521	29.0363	28.9143	27.9836	27.8848	27.8074	27.7997	28.2061	28.799	28.2599	28.2877	27.5899	27.4181	27.2828	27.3497
sp|O00571|DDX3X_HUMAN ATP-dependent RNA helicase DDX3X OS=Homo sapiens OX=9606 GN=DDX3X PE=1 SV=3;tr|A0A0D9SFB3|A0A0D9SFB3_HUMAN ATP-dependent RNA helicase DDX3X OS=Homo sapiens OX=9606 GN=DDX3X PE=1 SV=1;tr|A0A0D9SF53|A0A0D9SF53_HUMAN ATP-dependent RNA he	ATP-dependent RNA helicase DDX3X;ATP-dependent RNA helicase DDX3Y	DDX3X;DDX3Y		0.300855	-0.562707		0.214102	-0.33143		0.0169355	0.0471454	13	13	13	22.2	22.2	22.2	73.243	0	183.91	845520000	58	O00571;A0A0D9SFB3;A0A0D9SF53;A0A2R8Y4A4;A0A2R8YFS5;A0A0D9SG12;A0A2R8YF78;A0A2R8Y645;A0A2U3TZJ9;A0A2R8YFR4;A0A2R8YCW1;A0A2R8YDT5;A0A2R8Y7T2;A0A2R8Y5G6;F6S8Q4;A0A2R8YDH3;A0A0J9YVQ7;O15523;A0A087WVZ1;A0A2R8Y4D2;C9J081;C9J8G5;A0A2R8Y650;A0A2R8YCU0;A0A087WX09;A0A2R8Y770	O00571;A0A0D9SFB3;A0A0D9SF53;A0A2R8Y4A4;A0A2R8YFS5;A0A0D9SG12;A0A2R8YF78;A0A2R8Y645;A0A2U3TZJ9;A0A2R8YFR4;A0A2R8YCW1;A0A2R8YDT5;A0A2R8Y7T2;A0A2R8Y5G6;F6S8Q4;A0A2R8YDH3;A0A0J9YVQ7;O15523	186	25.7022	23.9803	23.0118	25.2552	24.7945	24.8768	24.6121	24.9919	23.8239	25.7535	25.7042	22.8566	26.0508	24.7822	24.7845	24.7714
sp|Q86XP3|DDX42_HUMAN ATP-dependent RNA helicase DDX42 OS=Homo sapiens OX=9606 GN=DDX42 PE=1 SV=1;tr|A0A0A0MSJ0|A0A0A0MSJ0_HUMAN ATP-dependent RNA helicase DDX42 OS=Homo sapiens OX=9606 GN=DDX42 PE=1 SV=1	ATP-dependent RNA helicase DDX42	DDX42	+	4.70501	0.460704	+	3.95084	0.43538	+	2.25543	-0.140688	51	51	51	58.4	58.4	58.4	102.97	0	323.31	53917000000	735	Q86XP3;A0A0A0MSJ0;J3QRI2;J3KTK9;J3KRE3	Q86XP3;A0A0A0MSJ0	2505	31.3306	31.2692	31.2721	31.1784	30.7275	30.8121	30.8919	30.8773	31.1019	31.1039	31.1451	31.1366	30.601	30.7388	30.7083	30.5966
tr|J3KTA4|J3KTA4_HUMAN Probable ATP-dependent RNA helicase DDX5 OS=Homo sapiens OX=9606 GN=DDX5 PE=1 SV=1;sp|P17844|DDX5_HUMAN Probable ATP-dependent RNA helicase DDX5 OS=Homo sapiens OX=9606 GN=DDX5 PE=1 SV=1	Probable ATP-dependent RNA helicase DDX5	DDX5		0.141064	-0.263789		0.706216	0.927321		0.736919	-0.816209	15	15	10	22.5	22.5	16.4	69.086	0	27.139	1244400000	50	J3KTA4;P17844;J3QR02;J3KRX8;J3QSF1;J3KRZ1;J3KTQ4;J3QRQ7;X6RLV5	J3KTA4;P17844	1090	27.0043	25.3852	25.2981	25.934	25.6006	25.476	25.3621	23.4737	23.9981	25.694	25.2563	25.4084	27.0418	24.4828	25.3926	24.4947
sp|P26196|DDX6_HUMAN Probable ATP-dependent RNA helicase DDX6 OS=Homo sapiens OX=9606 GN=DDX6 PE=1 SV=2	Probable ATP-dependent RNA helicase DDX6	DDX6		0.240698	-0.393498	+	2.97854	1.60941	+	1.77174	-1.93406	3	3	3	8.7	8.7	8.7	54.416	0	6.0363	374980000	12	P26196;Q8IV96	P26196	1658	25.2654	25.725	25.496	25.7009	23.6962	24.314	24.392	23.3474	22.7467	25.3212	23.2973	23.0859	24.2563	23.9403	23.1577	24.6709
sp|Q8IY21|DDX60_HUMAN Probable ATP-dependent RNA helicase DDX60 OS=Homo sapiens OX=9606 GN=DDX60 PE=1 SV=3	Probable ATP-dependent RNA helicase DDX60	DDX60	+	3.00665	-3.02694		0.0146739	0.0295901		NaN	0	11	11	10	8.4	8.4	8.4	197.85	0	27.452	1516000000	26	Q8IY21;H0Y9B2	Q8IY21	2537	23.9736	24.258	24.1787	24.2242	24.5015	23.3204	25.8698	22.8245	24.428	22.1348	23.3824	23.4351	25.8652	26.6399	26.6845	26.2986
sp|Q5H9U9|DDX6L_HUMAN Probable ATP-dependent RNA helicase DDX60-like OS=Homo sapiens OX=9606 GN=DDX60L PE=2 SV=2	Probable ATP-dependent RNA helicase DDX60-like	DDX60L	+	3.69229	-1.88396	+	2.1572	-1.82056		NaN	0	10	9	9	6.7	6	6	197.67	0	15.312	758830000	38	Q5H9U9;H0Y8H0;H0Y939	Q5H9U9	2306	24.4606	23.4182	24.2542	22.4921	25.6001	25.5529	25.3296	25.4248	23.2396	23.8692	24.1495	23.6748	25.3518	25.9417	25.4317	25.7437
sp|O15121|DEGS1_HUMAN Sphingolipid delta(4)-desaturase DES1 OS=Homo sapiens OX=9606 GN=DEGS1 PE=1 SV=1	Sphingolipid delta(4)-desaturase DES1	DEGS1	+	1.48011	-0.649114		1.04556	-0.465945		0.103366	0.0884352	6	6	6	19.8	19.8	19.8	37.866	0	168.38	9207400000	112	O15121	O15121	1215	27.3583	28.1649	28.289	28.2098	28.7016	28.3575	28.4128	28.4139	27.4496	28.0944	28.4112	28.4207	28.695	28.9123	28.7352	28.6296
sp|Q5VZ89|DEN4C_HUMAN DENN domain-containing protein 4C OS=Homo sapiens OX=9606 GN=DENND4C PE=1 SV=3	DENN domain-containing protein 4C	DENND4C	+	2.05063	-1.97256	+	4.20059	-2.34645		0.911671	1.01651	18	18	18	10.3	10.3	10.3	212.71	0	22.885	1525300000	46	Q5VZ89;X6RAE7;X6R5W5;A0A0A0MRX3;R4GMN2	Q5VZ89	2357	24.3438	23.7338	23.2557	23.5007	26.0952	26.1539	25.9261	26.0445	24.359	23.807	26.2003	24.5337	26.8214	26.7165	26.5682	26.6842
sp|Q9BUN8|DERL1_HUMAN Derlin-1 OS=Homo sapiens OX=9606 GN=DERL1 PE=1 SV=1;tr|B4E1G1|B4E1G1_HUMAN Derlin OS=Homo sapiens OX=9606 GN=DERL1 PE=1 SV=1;tr|E5RGY0|E5RGY0_HUMAN Derlin OS=Homo sapiens OX=9606 GN=DERL1 PE=1 SV=1	Derlin-1	DERL1		0.459277	-0.651145		0.0755971	0.214849		0.0021193	-0.00578213	7	7	7	27.9	27.9	27.9	28.8	0	12.206	1055500000	33	Q9BUN8;B4E1G1;E5RGY0	Q9BUN8;B4E1G1;E5RGY0	508	23.4729	25.9375	23.4724	25.6579	25.2735	22.1536	25.4355	24.8186	23.6663	23.4892	25.8144	25.5477	25.4447	25.4757	25.4822	24.7195
sp|Q9GZP9|DERL2_HUMAN Derlin-2 OS=Homo sapiens OX=9606 GN=DERL2 PE=1 SV=1;tr|I3L3R8|I3L3R8_HUMAN Derlin-2 OS=Homo sapiens OX=9606 GN=DERL2 PE=1 SV=1;tr|I3L1W3|I3L1W3_HUMAN Derlin-2 OS=Homo sapiens OX=9606 GN=DERL2 PE=1 SV=1;tr|I3L1S8|I3L1S8_HUMAN Derlin OS	Derlin-2	DERL2		1.01299	-1.80564		1.06579	-1.83935		0.115365	0.393439	4	4	4	20.9	20.9	20.9	27.567	0	202.08	2065700000	42	Q9GZP9;I3L3R8;I3L1W3;I3L1S8;I3L1T3;I3L0R8;I3L4W7;K7EQE8	Q9GZP9;I3L3R8;I3L1W3;I3L1S8;I3L1T3;I3L0R8	2917	25.6431	26.1201	23.9909	22.1942	26.4484	26.1808	26.555	26.1215	22.7505	26.3962	26.3587	24.0166	26.3187	26.5933	26.6716	27.1609
tr|I3L112|I3L112_HUMAN Diacylglycerol kinase (Fragment) OS=Homo sapiens OX=9606 GN=DGKE PE=1 SV=1;sp|P52429|DGKE_HUMAN Diacylglycerol kinase epsilon OS=Homo sapiens OX=9606 GN=DGKE PE=1 SV=1	Diacylglycerol kinase;Diacylglycerol kinase epsilon	DGKE		0.475422	0.309034		0.853365	0.823931		1.29569	-0.513919	4	4	4	9.6	9.6	9.6	51.101	0	14.723	566600000	24	I3L112;P52429	I3L112;P52429	1047	24.9721	24.7933	24.8808	25.2046	24.7028	24.5209	22.713	24.6183	24.7368	23.8854	24.6095	24.5634	23.9968	24.4536	23.57	24.5384
tr|A0A0A0MTI1|A0A0A0MTI1_HUMAN Delta(24)-sterol reductase OS=Homo sapiens OX=9606 GN=DHCR24 PE=1 SV=1;sp|Q15392|DHC24_HUMAN Delta(24)-sterol reductase OS=Homo sapiens OX=9606 GN=DHCR24 PE=1 SV=2	Delta(24)-sterol reductase	DHCR24		1.19877	-0.410207	+	3.38271	-0.734027		0.103291	0.0499396	12	12	12	24.2	24.2	24.2	61.446	0	145.61	8190100000	123	A0A0A0MTI1;Q15392;A0A3B3IRV7;A0A3B3ISR5;A0A3B3IT58;A0A3B3ITT9	A0A0A0MTI1;Q15392	134	27.8569	27.8249	27.6765	27.9254	28.3232	28.5502	28.5837	28.7629	28.1704	27.4132	28.0822	27.8178	28.3058	28.4195	28.2725	28.1266
sp|Q9UBM7|DHCR7_HUMAN 7-dehydrocholesterol reductase OS=Homo sapiens OX=9606 GN=DHCR7 PE=1 SV=1;tr|E9PJ54|E9PJ54_HUMAN 7-dehydrocholesterol reductase (Fragment) OS=Homo sapiens OX=9606 GN=DHCR7 PE=1 SV=1;tr|E9PM00|E9PM00_HUMAN 7-dehydrocholesterol reductas	7-dehydrocholesterol reductase	DHCR7		0.0765022	-0.183477		1.21705	-2.58146		0.849395	2.37349	8	8	8	16.2	16.2	16.2	54.489	0	52.972	5292200000	63	Q9UBM7;E9PJ54;E9PM00;E9PRL8;E9PQ71;E9PIP9;E9PLZ2;H0YE57	Q9UBM7;E9PJ54;E9PM00	3137	24.4229	24.2672	28.1533	22.9627	27.5122	27.6793	27.2904	27.6499	28.4399	24.7977	28.1055	27.9569	27.7564	27.7503	27.1257	27.4015
sp|Q9Y394|DHRS7_HUMAN Dehydrogenase/reductase SDR family member 7 OS=Homo sapiens OX=9606 GN=DHRS7 PE=1 SV=1;tr|H0YJ66|H0YJ66_HUMAN Dehydrogenase/reductase SDR family member 7 (Fragment) OS=Homo sapiens OX=9606 GN=DHRS7 PE=1 SV=1	Dehydrogenase/reductase SDR family member 7	DHRS7	+	2.27724	-0.709897	+	2.76552	-0.651197		0.509193	0.179987	8	8	8	23.3	23.3	23.3	38.298	0	36.106	3156600000	71	Q9Y394;H0YJ66;H0YJE4;H0YJR8	Q9Y394;H0YJ66	3242	26.5792	26.33	26.237	26.2137	27.1485	26.9585	27.1008	26.7568	26.7046	26.3675	26.209	26.7987	27.2374	27.4853	27.1134	27.0832
sp|Q8N5I4|DHRSX_HUMAN Dehydrogenase/reductase SDR family member on chromosome X OS=Homo sapiens OX=9606 GN=DHRSX PE=1 SV=2	Dehydrogenase/reductase SDR family member on chromosome X	DHRSX		0.0991127	-0.141764		0.729768	0.914266		1.29365	-1.0206	3	3	3	10.3	10.3	10.3	36.443	0	8.1326	409740000	8	Q8N5I4;C9JB06	Q8N5I4	2573	24.9438	25.179	24.7342	24.746	24.1731	23.1412	23.0103	25.6214	24.8937	23.2209	23.2269	24.1792	24.9017	24.1678	23.4952	23.523
sp|O43143|DHX15_HUMAN Pre-mRNA-splicing factor ATP-dependent RNA helicase DHX15 OS=Homo sapiens OX=9606 GN=DHX15 PE=1 SV=2	Pre-mRNA-splicing factor ATP-dependent RNA helicase DHX15	DHX15	+	5.3331	-0.517708	+	3.70227	-0.461684		0.868266	-0.0780106	54	54	53	49.7	49.7	49.7	90.932	0	323.31	137910000000	1123	O43143;F5H658;Q14562	O43143	1239	31.8982	32.0651	31.9967	32.0833	32.3548	32.5114	32.5164	32.5075	31.9012	31.9555	31.9063	31.9682	32.4251	32.5284	32.3934	32.4552
sp|Q7Z478|DHX29_HUMAN ATP-dependent RNA helicase DHX29 OS=Homo sapiens OX=9606 GN=DHX29 PE=1 SV=2;tr|A0A087WYN9|A0A087WYN9_HUMAN ATP-dependent RNA helicase DHX29 OS=Homo sapiens OX=9606 GN=DHX29 PE=1 SV=1	ATP-dependent RNA helicase DHX29	DHX29	+	1.43073	-2.23578	+	3.42772	-2.29768		0.338751	0.64931	4	4	4	3.9	3.9	3.9	155.23	0	6.1827	21321000	13	Q7Z478;A0A087WYN9	Q7Z478;A0A087WYN9	2473	20.3917	20.7182	21.721	21.133	23.2108	23.6001	23.4144	22.9293	23.8432	21.5383	20.6387	20.541	24.7256	23.3679	23.312	24.0988
tr|H7BXY3|H7BXY3_HUMAN ATP-dependent RNA helicase DHX30 OS=Homo sapiens OX=9606 GN=DHX30 PE=1 SV=1;sp|Q7L2E3|DHX30_HUMAN ATP-dependent RNA helicase DHX30 OS=Homo sapiens OX=9606 GN=DHX30 PE=1 SV=1	Putative ATP-dependent RNA helicase DHX30	DHX30		0.890181	0.714541	+	2.58337	1.56822	+	2.41283	-1.0311	31	31	31	30	30	30	130.55	0	85.308	3288900000	140	H7BXY3;Q7L2E3	H7BXY3;Q7L2E3	1026	27.9255	27.8157	27.9366	27.9726	26.1733	26.5018	27.107	25.5953	26.336	26.9785	26.7948	27.4166	26.2628	27.0683	25.8368	25.4998
sp|Q08211|DHX9_HUMAN ATP-dependent RNA helicase A OS=Homo sapiens OX=9606 GN=DHX9 PE=1 SV=4	ATP-dependent RNA helicase A	DHX9		1.15113	-0.260448	+	1.7911	-0.260934	+	3.18782	-0.599935	46	46	46	39.8	39.8	39.8	140.96	0	323.31	34826000000	498	Q08211	Q08211	2066	30.3472	30.4124	30.3891	30.6134	30.7525	30.5474	30.7732	30.7327	29.9326	29.6284	29.917	29.8844	29.8727	30.3307	30.1381	30.0625
sp|Q9NSV4|DIAP3_HUMAN Protein diaphanous homolog 3 OS=Homo sapiens OX=9606 GN=DIAPH3 PE=1 SV=4	Protein diaphanous homolog 3	DIAPH3		1.22646	-0.637876		0.037805	-0.0498219		NaN	0	3	3	3	3.4	3.4	3.4	136.92	0	2.8377	443900000	7	Q9NSV4	Q9NSV4	3026	23.847	24.0898	24.7196	24.757	24.8899	24.8034	23.2227	24.6967	24.3138	24.2428	24.0027	24.1389	24.0158	25.1068	25.018	25.109
sp|O60832|DKC1_HUMAN H/ACA ribonucleoprotein complex subunit DKC1 OS=Homo sapiens OX=9606 GN=DKC1 PE=1 SV=3;tr|C9IYT0|C9IYT0_HUMAN H/ACA ribonucleoprotein complex subunit DKC1 (Fragment) OS=Homo sapiens OX=9606 GN=DKC1 PE=1 SV=8;tr|H7C0M1|H7C0M1_HUMAN H/AC	H/ACA ribonucleoprotein complex subunit 4	DKC1		1.08157	1.1697	+	4.77987	1.72867		0.812153	-0.670463	7	7	7	18.9	18.9	18.9	57.673	0	13.489	525710000	26	O60832;C9IYT0;H7C0M1;H7C2Q9;H7BZF2	O60832;C9IYT0;H7C0M1	1300	25.7226	25.228	25.2892	25.3988	23.7195	23.5318	23.9049	23.5677	23.5972	25.3473	25.189	24.8233	24.4963	23.888	22.6466	23.2472
sp|Q8TDM6|DLG5_HUMAN Disks large homolog 5 OS=Homo sapiens OX=9606 GN=DLG5 PE=1 SV=4;tr|A0A0A0MSL1|A0A0A0MSL1_HUMAN Disks large homolog 5 (Fragment) OS=Homo sapiens OX=9606 GN=DLG5 PE=1 SV=1	Disks large homolog 5	DLG5		0.843838	0.364514		0.766883	-0.785064		0.487937	0.542572	19	19	19	13.1	13.1	13.1	213.87	0	60.111	1317300000	55	Q8TDM6;A0A0A0MSL1;A0A0J9YYG8;R4GMQ2	Q8TDM6;A0A0A0MSL1	2647	25.4352	25.9849	23.711	25.2613	25.7001	25.7293	25.8331	26.2702	25.7234	25.4183	25.9932	25.4278	24.8889	25.7001	25.3143	25.2013
tr|G3V471|G3V471_HUMAN Homeobox protein DLX-6 OS=Homo sapiens OX=9606 GN=DLX6 PE=1 SV=1;sp|P56179|DLX6_HUMAN Homeobox protein DLX-6 OS=Homo sapiens OX=9606 GN=DLX6 PE=2 SV=2	Homeobox protein DLX-6	DLX6	+	4.39187	1.09793	+	3.24635	1.17696	+	3.23988	1.00499	8	8	8	54.5	54.5	54.5	18.571	0	206.94	9173200000	97	G3V471;P56179;F8VXJ2;P56177;J3KP55;P56178;Q07687	G3V471;P56179	919	28.2299	28.6233	28.1559	28.567	26.9369	27.2429	27.5682	27.1202	29.1833	29.3407	29.6445	29.4275	28.2918	28.2001	28.3694	28.3429
sp|Q86Y56|DAAF5_HUMAN Dynein assembly factor 5, axonemal OS=Homo sapiens OX=9606 GN=DNAAF5 PE=1 SV=4;tr|E9PGY2|E9PGY2_HUMAN Dynein assembly factor 5, axonemal OS=Homo sapiens OX=9606 GN=DNAAF5 PE=1 SV=1;tr|H0Y650|H0Y650_HUMAN Dynein assembly factor 5, axon	Dynein assembly factor 5, axonemal	DNAAF5		0.385481	-0.248001		0.843559	-0.858883		0.712919	0.788336	5	5	5	7.7	7.7	7.7	93.52	0	63.159	1018800000	35	Q86Y56;E9PGY2;H0Y650	Q86Y56;E9PGY2;H0Y650	2507	23.664	25.1444	23.5671	25.3231	25.83	25.3376	25.0294	24.9371	24.4552	25.6866	25.3099	25.4004	25.4087	25.6967	25.2463	25.4923
sp|Q9NXW2|DJB12_HUMAN DnaJ homolog subfamily B member 12 OS=Homo sapiens OX=9606 GN=DNAJB12 PE=1 SV=5;tr|J3KPS0|J3KPS0_HUMAN DnaJ (Hsp40) homolog, subfamily B, member 12, isoform CRA_c OS=Homo sapiens OX=9606 GN=DNAJB12 PE=1 SV=1;tr|V9GYN7|V9GYN7_HUMAN Dna	DnaJ homolog subfamily B member 12	DNAJB12		0.0648099	0.0154195		0.000343767	-8.01086e-05		0.885613	-0.142813	35	35	35	60.8	60.8	60.8	41.859	0	323.31	25805000000	370	Q9NXW2;J3KPS0;V9GYN7;V9GY70	Q9NXW2;J3KPS0;V9GYN7	3073	29.8869	30.1005	30.031	29.9885	29.9541	29.8731	30.1727	30.0073	29.8718	29.6859	29.8591	30.0188	29.8738	29.7404	29.7903	29.9694
sp|Q8TBM8|DJB14_HUMAN DnaJ homolog subfamily B member 14 OS=Homo sapiens OX=9606 GN=DNAJB14 PE=1 SV=1	DnaJ homolog subfamily B member 14	DNAJB14		0.0177953	-0.039937		0.388468	-0.515065		NaN	0	7	7	7	20.8	20.8	20.8	42.515	0	9.7541	378340000	32	Q8TBM8;A0A087WWX2;F2Z2L8;H7BZK3	Q8TBM8	2637	22.7783	25.324	24.8054	23.6425	24.5217	24.7311	24.4947	24.863	26.23	23.8459	22.61	24.5162	24.271	24.4975	24.0926	24.5009
sp|Q96KC8|DNJC1_HUMAN DnaJ homolog subfamily C member 1 OS=Homo sapiens OX=9606 GN=DNAJC1 PE=1 SV=1	DnaJ homolog subfamily C member 1	DNAJC1		0.0116518	0.00468683	+	1.4405	0.241465	+	1.70264	-0.465159	16	16	16	24.2	24.2	24.2	63.882	0	65.213	5925800000	132	Q96KC8;Q5T1X2	Q96KC8	2787	27.9165	28.0531	28.255	28.1395	27.9757	27.8934	27.7221	27.807	27.4662	27.3629	27.7456	27.9287	27.642	27.521	27.7157	27.606
sp|Q8IXB1|DJC10_HUMAN DnaJ homolog subfamily C member 10 OS=Homo sapiens OX=9606 GN=DNAJC10 PE=1 SV=2	DnaJ homolog subfamily C member 10	DNAJC10		1.01494	-1.1916		0.675914	-0.306118		1.07108	-1.30318	14	14	14	13	13	13	91.079	0	22.749	1222400000	56	Q8IXB1;E7EP04;A0A494C1G5;Q71S60;A0A087WXH7	Q8IXB1	2534	25.8498	25.4802	25.0164	25.9249	25.7626	25.9808	26	25.7524	23.5244	25.3939	22.9796	25.1606	25.7448	25.2975	25.341	25.4417
sp|O75165|DJC13_HUMAN DnaJ homolog subfamily C member 13 OS=Homo sapiens OX=9606 GN=DNAJC13 PE=1 SV=5	DnaJ homolog subfamily C member 13	DNAJC13	+	2.76624	-0.677476	+	3.19847	-0.73721		0.923575	0.29328	92	92	92	39.9	39.9	39.9	254.41	0	323.31	61638000000	938	O75165;A0A3B3IRM0;H0Y8Q2;H0YA63	O75165	1308	30.2301	30.6757	30.5836	30.6806	31.3188	31.3624	31.1825	31.2551	31.0048	30.4817	30.8747	30.982	31.4389	31.5904	31.4746	31.5492
sp|Q9Y2G8|DJC16_HUMAN DnaJ homolog subfamily C member 16 OS=Homo sapiens OX=9606 GN=DNAJC16 PE=2 SV=3;tr|Q5TDH4|Q5TDH4_HUMAN DnaJ homolog subfamily C member 16 OS=Homo sapiens OX=9606 GN=DNAJC16 PE=1 SV=1;tr|Q5TDG9|Q5TDG9_HUMAN DnaJ (Hsp40) homolog, subfam	DnaJ homolog subfamily C member 16	DNAJC16		0.534682	-0.297528		0.726833	-0.26859		0.202289	-0.154653	27	27	27	35.2	35.2	35.2	90.59	0	244.96	5638800000	158	Q9Y2G8;Q5TDH4;Q5TDG9;H0YCM8	Q9Y2G8;Q5TDH4;Q5TDG9	3226	27.0831	27.9299	27.6751	27.6084	27.8893	27.8213	27.8993	27.761	27.947	26.9795	27.026	27.7255	27.7108	27.9413	27.5795	27.6366
sp|Q9H1X3|DJC25_HUMAN DnaJ homolog subfamily C member 25 OS=Homo sapiens OX=9606 GN=DNAJC25 PE=1 SV=1	DnaJ homolog subfamily C member 25	DNAJC25		0.587803	-1.15631	+	1.4432	-0.338119		0.60987	-1.19516	12	12	12	28.1	28.1	28.1	42.403	0	47.91	3636900000	83	Q9H1X3;F2Z3D1;J3QR79;A0A024R161	Q9H1X3	2937	27.3098	27.0491	26.9548	26.8931	27.5256	27.5131	27.1574	27.3631	26.9825	26.9834	23.1218	26.3385	26.9389	26.8993	27.1691	27.0441
sp|Q96LL9|DJC30_HUMAN DnaJ homolog subfamily C member 30, mitochondrial OS=Homo sapiens OX=9606 GN=DNAJC30 PE=1 SV=3	DnaJ homolog subfamily C member 30	DNAJC30	+	1.34543	0.44579	+	2.36038	0.801569		1.05554	-0.484484	10	10	10	43.4	43.4	43.4	25.961	0	36.863	4331600000	75	Q96LL9	Q96LL9	2793	27.3616	27.8861	28.0147	28.1731	27.0645	26.9869	27.1681	27.0099	27.7066	26.9431	27.3624	27.4855	26.7646	27.1249	26.9159	26.909
sp|Q9H3Z4|DNJC5_HUMAN DnaJ homolog subfamily C member 5 OS=Homo sapiens OX=9606 GN=DNAJC5 PE=1 SV=1	DnaJ homolog subfamily C member 5	DNAJC5	+	8.9204	-3.14609	+	6.62859	-3.7125		NaN	0	5	5	5	28.8	28.8	28.8	22.149	0	80.944	2216200000	34	Q9H3Z4	Q9H3Z4	2948	23.7885	23.4925	23.5583	23.1901	27.033	27.1673	27.3836	27.2956	23.9111	23.9128	23.9127	23.962	26.9275	27.0885	27.1492	27.1177
sp|Q8NFT8|DNER_HUMAN Delta and Notch-like epidermal growth factor-related receptor OS=Homo sapiens OX=9606 GN=DNER PE=1 SV=1	Delta and Notch-like epidermal growth factor-related receptor	DNER	+	4.80387	3.05287		0.721772	1.01058	+	1.55791	1.70198	3	3	3	5.8	5.8	5.8	78.474	0	74.979	1569900000	20	Q8NFT8	Q8NFT8	2621	23.8478	26.0949	26.3087	25.442	24.2996	24.7102	23.3796	25.2616	26.6899	27.6264	27.0941	27.0909	24.3876	23.6915	24.0019	24.2088
sp|O00429|DNM1L_HUMAN Dynamin-1-like protein OS=Homo sapiens OX=9606 GN=DNM1L PE=1 SV=2;tr|F8VZ52|F8VZ52_HUMAN Dynamin-1-like protein (Fragment) OS=Homo sapiens OX=9606 GN=DNM1L PE=1 SV=1	Dynamin-1-like protein	DNM1L	+	2.14543	1.2571		0.923771	0.952745		1.14153	-0.510448	8	8	8	12.4	12.4	12.4	81.876	0	13.888	450650000	33	O00429;F8VZ52;B4DPZ9;F8VUJ9;B4DDQ3;F8VR28;F8VYL3;F8W1W3	O00429;F8VZ52	1171	25.3598	25.0521	24.9578	25.4266	24.9537	22.7378	24.7995	24.4943	24.7811	25.049	24.1014	24.823	23.1707	23.4786	22.9937	24.0832
sp|P26358|DNMT1_HUMAN DNA (cytosine-5)-methyltransferase 1 OS=Homo sapiens OX=9606 GN=DNMT1 PE=1 SV=2	DNA (cytosine-5)-methyltransferase 1	DNMT1		0.528509	-0.641779		0.955598	-0.673584		0.0169719	0.028851	6	6	6	3.8	3.8	3.8	183.16	0	30.47	103980000	35	P26358;K7ENQ6;K7ENW7	P26358	1660	23.2935	23.1674	22.6438	23.3903	23.0788	23.4686	24.158	24.4839	24.785	22.8582	22.4519	22.5154	23.6514	23.8714	24.0492	23.6055
sp|Q14185|DOCK1_HUMAN Dedicator of cytokinesis protein 1 OS=Homo sapiens OX=9606 GN=DOCK1 PE=1 SV=2;tr|A0A096LNH6|A0A096LNH6_HUMAN Dedicator of cytokinesis protein 1 OS=Homo sapiens OX=9606 GN=DOCK1 PE=1 SV=1	Dedicator of cytokinesis protein 1	DOCK1	+	2.2959	-1.94807	+	2.31551	-1.91491		0.425948	0.574821	20	19	19	15.2	14.7	14.7	215.34	0	88.336	1722500000	90	Q14185;A0A096LNH6	Q14185;A0A096LNH6	2160	24.0194	23.279	24.5876	25.2635	25.9994	26.4152	25.9625	26.432	24.9304	25.4125	23.6339	25.472	26.461	27.137	26.682	26.961
tr|A0A2R8YD85|A0A2R8YD85_HUMAN Dedicator of cytokinesis protein 10 OS=Homo sapiens OX=9606 GN=DOCK10 PE=1 SV=1;sp|Q96BY6|DOC10_HUMAN Dedicator of cytokinesis protein 10 OS=Homo sapiens OX=9606 GN=DOCK10 PE=1 SV=3	Dedicator of cytokinesis protein 10	DOCK10	+	2.46538	-2.03101	+	3.03159	-2.26183		NaN	0	13	13	11	8.2	8.2	7.4	251.31	0	46.51	1319700000	36	A0A2R8YD85;Q96BY6;H0YFC5;F8WE73;A0A2R8Y5U0	A0A2R8YD85;Q96BY6	307	24.2015	23.7253	24.4133	22.8104	25.8742	26.3856	25.9284	26.0096	24.5163	22.8276	24.2842	24.7016	26.2109	26.1549	26.2172	25.8707
sp|Q9H7D0|DOCK5_HUMAN Dedicator of cytokinesis protein 5 OS=Homo sapiens OX=9606 GN=DOCK5 PE=1 SV=3	Dedicator of cytokinesis protein 5	DOCK5		0.661829	-0.250968		0.232663	-0.277092		0.43776	0.490777	28	28	27	18	18	17.4	215.31	0	45.259	1944000000	88	Q9H7D0;H0Y7N4	Q9H7D0	2959	24.347	26.1586	25.8456	26.4578	25.689	25.9942	26.199	26.0353	26.0368	25.7912	26.346	26.5982	26.3087	26.4725	26.4786	26.5162
sp|Q96N67|DOCK7_HUMAN Dedicator of cytokinesis protein 7 OS=Homo sapiens OX=9606 GN=DOCK7 PE=1 SV=4	Dedicator of cytokinesis protein 7	DOCK7	+	3.08846	-0.829803	+	2.91361	-0.473266		0.0602785	-0.0199013	48	48	45	26.1	26.1	24.9	242.56	0	323.31	17888000000	349	Q96N67;A0A1B0GWE0;A0A1B0GUE9;A0A1B0GVW2;A0A0C4DGY6;A0A0U1RRC1;A0A0U1RQJ5;A0A0U1RR97;A0A0U1RQG7;A2A369;Q8NF50	Q96N67	2798	28.8428	29.0069	28.7961	29.0044	29.3773	29.5632	29.3093	29.2934	29.0667	28.6697	28.7638	29.0704	29.5882	29.9454	29.5901	29.7661
sp|Q9Y3R5|DOP2_HUMAN Protein dopey-2 OS=Homo sapiens OX=9606 GN=DOP1B PE=1 SV=5	Protein dopey-2	DOPEY2	+	1.36028	-1.12774	+	2.23848	-1.22678	+	1.79868	1.48752	16	16	16	9.3	9.3	9.3	258.23	0	58.443	1271100000	60	Q9Y3R5;F8W8U9	Q9Y3R5	3249	23.3067	24.3356	24.2183	23.438	24.9184	25.4336	24.8956	24.9581	26.0128	24.3035	25.5424	25.3899	25.7865	26.6342	26.3424	26.9965
tr|Q5QPK2|Q5QPK2_HUMAN Dolichol-phosphate mannosyltransferase subunit 1 OS=Homo sapiens OX=9606 GN=DPM1 PE=1 SV=1;sp|O60762|DPM1_HUMAN Dolichol-phosphate mannosyltransferase subunit 1 OS=Homo sapiens OX=9606 GN=DPM1 PE=1 SV=1;tr|H0Y368|H0Y368_HUMAN Dolicho	Dolichol-phosphate mannosyltransferase subunit 1	DPM1	+	1.96737	-1.36187		0.734886	-0.188239	+	2.37026	-1.57345	7	7	7	26.5	26.5	26.5	32.426	0	15.506	769880000	29	Q5QPK2;O60762;H0Y368;Q5QPJ9	Q5QPK2;O60762;H0Y368;Q5QPJ9	1296	25.1407	25.2782	25.0461	25.0112	25.0368	25.3221	25.5765	25.2936	22.6426	24.1995	23.965	23.3753	24.8559	24.6387	24.8421	25.2932
tr|G3V1D3|G3V1D3_HUMAN Dipeptidyl peptidase 3 OS=Homo sapiens OX=9606 GN=DPP3 PE=1 SV=1;tr|G3V180|G3V180_HUMAN Dipeptidyl peptidase 3 OS=Homo sapiens OX=9606 GN=DPP3 PE=1 SV=1;sp|Q9NY33|DPP3_HUMAN Dipeptidyl peptidase 3 OS=Homo sapiens OX=9606 GN=DPP3 PE=1	Dipeptidyl peptidase 3	DPP3		1.12403	1.14493	+	2.5625	1.35249		0.588891	-0.245225	4	4	4	8.3	8.3	8.3	84.304	0	15.026	412150000	14	G3V1D3;G3V180;Q9NY33;E9PQ14;E9PNX5;E9PKK8;E9PPK9	G3V1D3;G3V180;Q9NY33;E9PQ14	908	25.1438	25.1721	25.2036	25.6417	23.334	24.554	23.872	23.9913	24.7019	25.3886	24.8728	25.2171	24.4411	24.5338	22.384	24.2417
sp|Q86TI2|DPP9_HUMAN Dipeptidyl peptidase 9 OS=Homo sapiens OX=9606 GN=DPP9 PE=1 SV=3;tr|M0R2A8|M0R2A8_HUMAN Dipeptidyl peptidase 9 OS=Homo sapiens OX=9606 GN=DPP9 PE=1 SV=1	Dipeptidyl peptidase 9	DPP9		1.14449	-0.188082		0.306554	-0.0641017	+	1.59899	-0.281652	25	25	25	33.7	33.7	33.7	98.262	0	323.31	11357000000	242	Q86TI2;M0R2A8;M0R2G6;M0R3C4;M0R0I1;M0QXG6;M0R162;M0QXI5;M0R1L4;A0A2R8YF65;M0R334;M0QXA6;M0R145	Q86TI2;M0R2A8	2487	29.0359	28.8794	28.6916	28.7613	28.9609	28.9293	28.7719	28.9626	28.5955	28.4237	28.524	28.6984	28.7149	28.6887	28.6543	28.936
tr|A0A1B0GW05|A0A1B0GW05_HUMAN Probable C-mannosyltransferase DPY19L1 OS=Homo sapiens OX=9606 GN=DPY19L1 PE=1 SV=1;sp|Q2PZI1|D19L1_HUMAN Probable C-mannosyltransferase DPY19L1 OS=Homo sapiens OX=9606 GN=DPY19L1 PE=2 SV=1	Probable C-mannosyltransferase DPY19L1	DPY19L1		0.533125	-0.816138	+	1.53592	-1.66503		NaN	0	8	8	8	12.6	12.6	12.6	84.533	0	13.639	1009900000	34	A0A1B0GW05;Q2PZI1;H7C3M5	A0A1B0GW05;Q2PZI1	241	22.9305	23.5623	23.5478	24.1743	23.7063	26.1222	25.4051	25.6413	23.7959	23.5433	23.8348	22.8946	23.3415	25.9998	23.1405	24.8514
tr|A0A1C7CYX9|A0A1C7CYX9_HUMAN Dihydropyrimidinase-related protein 2 OS=Homo sapiens OX=9606 GN=DPYSL2 PE=1 SV=1;sp|Q16555|DPYL2_HUMAN Dihydropyrimidinase-related protein 2 OS=Homo sapiens OX=9606 GN=DPYSL2 PE=1 SV=1	Dihydropyrimidinase-related protein 2	DPYSL2	+	2.67829	1.83697	+	2.22321	2.07088		0.346609	0.40164	10	10	9	22	22	19.6	73.502	0	31.045	938140000	34	A0A1C7CYX9;Q16555;E5RFU4;E9PD68;Q14194	A0A1C7CYX9;Q16555	242	26.5225	26.0474	24.3704	26.2928	23.6003	23.5447	23.8729	23.9317	26.317	26.4096	26.0726	26.0404	25.3407	24.3899	23.8574	23.9037
sp|Q9NRR4|RNC_HUMAN Ribonuclease 3 OS=Homo sapiens OX=9606 GN=DROSHA PE=1 SV=2	Ribonuclease 3	DROSHA		0.224394	-0.0891309		0.742387	-0.274523		0.0167945	-0.00973654	9	9	9	6.5	6.5	6.5	159.31	0	8.6648	1698200000	38	Q9NRR4;H7C5U6;H0YB67	Q9NRR4	3018	26.0572	25.4762	25.6798	26.1945	26.0291	26.1954	25.9825	26.2987	25.9292	25.9234	25.9863	25.5298	26.0397	25.6347	26.1917	25.8591
sp|Q08554|DSC1_HUMAN Desmocollin-1 OS=Homo sapiens OX=9606 GN=DSC1 PE=1 SV=2	Desmocollin-1	DSC1	+	1.68802	1.41721	+	1.54442	1.11845		0.329125	0.234302	6	6	6	7.5	7.5	7.5	99.986	0	13.529	2098300000	44	Q08554	Q08554	2069	26.5772	27.143	27.1062	26.2611	26.0434	24.6874	25.8249	26.0578	27.5861	27.0681	26.6262	26.7442	24.4179	26.2239	25.8594	25.8546
sp|Q14574|DSC3_HUMAN Desmocollin-3 OS=Homo sapiens OX=9606 GN=DSC3 PE=1 SV=3	Desmocollin-3	DSC3	+	2.79508	2.23186	+	4.97552	2.65549		0.357858	0.268405	5	5	5	7.6	7.6	7.6	99.968	0	18.558	795840000	25	Q14574	Q14574	2175	25.6496	25.8229	26.0334	25.3784	22.8236	22.8296	23.3773	23.2318	26.2251	26.7077	25.4985	25.5267	23.4221	23.6047	23.3942	24.6094
sp|Q02413|DSG1_HUMAN Desmoglein-1 OS=Homo sapiens OX=9606 GN=DSG1 PE=1 SV=2	Desmoglein-1	DSG1	+	2.02201	1.08904	+	1.71929	0.582671		0.972126	0.591517	18	18	18	25.9	25.9	25.9	113.75	0	323.31	9172900000	201	Q02413	Q02413	2036	28.292	28.5966	28.646	27.8545	27.7747	27.7136	27.8179	27.7521	29.4654	29.2335	28.3435	28.7127	27.4855	28.1448	27.7841	27.9846
sp|Q14126|DSG2_HUMAN Desmoglein-2 OS=Homo sapiens OX=9606 GN=DSG2 PE=1 SV=2	Desmoglein-2	DSG2		0.000901167	0.000181198		0.286651	0.0432324	+	2.53608	0.386487	36	36	36	45.7	45.7	45.7	122.29	0	323.31	21618000000	404	Q14126;J3KSI6	Q14126	2151	29.3737	29.4041	29.5721	29.387	29.4441	29.3348	29.4805	29.3044	29.7985	29.7156	29.7591	30.0096	29.8081	29.7902	29.861	29.8227
sp|P15924|DESP_HUMAN Desmoplakin OS=Homo sapiens OX=9606 GN=DSP PE=1 SV=3	Desmoplakin	DSP	+	3.0451	3.23655	+	4.15944	2.69346		0.859379	0.895454	148	148	148	47.1	47.1	47.1	331.77	0	323.31	30837000000	646	P15924	P15924	1568	30.16	31.0859	30.4113	30.198	27.8956	27.2481	28.0282	27.9096	30.8202	32.7369	31.2565	30.6236	28.3657	28.5624	27.4836	28.0792
tr|E9PHM6|E9PHM6_HUMAN Dystonin OS=Homo sapiens OX=9606 GN=DST PE=1 SV=3;tr|F6QMI7|F6QMI7_HUMAN Dystonin OS=Homo sapiens OX=9606 GN=DST PE=1 SV=2;tr|F8W9J4|F8W9J4_HUMAN Dystonin OS=Homo sapiens OX=9606 GN=DST PE=1 SV=1;sp|Q03001|DYST_HUMAN Dystonin OS=Homo	Dystonin	DST		0.459636	-0.199657		0.0278713	-0.00671721		0.0949161	0.0511889	27	22	22	7.3	6.1	6.1	629.78	0	50.584	1365800000	66	E9PHM6;F6QMI7;F8W9J4;Q03001;A0A0U1RQJ2;A0A494C073;A0A494C1U5;A0A494C1D7;E7ETB9;H0YC65;Q5T0V7;H0YBX0;Q6P0N6;H0YC82	E9PHM6;F6QMI7;F8W9J4;Q03001;A0A0U1RQJ2	788	25.5074	25.5965	25.7416	25.6425	25.4361	25.6568	25.7424	25.6795	25.7404	26.0454	25.7679	25.1391	25.899	25.8955	25.7484	25.9486
tr|M0QZ28|M0QZ28_HUMAN Dystrobrevin alpha OS=Homo sapiens OX=9606 GN=DTNA PE=1 SV=1;tr|M0R021|M0R021_HUMAN Dystrobrevin alpha OS=Homo sapiens OX=9606 GN=DTNA PE=1 SV=1;sp|Q9Y4J8|DTNA_HUMAN Dystrobrevin alpha OS=Homo sapiens OX=9606 GN=DTNA PE=1 SV=2;tr|K7E	Dystrobrevin alpha;Dystrobrevin;Dystrobrevin beta	DTNA;DTNB		0.552404	-0.179331		0.255035	0.100309		0.18765	-0.0813885	11	11	11	27.1	27.1	27.1	40.886	0	138.51	2662000000	103	M0QZ28;M0R021;Q9Y4J8;K7ERH7;E9PEY4;E7EVB6;O60941	M0QZ28;M0R021;Q9Y4J8;K7ERH7;E9PEY4;E7EVB6;O60941	1142	26.3317	26.5286	26.8954	26.7497	26.2211	26.6122	26.6686	26.6023	26.4693	26.4561	26.3665	26.8879	26.4853	26.8687	26.6518	26.8913
sp|O75319|DUS11_HUMAN RNA/RNP complex-1-interacting phosphatase OS=Homo sapiens OX=9606 GN=DUSP11 PE=1 SV=2;tr|H7C0E6|H7C0E6_HUMAN RNA/RNP complex-1-interacting phosphatase (Fragment) OS=Homo sapiens OX=9606 GN=DUSP11 PE=1 SV=1	RNA/RNP complex-1-interacting phosphatase	DUSP11	+	2.362	-0.458082		1.22956	-0.447313		0.395318	-0.144085	10	10	10	32.9	32.9	32.9	43.71	0	20.958	2989500000	56	O75319;H7C0E6	O75319;H7C0E6	1313	26.826	26.8941	26.3179	26.467	26.9604	26.8435	27.0367	27.4537	26.6085	26.2564	26.4927	26.5711	27.1263	26.8163	26.8937	26.9248
sp|Q14204|DYHC1_HUMAN Cytoplasmic dynein 1 heavy chain 1 OS=Homo sapiens OX=9606 GN=DYNC1H1 PE=1 SV=5	Cytoplasmic dynein 1 heavy chain 1	DYNC1H1	+	2.13855	0.214285		0.898347	0.149541		1.04107	0.172497	206	206	206	44.1	44.1	44.1	532.4	0	323.31	86029000000	1736	Q14204;A0A2R8Y706;A0A2R8YFZ7;A0A2R8Y6H2;A0A2R8Y5T0;A0A2R8Y542;H0YJ21;A0A2R8YGC7;A0A2R8Y6I5	Q14204	2161	31.831	31.7026	31.4945	31.5989	31.4987	31.575	31.3862	31.5689	31.8675	31.838	31.6974	31.9141	31.5437	31.6644	31.6049	31.6467
sp|Q13409|DC1I2_HUMAN Cytoplasmic dynein 1 intermediate chain 2 OS=Homo sapiens OX=9606 GN=DYNC1I2 PE=1 SV=3	Cytoplasmic dynein 1 intermediate chain 2	DYNC1I2		1.09681	-0.378222	+	1.78138	-0.588605		0.409399	0.185474	12	12	3	25.2	25.2	7.2	71.456	0	186.96	4276900000	81	Q13409	Q13409	2116	26.7313	26.6761	27.2353	26.8956	27.3961	27.3444	27.3029	27.8495	26.6085	27.2838	27.1765	27.2114	27.486	27.1831	27.557	27.5671
sp|Q13627|DYR1A_HUMAN Dual specificity tyrosine-phosphorylation-regulated kinase 1A OS=Homo sapiens OX=9606 GN=DYRK1A PE=1 SV=2;tr|A0A2R8Y6L5|A0A2R8Y6L5_HUMAN Dual-specificity tyrosine-phosphorylation-regulated kinase 1A (Fragment) OS=Homo sapiens OX=9606	Dual specificity tyrosine-phosphorylation-regulated kinase 1A	DYRK1A	+	2.32378	1.86899	+	2.76262	2.30978		0.0518252	-0.0877781	71	3	2	52	8.3	4.7	85.583	0	323.31	12313000000	98	Q13627;A0A2R8Y6L5;A0A2R8YDF3;E7EMI5	Q13627;A0A2R8Y6L5;A0A2R8YDF3	2136	28.095	29.7679	29.2214	29.9963	26.8404	27.0301	27.142	26.8289	28.7533	29.4522	28.3087	30.2152	27.3421	27.0428	27.3647	27.5039
tr|A0A2R8Y6I6|A0A2R8Y6I6_HUMAN Dual-specificity tyrosine-phosphorylation-regulated kinase 1A OS=Homo sapiens OX=9606 GN=DYRK1A PE=1 SV=1;tr|A0A2R8Y443|A0A2R8Y443_HUMAN Dual-specificity tyrosine-phosphorylation-regulated kinase 1A (Fragment) OS=Homo sapiens		DYRK1A	+	3.99265	0.553701	+	3.03873	0.471395		0.173151	0.0402384	74	74	2	51.6	51.6	1.9	81.598	0	323.31	2647700000000	3397	A0A2R8Y6I6;A0A2R8Y443;Q9Y463;M0R131;M0R2X3;N0GVR9	A0A2R8Y6I6;A0A2R8Y443	294	36.5963	36.8741	36.7393	36.9107	36.3939	36.2739	36.2561	36.3108	36.9376	36.7032	36.7538	36.8867	36.1951	36.3244	36.2711	36.276
sp|O75923|DYSF_HUMAN Dysferlin OS=Homo sapiens OX=9606 GN=DYSF PE=1 SV=1	Dysferlin	DYSF	+	1.95755	-0.899328	+	1.6094	-0.427411	+	2.10111	0.99486	48	46	46	32.6	31.9	31.9	237.29	0	294.48	8627500000	241	O75923	O75923	1339	27.038	27.1874	27.4461	27.2	27.5724	27.6583	27.9524	27.3981	28.1719	27.5555	28.4748	28.6488	29.1634	29.2324	28.9423	29.1102
tr|A0A3B3ISF9|A0A3B3ISF9_HUMAN Endothelin-converting enzyme 1 OS=Homo sapiens OX=9606 GN=ECE1 PE=1 SV=1;sp|P42892|ECE1_HUMAN Endothelin-converting enzyme 1 OS=Homo sapiens OX=9606 GN=ECE1 PE=1 SV=2;tr|B4DKB2|B4DKB2_HUMAN Endothelin-converting enzyme 1 OS=H	Endothelin-converting enzyme 1	ECE1	+	1.91196	-1.04152	+	3.56313	-0.830582		0.333334	-0.237782	21	21	21	33.5	33.5	33.5	94.478	0	84.605	6550500000	194	A0A3B3ISF9;P42892;B4DKB2;E9PJG1;E9PHZ1;E9PN99	A0A3B3ISF9;P42892;B4DKB2	332	27.2622	27.5863	27.3538	27.5754	28.1454	28.4791	28.1928	28.2828	27.814	26.4048	27.3283	27.2794	28.2239	28.2992	28.1879	28.2816
sp|O43854|EDIL3_HUMAN EGF-like repeat and discoidin I-like domain-containing protein 3 OS=Homo sapiens OX=9606 GN=EDIL3 PE=1 SV=1	EGF-like repeat and discoidin I-like domain-containing protein 3	EDIL3	+	1.80937	-1.83334		NaN	0		NaN	0	7	7	7	19.4	19.4	19.4	53.764	0	27.902	408060000	20	O43854	O43854	1261	23.3034	23.6446	23.1368	23.8556	24.0382	23.0986	24.7724	24.6991	23.6983	22.899	24.8018	22.3576	25.1383	25.4182	24.9673	25.5663
sp|Q5VTE0|EF1A3_HUMAN Putative elongation factor 1-alpha-like 3 OS=Homo sapiens OX=9606 GN=EEF1A1P5 PE=5 SV=1;sp|P68104|EF1A1_HUMAN Elongation factor 1-alpha 1 OS=Homo sapiens OX=9606 GN=EEF1A1 PE=1 SV=1;tr|A0A087WVQ9|A0A087WVQ9_HUMAN Elongation factor 1-a	Putative elongation factor 1-alpha-like 3;Elongation factor 1-alpha 1;Elongation factor 1-alpha	EEF1A1P5;EEF1A1		0.580031	0.343946		0.494437	0.260936		0.597677	0.428479	23	23	23	42.4	42.4	42.4	50.184	0	204.82	46381000000	312	Q5VTE0;P68104;A0A087WVQ9;A0A087WV01;A0A2U3TZH3;Q05639;A0A2R8Y488;A6PW80;Q5JR01;A0A2R8Y660;A0A2R8YDN5	Q5VTE0;P68104;A0A087WVQ9;A0A087WV01	1995	31.1687	30.2894	30.0999	30.7012	30.2845	30.2708	30.4254	30.2348	31.0214	31.6581	30.739	30.5546	30.9883	30.3088	30.6552	30.645
tr|D6RBD7|D6RBD7_HUMAN Eukaryotic translation elongation factor 1 epsilon-1 OS=Homo sapiens OX=9606 GN=EEF1E1 PE=4 SV=1;tr|C9J1V9|C9J1V9_HUMAN EEF1E1-BLOC1S5 readthrough (NMD candidate) OS=Homo sapiens OX=9606 GN=EEF1E1-BLOC1S5 PE=4 SV=2;sp|O43324|MCA3_HUM	Eukaryotic translation elongation factor 1 epsilon-1	EEF1E1;EEF1E1-BLOC1S5		0.0975804	-0.149423		0.337232	-0.26145		0.307658	-0.470706	4	4	4	38	38	38	16.686	0	42.57	1185800000	43	D6RBD7;C9J1V9;O43324;H0YAL7;D6RCQ0	D6RBD7;C9J1V9;O43324;H0YAL7;D6RCQ0	549	25.7212	25.1022	24.7116	26.1812	25.559	25.6481	25.8484	25.7065	25.851	24.5775	23.5551	25.8497	24.9284	25.1567	25.0647	25.2813
sp|P26641|EF1G_HUMAN Elongation factor 1-gamma OS=Homo sapiens OX=9606 GN=EEF1G PE=1 SV=3	Elongation factor 1-gamma	EEF1G	+	1.98578	0.471117	+	2.87853	0.462058		0.502892	0.143871	25	25	25	43.2	43.2	43.2	50.118	0	323.31	37203000000	301	P26641	P26641	1667	30.8167	30.6958	30.551	30.5177	30.2186	30.2209	30.0521	30.2413	31.1197	30.7136	30.6871	30.6362	30.4133	30.4407	30.2154	30.2028
sp|P13639|EF2_HUMAN Elongation factor 2 OS=Homo sapiens OX=9606 GN=EEF2 PE=1 SV=4	Elongation factor 2	EEF2	+	2.42999	0.958297	+	3.65641	1.22284		0.015856	0.0116978	43	43	41	39.6	39.6	38.3	95.337	0	235.75	23997000000	426	P13639	P13639	1547	30.4101	30.0255	30.0598	30.6687	29.1384	29.0336	29.074	29.0268	30.1228	30.8903	30.1561	30.0419	29.3673	29.2129	29.5239	29.2737
sp|Q15029|U5S1_HUMAN 116 kDa U5 small nuclear ribonucleoprotein component OS=Homo sapiens OX=9606 GN=EFTUD2 PE=1 SV=1	116 kDa U5 small nuclear ribonucleoprotein component	EFTUD2	+	1.54698	0.717865	+	2.88068	0.630123	+	3.05944	-0.483355	26	24	24	35.1	34.1	34.1	109.43	0	134.58	6354700000	159	Q15029;K7EP67;K7EJ74;K7EIV5;K7EIT3	Q15029	2198	28.5131	28.3439	28.3945	28.6279	27.8324	27.9918	27.9505	27.5842	28.0619	27.8548	28.0459	27.9834	27.607	27.3881	27.5347	26.5447
sp|P00533|EGFR_HUMAN Epidermal growth factor receptor OS=Homo sapiens OX=9606 GN=EGFR PE=1 SV=2;tr|E9PFD7|E9PFD7_HUMAN Receptor protein-tyrosine kinase OS=Homo sapiens OX=9606 GN=EGFR PE=1 SV=3;tr|Q504U8|Q504U8_HUMAN Receptor protein-tyrosine kinase OS=Hom	Epidermal growth factor receptor;Receptor protein-tyrosine kinase	EGFR	+	2.55416	-0.356134	+	2.88752	-0.635593		0.953618	0.19973	28	28	26	24.9	24.9	23.1	134.28	0	174.45	14233000000	246	P00533;E9PFD7;Q504U8;A0A1W2PRR9;C9JYS6;K7EQY5;H3BLT0;P42679;P07949	P00533;E9PFD7;Q504U8	1402	28.861	28.5679	28.4339	28.6233	29.2227	29.0799	29.3771	29.3488	28.9232	28.6541	28.8819	28.8258	29.1873	29.1265	29.2943	29.1015
tr|A0A024R571|A0A024R571_HUMAN EH domain-containing protein 1 OS=Homo sapiens OX=9606 GN=EHD1 PE=1 SV=1;sp|Q9H4M9|EHD1_HUMAN EH domain-containing protein 1 OS=Homo sapiens OX=9606 GN=EHD1 PE=1 SV=2;tr|C9JC03|C9JC03_HUMAN EH domain-containing protein 1 (Fra	EH domain-containing protein 1	EHD1	+	1.40283	0.136204	+	2.36154	0.506738		1.05192	0.136469	16	16	11	38.1	38.1	27.2	61.927	0	94.256	3777400000	108	A0A024R571;Q9H4M9;C9JC03;C9J2Z4;C9JDQ8;C9JIJ3;C9IZH1	A0A024R571;Q9H4M9;C9JC03;C9J2Z4	4	27.1082	27.333	27.2971	27.2402	26.5767	26.5476	26.9507	26.8765	27.2749	27.3993	27.4943	27.3559	27.3188	27.222	27.2253	27.2135
sp|Q9NZN4|EHD2_HUMAN EH domain-containing protein 2 OS=Homo sapiens OX=9606 GN=EHD2 PE=1 SV=2	EH domain-containing protein 2	EHD2		0.990258	0.204898		0.94699	0.205394	+	2.41928	0.432696	14	13	13	26	24.3	24.3	61.161	0	36.055	3296700000	98	Q9NZN4	Q9NZN4	3092	26.699	26.8661	26.9984	26.7462	26.7633	26.7265	26.626	26.3723	27.3313	27.1329	27.1638	27.4125	27.0011	27.301	26.9488	26.9699
sp|P49770|EI2BB_HUMAN Translation initiation factor eIF-2B subunit beta OS=Homo sapiens OX=9606 GN=EIF2B2 PE=1 SV=3;tr|G3V5E5|G3V5E5_HUMAN Translation initiation factor eIF-2B subunit beta OS=Homo sapiens OX=9606 GN=EIF2B2 PE=1 SV=1;tr|H0YJJ8|H0YJJ8_HUMAN	Translation initiation factor eIF-2B subunit beta	EIF2B2		1.16148	-0.746166		0.146597	0.157679		NaN	0	4	4	4	14.2	14.2	14.2	38.989	0	10.598	169300000	21	P49770;G3V5E5;H0YJJ8	P49770;G3V5E5;H0YJJ8	1838	23.0879	23.7547	24.2742	24.1796	23.0694	24.4978	23.7254	23.3732	23.0234	24.2706	23.0961	23.5245	24.1465	23.9052	24.1114	24.7361
sp|Q14152|EIF3A_HUMAN Eukaryotic translation initiation factor 3 subunit A OS=Homo sapiens OX=9606 GN=EIF3A PE=1 SV=1	Eukaryotic translation initiation factor 3 subunit A	EIF3A	+	2.49162	0.68115	+	3.46281	0.743673		0.435673	-0.13364	76	76	76	49.6	49.6	49.6	166.57	0	218.88	20129000000	619	Q14152	Q14152	2156	29.6905	30.0922	30.0289	30.0941	29.2122	29.3027	29.2683	29.1478	29.5517	29.9344	29.9344	29.9507	29.089	28.9223	29.2073	29.4281
sp|P55884|EIF3B_HUMAN Eukaryotic translation initiation factor 3 subunit B OS=Homo sapiens OX=9606 GN=EIF3B PE=1 SV=3;tr|C9JZG1|C9JZG1_HUMAN Eukaryotic translation initiation factor 3 subunit B (Fragment) OS=Homo sapiens OX=9606 GN=EIF3B PE=1 SV=1	Eukaryotic translation initiation factor 3 subunit B	EIF3B		0.19437	0.162177	+	1.32303	1.03903		0.50584	-0.34081	5	5	5	10.4	10.4	10.4	92.48	0	18.711	294470000	17	P55884;C9JZG1	P55884;C9JZG1	1907	25.1536	24.2593	24.7389	25.1414	23.1618	23.3695	23.8201	24.7857	24.3062	25.0348	24.6123	23.9768	24.1884	23.7086	24.5943	24.79
sp|Q99613|EIF3C_HUMAN Eukaryotic translation initiation factor 3 subunit C OS=Homo sapiens OX=9606 GN=EIF3C PE=1 SV=1;sp|B5ME19|EIFCL_HUMAN Eukaryotic translation initiation factor 3 subunit C-like protein OS=Homo sapiens OX=9606 GN=EIF3CL PE=1 SV=1	Eukaryotic translation initiation factor 3 subunit C;Eukaryotic translation initiation factor 3 subunit C-like protein	EIF3C;EIF3CL	+	2.80097	-0.439581	+	1.83766	-0.464532		0.731257	-0.183847	37	37	37	34.1	34.1	34.1	105.34	0	323.31	36990000000	471	Q99613;B5ME19;H3BPE4;H3BPE3;H3BTY8	Q99613;B5ME19	2830	30.2555	30.1321	30.0702	30.5081	30.8541	30.7117	30.4317	30.8265	30.278	30.0358	29.9457	29.971	30.4715	30.5542	30.4341	30.5291
sp|P60228|EIF3E_HUMAN Eukaryotic translation initiation factor 3 subunit E OS=Homo sapiens OX=9606 GN=EIF3E PE=1 SV=1;tr|E5RGA2|E5RGA2_HUMAN Eukaryotic translation initiation factor 3 subunit E OS=Homo sapiens OX=9606 GN=EIF3E PE=1 SV=1;tr|H0YBR5|H0YBR5_HU	Eukaryotic translation initiation factor 3 subunit E	EIF3E	+	2.6648	-0.436738	+	2.29946	-0.348196		0.149284	0.044879	33	33	33	54.6	54.6	54.6	52.22	0	323.31	117740000000	569	P60228;E5RGA2;H0YBR5;E5RHS5;E5RIT4;E5RII3;H0YAW4;H0YBP5;E5RIP5;E5RJ25	P60228;E5RGA2;H0YBR5	1922	31.8847	31.7561	31.5267	31.8243	32.1053	32.0565	32.0757	32.147	31.6454	31.747	32.0341	31.7449	32.1952	32.2665	32.2184	32.2383
tr|K7ERF1|K7ERF1_HUMAN Eukaryotic translation initiation factor 3 subunit K OS=Homo sapiens OX=9606 GN=EIF3K PE=1 SV=1;sp|Q9UBQ5|EIF3K_HUMAN Eukaryotic translation initiation factor 3 subunit K OS=Homo sapiens OX=9606 GN=EIF3K PE=1 SV=1;tr|K7ES31|K7ES31_HU	Eukaryotic translation initiation factor 3 subunit K	EIF3K	+	4.77811	-2.81931	+	3.76008	-2.25657		NaN	0	7	7	7	31.2	31.2	31.2	22.095	0	24.711	1955500000	46	K7ERF1;Q9UBQ5;K7ES31;A0A087WVB9;K7EK53;K7EQM4	K7ERF1;Q9UBQ5;K7ES31	1134	24.237	24.0452	25.0555	23.9889	26.7153	26.8514	26.3297	26.4564	23.456	23.3478	24.2244	24.0633	26.5153	26.7834	26.5492	26.5209
sp|Q9Y262|EIF3L_HUMAN Eukaryotic translation initiation factor 3 subunit L OS=Homo sapiens OX=9606 GN=EIF3L PE=1 SV=1;tr|B0QY89|B0QY89_HUMAN Eukaryotic translation initiation factor 3 subunit L OS=Homo sapiens OX=9606 GN=EIF3L PE=1 SV=1;tr|B0QY90|B0QY90_HU	Eukaryotic translation initiation factor 3 subunit L	EIF3L	+	4.26777	-0.780955	+	4.22355	-0.673446		0.472733	0.101364	51	51	51	61.7	61.7	61.7	66.726	0	323.31	352480000000	975	Q9Y262;B0QY89;B0QY90;C9JHP4;C9K0Q7;H7C3A0;H0Y7E6	Q9Y262;B0QY89;B0QY90	3219	33.0305	33.1562	33.06	33.3119	33.8231	33.846	33.743	33.8402	33.3996	33.0538	33.2088	33.3018	33.9594	34.0145	34.0625	34.0514
sp|Q7L2H7|EIF3M_HUMAN Eukaryotic translation initiation factor 3 subunit M OS=Homo sapiens OX=9606 GN=EIF3M PE=1 SV=1;tr|H0YCQ8|H0YCQ8_HUMAN Eukaryotic translation initiation factor 3 subunit M (Fragment) OS=Homo sapiens OX=9606 GN=EIF3M PE=1 SV=8	Eukaryotic translation initiation factor 3 subunit M	EIF3M		0.543232	-0.50654		0.000242543	-0.000140667		0.394208	-0.406961	8	8	8	25.7	25.7	25.7	42.502	0	120.82	1710500000	74	Q7L2H7;H0YCQ8;J3KNJ2;E9PRI2;E7ESM3;E9PN86	Q7L2H7;H0YCQ8	2446	26.2207	25.7171	26.2427	25.5861	25.7311	25.9138	25.9442	26.1781	24.298	25.9765	25.7386	26.1256	26.0984	26.1504	25.7304	26.1856
sp|P60842|IF4A1_HUMAN Eukaryotic initiation factor 4A-I OS=Homo sapiens OX=9606 GN=EIF4A1 PE=1 SV=1;tr|J3KT12|J3KT12_HUMAN Eukaryotic initiation factor 4A-I OS=Homo sapiens OX=9606 GN=EIF4A1 PE=1 SV=1;tr|J3QS69|J3QS69_HUMAN Eukaryotic initiation factor 4A-	Eukaryotic initiation factor 4A-I	EIF4A1		1.26698	0.690452	+	2.46283	1.15495		0.393497	-0.292642	20	20	9	50	50	24.6	46.153	0	82.837	6682900000	129	P60842;J3KT12;J3QS69;J3QL43;J3KTB5;J3KSZ0;J3QR64;J3QLN6;J3KS25;J3QKZ9;J3KTN0;J3QL52;J3KSN7;J3KT04;E7EMV8;J3KS93;F8WE11;E9PBH4;J3QQP0	P60842;J3KT12;J3QS69;J3QL43;J3KTB5;J3KSZ0	1925	28.6753	28.5329	27.9974	28.96	27.2147	27.8067	27.1948	27.3296	27.9919	29.015	27.9478	28.0403	27.9208	27.3164	27.5919	27.4041
sp|Q04637|IF4G1_HUMAN Eukaryotic translation initiation factor 4 gamma 1 OS=Homo sapiens OX=9606 GN=EIF4G1 PE=1 SV=4;tr|E7EX73|E7EX73_HUMAN Eukaryotic translation initiation factor 4 gamma 1 OS=Homo sapiens OX=9606 GN=EIF4G1 PE=1 SV=1;tr|E9PGM1|E9PGM1_HUMA	Eukaryotic translation initiation factor 4 gamma 1	EIF4G1	+	2.91331	-0.526342	+	1.75218	-0.240983		0.00549903	-0.00158787	56	56	52	36.2	36.2	34.3	175.49	0	323.31	20815000000	408	Q04637;E7EX73;E9PGM1;E7EUU4;C9JF13;C9J6B6;C9K073;C9J2Z7;H7C044;H7C0V6;F8WCF2;C9JHW9;C9JWH7;C9J556;C9JSU8;C9JWW9	Q04637;E7EX73;E9PGM1;E7EUU4	2046	29.2498	29.3486	29.3164	29.4924	29.5583	29.5638	29.7488	29.5001	29.1167	29.3584	29.4798	29.4458	29.7896	29.9639	29.8246	29.928
sp|P78344|IF4G2_HUMAN Eukaryotic translation initiation factor 4 gamma 2 OS=Homo sapiens OX=9606 GN=EIF4G2 PE=1 SV=1;tr|D3DQV9|D3DQV9_HUMAN Eukaryotic translation initiation factor 4 gamma 2 (Fragment) OS=Homo sapiens OX=9606 GN=EIF4G2 PE=1 SV=1;tr|H0Y3P2|	Eukaryotic translation initiation factor 4 gamma 2	EIF4G2	+	1.51216	0.433192		0.913156	0.494857		0.204802	-0.105383	17	17	17	25	25	25	102.36	0	75.741	2001300000	75	P78344;D3DQV9;H0Y3P2;H0YCH5;H0YEC5;H0YD77;E9PKF8;H0YCF8;H0YD99;H0YE44;H0YEN8;H0YDC0;H0YE22	P78344;D3DQV9;H0Y3P2	2001	25.9884	26.6362	26.7307	26.7292	25.4199	26.2435	26.0918	26.3498	26.3491	26.2099	26.4266	26.6773	26.0551	26.0623	26.1771	25.6357
tr|A0A087WUT6|A0A087WUT6_HUMAN Eukaryotic translation initiation factor 5B OS=Homo sapiens OX=9606 GN=EIF5B PE=1 SV=1;sp|O60841|IF2P_HUMAN Eukaryotic translation initiation factor 5B OS=Homo sapiens OX=9606 GN=EIF5B PE=1 SV=4	Eukaryotic translation initiation factor 5B	EIF5B		1.20733	0.750342		0.720921	0.590292		0.366604	0.384604	6	6	6	8.3	8.3	8.3	138.68	0	13.307	439550000	18	A0A087WUT6;O60841	A0A087WUT6;O60841	32	24.5027	23.6413	25.2085	25.3297	24.028	24.3363	23.8884	24.0685	24.3783	25.3271	25.0936	25.4216	24.1654	23.9095	24.1831	24.9614
tr|G5E9D5|G5E9D5_HUMAN ElaC homolog 2 (E. coli), isoform CRA_a OS=Homo sapiens OX=9606 GN=ELAC2 PE=1 SV=1;sp|Q9BQ52|RNZ2_HUMAN Zinc phosphodiesterase ELAC protein 2 OS=Homo sapiens OX=9606 GN=ELAC2 PE=1 SV=2;tr|E7ES68|E7ES68_HUMAN Zinc phosphodiesterase EL	Zinc phosphodiesterase ELAC protein 2	ELAC2	+	1.54711	-1.6518	+	1.40104	-1.50677		NaN	0	8	8	8	13	13	13	90.036	0	24.609	622760000	40	G5E9D5;Q9BQ52;E7ES68;H7C2I4;V9GYS7;J3QRS2;V9GYU5;J3QL08;J3QLK4;V9GZ72	G5E9D5;Q9BQ52;E7ES68;H7C2I4	933	24.616	23.1829	22.8252	23.2351	23.7459	25.5206	25.1135	25.5062	23.6327	23.1423	23.404	22.5474	25.3643	25.4096	23.2582	25.3015
tr|Q5JVZ5|Q5JVZ5_HUMAN Engulfment and cell motility protein 2 OS=Homo sapiens OX=9606 GN=ELMO2 PE=1 SV=1;sp|Q96JJ3|ELMO2_HUMAN Engulfment and cell motility protein 2 OS=Homo sapiens OX=9606 GN=ELMO2 PE=1 SV=2	Engulfment and cell motility protein 2	ELMO2		0.843426	-0.811551		1.01252	-0.770557		0.148416	0.233531	16	16	16	27	27	27	82.364	0	69.138	1490600000	48	Q5JVZ5;Q96JJ3;Q5JW01;Q5JVZ4;H0YCM7;Q5JVZ8;Q92556;H7C0S6;H7C3P3	Q5JVZ5;Q96JJ3	2314	25.6164	24.9468	25.7867	24.0725	25.8853	25.8737	25.7509	25.9948	24.9042	24.2596	26.1123	26.0805	25.9927	26.5869	25.8793	26.1438
tr|D6RBS5|D6RBS5_HUMAN ELMO domain-containing protein 2 (Fragment) OS=Homo sapiens OX=9606 GN=ELMOD2 PE=1 SV=8;sp|Q8IZ81|ELMD2_HUMAN ELMO domain-containing protein 2 OS=Homo sapiens OX=9606 GN=ELMOD2 PE=1 SV=1;tr|D6RHX2|D6RHX2_HUMAN ELMO domain-containing	ELMO domain-containing protein 2	ELMOD2		0.204285	0.0896177		0.950861	0.290576		0.694971	-0.185445	15	15	15	64.1	64.1	64.1	20.147	0	229.58	25431000000	239	D6RBS5;Q8IZ81;D6RHX2;V9GY58	D6RBS5;Q8IZ81;D6RHX2	703	29.8785	30.2604	29.8892	29.8625	29.7044	30.0026	29.6096	29.4116	29.6926	29.5903	29.9359	29.93	29.8402	30.0528	29.4815	29.4157
sp|Q9BW60|ELOV1_HUMAN Elongation of very long chain fatty acids protein 1 OS=Homo sapiens OX=9606 GN=ELOVL1 PE=1 SV=1	Elongation of very long chain fatty acids protein 1	ELOVL1		0.0297055	0.118736		0.218707	-0.116537		0.320955	-0.786603	2	2	2	9	9	9	32.662	0	7.7926	4079100000	44	Q9BW60	Q9BW60	2887	27.6553	26.8188	26.8912	27.0962	27.4994	27.2328	27.0355	27.16	27.016	23.3738	28.072	26.8534	27.3466	26.9788	23.469	27.0458
tr|A0A0A0MTI6|A0A0A0MTI6_HUMAN Elongation of very long chain fatty acids protein OS=Homo sapiens OX=9606 GN=ELOVL5 PE=1 SV=1;sp|Q9NYP7|ELOV5_HUMAN Elongation of very long chain fatty acids protein 5 OS=Homo sapiens OX=9606 GN=ELOVL5 PE=1 SV=1	Elongation of very long chain fatty acids protein;Elongation of very long chain fatty acids protein 5	ELOVL5		0.753762	-1.54137	+	3.55996	-3.93098		NaN	0	2	2	2	9.2	9.2	9.2	30.742	0	41.64	3592900000	45	A0A0A0MTI6;Q9NYP7	A0A0A0MTI6;Q9NYP7	135	24.5912	23.0596	22.7103	22.247	27.4035	27.0117	26.9448	26.972	23.622	24.2261	23.8978	24.1377	24.4071	27.4897	26.8661	23.2862
sp|Q6PCB8|EMB_HUMAN Embigin OS=Homo sapiens OX=9606 GN=EMB PE=1 SV=1;tr|D6RDX7|D6RDX7_HUMAN Embigin OS=Homo sapiens OX=9606 GN=EMB PE=1 SV=1	Embigin	EMB		1.04563	1.31604	+	1.3485	1.15507		0.988549	0.868169	4	4	4	15.9	15.9	15.9	36.881	0	21.894	440660000	14	Q6PCB8;D6RDX7	Q6PCB8;D6RDX7	2404	23.9009	23.3592	24.8009	24.7409	23.3601	23.6072	22.9657	22.2487	25.341	24.8062	24.412	25.7155	22.4379	25.1522	24.1656	23.2548
sp|Q8N766|EMC1_HUMAN ER membrane protein complex subunit 1 OS=Homo sapiens OX=9606 GN=EMC1 PE=1 SV=1	ER membrane protein complex subunit 1	EMC1		0.232349	0.0760298		0.0432716	0.0138812		0.904982	-0.220399	12	12	12	17.9	17.9	17.9	111.76	0	35.313	1917500000	73	Q8N766;Q5TG59;H7C4E3;A0A286YEW0	Q8N766	2582	26.5432	26.349	26.2945	26.1083	26.4151	26.3121	26.1205	26.3919	25.974	26.051	26.3536	26.0348	25.9187	26.3281	25.96	25.9025
sp|Q9P0I2|EMC3_HUMAN ER membrane protein complex subunit 3 OS=Homo sapiens OX=9606 GN=EMC3 PE=1 SV=3	ER membrane protein complex subunit 3	EMC3	+	2.95699	-0.660235		0.562047	-0.224357		0.459258	-0.0977159	15	15	9	49.4	49.4	36.8	29.952	0	323.31	26519000000	251	Q9P0I2;S4R3U9	Q9P0I2	3099	29.6094	29.7628	29.6498	29.6878	30.2724	30.012	29.3976	29.9252	29.5818	29.8313	29.4211	29.4848	30.3608	30.3288	30.2096	30.0607
tr|H0YK61|H0YK61_HUMAN ER membrane protein complex subunit 4 OS=Homo sapiens OX=9606 GN=EMC4 PE=1 SV=1;sp|Q5J8M3|EMC4_HUMAN ER membrane protein complex subunit 4 OS=Homo sapiens OX=9606 GN=EMC4 PE=1 SV=2;tr|S4R329|S4R329_HUMAN ER membrane protein complex s	ER membrane protein complex subunit 4	EMC4	+	3.49613	-0.4656	+	1.89609	-0.437834		0.403734	-0.103001	11	11	11	94.9	94.9	94.9	8.3403	0	44.841	7707000000	104	H0YK61;Q5J8M3;S4R329;H0YNK0;H0YNK8;H0YLP8;H0YMH5;H0YN63	H0YK61;Q5J8M3;S4R329;H0YNK0;H0YNK8;H0YLP8	985	27.8186	27.863	28.1793	27.7226	28.5492	28.3333	28.228	28.2243	27.6959	27.7083	27.9072	27.8601	28.2951	28.2483	28.3224	28.1681
sp|O43402|EMC8_HUMAN ER membrane protein complex subunit 8 OS=Homo sapiens OX=9606 GN=EMC8 PE=1 SV=1	ER membrane protein complex subunit 8	EMC8		0.251625	0.454427		1.21842	-0.419448		0.115231	0.0652995	5	5	5	33.3	33.3	33.3	23.773	0	76.344	1755300000	55	O43402;M0R1B0	O43402	1247	25.9536	26.1152	26.0445	25.4409	26.4161	26.0722	26.5147	26.2291	25.6691	25.9379	26.3544	25.8541	23.3561	26.4519	26.2665	25.9232
sp|P50402|EMD_HUMAN Emerin OS=Homo sapiens OX=9606 GN=EMD PE=1 SV=1	Emerin	EMD	+	1.50054	-0.145223	+	1.32904	0.13754	+	3.65231	-0.402543	30	30	30	66.9	66.9	66.9	28.994	0	323.31	72031000000	538	P50402;Q5HY57;F8WEQ1	P50402	1846	31.5519	31.4698	31.5868	31.4064	31.4119	31.3044	31.447	31.3014	31.0862	31.1304	31.0221	31.166	31.2503	31.2817	31.3242	31.1295
sp|O94919|ENDD1_HUMAN Endonuclease domain-containing 1 protein OS=Homo sapiens OX=9606 GN=ENDOD1 PE=1 SV=2	Endonuclease domain-containing 1 protein	ENDOD1		0.0378671	0.0184774		0.717556	0.112716		0.801964	-0.187892	13	13	13	24	24	24	55.016	0	64.582	5592000000	122	O94919	O94919	1351	27.7395	27.7801	27.9141	27.6954	27.6296	27.6861	27.8254	27.5372	27.5376	27.5243	27.9026	27.4131	27.784	27.7834	27.4985	27.2377
sp|P06733|ENOA_HUMAN Alpha-enolase OS=Homo sapiens OX=9606 GN=ENO1 PE=1 SV=2;tr|A0A2R8Y6G6|A0A2R8Y6G6_HUMAN Alpha-enolase OS=Homo sapiens OX=9606 GN=ENO1 PE=1 SV=1	Alpha-enolase	ENO1	+	1.32912	0.658494		0.341532	0.181683		0.460503	0.3521	36	36	35	63.1	63.1	63.1	47.168	0	323.31	30442000000	428	P06733;A0A2R8Y6G6;K7EM90;A0A2R8YEM5;A0A2R8Y879;K7ERS8;A0A2R8Y798;A0A2R8YEG5;A0A2R8Y6I8;E5RI09;E5RG95;K7EPM1;K7EKN2;E5RGZ4;P13929	P06733;A0A2R8Y6G6	1458	30.8235	30.124	29.9889	29.7863	30.0172	30.0865	29.9358	29.9564	30.2319	31.3135	30.2685	30.3171	29.8222	29.8584	29.9933	29.8231
sp|Q9HCE0|EPG5_HUMAN Ectopic P granules protein 5 homolog OS=Homo sapiens OX=9606 GN=EPG5 PE=1 SV=2	Ectopic P granules protein 5 homolog	EPG5		0.07865	0.0330148		0.467206	-0.49989		1.25183	1.08368	17	17	17	8.9	8.9	8.9	292.48	0	48.019	2401000000	76	Q9HCE0;K7EM87;K7EPN4;K7ENS1;K7ENK5	Q9HCE0	2985	24.3072	26.2573	25.8393	26.2027	25.8563	26.5558	25.9639	26.2302	26.803	26.6845	26.6968	26.757	26.3353	26.6351	26.7938	27.0451
sp|P29317|EPHA2_HUMAN Ephrin type-A receptor 2 OS=Homo sapiens OX=9606 GN=EPHA2 PE=1 SV=2	Ephrin type-A receptor 2	EPHA2	+	2.85664	0.563269	+	2.60516	0.416668		0.0928718	0.0271015	38	38	37	37.3	37.3	36.5	108.27	0	238.98	14049000000	274	P29317;J3KR66;Q5JY90;U3NG26;A0A0B4J1T8;Q06187;P29322;Q9UF33	P29317	1686	29.4267	29.2604	29.3519	29.1453	29.0156	28.8393	28.9172	28.7454	29.489	29.0799	29.3935	29.3303	28.8954	28.6537	28.7453	28.7452
sp|P29323|EPHB2_HUMAN Ephrin type-B receptor 2 OS=Homo sapiens OX=9606 GN=EPHB2 PE=1 SV=5;tr|B1AKC9|B1AKC9_HUMAN Ephrin type-B receptor 2 OS=Homo sapiens OX=9606 GN=EPHB2 PE=1 SV=1	Ephrin type-B receptor 2;Receptor protein-tyrosine kinase	EPHB2		0.810361	-0.419326		0.167206	-0.315248	+	2.52992	3.18565	18	17	17	19.1	18.4	18.4	117.49	0	236.7	2683500000	93	P29323;B1AKC9;Q15375;Q6NVW1;A0A3B3IRY8;P54762	P29323;B1AKC9	1687	24.8377	24.9514	22.2801	23.9411	23.1546	24.7146	24.6802	24.7218	26.564	27.1454	27.3376	27.7058	27.3365	27.718	27.7782	27.5975
sp|P07099|HYEP_HUMAN Epoxide hydrolase 1 OS=Homo sapiens OX=9606 GN=EPHX1 PE=1 SV=1	Epoxide hydrolase 1	EPHX1	+	2.57243	-0.395943	+	1.67826	-0.184552	+	1.8849	0.257985	34	34	34	44.6	44.6	44.6	52.948	0	323.31	62859000000	455	P07099;B1AQP9;B1AQP8	P07099	1465	30.8313	30.8855	30.9242	30.8469	31.0273	31.0963	31.1829	30.9195	31.0947	30.9615	31.303	31.1606	31.4746	31.5713	31.6086	31.449
sp|Q8IUS5|EPHX4_HUMAN Epoxide hydrolase 4 OS=Homo sapiens OX=9606 GN=EPHX4 PE=2 SV=2	Epoxide hydrolase 4	EPHX4		0.667797	-0.906586	+	4.56384	-1.76495		NaN	0	6	6	6	16.3	16.3	16.3	42.324	0	46.204	1051900000	34	Q8IUS5	Q8IUS5	2513	23.7213	24.1472	23.5775	23.745	25.3205	25.7329	25.694	25.5035	24.6098	24.9376	23.9843	23.9644	23.4949	26.2186	25.7703	25.6387
sp|Q7L775|EPMIP_HUMAN EPM2A-interacting protein 1 OS=Homo sapiens OX=9606 GN=EPM2AIP1 PE=1 SV=1	EPM2A-interacting protein 1	EPM2AIP1	+	1.95293	-0.865047		1.23021	-0.735672		0.456501	0.348715	17	17	17	35.1	35.1	35.1	70.369	0	119.97	7124200000	113	Q7L775;A0A096LPB0	Q7L775	2452	26.623	27.2308	27.2308	28.1218	27.8805	28.1685	27.9674	28.1326	27.9742	27.385	27.3998	27.8421	28.3023	28.8824	28.1068	28.7698
sp|P07814|SYEP_HUMAN Bifunctional glutamate/proline--tRNA ligase OS=Homo sapiens OX=9606 GN=EPRS PE=1 SV=5;tr|V9GYZ6|V9GYZ6_HUMAN Glutamyl-prolyl-tRNA synthetase 1 (Fragment) OS=Homo sapiens OX=9606 GN=EPRS1 PE=1 SV=1	Bifunctional glutamate/proline--tRNA ligase;Glutamate--tRNA ligase;Proline--tRNA ligase	EPRS		0.977093	0.159114	+	1.69004	0.250165	+	1.91082	-0.332429	47	47	47	33.1	33.1	33.1	170.59	0	323.31	8581300000	317	P07814;V9GYZ6;V9GZ76	P07814;V9GYZ6	1475	28.4555	28.6653	28.6236	28.7468	28.504	28.4049	28.2932	28.2885	28.081	28.3345	28.3461	28.3999	28.2387	28.1589	28.0376	28.0898
sp|Q9NZ08|ERAP1_HUMAN Endoplasmic reticulum aminopeptidase 1 OS=Homo sapiens OX=9606 GN=ERAP1 PE=1 SV=3	Endoplasmic reticulum aminopeptidase 1	ERAP1	+	1.86436	-0.987134	+	2.92552	-0.764159		1.10689	-0.616199	19	19	19	22.4	22.4	22.4	107.23	0	94.166	5266000000	131	Q9NZ08;H0Y9X5	Q9NZ08	3081	27.0654	27.3797	27.4054	27.4095	28.2797	28.1068	28.1385	27.7917	27.2963	25.961	26.674	26.864	27.6165	27.8545	27.5466	27.7261
sp|O15083|ERC2_HUMAN ERC protein 2 OS=Homo sapiens OX=9606 GN=ERC2 PE=1 SV=3;tr|H7C4G9|H7C4G9_HUMAN ERC protein 2 (Fragment) OS=Homo sapiens OX=9606 GN=ERC2 PE=1 SV=1	ERC protein 2	ERC2	+	2.58047	0.689364		0.102242	-0.0385642	+	2.73894	-0.915977	72	72	58	60	60	52.2	110.56	0	323.31	18867000000	492	O15083;H7C4G9;K7EPD6	O15083;H7C4G9	1211	29.5673	30.1661	30.0119	30.1174	30.048	29.9706	30.0409	29.9574	28.7492	29.2159	29.058	29.1757	28.2572	28.5817	28.4316	28.1708
sp|Q969X5|ERGI1_HUMAN Endoplasmic reticulum-Golgi intermediate compartment protein 1 OS=Homo sapiens OX=9606 GN=ERGIC1 PE=1 SV=1	Endoplasmic reticulum-Golgi intermediate compartment protein 1	ERGIC1		0.00349584	0.00176382		0.449281	0.0990496		0.686984	-0.263168	11	11	11	30.7	30.7	30.7	32.592	0	270.28	22528000000	191	Q969X5	Q969X5	2726	29.6456	29.9204	29.8233	30.0932	29.8111	29.8356	29.6924	29.7471	29.8103	29.1406	29.6567	29.8222	29.6084	29.7354	29.4799	29.599
tr|A0A087WU02|A0A087WU02_HUMAN Endoplasmic reticulum-Golgi intermediate compartment protein 2 OS=Homo sapiens OX=9606 GN=ERGIC2 PE=1 SV=1;sp|Q96RQ1|ERGI2_HUMAN Endoplasmic reticulum-Golgi intermediate compartment protein 2 OS=Homo sapiens OX=9606 GN=ERGIC2	Endoplasmic reticulum-Golgi intermediate compartment protein 2	ERGIC2	+	2.70354	-0.784508	+	2.63217	-0.641516	+	1.51764	-0.507973	8	8	8	25.1	25.1	25.1	43.432	0	64.767	15174000000	165	A0A087WU02;Q96RQ1;H0YI50;H0YI58;F8VPA6;F8W0R1;F8VR88;F8VUZ2;H0YHJ8	A0A087WU02;Q96RQ1;H0YI50;H0YI58;F8VPA6	24	28.6796	28.9175	28.9949	29.1923	29.7532	29.5782	29.6072	29.4119	28.7948	28.0828	28.4616	28.4133	29.1326	29.2033	29.3102	29.2444
tr|H0Y5K5|H0Y5K5_HUMAN Endoplasmic reticulum-Golgi intermediate compartment protein 3 (Fragment) OS=Homo sapiens OX=9606 GN=ERGIC3 PE=1 SV=1;sp|Q9Y282|ERGI3_HUMAN Endoplasmic reticulum-Golgi intermediate compartment protein 3 OS=Homo sapiens OX=9606 GN=ERG	Endoplasmic reticulum-Golgi intermediate compartment protein 3	ERGIC3	+	2.25139	-0.799443	+	2.51261	-0.712569		0.82061	-0.357523	11	11	5	16.9	16.9	7.6	44.568	0	32.895	15953000000	148	H0Y5K5;Q9Y282;H0Y621;A6PVJ2;A0A0C4DH46	H0Y5K5;Q9Y282;H0Y621	950	28.6001	29.0778	29.04	29.0419	29.8466	29.7597	29.4083	29.5953	29.1018	28.3238	28.3079	28.5962	29.4175	29.4795	29.3035	29.3269
sp|O75477|ERLN1_HUMAN Erlin-1 OS=Homo sapiens OX=9606 GN=ERLIN1 PE=1 SV=2;tr|B0QZ43|B0QZ43_HUMAN Erlin-1 (Fragment) OS=Homo sapiens OX=9606 GN=ERLIN1 PE=1 SV=1	Erlin-1	ERLIN1	+	2.94128	0.754541		0.959375	0.388813		0.156609	-0.0845404	24	24	19	43.1	43.1	34.2	39.171	0	159.17	13401000000	229	O75477;B0QZ43	O75477;B0QZ43	1324	29.6702	29.5073	28.835	29.0416	28.7909	28.7262	28.9606	29.0211	29.337	29.0013	29.1956	29.182	28.326	28.6002	28.1597	28.6118
sp|O94905|ERLN2_HUMAN Erlin-2 OS=Homo sapiens OX=9606 GN=ERLIN2 PE=1 SV=1;tr|E5RHW4|E5RHW4_HUMAN Erlin-2 (Fragment) OS=Homo sapiens OX=9606 GN=ERLIN2 PE=1 SV=1;tr|E5RJ09|E5RJ09_HUMAN Erlin-2 (Fragment) OS=Homo sapiens OX=9606 GN=ERLIN2 PE=1 SV=1	Erlin-2	ERLIN2		NaN	0	+	1.99864	1.23053		0.985348	-0.986968	12	7	7	36.6	27.4	27.4	37.839	0	7.9172	425370000	11	O94905;E5RHW4;E5RJ09	O94905;E5RHW4;E5RJ09	727	25.3785	24.427	25.2606	25.1076	23.2786	23.6665	24.5008	23.8057	23.5583	25.4524	23.4825	23.7326	23.2373	23.6325	23.0153	24.6119
sp|Q7Z2K6|ERMP1_HUMAN Endoplasmic reticulum metallopeptidase 1 OS=Homo sapiens OX=9606 GN=ERMP1 PE=1 SV=2;tr|E7ER77|E7ER77_HUMAN Endoplasmic reticulum metallopeptidase 1 OS=Homo sapiens OX=9606 GN=ERMP1 PE=1 SV=1	Endoplasmic reticulum metallopeptidase 1	ERMP1		0.138776	0.181693		0.170372	0.0905633		0.278221	-0.159445	10	10	10	12.5	12.5	12.5	100.23	0	29.303	1062700000	49	Q7Z2K6;E7ER77;A0A0C4DGF0	Q7Z2K6;E7ER77	745	25.8246	24.9938	25.7222	25.2246	25.4563	25.1988	25.3904	25.3575	25.4571	24.9511	25.5201	25.1991	25.7143	25.3997	23.6792	25.6075
sp|Q96HE7|ERO1A_HUMAN ERO1-like protein alpha OS=Homo sapiens OX=9606 GN=ERO1A PE=1 SV=2	ERO1-like protein alpha	ERO1L		0.310866	0.212315	+	1.69645	0.312266		0.617146	-0.28893	9	9	9	23.3	23.3	23.3	54.392	0	103.5	2909400000	67	Q96HE7;G3V3E6;G3V2H0;G3V5B3;G3V503;Q5TAE8;Q86YB8	Q96HE7	2769	27.0917	27.0121	26.7874	27.1399	26.8504	26.6642	26.7148	26.5527	26.2795	27.2425	26.8338	26.5197	26.8381	26.6234	26.6367	25.9281
sp|Q9BS26|ERP44_HUMAN Endoplasmic reticulum resident protein 44 OS=Homo sapiens OX=9606 GN=ERP44 PE=1 SV=1	Endoplasmic reticulum resident protein 44	ERP44		0.118677	-0.263706		0.608577	-0.872624		0.0352493	0.0845351	3	3	3	6.2	6.2	6.2	46.971	0	7.5606	1689700000	30	Q9BS26	Q9BS26	2856	26.3903	25.7806	23.2885	24.8006	25.7796	26.0653	25.9722	25.9333	24.1946	24.4606	26.0055	25.9375	26.1929	23.5421	26.5839	25.3342
sp|Q9BSJ8|ESYT1_HUMAN Extended synaptotagmin-1 OS=Homo sapiens OX=9606 GN=ESYT1 PE=1 SV=1	Extended synaptotagmin-1	ESYT1	+	2.69469	-0.481798	+	3.80186	-0.328903		1.27985	-0.226892	58	58	49	40.4	40.4	35.5	122.85	0	323.31	80337000000	880	Q9BSJ8	Q9BSJ8	2859	31.4701	31.3383	31.412	31.3564	31.7351	31.6849	31.7906	31.6817	31.1957	30.9068	31.2865	31.2802	31.681	31.6776	31.6626	31.5752
tr|H7BXI1|H7BXI1_HUMAN Extended synaptotagmin-2 OS=Homo sapiens OX=9606 GN=ESYT2 PE=1 SV=2;tr|A0A499FIX8|A0A499FIX8_HUMAN Extended synaptotagmin-2 OS=Homo sapiens OX=9606 GN=ESYT2 PE=1 SV=1;tr|A0A087WXU3|A0A087WXU3_HUMAN Extended synaptotagmin-2 OS=Homo sa	Extended synaptotagmin-2	ESYT2		0.823265	-0.247296		0.0328021	-0.00993156		0.455958	-0.180348	53	53	53	58	58	58	96.328	0	323.31	64980000000	718	H7BXI1;A0A499FIX8;A0A087WXU3;A0FGR8	H7BXI1;A0A499FIX8;A0A087WXU3;A0FGR8	1025	30.9683	31.2681	31.3924	31.369	31.2321	31.229	31.3692	31.2072	31.2421	30.6545	31.0577	31.3221	31.2863	31.3677	31.3152	31.2965
sp|Q9HBU6|EKI1_HUMAN Ethanolamine kinase 1 OS=Homo sapiens OX=9606 GN=ETNK1 PE=1 SV=1;tr|H0YH69|H0YH69_HUMAN Ethanolamine kinase 1 OS=Homo sapiens OX=9606 GN=ETNK1 PE=1 SV=2	Ethanolamine kinase 1	ETNK1	+	2.07188	-1.74364	+	3.24818	-1.83548		NaN	0	4	4	4	10.6	10.6	10.6	50.968	0	22.218	995090000	40	Q9HBU6;H0YH69;A0A5F9ZI33	Q9HBU6;H0YH69	974	23.0614	24.0703	24.0999	24.1073	25.9136	25.7531	25.4936	25.5205	23.0325	23.486	23.6328	24.8362	24.9011	26.0533	25.4021	25.6054
tr|B8ZZF5|B8ZZF5_HUMAN Protein eva-1 homolog A OS=Homo sapiens OX=9606 GN=EVA1A PE=1 SV=1;sp|Q9H8M9|EVA1A_HUMAN Protein eva-1 homolog A OS=Homo sapiens OX=9606 GN=EVA1A PE=1 SV=1;tr|C9J5M4|C9J5M4_HUMAN Protein eva-1 homolog A (Fragment) OS=Homo sapiens OX=	Protein eva-1 homolog A	EVA1A		0.569601	-1.04492	+	3.72443	-2.49237		NaN	0	4	4	4	29.3	29.3	29.3	16.163	0	21.127	1887600000	28	B8ZZF5;Q9H8M9;C9J5M4	B8ZZF5;Q9H8M9;C9J5M4	535	24.2385	23.3957	24.6335	24.5833	26.98	26.7964	26.5228	26.5213	23.5383	23.5288	24.6959	23.995	26.1288	26.5812	23.2079	24.0198
sp|O60447|EVI5_HUMAN Ecotropic viral integration site 5 protein homolog OS=Homo sapiens OX=9606 GN=EVI5 PE=1 SV=3	Ecotropic viral integration site 5 protein homolog	EVI5	+	2.26061	-0.669376	+	1.82803	-0.582113		0.0920202	-0.0409904	24	24	10	26.9	26.9	11.7	92.948	0	62.786	5773400000	148	O60447	O60447	1277	27.3641	27.0911	27.5918	27.2425	27.8808	27.8751	27.6002	28.2619	27.5638	26.9743	27.232	27.3555	27.6896	28.0818	27.9055	28.1262
sp|Q96KP1|EXOC2_HUMAN Exocyst complex component 2 OS=Homo sapiens OX=9606 GN=EXOC2 PE=1 SV=1	Exocyst complex component 2	EXOC2		0.82859	-0.275486		0.320198	-0.0933676		0.731351	0.205505	17	17	17	23.2	23.2	23.2	104.07	0	69.094	4153100000	104	Q96KP1;Q2MDF5	Q96KP1	2788	26.8748	26.7538	27.2289	27.1181	26.9593	27.2408	27.0884	27.0605	27.0762	27.048	27.2711	27.4023	27.3127	27.9033	27.3131	27.3704
sp|O60645|EXOC3_HUMAN Exocyst complex component 3 OS=Homo sapiens OX=9606 GN=EXOC3 PE=1 SV=3;tr|D6RB59|D6RB59_HUMAN Exocyst complex component 3 OS=Homo sapiens OX=9606 GN=EXOC3 PE=1 SV=1	Exocyst complex component 3	EXOC3		0.574018	0.162951		0.728856	0.535972		0.271452	-0.117527	12	12	12	17.2	17.2	17.2	85.566	0	15.677	1444900000	37	O60645;D6RB59;D6RBR9;H0Y995	O60645;D6RB59	1291	26.1184	25.9356	25.4903	26.1436	25.8852	24.4327	25.5221	25.704	26.0064	25.6444	25.9283	25.6388	25.7547	25.8269	25.4161	25.5683
sp|Q96A65|EXOC4_HUMAN Exocyst complex component 4 OS=Homo sapiens OX=9606 GN=EXOC4 PE=1 SV=1	Exocyst complex component 4	EXOC4	+	4.42961	-1.0774	+	4.55326	-1.01028	+	1.70733	0.322392	43	43	43	43.5	43.5	43.5	110.5	0	323.31	23598000000	364	Q96A65	Q96A65	2731	28.8103	28.9406	28.7026	29.0487	29.7552	29.972	29.8839	29.9321	29.1717	29.3168	29.0145	29.2887	30.066	30.3566	30.2946	30.3841
sp|Q8TAG9|EXOC6_HUMAN Exocyst complex component 6 OS=Homo sapiens OX=9606 GN=EXOC6 PE=1 SV=3;tr|E7EW84|E7EW84_HUMAN Exocyst complex component OS=Homo sapiens OX=9606 GN=EXOC6 PE=1 SV=1	Exocyst complex component 6	EXOC6		0.384965	0.0641766	+	1.74161	0.18173	+	4.71695	0.370648	30	30	29	32.3	32.3	31.3	93.721	0	194.31	9418300000	213	Q8TAG9;E7EW84;F2Z3K0;B1AP46	Q8TAG9;E7EW84	2631	28.3327	28.3289	28.2755	28.2576	28.1412	27.9655	28.1464	28.2147	28.7366	28.6314	28.671	28.6382	28.5242	28.4708	28.646	28.7796
tr|A0A0U1RRB6|A0A0U1RRB6_HUMAN Exocyst complex component OS=Homo sapiens OX=9606 GN=EXOC6B PE=1 SV=1;sp|Q9Y2D4|EXC6B_HUMAN Exocyst complex component 6B OS=Homo sapiens OX=9606 GN=EXOC6B PE=1 SV=3;tr|J3QT38|J3QT38_HUMAN Exocyst complex component OS=Homo sap	Exocyst complex component 6B	EXOC6B	+	1.55579	-0.537976		0.225362	-0.0526757		0.31331	0.141701	21	20	20	27.6	27.6	27.6	94.685	0	92.363	5075900000	142	A0A0U1RRB6;Q9Y2D4;J3QT38;F8W6R7	A0A0U1RRB6;Q9Y2D4;J3QT38	217	27.234	27.0454	27.2647	27.4045	27.1273	27.3823	27.2868	27.3629	27.5592	26.8635	27.6407	27.4521	27.8408	28.0424	27.9969	27.7872
sp|Q8IYI6|EXOC8_HUMAN Exocyst complex component 8 OS=Homo sapiens OX=9606 GN=EXOC8 PE=1 SV=2	Exocyst complex component 8	EXOC8	+	1.84582	-0.516468	+	2.34491	-0.195876		0.132849	0.0495648	39	39	39	51.4	51.4	51.4	81.798	0	323.31	18347000000	337	Q8IYI6	Q8IYI6	2541	29.0741	29.1088	29.2664	29.098	29.3216	29.319	29.3411	29.3491	29.0497	28.8879	29.3274	29.4805	29.5409	29.8774	29.6526	29.7405
sp|Q15024|EXOS7_HUMAN Exosome complex component RRP42 OS=Homo sapiens OX=9606 GN=EXOSC7 PE=1 SV=3	Exosome complex component RRP42	EXOSC7		0.0830108	-0.255745		0.306869	0.605995		0.473775	-1.05505	4	4	4	19.2	19.2	19.2	31.821	0	7.6586	1053300000	27	Q15024	Q15024	2197	26.0198	23.427	26.2352	26.087	23.8754	24.2941	25.0877	26.0879	25.5697	22.679	23.5735	25.7266	26.1709	23.7351	22.7897	25.8762
tr|E7EQR4|E7EQR4_HUMAN Ezrin OS=Homo sapiens OX=9606 GN=EZR PE=1 SV=3;sp|P15311|EZRI_HUMAN Ezrin OS=Homo sapiens OX=9606 GN=EZR PE=1 SV=4	Ezrin	EZR		0.0467113	-0.0355477		0.114316	0.0390558		0.317183	0.209056	22	13	12	33.4	22.5	21.2	69.371	0	31.183	1569700000	53	E7EQR4;P15311	E7EQR4;P15311	744	25.9159	25.8717	25.3959	25.6905	25.7632	25.756	25.6061	25.5925	25.4543	26.5835	26.0539	25.6186	25.7615	26.004	25.9259	26.161
sp|Q9Y624|JAM1_HUMAN Junctional adhesion molecule A OS=Homo sapiens OX=9606 GN=F11R PE=1 SV=1;tr|A0A087WY82|A0A087WY82_HUMAN Junctional adhesion molecule A OS=Homo sapiens OX=9606 GN=F11R PE=1 SV=1	Junctional adhesion molecule A	F11R		1.26077	0.44059		0.136564	0.0935678		0.628954	0.388713	7	7	7	25.1	25.1	25.1	32.583	0	26.347	2285800000	50	Q9Y624;A0A087WY82	Q9Y624;A0A087WY82	3277	26.8198	26.0678	26.6899	25.7959	26.2131	26.0555	26.4543	26.2762	26.939	26.3075	27.0296	26.6521	26.421	26.0382	26.3029	26.4039
sp|P13726|TF_HUMAN Tissue factor OS=Homo sapiens OX=9606 GN=F3 PE=1 SV=1	Tissue factor	F3	+	1.79609	-0.518798		0.74233	-1.6017		0.642534	1.43291	5	5	5	21.7	21.7	21.7	33.067	0	48.388	9218800000	68	P13726	P13726	1549	23.7433	28.1397	28.018	27.7098	28.4776	28.4047	28.6655	28.4698	28.0984	28.5448	28.0784	28.6209	28.7924	28.8923	28.7255	29.0075
sp|Q01469|FABP5_HUMAN Fatty acid-binding protein 5 OS=Homo sapiens OX=9606 GN=FABP5 PE=1 SV=3	Fatty acid-binding protein, epidermal	FABP5		0.588413	2.20778	+	1.30456	1.25003		0.350388	1.43348	12	12	12	38.5	38.5	38.5	15.164	0	38.878	2535100000	44	Q01469;I6L8B7;A8MUU1	Q01469	2024	25.5139	24.6601	23.8708	24.6114	22.7158	22.9029	24.3945	23.6428	24.4767	30.4403	27.0379	22.4353	24.8914	23.8118	23.0812	23.7747
sp|O60427|FADS1_HUMAN Acyl-CoA (8-3)-desaturase OS=Homo sapiens OX=9606 GN=FADS1 PE=1 SV=3;tr|A0A0A0MR51|A0A0A0MR51_HUMAN Acyl-CoA (8-3)-desaturase OS=Homo sapiens OX=9606 GN=FADS1 PE=1 SV=1;tr|H7C2V0|H7C2V0_HUMAN Acyl-CoA (8-3)-desaturase (Fragment) OS=Ho	Fatty acid desaturase 1	FADS1		1.23292	-0.381393		1.26653	-2.1031		0.928583	1.60985	11	10	10	29.7	28.2	28.2	51.964	0	82.77	3946700000	84	O60427;A0A0A0MR51;H7C2V0;H0YB97;F5H3P6;F5H3U5;C9J425;F5H1Q7;F5H0Y2;F5H2H3;F5H5X5;F5H8G5;C9JJB3;F5GYH4;F5H852;F5GWE3	O60427;A0A0A0MR51;H7C2V0	1276	23.2264	26.9325	24.8182	26.7514	27.7573	27.4109	27.4969	27.4758	27.1493	26.8477	26.919	27.2519	27.6157	27.4162	27.6122	27.0494
sp|O95864|FADS2_HUMAN Acyl-CoA 6-desaturase OS=Homo sapiens OX=9606 GN=FADS2 PE=1 SV=1	Fatty acid desaturase 2	FADS2	+	2.24474	0.692045	+	4.2186	0.808741	+	1.37859	-0.436661	19	19	18	27.9	27.9	27.9	52.259	0	293.94	52862000000	321	O95864	O95864	1386	31.4388	31.3445	31.5951	31.5738	30.6653	30.602	30.8421	30.6076	30.912	30.6798	31.391	31.2226	30.4149	30.4419	30.3369	30.2435
sp|Q96CS3|FAF2_HUMAN FAS-associated factor 2 OS=Homo sapiens OX=9606 GN=FAF2 PE=1 SV=2	FAS-associated factor 2	FAF2		0.555376	0.207438	+	2.14373	0.39059		0.270392	-0.117643	13	13	13	30.3	30.3	30.3	52.623	0	99.065	4283200000	96	Q96CS3	Q96CS3	2747	27.3337	27.7188	27.5481	27.5974	27.1446	27.0532	27.3158	27.1221	27.83	27.4585	27.0467	27.3923	27.1907	27.3951	27.07	27.2419
sp|Q9NZB2|F120A_HUMAN Constitutive coactivator of PPAR-gamma-like protein 1 OS=Homo sapiens OX=9606 GN=FAM120A PE=1 SV=2	Constitutive coactivator of PPAR-gamma-like protein 1	FAM120A		0.451034	-0.142246		0.236925	0.103108		0.659182	-0.273136	25	25	25	28.3	28.3	28.3	121.89	0	242.58	4991800000	161	Q9NZB2;A0A0C4DG79;A0A0C4DH52;A0A494C0Y9;Q5T035	Q9NZB2	3084	27.3138	27.6559	27.9139	27.8997	27.2799	27.6468	27.7468	27.6974	27.6642	27.2231	27.6663	27.1372	27.5666	27.565	27.5353	27.5929
tr|F5GY05|F5GY05_HUMAN Constitutive coactivator of peroxisome proliferator-activated receptor gamma OS=Homo sapiens OX=9606 GN=FAM120B PE=1 SV=1;tr|A0A0D9SEJ5|A0A0D9SEJ5_HUMAN Constitutive coactivator of peroxisome proliferator-activated receptor gamma OS=	Constitutive coactivator of peroxisome proliferator-activated receptor gamma	FAM120B	+	2.64291	-1.88784	+	3.83219	-2.76615		NaN	0	11	11	11	16.6	16.6	16.6	106.12	0	16.885	1242700000	39	F5GY05;A0A0D9SEJ5;Q96EK7	F5GY05;A0A0D9SEJ5;Q96EK7	180	23.7403	22.562	23.7109	23.9283	26.2045	26.5299	26.0807	26.1909	23.8321	24.3503	24.0134	25.3462	26.1785	25.9918	26.2043	26.7187
sp|Q9NX05|F120C_HUMAN Constitutive coactivator of PPAR-gamma-like protein 2 OS=Homo sapiens OX=9606 GN=FAM120C PE=1 SV=3;tr|F8W881|F8W881_HUMAN Constitutive coactivator of PPAR-gamma-like protein 2 OS=Homo sapiens OX=9606 GN=FAM120C PE=1 SV=2	Constitutive coactivator of PPAR-gamma-like protein 2	FAM120C		0.181156	0.0481486		1.11727	-0.202519		0.369976	0.110723	33	33	33	29.5	29.5	29.5	120.59	0	245.89	26167000000	403	Q9NX05;F8W881	Q9NX05;F8W881	3062	29.665	30.0547	29.7559	29.6908	29.9231	30.0541	30.0334	29.9658	30.021	29.6824	30.0911	29.8147	29.7709	29.7858	29.9168	29.9431
sp|Q9BYI3|HYCCI_HUMAN Hyccin OS=Homo sapiens OX=9606 GN=FAM126A PE=1 SV=2	Hyccin	FAM126A		0.813274	-0.753112		0.504442	-0.582592		NaN	0	9	9	3	22.8	22.8	5.4	57.625	0	16.815	771290000	38	Q9BYI3;B8ZZA2	Q9BYI3	2899	24.3405	23.3327	24.2711	23.389	23.4269	23.9135	25.4055	24.9179	25.1236	23.2168	25.0937	24.8269	25.2996	25.5394	25.1592	25.2753
sp|Q96TA1|NIBA2_HUMAN Protein Niban 2 OS=Homo sapiens OX=9606 GN=NIBAN2 PE=1 SV=3	Niban-like protein 1	FAM129B	+	2.25492	0.795949	+	1.4911	2.84143		0.89765	0.369231	18	18	18	30.3	30.3	30.3	84.137	0	57.706	3775100000	95	Q96TA1	Q96TA1	2820	27.1004	27.5646	27.2674	27.9428	23.0459	26.0482	26.6638	22.7515	27.7338	28.1253	27.7415	27.7515	27.194	26.5671	27.1149	27.2924
sp|Q86VR2|RETR3_HUMAN Reticulophagy regulator 3 OS=Homo sapiens OX=9606 GN=RETREG3 PE=1 SV=1;tr|K7ENZ6|K7ENZ6_HUMAN Reticulophagy regulator 3 OS=Homo sapiens OX=9606 GN=RETREG3 PE=1 SV=1;tr|K7EMF4|K7EMF4_HUMAN Reticulophagy regulator 3 OS=Homo sapiens OX=9	Protein FAM134C	FAM134C		1.05167	0.493725		1.05736	0.936464		0.491528	0.151931	6	6	6	18	18	18	51.396	0	72.708	1569700000	43	Q86VR2;K7ENZ6;K7EMF4;K7ELM8;K7EJ34;K7ENF4;K7EPD0;K7EJ42;K7EQI9	Q86VR2;K7ENZ6;K7EMF4;K7ELM8;K7EJ34;K7ENF4	2499	26.2065	25.993	26.2428	26.1804	23.9241	26.0436	25.3373	25.5718	26.2078	25.9871	26.5113	26.5243	25.3422	26.0952	26.2169	25.6011
sp|Q5W0V3|F16B1_HUMAN Protein FAM160B1 OS=Homo sapiens OX=9606 GN=FAM160B1 PE=1 SV=1	Protein FAM160B1	FAM160B1	+	3.55505	-1.87157	+	3.9945	-1.18576		NaN	0	5	5	5	9.7	9.7	9.7	86.557	0	17.354	726100000	19	Q5W0V3;Q5W0V4	Q5W0V3	2361	23.9037	24.4444	24.1166	24.306	25.3152	25.5514	25.3215	25.3256	23.426	23.2006	23.6027	24.1635	25.4965	25.6606	25.6506	25.0714
sp|Q96A26|F162A_HUMAN Protein FAM162A OS=Homo sapiens OX=9606 GN=FAM162A PE=1 SV=2;tr|F8W7Q4|F8W7Q4_HUMAN Protein FAM162A OS=Homo sapiens OX=9606 GN=FAM162A PE=1 SV=1;tr|E9PH05|E9PH05_HUMAN Protein FAM162A OS=Homo sapiens OX=9606 GN=FAM162A PE=1 SV=1	Protein FAM162A	FAM162A	+	3.06448	-2.09795		0.856608	-1.27522		0.773066	-1.23745	4	4	4	37	37	37	17.342	0	6.3925	1626800000	35	Q96A26;F8W7Q4;E9PH05	Q96A26;F8W7Q4;E9PH05	887	23.9594	26.4903	23.9044	26.4715	26.5938	26.1425	26.7713	26.4189	23.6153	23.3539	24.3285	24.5781	26.4783	25.9859	25.6088	26.1945
tr|E7EUR8|E7EUR8_HUMAN Protein FAM193A (Fragment) OS=Homo sapiens OX=9606 GN=FAM193A PE=1 SV=1;tr|A0A1B0GVL4|A0A1B0GVL4_HUMAN Protein FAM193A OS=Homo sapiens OX=9606 GN=FAM193A PE=1 SV=1;sp|P78312|F193A_HUMAN Protein FAM193A OS=Homo sapiens OX=9606 GN=FAM1	Protein FAM193A	FAM193A		0.212693	-0.2087		0.0467779	0.0424132		NaN	0	4	4	4	4.5	4.5	4.5	110.72	0	4.2486	1553300000	20	E7EUR8;A0A1B0GVL4;P78312;D6RFZ4	E7EUR8;A0A1B0GVL4;P78312	239	24.125	24.4505	23.1779	23.4756	23.5544	23.8709	23.5692	24.0648	23.0372	24.695	23.2166	23.6625	23.521	23.8905	24.1029	23.9317
sp|O75063|XYLK_HUMAN Glycosaminoglycan xylosylkinase OS=Homo sapiens OX=9606 GN=FAM20B PE=1 SV=1;tr|X6RH03|X6RH03_HUMAN Glycosaminoglycan xylosylkinase (Fragment) OS=Homo sapiens OX=9606 GN=FAM20B PE=1 SV=1	Glycosaminoglycan xylosylkinase	FAM20B	+	2.75814	1.02952	+	2.4091	0.999016		0.199509	0.0984955	11	11	11	30.8	30.8	30.8	46.432	0	69	3323800000	87	O75063;X6RH03	O75063;X6RH03	1304	27.0719	27.6436	27.5629	27.2939	26.454	26.869	26.1586	26.0946	27.7565	27.0977	27.4597	27.6524	26.6879	26.2349	26.251	26.6744
tr|A0A0G2JQD6|A0A0G2JQD6_HUMAN Extracellular serine/threonine protein kinase FAM20C (Fragment) OS=Homo sapiens OX=9606 GN=FAM20C PE=1 SV=1;sp|Q8IXL6|FA20C_HUMAN Extracellular serine/threonine protein kinase FAM20C OS=Homo sapiens OX=9606 GN=FAM20C PE=1 SV=	Extracellular serine/threonine protein kinase FAM20C	FAM20C		0.249898	-0.276955		0.133641	-0.0424647		0.20517	-0.235051	6	6	6	30.7	30.7	30.7	28.35	0	19.291	787790000	27	A0A0G2JQD6;Q8IXL6	A0A0G2JQD6;Q8IXL6	198	24.9098	25.1063	24.6115	24.9628	25.1156	24.8914	24.9006	24.8526	25.3278	23.3723	25.1261	24.8239	24.6954	25.0483	24.9024	25.1119
sp|Q9BRX8|PXL2A_HUMAN Peroxiredoxin-like 2A OS=Homo sapiens OX=9606 GN=PRXL2A PE=1 SV=3	Redox-regulatory protein FAM213A	FAM213A		1.17818	-0.373115	+	1.58024	-0.787886		1.06354	0.584571	15	15	15	48	48	48	25.764	0	78.651	5410000000	112	Q9BRX8	Q9BRX8	2855	27.1327	27.5398	26.3479	27.1325	28.0042	27.9694	27.5707	27.7603	27.3189	27.5635	27.9904	27.6183	28.1611	28.0208	27.7336	28.0681
sp|Q92520|FAM3C_HUMAN Protein FAM3C OS=Homo sapiens OX=9606 GN=FAM3C PE=1 SV=1	Protein FAM3C	FAM3C	+	3.49939	1.65804	+	4.5106	1.75502		0.544227	-0.270195	10	10	10	39.6	39.6	39.6	24.68	0	198.58	17044000000	148	Q92520;C9JP35;C9JMN4	Q92520	2684	30.0609	29.7403	29.9787	30.0831	28.0331	27.9304	28.5027	28.3767	30.0836	29.1563	29.5353	30.0069	27.9773	28.2111	28.0035	27.9581
sp|Q9NUQ9|FA49B_HUMAN Protein FAM49B OS=Homo sapiens OX=9606 GN=FAM49B PE=1 SV=1;tr|E5RI16|E5RI16_HUMAN Protein FAM49B (Fragment) OS=Homo sapiens OX=9606 GN=FAM49B PE=1 SV=1	Protein FAM49B	FAM49B	+	3.93783	-0.977665	+	2.82969	-0.784527		0.609455	0.179176	17	17	15	54	54	47.2	36.748	0	312.04	12026000000	212	Q9NUQ9;E5RI16;A0A1W2PRQ0;E5RJE1;E5RIR8;E5RJL8;A0A087X178;E5RGI7;E5RFS4;E5RHU5;E5RK81;E5RH75;E5RK61	Q9NUQ9;E5RI16	3035	27.9971	28.2893	27.8863	28.126	28.5669	29.1119	28.9079	28.8501	28.0488	28.443	28.0819	28.4417	29.2359	29.2341	29.1857	29.2703
sp|Q8TBR7|TLC3A_HUMAN TLC domain-containing protein 3A OS=Homo sapiens OX=9606 GN=TLCD3A PE=1 SV=2	Protein FAM57A	FAM57A	+	1.52455	1.61175		0.0353125	-0.053967		0.681509	1.01019	2	2	2	8.2	8.2	8.2	29.382	0.0043624	1.9182	397220000	8	Q8TBR7	Q8TBR7	2639	23.321	23.6607	25.4794	23.457	24.0819	24.4357	23.9105	23.706	25.6297	25.5114	23.4748	25.343	22.7969	24.0427	23.2987	23.3737
tr|A0A087X2C2|A0A087X2C2_HUMAN Divergent protein kinase domain 1A OS=Homo sapiens OX=9606 GN=DIPK1A PE=1 SV=1;tr|A0A087WZ97|A0A087WZ97_HUMAN Divergent protein kinase domain 1A OS=Homo sapiens OX=9606 GN=DIPK1A PE=1 SV=1;sp|Q5T7M9|DIK1A_HUMAN Divergent prot	Protein FAM69A	FAM69A	+	1.69407	-1.67432	+	1.4941	-1.86495		NaN	0	9	9	9	20.1	20.1	20.1	43.532	0	55.489	1501000000	27	A0A087X2C2;A0A087WZ97;Q5T7M9;A0A087WZK6	A0A087X2C2;A0A087WZ97;Q5T7M9;A0A087WZK6	66	23.8145	24.0699	23.715	23.1116	26.1409	26.1732	26.2324	23.6243	23.8592	24.9962	25.0522	23.8803	24.8856	26.4217	26.454	26.7239
tr|F5GX09|F5GX09_HUMAN Protein FAM76B OS=Homo sapiens OX=9606 GN=FAM76B PE=1 SV=1		FAM76B		1.24523	1.91307		1.28271	2.23875		0.189349	-0.559666	28	4	4	50.9	12.7	12.7	38.62	0	323.31	3513000000	32	F5GX09	F5GX09	827	27.5206	23.4734	26.7136	26.5896	24.416	24.0989	23.3355	23.4918	26.5108	24.3269	27.0597	24.1612	23.1748	24.4909	23.0293	23.7113
sp|Q5HYJ3|FA76B_HUMAN Protein FAM76B OS=Homo sapiens OX=9606 GN=FAM76B PE=1 SV=3	Protein FAM76B	FAM76B		1.07369	-0.15237	+	2.46676	-0.330238		0.895234	-0.104586	29	29	5	51	51	13	38.708	0	323.31	252810000000	538	Q5HYJ3	Q5HYJ3	2307	33.0352	33.1001	33.1592	33.2093	33.3761	33.4034	33.4112	33.6342	33.0667	32.9927	33.1178	32.9083	33.2024	33.3259	33.0862	33.0805
sp|Q9UBU6|FA8A1_HUMAN Protein FAM8A1 OS=Homo sapiens OX=9606 GN=FAM8A1 PE=1 SV=1	Protein FAM8A1	FAM8A1		0.798599	-0.75949	+	2.88101	-1.37879		NaN	0	3	3	3	9.9	9.9	9.9	44.123	0	12.491	821290000	15	Q9UBU6	Q9UBU6	3141	23.587	24.3003	23.9994	23.3232	25.4806	25.2224	25.0421	24.98	23.6718	24.2496	23.4718	24.2753	24.9175	23.4158	25.1081	25.2651
sp|O15360|FANCA_HUMAN Fanconi anemia group A protein OS=Homo sapiens OX=9606 GN=FANCA PE=1 SV=2;tr|H3BS03|H3BS03_HUMAN Fanconi anemia group A protein (Fragment) OS=Homo sapiens OX=9606 GN=FANCA PE=1 SV=1	Fanconi anemia group A protein	FANCA		0.0260442	-0.0501213		0.55512	0.482288		0.200424	-0.248881	6	6	6	4.3	4.3	4.3	162.77	0	14.386	225880000	18	O15360;H3BS03;H3BQW7	O15360;H3BS03	1230	24.3226	23.5841	23.7899	23.8379	23.8545	23.0458	24.1701	22.5348	23.9266	22.2619	24.0234	24.327	23.1083	24.4771	24.4766	22.6774
sp|Q9BXW9|FACD2_HUMAN Fanconi anemia group D2 protein OS=Homo sapiens OX=9606 GN=FANCD2 PE=1 SV=2	Fanconi anemia group D2 protein	FANCD2		0.88188	-1.45994		0.409657	-0.45617		0.284105	-0.650301	16	16	16	14.3	14.3	14.3	164.13	0	104.2	2502500000	56	Q9BXW9;H7BZJ7;F8WE37	Q9BXW9	2896	24.5303	26.2284	26.1958	26.6974	26.0153	26.5225	26.3553	26.5833	23.5967	24.0942	26.7132	26.6465	26.4944	26.6881	26.5951	27.1128
sp|Q9NVI1|FANCI_HUMAN Fanconi anemia group I protein OS=Homo sapiens OX=9606 GN=FANCI PE=1 SV=4;tr|H3BP78|H3BP78_HUMAN Fanconi anemia group I protein (Fragment) OS=Homo sapiens OX=9606 GN=FANCI PE=1 SV=1;tr|F8W7R3|F8W7R3_HUMAN Fanconi anemia group I protei	Fanconi anemia group I protein	FANCI	+	4.89192	-2.97143	+	3.62341	-2.358		NaN	0	21	21	21	21.6	21.6	21.6	149.32	0	166.41	2028600000	81	Q9NVI1;H3BP78;F8W7R3;H3BS60;H3BQE2;H3BT54;H3BMG4	Q9NVI1;H3BP78;F8W7R3	3046	23.9601	23.6282	24.8259	24.2874	26.1996	26.8477	26.3072	26.7792	24.4673	24.4686	23.9778	23.6408	26.795	27.2496	27.1574	27.2383
tr|A0A0D9SEN1|A0A0D9SEN1_HUMAN Prolyl endopeptidase FAP OS=Homo sapiens OX=9606 GN=FAP PE=1 SV=1;sp|Q12884|SEPR_HUMAN Prolyl endopeptidase FAP OS=Homo sapiens OX=9606 GN=FAP PE=1 SV=5;tr|B4DLR2|B4DLR2_HUMAN Prolyl endopeptidase FAP OS=Homo sapiens OX=9606	Prolyl endopeptidase FAP;Antiplasmin-cleaving enzyme FAP, soluble form	FAP	+	1.61093	-0.515211	+	3.79896	-0.4958		0.0243984	0.0123634	23	23	23	31.2	31.2	31.2	87.583	0	181.25	15036000000	282	A0A0D9SEN1;Q12884;B4DLR2;H0YG61;C9J131;F8WF29;P10643	A0A0D9SEN1;Q12884;B4DLR2	181	28.7497	28.8223	28.8769	28.8208	29.4043	29.2718	29.3951	29.1817	28.975	28.3241	28.9415	29.0786	29.3067	29.3775	29.3917	29.3041
sp|Q8WVX9|FACR1_HUMAN Fatty acyl-CoA reductase 1 OS=Homo sapiens OX=9606 GN=FAR1 PE=1 SV=1;tr|E9PNW8|E9PNW8_HUMAN Fatty acyl-CoA reductase (Fragment) OS=Homo sapiens OX=9606 GN=FAR1 PE=1 SV=1	Fatty acyl-CoA reductase 1	FAR1		0.247635	-0.0934982		0.423195	-0.0753279		0.58768	0.206973	27	27	27	40.8	40.8	40.8	59.356	0	323.31	63357000000	515	Q8WVX9;E9PNW8;E9PPB8	Q8WVX9;E9PNW8	2676	31.1759	30.8962	31.0919	30.9529	31.1781	31.0422	31.1903	31.0077	31.3566	30.7813	31.4454	31.3615	31.2924	31.3373	31.3654	31.3237
sp|Q96K12|FACR2_HUMAN Fatty acyl-CoA reductase 2 OS=Homo sapiens OX=9606 GN=FAR2 PE=1 SV=1;tr|F8VX60|F8VX60_HUMAN Fatty acyl-CoA reductase OS=Homo sapiens OX=9606 GN=FAR2 PE=1 SV=1	Fatty acyl-CoA reductase 2	FAR2		0.627082	-1.16428	+	1.99752	-0.708718		0.482993	-0.948816	10	10	10	19	19	19	59.438	0	23.058	5090300000	83	Q96K12;F8VX60	Q96K12;F8VX60	2783	27.5871	26.7171	27.1811	27.3681	28.0325	27.8221	27.9737	27.8601	27.2703	23.649	27.0042	27.1347	27.5688	27.5159	27.6094	27.0213
sp|Q9Y4F1|FARP1_HUMAN FERM, ARHGEF and pleckstrin domain-containing protein 1 OS=Homo sapiens OX=9606 GN=FARP1 PE=1 SV=1;tr|C9JME2|C9JME2_HUMAN FERM, ARHGEF and pleckstrin domain-containing protein 1 OS=Homo sapiens OX=9606 GN=FARP1 PE=1 SV=2;tr|A0A1B0GV68	FERM, RhoGEF and pleckstrin domain-containing protein 1	FARP1		0.162685	-0.27344	+	1.38512	-0.858025		0.0828463	0.10571	9	9	9	11.2	11.2	11.2	118.63	0	24.476	574400000	40	Q9Y4F1;C9JME2;A0A1B0GV68;M0QYB0;M0R262	Q9Y4F1;C9JME2;A0A1B0GV68	3259	23.9501	25.0139	23.4671	24.1064	25.1306	24.7966	24.9758	25.0666	23.6445	25.1618	23.9328	24.2212	22.8518	25.0667	24.9066	25.2289
sp|O95363|SYFM_HUMAN Phenylalanine--tRNA ligase, mitochondrial OS=Homo sapiens OX=9606 GN=FARS2 PE=1 SV=1;tr|A0A3B3ITR6|A0A3B3ITR6_HUMAN Phenylalanine--tRNA ligase, mitochondrial OS=Homo sapiens OX=9606 GN=FARS2 PE=1 SV=1	Phenylalanine--tRNA ligase, mitochondrial	FARS2		0.12695	0.268078		0.154165	0.333965		0.426266	0.123961	9	9	9	18.8	18.8	18.8	52.356	0	25.1	2140700000	56	O95363;A0A3B3ITR6;Q5JRF7	O95363;A0A3B3ITR6	342	26.2298	26.1498	26.3211	26.3149	26.9652	26.5523	23.4475	26.7148	26.6517	26.467	26.0696	26.3232	23.7707	26.7068	27.0066	26.9552
sp|P25445|TNR6_HUMAN Tumor necrosis factor receptor superfamily member 6 OS=Homo sapiens OX=9606 GN=FAS PE=1 SV=1	Tumor necrosis factor receptor superfamily member 6	FAS		0.0673745	0.0294762	+	2.75072	-0.477145		0.339121	0.116854	11	11	11	29	29	29	37.732	0	168.54	3228200000	88	P25445	P25445	1649	26.8449	26.7619	26.4386	26.6975	27.1339	27.2112	27.1399	27.1665	27.1511	26.6295	26.7412	26.6885	26.9539	26.9437	26.5995	26.5953
tr|A0A0U1RQF0|A0A0U1RQF0_HUMAN Fatty acid synthase OS=Homo sapiens OX=9606 GN=FASN PE=1 SV=1;sp|P49327|FAS_HUMAN Fatty acid synthase OS=Homo sapiens OX=9606 GN=FASN PE=1 SV=3	Fatty acid synthase;[Acyl-carrier-protein] S-acetyltransferase;[Acyl-carrier-protein] S-malonyltransferase;3-oxoacyl-[acyl-carrier-protein] synthase;3-oxoacyl-[acyl-carrier-protein] reductase;3-hydroxyacyl-[acyl-carrier-protein] dehydratase;Enoyl-[acyl-carrier-protein] reductase;Oleoyl-[acyl-carrier-protein] hydrolase	FASN	+	2.81668	0.378709	+	2.55999	0.373019	+	1.40346	0.217372	80	80	80	37.9	37.9	37.9	273.2	0	323.31	44879000000	787	A0A0U1RQF0;P49327;A0A0U1RRG3;A0A1B0GTR5	A0A0U1RQF0;P49327	211	30.8851	30.8529	30.6767	30.8591	30.4565	30.5892	30.2978	30.4383	30.9146	31.02	30.9803	31.2284	30.6449	30.6274	30.6774	30.6788
sp|Q9NYY8|FAKD2_HUMAN FAST kinase domain-containing protein 2, mitochondrial OS=Homo sapiens OX=9606 GN=FASTKD2 PE=1 SV=1	FAST kinase domain-containing protein 2	FASTKD2	+	4.54343	-1.17849	+	3.36289	-0.898277	+	1.64825	-0.414512	21	21	21	31	31	31	81.462	0	323.31	14497000000	263	Q9NYY8;C9JPI6	Q9NYY8	3079	28.5183	28.6512	28.3484	28.7838	29.5151	29.3111	29.3612	29.7074	28.3386	27.9081	28.1004	28.2965	29.341	29.2481	29.3697	29.3988
sp|Q7L8L6|FAKD5_HUMAN FAST kinase domain-containing protein 5, mitochondrial OS=Homo sapiens OX=9606 GN=FASTKD5 PE=1 SV=1	FAST kinase domain-containing protein 5	FASTKD5		0.998019	-0.399232		0.621046	-0.172129		0.741897	-0.291549	13	13	13	23.3	23.3	23.3	86.573	0	206.86	6352500000	107	Q7L8L6	Q7L8L6	2453	27.5084	27.9235	27.7486	27.9462	27.8428	27.9392	28.1969	27.8364	27.6965	27.0424	27.7701	27.4515	27.9733	28.1533	27.5603	27.8704
tr|M0R0P1|M0R0P1_HUMAN rRNA 2-O-methyltransferase fibrillarin (Fragment) OS=Homo sapiens OX=9606 GN=FBL PE=1 SV=1;tr|M0R299|M0R299_HUMAN rRNA 2-O-methyltransferase fibrillarin (Fragment) OS=Homo sapiens OX=9606 GN=FBL PE=1 SV=1;tr|M0QXL5|M0QXL5_HUMAN rRN	rRNA 2-O-methyltransferase fibrillarin	FBL		0.366408	-0.479166		0.99886	-0.338007		0.573898	-0.713976	5	5	5	24.1	24.1	24.1	24.544	0	14.902	1955200000	44	M0R0P1;M0R299;M0QXL5;M0R2Q4;P22087;M0R2U2;M0R1H0;M0R2B0	M0R0P1;M0R299;M0QXL5;M0R2Q4;P22087;M0R2U2;M0R1H0;M0R2B0	1139	26.6352	25.9782	26.1062	26.0722	26.7042	26.6389	26.5107	26.2899	23.8067	26.1031	26.1883	25.8378	26.0043	25.9364	26.0815	25.8304
tr|J3KNZ9|J3KNZ9_HUMAN Probable fibrosin-1 OS=Homo sapiens OX=9606 GN=FBRS PE=1 SV=1;sp|Q9HAH7|FBRS_HUMAN Probable fibrosin-1 OS=Homo sapiens OX=9606 GN=FBRS PE=1 SV=3	Probable fibrosin-1	FBRS	+	1.63123	0.531408		0.0353847	0.013484		0.418435	0.162873	13	13	13	19.6	19.6	19.6	103.77	0	46.159	3086700000	81	J3KNZ9;Q9HAH7;H3BRE6	J3KNZ9;Q9HAH7	1070	27.1015	26.8278	26.8532	26.8735	26.6189	26.9249	26.8757	27.1825	27.4925	27.1281	26.9549	26.732	26.5969	26.6484	26.6043	26.3323
sp|P37268|FDFT_HUMAN Squalene synthase OS=Homo sapiens OX=9606 GN=FDFT1 PE=1 SV=1;tr|E9PNM1|E9PNM1_HUMAN Squalene synthase OS=Homo sapiens OX=9606 GN=FDFT1 PE=1 SV=1;tr|A0A1W2PQ47|A0A1W2PQ47_HUMAN Squalene synthase OS=Homo sapiens OX=9606 GN=FDFT1 PE=1 SV=	Squalene synthase	FDFT1	+	3.75146	-1.95268	+	3.63769	-2.19933		0.322921	0.264561	19	19	19	48.7	48.7	48.7	48.115	0	323.31	15448000000	211	P37268;E9PNM1;A0A1W2PQ47;E9PS69;E9PJG4	P37268;E9PNM1;A0A1W2PQ47	1754	26.7347	27.657	27.6246	28.0489	29.7381	29.732	29.7981	29.5943	27.907	28.1458	27.1789	27.8917	29.7919	30.0251	29.6174	29.4997
sp|P14324|FPPS_HUMAN Farnesyl pyrophosphate synthase OS=Homo sapiens OX=9606 GN=FDPS PE=1 SV=4;tr|A0A087X1D8|A0A087X1D8_HUMAN Farnesyl pyrophosphate synthase (Fragment) OS=Homo sapiens OX=9606 GN=FDPS PE=1 SV=1;tr|A0A087WVN4|A0A087WVN4_HUMAN Farnesyl pyrop	Farnesyl pyrophosphate synthase	FDPS		0.582065	0.081027		1.08309	0.202334		1.17031	0.231211	14	14	14	31	31	31	48.275	0	304.13	45842000000	144	P14324;A0A087X1D8;A0A087WVN4;A0A087X090;A0A087WTP2	P14324;A0A087X1D8;A0A087WVN4	1556	30.748	30.9685	30.5844	30.6106	30.4862	30.4291	30.6122	30.5747	30.8036	31.0052	31.0609	30.9668	30.8784	30.7793	30.9242	30.9304
sp|Q8N441|FGRL1_HUMAN Fibroblast growth factor receptor-like 1 OS=Homo sapiens OX=9606 GN=FGFRL1 PE=1 SV=1	Fibroblast growth factor receptor-like 1	FGFRL1		0.37551	-0.100729	+	2.76088	-0.33018	+	2.63387	0.603513	10	10	10	18.7	18.7	18.7	54.536	0	68.25	7947300000	125	Q8N441;D6RBN8	Q8N441	2567	27.5619	27.8014	27.8298	27.7453	28.0566	28.1014	28.0637	28.0374	28.5439	28.2466	28.4686	28.0934	28.4649	28.5823	28.3635	28.3448
sp|Q9Y613|FHOD1_HUMAN FH1/FH2 domain-containing protein 1 OS=Homo sapiens OX=9606 GN=FHOD1 PE=1 SV=3	FH1/FH2 domain-containing protein 1	FHOD1	+	4.29374	-0.663918		0.924957	-0.219649	+	2.16403	0.321146	18	18	18	24.8	24.8	24.8	126.55	0	96.541	7153200000	212	Q9Y613;H3BVE7;J3KTH7	Q9Y613	3275	27.3357	27.5894	27.5998	27.6529	27.93	27.4809	27.8207	27.8247	27.8177	27.7962	27.8953	27.9532	28.5658	28.5737	28.3702	28.6083
tr|Q60FE5|Q60FE5_HUMAN Filamin-A OS=Homo sapiens OX=9606 GN=FLNA PE=1 SV=1;tr|A0A087WWY3|A0A087WWY3_HUMAN Filamin-A OS=Homo sapiens OX=9606 GN=FLNA PE=1 SV=1		FLNA	+	3.55335	2.84082	+	1.33782	2.69551		0.477479	1.0718	155	2	2	54	0.6	0.6	278.22	0	18.594	1786700000	29	Q60FE5;A0A087WWY3	Q60FE5;A0A087WWY3	2364	23.4093	27.3943	27.2812	27.2649	24.5971	23.4159	24.0438	22.5109	27.0156	26.8138	27.9344	27.873	25.1996	24.6859	24.1436	24.2445
sp|P21333|FLNA_HUMAN Filamin-A OS=Homo sapiens OX=9606 GN=FLNA PE=1 SV=4	Filamin-A	FLNA	+	1.33727	0.139503	+	3.07552	0.380322	+	3.32953	0.431895	156	156	3	54.3	54.3	1.4	280.74	0	323.31	326550000000	2454	P21333;F8WE98;H0Y5C6;H0Y5F3	P21333	1617	33.3659	33.5464	33.4313	33.547	33.1342	33.1567	32.968	33.1104	33.9438	33.8062	33.862	34.0061	33.8006	33.6636	33.793	33.8029
sp|O75369|FLNB_HUMAN Filamin-B OS=Homo sapiens OX=9606 GN=FLNB PE=1 SV=2;tr|E7EN95|E7EN95_HUMAN Filamin-B OS=Homo sapiens OX=9606 GN=FLNB PE=1 SV=1	Filamin-B	FLNB	+	2.39142	0.535099	+	3.66936	0.725578	+	1.56899	0.378528	103	91	87	45.2	42.1	39.9	278.16	0	323.31	24835000000	631	O75369;E7EN95;H7C5L4;A0A0C4DGA1	O75369;E7EN95	1316	30.1221	29.8412	29.9344	29.9986	29.3308	29.3909	29.0792	29.1931	30.2443	30.6955	30.1882	30.2823	29.8259	29.7466	29.8313	29.8662
sp|Q14315|FLNC_HUMAN Filamin-C OS=Homo sapiens OX=9606 GN=FLNC PE=1 SV=3	Filamin-C	FLNC		0.84886	-0.0911212		0.081609	-0.0123873		0.463341	-0.0614405	121	111	108	45.7	43.7	43.3	291.02	0	323.31	60954000000	1040	Q14315	Q14315	2167	31.1499	31.1166	31.2138	31.2273	31.2225	31.2981	31.0696	31.167	31.1988	31.0336	31.0122	31.2173	31.1995	31.2024	31.212	31.2123
sp|O75955|FLOT1_HUMAN Flotillin-1 OS=Homo sapiens OX=9606 GN=FLOT1 PE=1 SV=3;tr|A0A140T9R1|A0A140T9R1_HUMAN Flotillin (Fragment) OS=Homo sapiens OX=9606 GN=FLOT1 PE=1 SV=1;tr|A0A140T9W4|A0A140T9W4_HUMAN Flotillin (Fragment) OS=Homo sapiens OX=9606 GN=FLOT1	Flotillin-1	FLOT1	+	2.17136	0.655785	+	2.81952	0.434589		0.203252	0.0627131	28	28	28	67.7	67.7	67.7	47.355	0	203.56	10192000000	280	O75955;A0A140T9R1;A0A140T9W4;A2AB09;A0A140T9X0;A2AB10;A2AB12;A0A140T959;A0A140T9C3;A0A140T974;A0A0G2JJQ6;A2AB13;A2AB11;A0A140T907;A0A140T905;A0A140T910;A2ABJ5;A0A140T957;A0A140T9B1	O75955;A0A140T9R1;A0A140T9W4;A2AB09;A0A140T9X0	1340	28.9137	28.7485	28.705	28.8582	28.4438	28.5026	28.2245	28.3161	28.9853	28.5325	28.9932	28.9654	28.5276	28.2477	28.0027	28.0751
tr|J3QLD9|J3QLD9_HUMAN Flotillin OS=Homo sapiens OX=9606 GN=FLOT2 PE=1 SV=1;tr|E7EMK3|E7EMK3_HUMAN Flotillin OS=Homo sapiens OX=9606 GN=FLOT2 PE=1 SV=1;sp|Q14254|FLOT2_HUMAN Flotillin-2 OS=Homo sapiens OX=9606 GN=FLOT2 PE=1 SV=2;tr|K7EKW9|K7EKW9_HUMAN Flot	Flotillin-2	FLOT2	+	2.33736	-0.502975	+	3.19727	-0.508373		0.253479	0.0652251	37	37	37	61	61	61	47.142	0	323.31	30665000000	403	J3QLD9;E7EMK3;Q14254;K7EKW9	J3QLD9;E7EMK3;Q14254;K7EKW9	735	29.6236	29.8586	29.7489	29.9585	30.2223	30.3352	30.3013	30.3643	29.8769	29.68	29.8404	30.0532	30.4017	30.4219	30.1218	30.517
sp|Q8IVF7|FMNL3_HUMAN Formin-like protein 3 OS=Homo sapiens OX=9606 GN=FMNL3 PE=1 SV=3;tr|F8W1F5|F8W1F5_HUMAN Formin-like protein 3 OS=Homo sapiens OX=9606 GN=FMNL3 PE=1 SV=1	Formin-like protein 3	FMNL3	+	2.87695	-0.814223	+	2.15051	-0.546303	+	2.35827	-0.747388	30	30	30	32.1	32.1	32.1	117.21	0	83.898	3906800000	179	Q8IVF7;F8W1F5;Q96PY5;C9IZY8;F8VYL1	Q8IVF7;F8W1F5	2519	26.987	27.029	26.9538	27.4332	27.585	27.5961	27.5301	27.877	26.2769	26.253	26.1602	26.7233	27.2238	27.2792	27.2062	26.961
sp|P02751|FINC_HUMAN Fibronectin OS=Homo sapiens OX=9606 GN=FN1 PE=1 SV=5;tr|H0Y7Z1|H0Y7Z1_HUMAN Fibronectin (Fragment) OS=Homo sapiens OX=9606 GN=FN1 PE=1 SV=1	Fibronectin;Anastellin;Ugl-Y1;Ugl-Y2;Ugl-Y3	FN1	+	1.83422	-2.01773		0.667468	-0.360327		0.149324	0.104414	14	14	14	8.4	8.4	8.4	272.32	0	41.552	803630000	37	P02751;H0Y7Z1;H0Y4K8	P02751;H0Y7Z1	1412	23.2068	23.958	24.1167	23.9158	24.0266	24.0548	23.9156	24.6415	23.3898	24.0692	24.1536	24.0023	27.6169	25.507	25.3735	25.1885
sp|Q9Y2H6|FND3A_HUMAN Fibronectin type-III domain-containing protein 3A OS=Homo sapiens OX=9606 GN=FNDC3A PE=1 SV=4;tr|G5E9X3|G5E9X3_HUMAN Fibronectin type III domain containing 3A, isoform CRA_f OS=Homo sapiens OX=9606 GN=FNDC3A PE=1 SV=1	Fibronectin type-III domain-containing protein 3A	FNDC3A	+	2.38697	-1.25886	+	3.43407	-1.17097	+	1.45878	-0.861592	24	24	24	23.6	23.6	23.6	131.85	0	323.31	11499000000	246	Q9Y2H6;G5E9X3;A0A087X1M6;H7C507	Q9Y2H6;G5E9X3	3228	27.8008	28.3698	28.4478	28.4814	29.3907	29.5288	29.4655	29.3987	27.4169	27.4321	26.7316	28.0729	28.6953	28.8227	28.6019	28.569
sp|Q53EP0|FND3B_HUMAN Fibronectin type III domain-containing protein 3B OS=Homo sapiens OX=9606 GN=FNDC3B PE=1 SV=2	Fibronectin type III domain-containing protein 3B	FNDC3B	+	3.018	-0.561574	+	3.88137	-0.416319		0.0931358	-0.0226126	25	25	25	23.3	23.3	23.3	132.89	0	323.31	16173000000	275	Q53EP0;C9JKH7	Q53EP0	2283	28.9373	29.0257	28.9322	28.9198	29.4526	29.2855	29.4293	29.313	29.1209	28.8228	28.7563	29.0246	29.5858	29.4594	29.519	29.4067
sp|Q5VW36|FOCAD_HUMAN Focadhesin OS=Homo sapiens OX=9606 GN=FOCAD PE=1 SV=1	Focadhesin	FOCAD	+	2.22797	-0.782948		1.10987	-0.704752		0.971408	0.64791	16	16	7	10.3	10.3	5	200.07	0	48.37	3006200000	119	Q5VW36	Q5VW36	2356	25.7352	26.1845	25.1947	26.6277	26.3169	26.924	26.6221	26.698	26.4965	26.218	26.9285	26.6907	27.1765	27.3016	27.294	27.6935
sp|Q99958|FOXC2_HUMAN Forkhead box protein C2 OS=Homo sapiens OX=9606 GN=FOXC2 PE=1 SV=1	Forkhead box protein C2	FOXC2		0.429969	0.0626497		0.163033	0.0548129		0.218277	0.0740142	17	17	17	42.9	42.9	42.9	53.719	0	323.31	11427000000	224	Q99958;Q12948;M0R279;Q12952;P55316	Q99958	2845	29.0759	28.7554	28.5021	28.6402	28.6546	28.6284	28.8153	28.656	28.6869	28.7606	28.9522	28.8699	28.7962	28.7958	28.749	28.678
sp|Q12947|FOXF2_HUMAN Forkhead box protein F2 OS=Homo sapiens OX=9606 GN=FOXF2 PE=1 SV=2	Forkhead box protein F2	FOXF2		1.13984	-0.167969		1.19147	-0.411213		1.21745	0.350907	3	3	3	9.5	9.5	9.5	45.993	0	68.134	2542900000	61	Q12947;Q12946	Q12947	2095	25.87	26.5147	26.4061	26.2507	26.4184	26.7943	26.5492	26.9244	26.7019	26.7174	26.4947	26.5312	26.6812	26.9243	26.7674	26.7441
sp|Q9UPW0|FOXJ3_HUMAN Forkhead box protein J3 OS=Homo sapiens OX=9606 GN=FOXJ3 PE=1 SV=2;tr|C9JVP0|C9JVP0_HUMAN Forkhead box J3, isoform CRA_b (Fragment) OS=Homo sapiens OX=9606 GN=FOXJ3 PE=1 SV=1;tr|H7C1Y6|H7C1Y6_HUMAN Forkhead box protein J3 (Fragment) O	Forkhead box protein J3	FOXJ3		0.0796401	0.0528603		0.819996	-0.435483		0.511487	0.345666	10	10	9	22.7	22.7	20.9	68.96	0	174.96	3306800000	99	Q9UPW0;C9JVP0;H7C1Y6;C9JXI1;F6VXT0	Q9UPW0;C9JVP0;H7C1Y6	3212	26.079	26.666	26.3894	27.1015	27.098	27.177	26.5412	27.1616	26.9429	26.3102	27.3844	26.981	26.6327	26.9694	26.7821	27.023
tr|V9GXZ4|V9GXZ4_HUMAN FPGT-TNNI3K readthrough OS=Homo sapiens OX=9606 GN=FPGT-TNNI3K PE=4 SV=1;sp|Q59H18|TNI3K_HUMAN Serine/threonine-protein kinase TNNI3K OS=Homo sapiens OX=9606 GN=TNNI3K PE=1 SV=3	Serine/threonine-protein kinase TNNI3K	FPGT-TNNI3K;TNNI3K	+	2.26197	2.11372	+	2.13851	1.91801		0.581875	0.722387	1	1	1	1.8	1.8	1.8	105.59	0.0071661	1.7051	605670000	8	V9GXZ4;Q59H18	V9GXZ4;Q59H18	2299	25.1679	25.38	23.637	25.5111	23.1058	22.5288	22.8729	23.5164	24.8682	25.3117	25.7133	26.6923	24.1129	22.6688	23.8331	23.5157
sp|Q9P2Q2|FRM4A_HUMAN FERM domain-containing protein 4A OS=Homo sapiens OX=9606 GN=FRMD4A PE=1 SV=3;tr|A0A0J9YYA7|A0A0J9YYA7_HUMAN FERM domain-containing protein 4A (Fragment) OS=Homo sapiens OX=9606 GN=FRMD4A PE=1 SV=1	FERM domain-containing protein 4A	FRMD4A		0.989947	0.615407		0.188428	0.0840149		0.269943	-0.137918	12	12	11	15.2	15.2	14	115.46	0	39.783	845210000	44	Q9P2Q2;A0A0J9YYA7;Q5T376;A0A0J9YWI3;C9J7M5;A0A1W2PQE7	Q9P2Q2;A0A0J9YYA7	3123	25.6787	24.9174	25.3739	25.097	25.2026	25.3089	25.1734	25.046	25.0728	25.4033	24.7975	25.2416	24.4908	24.9355	23.6952	24.9322
sp|O94915|FRYL_HUMAN Protein furry homolog-like OS=Homo sapiens OX=9606 GN=FRYL PE=1 SV=2;tr|F2Z2S2|F2Z2S2_HUMAN Protein furry homolog-like OS=Homo sapiens OX=9606 GN=FRYL PE=1 SV=1;tr|H0Y9X0|H0Y9X0_HUMAN Protein furry homolog-like (Fragment) OS=Homo sapie	Protein furry homolog-like	FRYL	+	5.5373	-3.47427	+	3.53322	-2.63237		NaN	0	17	17	17	7.4	7.4	7.4	339.59	0	41.2	1794300000	80	O94915;F2Z2S2;H0Y9X0;A0A286YEZ9;A0A2C9F2R7;D6RJI4;D6R9B9	O94915;F2Z2S2;H0Y9X0;A0A286YEZ9;A0A2C9F2R7	1350	24.4182	24.7875	23.8094	23.1939	26.7341	26.72	26.5911	26.6933	23.4872	23.8967	22.9726	23.2292	26.924	26.887	26.6854	26.9863
sp|Q16658|FSCN1_HUMAN Fascin OS=Homo sapiens OX=9606 GN=FSCN1 PE=1 SV=3	Fascin	FSCN1	+	1.61144	1.44528		0.47797	1.09466		0.332578	0.781244	5	5	5	11.8	11.8	11.8	54.529	0	29.826	805750000	29	Q16658;C9JPH9;C9JFC0;A0A0A0MSB2	Q16658	2251	27.4675	25.1746	23.3361	24.2743	23.4201	22.9553	25.4605	24.0379	25.2834	27.15	25.8841	25.0599	24.6301	24.5293	24.0759	24.361
sp|Q8IY81|SPB1_HUMAN pre-rRNA 2-O-ribose RNA methyltransferase FTSJ3 OS=Homo sapiens OX=9606 GN=FTSJ3 PE=1 SV=2	pre-rRNA processing protein FTSJ3	FTSJ3		0.295453	0.53716		1.24358	1.44122		1.0458	-0.790824	9	9	9	13.1	13.1	13.1	96.557	0	14.511	829990000	26	Q8IY81	Q8IY81	2538	26.0451	25.5856	24.8327	25.1103	23.7819	24.1101	22.616	25.3008	23.7913	24.864	25.1084	24.6467	24.2825	23.4409	25.9177	22.6206
sp|Q9BTY2|FUCO2_HUMAN Plasma alpha-L-fucosidase OS=Homo sapiens OX=9606 GN=FUCA2 PE=1 SV=2	Plasma alpha-L-fucosidase	FUCA2	+	2.22203	-2.6592	+	3.28892	-2.41849		NaN	0	6	6	6	17.3	17.3	17.3	54.066	0	40.45	1542500000	30	Q9BTY2;Q7Z6V2	Q9BTY2	2871	24.7413	23.4875	23.2143	23.3132	26.1825	26.0306	26.1888	26.0283	24.2309	24.1144	21.4677	23.249	26.0577	25.9234	25.7845	25.9332
sp|Q9BYC5|FUT8_HUMAN Alpha-(1,6)-fucosyltransferase OS=Homo sapiens OX=9606 GN=FUT8 PE=1 SV=2;tr|G3XAD2|G3XAD2_HUMAN Alpha-(1,6)-fucosyltransferase OS=Homo sapiens OX=9606 GN=FUT8 PE=1 SV=1	Alpha-(1,6)-fucosyltransferase	FUT8	+	1.327	-0.166523		0.303168	-0.0593901	+	1.81936	0.22068	41	41	41	57	57	57	66.515	0	300.56	27550000000	463	Q9BYC5;G3XAD2	Q9BYC5;G3XAD2	2898	29.7658	29.8053	29.8285	29.7119	29.9912	29.7146	29.9524	29.6909	30.171	29.9771	29.8897	29.9564	30.2056	30.2226	30.1119	30.1203
sp|P11413|G6PD_HUMAN Glucose-6-phosphate 1-dehydrogenase OS=Homo sapiens OX=9606 GN=G6PD PE=1 SV=4	Glucose-6-phosphate 1-dehydrogenase	G6PD	+	3.48715	2.10044	+	3.41529	3.57129		1.01126	0.619279	16	16	16	34.4	34.4	34.4	59.256	0	197.85	2878300000	95	P11413;E7EM57;E7EUI8;E9PD92	P11413	1532	26.9801	26.8353	27.4237	28.0461	24.5046	24.2607	22.62	23.6147	27.5301	28.1346	28.2459	27.8517	26.4038	25.9327	25.2547	25.7694
tr|H6UMI1|H6UMI1_HUMAN GABARAP-a OS=Homo sapiens OX=9606 GN=GABARAP PE=1 SV=1;sp|O95166|GBRAP_HUMAN Gamma-aminobutyric acid receptor-associated protein OS=Homo sapiens OX=9606 GN=GABARAP PE=1 SV=1;tr|F5GZY7|F5GZY7_HUMAN Gamma-aminobutyric acid receptor-ass	Gamma-aminobutyric acid receptor-associated protein;Gamma-aminobutyric acid receptor-associated protein-like 1	GABARAP;GABARAPL1	+	1.35112	1.59579		0.430896	0.724083	+	2.13759	2.15564	6	6	5	29.6	29.6	29.6	11.658	0	10.782	1699600000	30	H6UMI1;O95166;F5GZY7;Q9H0R8;I3L3J4	H6UMI1;O95166;F5GZY7;Q9H0R8	1024	24.8441	26.0653	23.667	25.7445	24.5411	24.1406	23.1107	25.6322	27.376	27.1097	27.1278	27.33	26.2207	23.7668	26.1678	26.4051
tr|H3BSM5|H3BSM5_HUMAN Gamma-aminobutyric acid receptor-associated protein-like 2 OS=Homo sapiens OX=9606 GN=GABARAPL2 PE=1 SV=1;sp|P60520|GBRL2_HUMAN Gamma-aminobutyric acid receptor-associated protein-like 2 OS=Homo sapiens OX=9606 GN=GABARAPL2 PE=1 SV=1	Gamma-aminobutyric acid receptor-associated protein-like 2	GABARAPL2	+	3.54013	2.6232		0.8388	0.985343	+	2.36757	1.81979	4	3	3	29.5	29.5	29.5	10.401	0	5.7939	693530000	16	H3BSM5;P60520	H3BSM5;P60520	1019	25.2741	24.0017	23.6867	25.1502	22.287	23.8336	23.8054	24.2452	26.4739	26.4185	26.1263	26.373	23.7544	24.3168	22.7625	24.0652
sp|Q10472|GALT1_HUMAN Polypeptide N-acetylgalactosaminyltransferase 1 OS=Homo sapiens OX=9606 GN=GALNT1 PE=1 SV=1	Polypeptide N-acetylgalactosaminyltransferase 1;Polypeptide N-acetylgalactosaminyltransferase 1 soluble form	GALNT1	+	3.2795	-0.655634		0.45804	-0.209023	+	1.74674	-0.223072	13	13	10	28.3	28.3	22.2	64.218	0	83.823	3439300000	78	Q10472;K7EJV8	Q10472	2079	26.8298	26.6446	26.6972	26.8554	26.861	26.5013	27.4587	27.0422	26.426	26.5426	26.5142	26.652	26.9448	27.2077	27.2687	27.3361
sp|Q10471|GALT2_HUMAN Polypeptide N-acetylgalactosaminyltransferase 2 OS=Homo sapiens OX=9606 GN=GALNT2 PE=1 SV=1	Polypeptide N-acetylgalactosaminyltransferase 2;Polypeptide N-acetylgalactosaminyltransferase 2 soluble form	GALNT2		0.247023	0.0996313		0.440792	0.216286		0.230964	0.087709	23	23	22	35.4	35.4	35.4	64.732	0	97.713	7419800000	157	Q10471	Q10471	2078	28.4277	28.0866	28.0674	28.0493	28.123	27.4041	28.3373	27.9015	28.5711	27.9707	28.2034	28.2367	27.8444	28.3586	28.1875	28.1928
sp|Q86SF2|GALT7_HUMAN N-acetylgalactosaminyltransferase 7 OS=Homo sapiens OX=9606 GN=GALNT7 PE=1 SV=1	N-acetylgalactosaminyltransferase 7	GALNT7	+	3.09473	-0.691109	+	2.04365	-0.85895		0.51829	-0.2765	22	22	3	33.9	33.9	3	75.388	0	63.769	11568000000	185	Q86SF2;H0YAK0	Q86SF2	2481	27.7119	28.6412	28.4198	28.6672	29.3146	29.1372	29.2473	29.1767	28.2054	27.8405	27.9935	28.2946	28.8419	28.7856	28.8199	28.651
sp|Q14697|GANAB_HUMAN Neutral alpha-glucosidase AB OS=Homo sapiens OX=9606 GN=GANAB PE=1 SV=3;tr|F5H6X6|F5H6X6_HUMAN Neutral alpha-glucosidase AB OS=Homo sapiens OX=9606 GN=GANAB PE=1 SV=1	Neutral alpha-glucosidase AB	GANAB	+	5.11179	0.651799	+	3.31534	0.861883	+	1.97216	-0.440613	48	48	10	48.6	48.6	11.3	106.87	0	323.31	64272000000	663	Q14697;F5H6X6	Q14697;F5H6X6	2180	31.6986	31.5677	31.9115	32.0817	30.8923	30.9277	31.1141	30.8778	31.4039	31.4395	31.257	31.3967	30.7474	30.661	30.7189	30.7626
tr|E9PKU7|E9PKU7_HUMAN Neutral alpha-glucosidase AB OS=Homo sapiens OX=9606 GN=GANAB PE=1 SV=1		GANAB		0.188349	-0.234692		0.677896	0.912708	+	1.57404	-1.17235	40	2	2	46.5	4.8	4.8	96.543	0	43.543	436270000	9	E9PKU7;E9PNH1	E9PKU7	803	24.1354	25.1497	25.633	25.1856	24.5007	24.6726	22.4236	24.8561	23.206	24.3299	23.749	24.1295	24.4078	24.0911	24.9219	22.9322
sp|P04406|G3P_HUMAN Glyceraldehyde-3-phosphate dehydrogenase OS=Homo sapiens OX=9606 GN=GAPDH PE=1 SV=3;tr|E7EUT5|E7EUT5_HUMAN Glyceraldehyde-3-phosphate dehydrogenase OS=Homo sapiens OX=9606 GN=GAPDH PE=1 SV=1	Glyceraldehyde-3-phosphate dehydrogenase	GAPDH	+	1.64821	0.867869		0.559008	0.202291		0.544501	0.348418	24	24	24	53.7	53.7	53.7	36.053	0	323.31	73945000000	575	P04406;E7EUT5;O14556	P04406;E7EUT5	1429	31.3141	31.7294	31.2805	31.0949	31.016	31.2648	30.9459	31.383	31.3434	32.4635	31.6713	31.3344	30.8291	30.9044	30.5593	31.0482
sp|Q14C86|GAPD1_HUMAN GTPase-activating protein and VPS9 domain-containing protein 1 OS=Homo sapiens OX=9606 GN=GAPVD1 PE=1 SV=2;tr|F8W9S7|F8W9S7_HUMAN GTPase-activating protein and VPS9 domain-containing protein 1 OS=Homo sapiens OX=9606 GN=GAPVD1 PE=1 SV	GTPase-activating protein and VPS9 domain-containing protein 1	GAPVD1	+	3.15251	-0.618731	+	1.53895	-0.294928		0.307231	0.0858331	27	27	27	22.2	22.2	22.2	164.98	0	176.84	6945600000	146	Q14C86;F8W9S7;C9IZ08;B4DGD8;B0QZ65;H0Y7I9;H0Y4E7;A0A0A0MQV8;C9IZX9	Q14C86;F8W9S7;C9IZ08	2190	27.4878	27.9001	27.6586	27.6266	28.0659	27.8239	28.049	27.914	27.954	27.5756	27.6898	27.7969	28.3594	28.4969	28.2344	28.4005
sp|P41250|GARS_HUMAN Glycine--tRNA ligase OS=Homo sapiens OX=9606 GN=GARS1 PE=1 SV=3	Glycine--tRNA ligase	GARS		0.570496	0.422512	+	1.70195	1.29308		0.289434	-0.238281	6	6	6	11.6	11.6	11.6	83.165	0	19.741	304020000	29	P41250	P41250	1773	24.9542	24.5472	24.6026	25.029	22.5939	24.4507	23.2146	23.7016	24.7783	24.969	23.5896	24.8432	24.0629	24.1078	23.8427	24.4766
sp|Q92908|GATA6_HUMAN Transcription factor GATA-6 OS=Homo sapiens OX=9606 GN=GATA6 PE=1 SV=2	Transcription factor GATA-6	GATA6	+	3.917	0.760168	+	2.63071	0.680245		0.198564	-0.0616693	12	12	12	23.4	23.4	23.4	60.032	0	323.31	55376000000	250	Q92908;Q9BWX5	Q92908	2708	30.9952	31.5334	31.425	31.3504	30.4941	30.5962	30.8151	30.6777	31.1503	31.3145	31.3049	31.2878	30.3503	30.7115	30.432	30.5229
tr|A0A0G2JNZ5|A0A0G2JNZ5_HUMAN Glucosylceramidase OS=Homo sapiens OX=9606 GN=GBA PE=1 SV=1;tr|A0A0G2JNZ0|A0A0G2JNZ0_HUMAN Glucosylceramidase OS=Homo sapiens OX=9606 GN=GBA PE=1 SV=1;tr|A0A0G2JLB3|A0A0G2JLB3_HUMAN Glucosylceramidase OS=Homo sapiens OX=9606	Glucosylceramidase	GBA	+	1.35281	0.84577	+	1.62365	0.930624		0.340579	0.181735	5	5	5	15.6	15.6	15.6	50.263	0	26.761	531370000	25	A0A0G2JNZ5;A0A0G2JNZ0;A0A0G2JLB3;P04062	A0A0G2JNZ5;A0A0G2JNZ0;A0A0G2JLB3;P04062	196	24.3126	25.0589	25.0984	25.2913	23.7685	24.1544	23.5533	24.5625	25.322	25.0237	24.9855	25.157	24.3346	24.3729	24.9866	23.4109
sp|Q04446|GLGB_HUMAN 1,4-alpha-glucan-branching enzyme OS=Homo sapiens OX=9606 GN=GBE1 PE=1 SV=3;tr|E9PGM4|E9PGM4_HUMAN 1,4-alpha-glucan-branching enzyme OS=Homo sapiens OX=9606 GN=GBE1 PE=1 SV=1	1,4-alpha-glucan-branching enzyme	GBE1		0.226106	-0.0487185		0.0805489	0.0303721	+	1.80647	0.475772	47	47	47	50.9	50.9	50.9	80.473	0	323.31	100410000000	697	Q04446;E9PGM4	Q04446;E9PGM4	2045	31.267	31.8523	31.4746	31.6191	31.4516	31.6937	31.4523	31.4938	31.8542	32.0204	32.0365	32.2049	31.996	31.9995	32.1201	32.1953
sp|Q92538|GBF1_HUMAN Golgi-specific brefeldin A-resistance guanine nucleotide exchange factor 1 OS=Homo sapiens OX=9606 GN=GBF1 PE=1 SV=2	Golgi-specific brefeldin A-resistance guanine nucleotide exchange factor 1	GBF1	+	2.07199	-0.589408	+	3.87829	-0.649975	+	1.49718	0.423213	41	41	41	27.6	27.6	27.6	206.44	0	323.31	21196000000	370	Q92538	Q92538	2685	28.8516	29.0392	28.9726	29.0736	29.6669	29.7302	29.4684	29.6715	29.4626	28.9879	29.6293	29.55	29.8963	30.0663	29.9191	30.1059
sp|Q92616|GCN1_HUMAN eIF-2-alpha kinase activator GCN1 OS=Homo sapiens OX=9606 GN=GCN1 PE=1 SV=6	Translational activator GCN1	GCN1L1		0.261565	-0.0547457		0.357999	-0.0855289		0.0325612	0.0106239	92	92	92	36.8	36.8	36.8	292.75	0	323.31	27680000000	675	Q92616	Q92616	2697	29.9886	30.1025	29.7466	29.9975	30.0812	30.2091	29.8705	30.0166	30.0628	29.8115	29.8472	30.1563	29.9691	30.0381	30.0223	30.0672
sp|Q9NZC3|GDE1_HUMAN Glycerophosphodiester phosphodiesterase 1 OS=Homo sapiens OX=9606 GN=GDE1 PE=1 SV=1	Glycerophosphodiester phosphodiesterase 1	GDE1		0.368671	0.741663		1.12732	1.37709		0.439625	-0.65804	3	3	3	13.3	13.3	13.3	37.718	0	13.867	1431400000	28	Q9NZC3;H3BNA5;H3BU22;H3BRL5	Q9NZC3	3085	26.4396	26.5404	26.1271	26.6568	23.6088	24.4262	26.2354	25.9851	26.5677	23.8131	26.4757	26.2752	25.9194	23.8206	26.1059	24.3192
sp|P50395|GDIB_HUMAN Rab GDP dissociation inhibitor beta OS=Homo sapiens OX=9606 GN=GDI2 PE=1 SV=2;tr|Q5SX87|Q5SX87_HUMAN Rab GDP dissociation inhibitor (Fragment) OS=Homo sapiens OX=9606 GN=GDI2 PE=1 SV=1	Rab GDP dissociation inhibitor beta	GDI2		1.05902	1.77929	+	2.07101	1.88227		0.169659	0.222676	15	15	15	43.6	43.6	43.6	50.663	0	39.696	1874500000	62	P50395;Q5SX87;Q5SX91;P31150;Q5SX86;V9GYF8;Q5SX90;V9GYJ7;G5E9U5	P50395;Q5SX87	1845	27.3256	26.5633	25.9109	26.6174	25.0151	25.6791	24.3056	23.8884	26.5185	28.0437	26.6057	26.14	24.5201	23.1742	26.6667	25.8298
tr|I3L2C7|I3L2C7_HUMAN Gem-associated protein 4 OS=Homo sapiens OX=9606 GN=GEMIN4 PE=1 SV=1;sp|P57678|GEMI4_HUMAN Gem-associated protein 4 OS=Homo sapiens OX=9606 GN=GEMIN4 PE=1 SV=2	Gem-associated protein 4	GEMIN4		1.02145	-0.923188	+	1.85942	-1.72196		0.926505	1.24036	11	11	11	13.5	13.5	13.5	118.82	0	71.588	2373400000	58	I3L2C7;P57678;I3L399;I3L4A4;I3L1J7;E7EN12;I3L4M4	I3L2C7;P57678	1052	25.2285	23.6061	25.9234	24.4377	26.5868	26.4799	26.5206	26.4962	26.6581	24.6906	26.6237	26.1847	26.9927	27.1023	26.9565	26.7984
sp|Q8TEQ6|GEMI5_HUMAN Gem-associated protein 5 OS=Homo sapiens OX=9606 GN=GEMIN5 PE=1 SV=3	Gem-associated protein 5	GEMIN5		0.131005	-0.0274401		1.0739	-0.283278	+	1.37467	0.31892	24	24	24	18.6	18.6	18.6	168.59	0	323.31	4392400000	157	Q8TEQ6	Q8TEQ6	2655	27.273	27.2709	26.9222	26.8637	27.5444	27.4602	27.1969	27.2613	27.5472	27.339	27.2873	27.4321	27.502	27.2779	27.4214	27.5139
sp|Q9NWZ8|GEMI8_HUMAN Gem-associated protein 8 OS=Homo sapiens OX=9606 GN=GEMIN8 PE=1 SV=1	Gem-associated protein 8	GEMIN8		0.57258	-0.693932		1.09667	-0.291787		0.39755	-0.518965	6	6	6	19.8	19.8	19.8	28.636	0	8.2611	1184000000	47	Q9NWZ8;H7BYE2	Q9NWZ8	3060	25.6511	25.1612	25.3434	25.14	25.6079	25.8008	25.4461	25.6081	23.1245	25.3189	25.4596	25.3169	25.2975	25.4676	25.7222	25.5084
sp|Q7L5D6|GET4_HUMAN Golgi to ER traffic protein 4 homolog OS=Homo sapiens OX=9606 GN=GET4 PE=1 SV=1;tr|C9JPA8|C9JPA8_HUMAN Golgi to ER traffic protein 4 homolog (Fragment) OS=Homo sapiens OX=9606 GN=GET4 PE=1 SV=2;tr|C9JHN8|C9JHN8_HUMAN Golgi to ER traffi	Golgi to ER traffic protein 4 homolog	GET4	+	3.12675	-2.08623	+	1.38606	-1.28945		NaN	0	5	5	5	17.4	17.4	17.4	36.504	0	66.367	1044600000	45	Q7L5D6;C9JPA8;C9JHN8;C9JY46	Q7L5D6;C9JPA8;C9JHN8	2450	23.1629	24.0402	25.1196	25.2635	25.7172	25.8197	25.5191	25.688	24.2419	23.8248	23.8144	22.8176	25.3684	25.9838	25.8356	25.8559
sp|Q06210|GFPT1_HUMAN Glutamine--fructose-6-phosphate aminotransferase [isomerizing] 1 OS=Homo sapiens OX=9606 GN=GFPT1 PE=1 SV=3	Glutamine--fructose-6-phosphate aminotransferase [isomerizing] 1	GFPT1		0.187451	-0.0503526		0.22349	0.0776749		0.390432	-0.128734	14	14	14	22.6	22.6	22.6	78.806	0	43.463	3434000000	105	Q06210;O94808;E5RJP4	Q06210	2053	27.0744	27.2887	26.6532	27.1572	26.8984	27.0055	26.9972	26.9617	26.9808	26.7829	26.9507	26.9441	26.9933	26.7107	27.1733	26.9826
sp|P38435|VKGC_HUMAN Vitamin K-dependent gamma-carboxylase OS=Homo sapiens OX=9606 GN=GGCX PE=1 SV=2	Vitamin K-dependent gamma-carboxylase	GGCX		0.0787897	0.211338		0.265262	0.306596		0.569383	-0.739079	8	8	8	9.6	9.6	9.6	87.56	0	15.198	1050500000	32	P38435;F8WDU9	P38435	1757	25.0737	25.2319	25.2725	25.632	25.6586	23.6334	25.4006	25.291	23.2702	25.6153	23.831	25.5372	22.2833	24.2072	25.7624	25.1555
sp|Q9H3K2|GHITM_HUMAN Growth hormone-inducible transmembrane protein OS=Homo sapiens OX=9606 GN=GHITM PE=1 SV=2	Growth hormone-inducible transmembrane protein	GHITM		0.21452	0.0805173	+	1.91944	0.681658	+	1.64411	-0.557916	12	12	12	24.3	24.3	24.3	37.205	0	69.964	14617000000	180	Q9H3K2	Q9H3K2	2945	28.9679	29.5609	29.4324	29.7076	28.4876	28.7881	28.9936	28.6729	29.0188	28.6659	28.7484	29.004	28.8178	28.4574	29.0392	28.8007
sp|P17302|CXA1_HUMAN Gap junction alpha-1 protein OS=Homo sapiens OX=9606 GN=GJA1 PE=1 SV=2	Gap junction alpha-1 protein	GJA1	+	1.35382	2.18866		NaN	0	+	3.34143	3.32723	5	5	5	14.7	14.7	14.7	43.008	0	46.661	2498100000	25	P17302	P17302	1582	23.2532	24.6553	24.2282	22.5804	23.2435	23.7473	22.907	23.6662	27.1572	26.8719	26.7737	27.2232	24.6088	23.9718	23.4121	27.2786
sp|Q53GS7|GLE1_HUMAN Nucleoporin GLE1 OS=Homo sapiens OX=9606 GN=GLE1 PE=1 SV=2	Nucleoporin GLE1	GLE1	+	1.78862	-2.33142	+	2.07979	-1.1249		0.909009	-1.33147	10	10	10	22.2	22.2	22.2	79.835	0	110.04	995650000	31	Q53GS7	Q53GS7	2288	24.9942	23.9162	25.0695	24.9638	26.1343	25.7137	25.8706	25.7246	23.1846	24.2443	24.6399	21.549	25.7862	25.6957	26.0757	25.3858
sp|Q92896|GSLG1_HUMAN Golgi apparatus protein 1 OS=Homo sapiens OX=9606 GN=GLG1 PE=1 SV=2;tr|H3BM42|H3BM42_HUMAN Golgi apparatus protein 1 OS=Homo sapiens OX=9606 GN=GLG1 PE=1 SV=1	Golgi apparatus protein 1	GLG1		0.673301	0.211314	+	1.44365	0.475279		0.085958	0.0481997	28	28	28	17.2	17.2	17.2	134.55	0	217.62	18980000000	259	Q92896;H3BM42;H3BQT1;H3BQU9	Q92896;H3BM42	2707	29.0376	29.6435	29.5854	29.7731	28.8473	29.0168	29.1057	29.1687	29.6906	29.2999	29.4115	29.8304	29.3877	29.5651	29.1392	29.2951
sp|P10071|GLI3_HUMAN Transcriptional activator GLI3 OS=Homo sapiens OX=9606 GN=GLI3 PE=1 SV=6;tr|A0A2R8YGX0|A0A2R8YGX0_HUMAN Transcriptional activator GLI3 OS=Homo sapiens OX=9606 GN=GLI3 PE=1 SV=1;tr|C9J9N4|C9J9N4_HUMAN Transcriptional activator GLI3 (Fra	Transcriptional activator GLI3;Transcriptional repressor GLI3R	GLI3		0.641647	0.218906		0.0823821	0.110735		NaN	0	4	4	3	3.7	3.7	3.2	169.86	0	26.495	235100000	14	P10071;A0A2R8YGX0;C9J9N4;A0A2R8Y6R3;A0A2R8Y723;F8WEV4;A0A0D9SEX9;Q9BZE0;Q8NBF1;Q8NEA6;P08151	P10071;A0A2R8YGX0;C9J9N4	1513	24.1501	25.1932	22.9112	24.1865	24.3002	23.7501	23.8027	24.145	23.3437	23.4614	23.7779	24.0034	23.4139	23.2748	23.4354	23.5865
sp|P48060|GLIP1_HUMAN Glioma pathogenesis-related protein 1 OS=Homo sapiens OX=9606 GN=GLIPR1 PE=1 SV=3;tr|B4E3S5|B4E3S5_HUMAN Glioma pathogenesis-related protein 1 OS=Homo sapiens OX=9606 GN=GLIPR1 PE=1 SV=1;tr|F6VVE8|F6VVE8_HUMAN Glioma pathogenesis-rela	Glioma pathogenesis-related protein 1	GLIPR1	+	3.84709	2.79145		0.865012	1.48919		0.542135	1.02031	4	4	4	15.4	15.4	15.4	30.366	0	73.363	1754500000	42	P48060;B4E3S5;F6VVE8	P48060;B4E3S5;F6VVE8	1813	23.2137	26.8536	26.4534	26.5517	24.2052	23.9291	24.5328	24.4486	26.3512	26.7318	26.8802	27.1906	24.4617	23.5149	24.4914	23.52
sp|Q92990|GLMN_HUMAN Glomulin OS=Homo sapiens OX=9606 GN=GLMN PE=1 SV=2	Glomulin	GLMN		0.909048	0.731006		0.0984401	0.116294		0.143506	0.185463	7	7	7	10.9	10.9	10.9	68.207	0	22.33	724580000	37	Q92990;M0QX84;M0QXG8	Q92990	2713	23.5998	24.1351	25.2445	24.7111	23.6541	24.3056	24.419	24.8466	23.6227	25.165	24.8447	24.8	24.1566	23.5986	23.3934	24.3598
sp|O94925|GLSK_HUMAN Glutaminase kidney isoform, mitochondrial OS=Homo sapiens OX=9606 GN=GLS PE=1 SV=1	Glutaminase kidney isoform, mitochondrial	GLS	+	3.89144	2.50991	+	4.671	3.55099	+	3.53935	-0.675016	9	9	9	20.8	20.8	20.8	73.46	0	19.78	1314200000	27	O94925;H7BZD1	O94925	1352	26.9755	26.6618	26.8304	26.9968	22.9134	22.7316	23.7388	23.8767	26.0988	26.1674	26.1817	26.3166	23.0399	23.7167	24.4203	23.5478
sp|Q68CQ7|GL8D1_HUMAN Glycosyltransferase 8 domain-containing protein 1 OS=Homo sapiens OX=9606 GN=GLT8D1 PE=1 SV=2	Glycosyltransferase 8 domain-containing protein 1	GLT8D1	+	1.67999	0.296913	+	1.87323	0.373666		0.457339	-0.1124	13	13	13	30.7	30.7	30.7	41.935	0	27.153	4456500000	109	Q68CQ7;C9J880;H7C4V6	Q68CQ7	2369	27.7438	27.6892	27.7148	27.3656	27.322	27.1379	27.3948	27.164	27.6038	27.6549	27.3847	27.4205	27.2815	27.0235	27.2349	27.3363
sp|Q9H1C3|GL8D2_HUMAN Glycosyltransferase 8 domain-containing protein 2 OS=Homo sapiens OX=9606 GN=GLT8D2 PE=2 SV=1	Glycosyltransferase 8 domain-containing protein 2	GLT8D2		0.527535	1.16461		0.739266	0.647134		0.512384	-0.104084	6	6	6	26.4	26.4	26.4	40.026	0	63.881	2090000000	51	Q9H1C3;F8VZP2	Q9H1C3	2932	26.6921	26.6036	26.6427	26.3462	26.1207	26.2028	26.6632	24.7092	26.5799	26.4282	26.3402	26.5199	26.3599	22.2514	26.4059	26.1926
sp|Q9NZD2|GLTP_HUMAN Glycolipid transfer protein OS=Homo sapiens OX=9606 GN=GLTP PE=1 SV=3;tr|F5H0U5|F5H0U5_HUMAN Glycolipid transfer protein OS=Homo sapiens OX=9606 GN=GLTP PE=1 SV=1	Glycolipid transfer protein	GLTP		0.944008	-0.266524		0.854209	-0.12716		1.24347	-0.275528	7	7	7	29.2	29.2	29.2	23.85	0	16.547	1688600000	48	Q9NZD2;F5H0U5;F5GZ49;H0YFS9	Q9NZD2;F5H0U5	3086	26.0082	25.8879	25.8203	26.0174	26.1225	26.1829	25.9249	26.0121	25.3935	25.8759	25.7784	25.5839	25.6478	26.0705	25.9391	26.0404
sp|P00367|DHE3_HUMAN Glutamate dehydrogenase 1, mitochondrial OS=Homo sapiens OX=9606 GN=GLUD1 PE=1 SV=2;sp|P49448|DHE4_HUMAN Glutamate dehydrogenase 2, mitochondrial OS=Homo sapiens OX=9606 GN=GLUD2 PE=1 SV=2	Glutamate dehydrogenase 1, mitochondrial;Glutamate dehydrogenase 2, mitochondrial	GLUD1;GLUD2		1.17456	1.48109		0.0375311	0.0177708		0.462573	-0.198417	12	12	12	24	24	24	61.397	0	66.819	1664000000	46	P00367;P49448	P00367;P49448	1396	26.5627	26.2428	26.1113	26.1919	26.0499	26.2777	26.6218	26.0881	26.0213	26.2926	25.6328	26.3682	25.8236	23.4287	23.5513	25.587
sp|P29992|GNA11_HUMAN Guanine nucleotide-binding protein subunit alpha-11 OS=Homo sapiens OX=9606 GN=GNA11 PE=1 SV=2;tr|K7EL62|K7EL62_HUMAN Guanine nucleotide-binding protein subunit alpha-11 (Fragment) OS=Homo sapiens OX=9606 GN=GNA11 PE=1 SV=1	Guanine nucleotide-binding protein subunit alpha-11	GNA11		0.193508	-0.0986886		1.04592	0.238774		0.67858	-0.255092	13	13	8	40.7	40.7	24.2	42.123	0	69.823	3450700000	71	P29992;K7EL62;O95837;A0A087WVZ3	P29992;K7EL62	1693	27.3043	26.9847	27.1541	27.2383	26.9595	26.7488	26.8297	27.1883	27.3883	26.6088	26.8898	26.774	27.2243	26.8131	27.1833	26.835
sp|P04899|GNAI2_HUMAN Guanine nucleotide-binding protein G(i) subunit alpha-2 OS=Homo sapiens OX=9606 GN=GNAI2 PE=1 SV=3	Guanine nucleotide-binding protein G(i) subunit alpha-2	GNAI2		0.906516	-0.175564		0.504092	-0.115748		0.090907	-0.028831	20	20	12	44.2	44.2	29	40.45	0	323.31	25879000000	261	P04899;F8WE78;P11488;P19087;A8MTJ3;P09471;A0A1W2PRE1;A2A2R6;A0A1W2PQK2;A0A087WTB6;A0A1W2PRJ7;A0A087WZE5;A0A1W2PS82;H3BTM2;A0A1W2PP38;P38405	P04899	1434	29.7627	29.805	29.7232	30.1432	30.0355	29.985	30.0246	29.8521	29.9446	29.6759	29.7752	29.9231	30.1279	30.1396	29.8536	29.8999
sp|P08754|GNAI3_HUMAN Guanine nucleotide-binding protein G(i) subunit alpha OS=Homo sapiens OX=9606 GN=GNAI3 PE=1 SV=3	Guanine nucleotide-binding protein G(k) subunit alpha	GNAI3		0.0705496	-0.0584798		0.158938	0.0357857		0.311133	0.215063	14	9	8	35.3	28.8	25.4	40.532	0	164.78	3487000000	53	P08754	P08754	1489	26.8214	26.6922	26.552	26.6139	26.5384	26.5135	26.7087	26.7757	26.0958	27.0037	26.9775	27.4627	27.0308	27.0681	26.957	26.7176
sp|P50148|GNAQ_HUMAN Guanine nucleotide-binding protein G(q) subunit alpha OS=Homo sapiens OX=9606 GN=GNAQ PE=1 SV=4	Guanine nucleotide-binding protein G(q) subunit alpha	GNAQ		0.247644	-0.414728		0.203658	0.237116		0.484975	-0.6701	11	6	6	41.5	25.1	25.1	42.142	0	19.944	787590000	29	P50148;B1AM21	P50148	1843	24.8832	25.0531	25.2594	24.5579	25.069	23.3959	25.2459	25.0943	22.4369	24.8336	24.8776	24.9251	25.1175	23.7841	24.9089	24.9216
sp|Q5JWF2|GNAS1_HUMAN Guanine nucleotide-binding protein G(s) subunit alpha isoforms XLas OS=Homo sapiens OX=9606 GN=GNAS PE=1 SV=2;sp|P63092|GNAS2_HUMAN Guanine nucleotide-binding protein G(s) subunit alpha isoforms short OS=Homo sapiens OX=9606 GN=GNAS P	Guanine nucleotide-binding protein G(s) subunit alpha isoforms XLas;Guanine nucleotide-binding protein G(s) subunit alpha isoforms short	GNAS		0.177623	0.0714641		0.346924	-0.0303788		0.383414	-0.0915098	11	10	2	10.6	9.5	2.6	111.02	0	135.58	11780000000	154	Q5JWF2;P63092;A0A590UJ58;B0AZR9;S4R3E3;A0A590UJI6;A0A590UKB4;A0A590UJQ2;A0A590UJ22;A0A590UJQ9;A0A590UJR6;Q5JWE9;A0A590UJY8;S4R3V9;Q5JWD1;A0A590UJB7;H0Y7E8;A0A590UJX3	Q5JWF2;P63092;A0A590UJ58;B0AZR9	1987	28.824	28.8355	28.8519	28.8507	28.8875	28.9406	28.8893	28.7662	28.6499	28.5154	28.8445	28.9861	28.7586	28.9478	28.6101	28.3936
sp|P63244|RACK1_HUMAN Receptor of activated protein C kinase 1 OS=Homo sapiens OX=9606 GN=RACK1 PE=1 SV=3;tr|J3KPE3|J3KPE3_HUMAN Receptor of-activated protein C kinase 1 OS=Homo sapiens OX=9606 GN=RACK1 PE=1 SV=1;tr|D6RAC2|D6RAC2_HUMAN Receptor of-activate	Guanine nucleotide-binding protein subunit beta-2-like 1;Guanine nucleotide-binding protein subunit beta-2-like 1, N-terminally processed	GNB2L1		0.448947	0.206847		0.412937	-0.874354		0.417132	0.893497	9	9	9	28.4	28.4	28.4	35.076	0	95.257	2922600000	56	P63244;J3KPE3;D6RAC2;H0YAF8;D6REE5;H0Y8W2;H0YAM7;D6RHH4;D6RFZ9;D6R9L0;D6R9Z1;D6RFX4;E9PD14;D6RAU2;D6RF23;H0Y9P0;D6RGK8;D6RBD0;H0Y8R5;D6R909;D6RHJ5;D6RDI0	P63244;J3KPE3;D6RAC2;H0YAF8;D6REE5;H0Y8W2;H0YAM7;D6RHH4	1991	27.3518	23.2096	26.4765	26.7823	26.9866	26.6349	26.7701	26.9259	27.0179	27.0513	26.9942	26.3308	26.81	26.315	26.6655	26.7763
sp|O15228|GNPAT_HUMAN Dihydroxyacetone phosphate acyltransferase OS=Homo sapiens OX=9606 GN=GNPAT PE=1 SV=1;tr|Q5TBH8|Q5TBH8_HUMAN Dihydroxyacetone phosphate acyltransferase (Fragment) OS=Homo sapiens OX=9606 GN=GNPAT PE=1 SV=1	Dihydroxyacetone phosphate acyltransferase	GNPAT	+	2.29616	-2.16851	+	3.81589	-1.20326		0.620144	-0.638529	13	13	13	23.2	23.2	23.2	77.187	0	73.929	3831700000	105	O15228;Q5TBH8;A0A2R8YH69;Q5TBH6	O15228;Q5TBH8	1223	26.0204	26.3665	25.9753	26.5189	27.5307	27.4992	27.3166	27.3476	25.4271	24.4191	25.7817	26.699	27.7705	28.2138	27.6607	27.3559
sp|Q8TBA6|GOGA5_HUMAN Golgin subfamily A member 5 OS=Homo sapiens OX=9606 GN=GOLGA5 PE=1 SV=3	Golgin subfamily A member 5	GOLGA5		0.308341	0.0988383		1.1049	0.30757		0.704181	-0.215563	34	34	34	59	59	59	83.023	0	323.31	8236500000	205	Q8TBA6;H0YK03	Q8TBA6	2636	28.5548	28.5852	28.403	28.2605	28.4875	27.9044	28.139	28.0423	28.5665	27.9746	28.1046	28.2956	28.0378	28.1389	28.2391	28.13
sp|Q7Z5G4|GOGA7_HUMAN Golgin subfamily A member 7 OS=Homo sapiens OX=9606 GN=GOLGA7 PE=1 SV=2	Golgin subfamily A member 7	GOLGA7		0.974261	-0.500837		0.764856	-1.05185		0.37663	0.605782	4	4	4	40.1	40.1	40.1	15.824	0	13.749	1908300000	38	Q7Z5G4	Q7Z5G4	2477	23.2472	26.0496	25.7974	25.898	26.1439	26.5905	26.11	26.3551	26.1048	26.0647	25.2375	26.0083	26.0999	26.5511	26.7132	26.0543
sp|Q14789|GOGB1_HUMAN Golgin subfamily B member 1 OS=Homo sapiens OX=9606 GN=GOLGB1 PE=1 SV=2	Golgin subfamily B member 1	GOLGB1		0.682887	-1.09626		0.0184304	0.0137076		0.488884	-0.855888	35	35	35	14.8	14.8	14.8	376.01	0	76.825	1936900000	100	Q14789;E7EU81;H0Y867;H7C5I7	Q14789	2183	26.1394	26.255	26.5183	25.5019	25.7585	26.3272	26.2705	26.0034	26.0898	22.989	25.5959	26.3162	26.6246	26.4328	26.1795	26.139
sp|O00461|GOLI4_HUMAN Golgi integral membrane protein 4 OS=Homo sapiens OX=9606 GN=GOLIM4 PE=1 SV=1;tr|F8W785|F8W785_HUMAN Golgi integral membrane protein 4 OS=Homo sapiens OX=9606 GN=GOLIM4 PE=1 SV=1	Golgi integral membrane protein 4	GOLIM4		1.22049	0.503539	+	1.59591	0.414438		0.456968	-0.115258	16	16	16	24.3	24.3	24.3	81.879	0	78.709	4010800000	78	O00461;F8W785	O00461;F8W785	1172	27.6806	27.5781	27.5137	27.4644	27.5009	27.004	27.1779	26.8963	27.4201	27.1825	27.6838	27.4894	27.136	26.4627	27.3412	26.8216
sp|Q8NBJ4|GOLM1_HUMAN Golgi membrane protein 1 OS=Homo sapiens OX=9606 GN=GOLM1 PE=1 SV=1	Golgi membrane protein 1	GOLM1	+	1.9757	-1.73018	+	2.42697	-1.75743		NaN	0	8	8	8	20.4	20.4	20.4	45.333	0	14.06	929640000	22	Q8NBJ4;F8WAT9;C9JYM4;C9J941	Q8NBJ4	2593	23.1567	23.7893	23.4937	24.8753	25.6859	25.7568	25.5626	25.3393	22.8706	24.8316	24.4258	23.3549	25.8222	25.8074	25.3708	25.4032
sp|Q9Y3E0|GOT1B_HUMAN Vesicle transport protein GOT1B OS=Homo sapiens OX=9606 GN=GOLT1B PE=1 SV=1;tr|G3V1U5|G3V1U5_HUMAN Golgi transport 1 homolog B (S. cerevisiae), isoform CRA_c OS=Homo sapiens OX=9606 GN=GOLT1B PE=1 SV=1;tr|F5H6U7|F5H6U7_HUMAN Vesicle t	Vesicle transport protein GOT1B	GOLT1B	+	3.61835	4.30045	+	1.43167	2.30572		0.484848	-0.225627	4	4	4	26.8	26.8	26.8	15.425	0	52.928	3881100000	75	Q9Y3E0;G3V1U5;F5H6U7;F5GWD8;F5GXH6	Q9Y3E0;G3V1U5;F5H6U7	3243	27.6077	28.0795	28.112	28.1547	27.0361	27.2761	24.07	24.3489	28.0697	27.474	27.4678	28.04	23.6664	21.9161	24.0627	24.2045
tr|E9PCW1|E9PCW1_HUMAN Golgi SNAP receptor complex member 1 OS=Homo sapiens OX=9606 GN=GOSR1 PE=1 SV=1;sp|O95249|GOSR1_HUMAN Golgi SNAP receptor complex member 1 OS=Homo sapiens OX=9606 GN=GOSR1 PE=1 SV=1;tr|B4DQA8|B4DQA8_HUMAN Golgi SNAP receptor complex	Golgi SNAP receptor complex member 1	GOSR1	+	1.96986	-1.67174		1.19333	-1.30408		0.0230937	-0.0492263	4	4	4	25.8	25.8	25.8	28.293	0	55.612	1709400000	43	E9PCW1;O95249;B4DQA8;K7EJC8;G5E9T8;F6RU00	E9PCW1;O95249;B4DQA8;K7EJC8;G5E9T8	768	23.9176	25.8558	23.882	25.8674	26.4778	26.0061	26.1661	26.089	24.9968	23.9444	24.3502	26.0344	26.3816	26.5369	26.4922	26.6022
sp|O14653|GOSR2_HUMAN Golgi SNAP receptor complex member 2 OS=Homo sapiens OX=9606 GN=GOSR2 PE=1 SV=2;tr|I3NI02|I3NI02_HUMAN Golgi SNAP receptor complex member 2 OS=Homo sapiens OX=9606 GN=GOSR2 PE=4 SV=2;tr|E7EQ34|E7EQ34_HUMAN Uncharacterized protein OS=H	Golgi SNAP receptor complex member 2	GOSR2		0.0155147	-0.00849628		0.364865	0.141061		0.092503	0.0501513	12	12	12	66	66	66	24.775	0	87.498	5088000000	112	O14653;I3NI02;E7EQ34;A0A1W2PS81;A0A1W2PQM3;A0A1W2PPG1;A0A1W2PPP5;A0A1W2PPG5;A0A1W2PRL0;A0A1W2PS12;A0A1W2PRV0;A0A1W2PQP2;A0A1W2PRC2;I3L4Z6;A0A1W2PNV3;I3L0K1;A0A1W2PR23;A0A1W2PRP7;A0A1W2PRE6;A0A1W2PR02;A0A1W2PPW8;A0A1W2PQE0;A0A1X7SBU8;A0A1W2PPJ0;I3L1K7;A0A1W2PQ77;A0A1W2PQ38;A0A1W2PRD0;A0A1W2PQ06;A0A1W2PQS3;A0A1W2PQQ4;A0A1W2PP28;A0A1W2PQ12	O14653;I3NI02;E7EQ34;A0A1W2PS81;A0A1W2PQM3;A0A1W2PPG1;A0A1W2PPP5;A0A1W2PPG5;A0A1W2PRL0;A0A1W2PS12;A0A1W2PRV0;A0A1W2PQP2;A0A1W2PRC2;I3L4Z6;A0A1W2PNV3;I3L0K1;A0A1W2PR23;A0A1W2PRP7;A0A1W2PRE6;A0A1W2PR02;A0A1W2PPW8;A0A1W2PQE0;A0A1X7SBU8;A0A1W2PPJ0;I3L1K7;A0A1W2PQ77;A0A1W2PQ38;A0A1W2PRD0	255	27.6986	27.4101	27.3641	27.6743	27.0114	27.6725	27.5363	27.3627	27.8823	27.3603	27.2084	27.8966	27.6643	27.7084	27.5042	27.5048
sp|P17174|AATC_HUMAN Aspartate aminotransferase, cytoplasmic OS=Homo sapiens OX=9606 GN=GOT1 PE=1 SV=3	Aspartate aminotransferase, cytoplasmic	GOT1	+	2.28449	1.76524	+	1.37681	1.57577		0.233182	0.212154	7	7	7	26.4	26.4	26.4	46.247	0	43.177	900000000	43	P17174	P17174	1580	25.3855	25.733	25.9126	25.6302	22.5674	25.0861	23.6827	25.022	25.3228	26.901	25.5782	25.7079	24.3994	24.456	24.0849	23.5087
sp|P00505|AATM_HUMAN Aspartate aminotransferase, mitochondrial OS=Homo sapiens OX=9606 GN=GOT2 PE=1 SV=3	Aspartate aminotransferase, mitochondrial	GOT2		0.93761	0.560551		0.693235	0.372487		0.87132	-0.35016	8	8	8	23	23	23	47.517	0	17.9	1725200000	48	P00505	P00505	1401	26.5909	26.0595	26.3311	26.7383	25.4182	26.2446	26.2713	26.2959	26.1006	26.4393	25.9945	25.7847	25.724	25.9932	24.7364	25.6234
tr|E9PLV6|E9PLV6_HUMAN Glycosylphosphatidylinositol anchor attachment 1 protein OS=Homo sapiens OX=9606 GN=GPAA1 PE=1 SV=1;tr|E9PPZ9|E9PPZ9_HUMAN Glycosylphosphatidylinositol anchor attachment 1 protein (Fragment) OS=Homo sapiens OX=9606 GN=GPAA1 PE=1 SV=1	Glycosylphosphatidylinositol anchor attachment 1 protein	GPAA1	+	2.92765	1.25952		1.15117	1.96249		0.636386	0.261275	7	7	7	25.6	25.6	25.6	26.076	0	18.25	3433700000	73	E9PLV6;E9PPZ9;O43292;E9PLG8;E9PM11;E9PM94;E9PQ31	E9PLV6;E9PPZ9;O43292;E9PLG8	809	27.1649	27.5707	27.6726	27.5873	26.3466	26.0907	26.7964	22.9119	28.0976	27.3596	27.6688	27.9146	26.6887	26.2276	26.2679	26.8182
sp|Q9HCL2|GPAT1_HUMAN Glycerol-3-phosphate acyltransferase 1, mitochondrial OS=Homo sapiens OX=9606 GN=GPAM PE=1 SV=3;tr|Q5VW52|Q5VW52_HUMAN Glycerol-3-phosphate acyltransferase 1, mitochondrial OS=Homo sapiens OX=9606 GN=GPAM PE=1 SV=1	Glycerol-3-phosphate acyltransferase 1, mitochondrial	GPAM	+	2.56272	-0.979011	+	3.89325	-1.27848		NaN	0	5	5	5	11.8	11.8	11.8	93.794	0	15.873	570480000	13	Q9HCL2;Q5VW52	Q9HCL2;Q5VW52	2990	24.0135	23.4003	23.5703	23.5114	24.9975	24.76	24.8493	25.0026	23.6615	23.7718	24.4407	24.147	24.9073	25.2084	25.0362	24.7851
sp|Q9UKJ3|GPTC8_HUMAN G patch domain-containing protein 8 OS=Homo sapiens OX=9606 GN=GPATCH8 PE=1 SV=2	G patch domain-containing protein 8	GPATCH8	+	4.5207	-0.692301	+	4.12805	-0.834221		0.538893	-0.108948	42	42	42	29	29	29	164.2	0	323.31	16692000000	361	Q9UKJ3;K7EKU0	Q9UKJ3	3172	29.0993	28.8392	28.7286	28.8351	29.774	29.6262	29.6677	29.7712	28.914	28.7385	28.7315	28.6825	29.367	29.5223	29.4406	29.5057
sp|Q9Y625|GPC6_HUMAN Glypican-6 OS=Homo sapiens OX=9606 GN=GPC6 PE=1 SV=1	Glypican-6;Secreted glypican-6	GPC6		0.258412	0.303193		1.27449	1.58678		0.0292595	-0.0414014	3	3	3	8.5	8.5	8.5	62.735	0	15.479	1340900000	32	Q9Y625	Q9Y625	3278	26.0812	25.8958	25.7717	25.7681	24.8714	22.3264	24.9158	25.056	24.457	25.956	26.3136	26.6246	25.4644	25.5874	25.5381	25.5485
sp|P06744|G6PI_HUMAN Glucose-6-phosphate isomerase OS=Homo sapiens OX=9606 GN=GPI PE=1 SV=4;tr|A0A2U3TZU2|A0A2U3TZU2_HUMAN Glucose-6-phosphate isomerase OS=Homo sapiens OX=9606 GN=GPI PE=1 SV=1;tr|A0A2R8Y6C7|A0A2R8Y6C7_HUMAN Glucose-6-phosphate isomerase O	Glucose-6-phosphate isomerase	GPI	+	1.85776	-0.49831	+	2.25279	-0.593755		0.549313	0.20798	45	45	38	63.3	63.3	53.8	63.146	0	323.31	103170000000	656	P06744;A0A2U3TZU2;A0A2R8Y6C7;A0A0J9YXP8;K7EQ48;A0A0J9YYH3;A0A0J9YX90;K7ERC6;K7EPY4;K7EP41;K7ENA0;K7ELR7;A0A2R8YF08;A0A0J9YXM3;K7ERK8;K7EIL4;A0A0J9YXH9;A0A0J9YYI8;K7ESF4;Q8N196	P06744;A0A2U3TZU2;A0A2R8Y6C7;A0A0J9YXP8;K7EQ48;A0A0J9YYH3;A0A0J9YX90	1459	31.2059	31.687	31.3053	31.6218	32.067	32.2575	31.9015	31.9691	31.5571	31.3414	31.8848	31.8685	32.0637	32.2629	32.0441	32.2745
sp|Q8TED1|GPX8_HUMAN Probable glutathione peroxidase 8 OS=Homo sapiens OX=9606 GN=GPX8 PE=1 SV=2;tr|E7ETY7|E7ETY7_HUMAN Glutathione peroxidase OS=Homo sapiens OX=9606 GN=GPX8 PE=1 SV=1	Probable glutathione peroxidase 8;Glutathione peroxidase	GPX8	+	2.16723	-0.620805	+	4.07399	-0.672279		0.886235	-0.26814	11	11	11	35.4	35.4	35.4	23.881	0	25.74	24422000000	171	Q8TED1;E7ETY7;J3KNB5	Q8TED1;E7ETY7	2653	29.5257	29.6142	29.48	29.692	30.3845	30.1194	30.2556	30.2415	29.6378	28.9295	29.3273	29.3449	30.0128	29.8291	29.8617	30.019
tr|M0QZ12|M0QZ12_HUMAN Protein Aster-A OS=Homo sapiens OX=9606 GN=GRAMD1A PE=1 SV=1;sp|Q96CP6|ASTRA_HUMAN Protein Aster-A OS=Homo sapiens OX=9606 GN=GRAMD1A PE=1 SV=2	GRAM domain-containing protein 1A	GRAMD1A		0.644273	-0.643416	+	1.45508	-0.944238		0.222158	-0.288727	9	9	9	14.5	14.5	14.5	89.734	0	25.853	889550000	45	M0QZ12;Q96CP6	M0QZ12;Q96CP6	1141	23.6985	25.2432	24.1889	24.0157	25.2489	25.1616	25.4863	25.0265	22.9825	24.9347	24.078	23.9963	24.6103	25.1747	24.8451	23.935
tr|E9PD09|E9PD09_HUMAN GRAM domain-containing protein 2B OS=Homo sapiens OX=9606 GN=GRAMD2B PE=1 SV=1;sp|Q96HH9|GRM2B_HUMAN GRAM domain-containing protein 2B OS=Homo sapiens OX=9606 GN=GRAMD2B PE=1 SV=1;tr|B7Z4W8|B7Z4W8_HUMAN GRAM domain-containing protein	GRAM domain-containing protein 3	GRAMD3	+	1.30813	-0.654535		0.409404	-0.649363		0.321177	-0.547032	10	10	10	29.3	29.3	29.3	45.504	0	52.347	1399400000	60	E9PD09;Q96HH9;B7Z4W8;D6RFH3;D6R9P9;D6REP5	E9PD09;Q96HH9;B7Z4W8	770	23.4022	25.732	26.3127	26.3803	26.0749	26.1455	26.0922	26.1119	24.631	25.3678	24.6344	25.0058	24.9674	25.7399	25.7438	25.806
tr|K7EQ05|K7EQ05_HUMAN Progranulin OS=Homo sapiens OX=9606 GN=GRN PE=1 SV=1;sp|P28799|GRN_HUMAN Progranulin OS=Homo sapiens OX=9606 GN=GRN PE=1 SV=2;tr|K7EKL3|K7EKL3_HUMAN Progranulin (Fragment) OS=Homo sapiens OX=9606 GN=GRN PE=1 SV=1	Granulins;Acrogranin;Paragranulin;Granulin-1;Granulin-2;Granulin-3;Granulin-4;Granulin-5;Granulin-6;Granulin-7	GRN		0.480117	-0.153904	+	1.91859	-0.676461		1.12227	0.449927	7	7	7	12.8	12.8	12.8	46.757	0	22.397	4052100000	81	K7EQ05;P28799;K7EKL3;K7EQI0	K7EQ05;P28799;K7EKL3	1129	26.8629	27.1255	26.6986	26.3401	27.5942	27.2204	27.5983	27.32	27.0846	27.3805	27.4606	26.9012	27.4576	27.1813	27.3454	27.4581
sp|P09211|GSTP1_HUMAN Glutathione S-transferase P OS=Homo sapiens OX=9606 GN=GSTP1 PE=1 SV=2;tr|A8MX94|A8MX94_HUMAN Glutathione S-transferase P OS=Homo sapiens OX=9606 GN=GSTP1 PE=1 SV=1	Glutathione S-transferase P	GSTP1	+	1.80433	2.69085		0.353263	-0.662692		0.751486	1.39059	6	6	6	44.8	44.8	44.8	23.356	0	222.06	2993800000	47	P09211;A8MX94;A0A087X2E9;A0A2R8Y5E5;A0A087X243	P09211;A8MX94	1491	27.5118	26.8038	26.1276	23.8012	26.5248	26.8658	26.7363	26.7682	27.1694	28.6326	27.3801	26.6248	24.2176	23.4333	24.7378	26.6547
sp|Q9BZM3|GSX2_HUMAN GS homeobox 2 OS=Homo sapiens OX=9606 GN=GSX2 PE=2 SV=2;sp|Q9H4S2|GSX1_HUMAN GS homeobox 1 OS=Homo sapiens OX=9606 GN=GSX1 PE=2 SV=1	GS homeobox 2;GS homeobox 1	GSX2;GSX1	+	1.5703	-0.467995	+	1.5083	-0.431858	+	1.50088	-0.463459	6	6	6	26	26	26	32.031	0	172.94	2670200000	58	Q9BZM3;Q9H4S2;D6R903	Q9BZM3;Q9H4S2	2905	26.3078	26.6921	26.4714	26.7571	26.9487	27.3189	26.7961	26.892	25.753	26.1523	26.086	26.3831	26.5707	26.8184	26.3776	26.4798
tr|J3KNC0|J3KNC0_HUMAN Transcription initiation factor IIA subunit 1 OS=Homo sapiens OX=9606 GN=GTF2A1 PE=1 SV=1;sp|P52655|TF2AA_HUMAN Transcription initiation factor IIA subunit 1 OS=Homo sapiens OX=9606 GN=GTF2A1 PE=1 SV=1	Transcription initiation factor IIA subunit 1;Transcription initiation factor IIA alpha chain;Transcription initiation factor IIA beta chain	GTF2A1	+	4.12198	1.91692	+	2.21754	3.3661		0.994073	0.166901	3	3	3	66.1	66.1	66.1	6.7407	0	35.585	7275500000	44	J3KNC0;P52655	J3KNC0;P52655	1066	28.6599	28.7697	28.7776	28.6269	23.2392	26.7192	26.5186	24.8927	28.8398	28.7009	29.0756	28.8854	27.249	26.4841	26.8433	27.2576
sp|Q92759|TF2H4_HUMAN General transcription factor IIH subunit 4 OS=Homo sapiens OX=9606 GN=GTF2H4 PE=1 SV=1	General transcription factor IIH subunit 4	GTF2H4		0.403774	-0.248213		0.107308	0.0502329		0.579655	-0.316936	13	13	13	29.2	29.2	29.2	52.186	0	48.642	4159500000	108	Q92759;A0A0G2JHJ2	Q92759	2701	27.2996	27.3331	27.3282	27.3899	26.8163	27.2562	27.4892	27.5881	26.4525	26.7288	27.384	27.5176	27.2484	27.5023	27.2502	27.0748
sp|Q9Y5Q9|TF3C3_HUMAN General transcription factor 3C polypeptide 3 OS=Homo sapiens OX=9606 GN=GTF3C3 PE=1 SV=1;tr|A0A494C1S7|A0A494C1S7_HUMAN General transcription factor 3C polypeptide 3 OS=Homo sapiens OX=9606 GN=GTF3C3 PE=1 SV=1	General transcription factor 3C polypeptide 3	GTF3C3	+	3.24506	-0.521445	+	1.86961	-0.294635	+	1.73553	-0.26089	23	23	23	29.2	29.2	29.2	101.27	0	323.31	16531000000	317	Q9Y5Q9;A0A494C1S7;H7C0C0;H7C143;F8WC64;H0YFI7	Q9Y5Q9;A0A494C1S7	3272	29.1279	29.0538	29.2272	29.2234	29.6009	29.3156	29.5601	29.3343	29.0476	28.7579	28.8012	28.9821	29.3296	29.5063	29.4292	29.4093
sp|Q9BZE4|NOG1_HUMAN Nucleolar GTP-binding protein 1 OS=Homo sapiens OX=9606 GN=GTPBP4 PE=1 SV=3	Nucleolar GTP-binding protein 1	GTPBP4	+	1.30321	-0.785342	+	2.75427	-1.08359		NaN	0	8	8	8	15.6	15.6	15.6	73.964	0	32.538	562510000	24	Q9BZE4;Q5T3R7	Q9BZE4	2902	23.6644	24.2434	24.4806	24.1134	25.001	25.2691	25.0788	25.4873	24.0852	23.254	24.7473	24.3718	24.9079	24.8303	24.837	25.0244
sp|P13807|GYS1_HUMAN Glycogen [starch] synthase, muscle OS=Homo sapiens OX=9606 GN=GYS1 PE=1 SV=2	Glycogen [starch] synthase, muscle	GYS1		0.269549	-0.312044		0.216406	-0.294888		0.240993	-0.358551	7	7	7	13.8	13.8	13.8	83.785	0	11.088	451230000	20	P13807;M0QYU1;P54840	P13807	1552	22.5941	24.8312	24.6054	24.5858	24.3024	24.658	24.7397	24.0959	23.9848	24.0547	22.9063	24.2364	24.1061	24.6309	24.6332	23.0603
sp|Q71UI9|H2AV_HUMAN Histone H2A.V OS=Homo sapiens OX=9606 GN=H2AFV PE=1 SV=3;sp|P0C0S5|H2AZ_HUMAN Histone H2A.Z OS=Homo sapiens OX=9606 GN=H2AZ1 PE=1 SV=2;tr|C9J0D1|C9J0D1_HUMAN Histone H2A OS=Homo sapiens OX=9606 GN=H2AZ2 PE=1 SV=1;tr|A0A494C189|A0A494C1	Histone H2A.V;Histone H2A.Z;Histone H2A	H2AFV;H2AFZ	+	1.85603	0.412686		0.572095	0.147794		0.97685	-0.236333	6	4	4	33.6	33.6	33.6	13.509	0	13.166	11067000000	64	Q71UI9;P0C0S5;C9J0D1;A0A494C189;C9J386	Q71UI9;P0C0S5;C9J0D1;A0A494C189;C9J386	1502	28.6917	28.9154	29.0252	29.0543	28.6959	28.7651	28.6116	29.023	28.451	28.6214	28.8322	28.8368	28.3107	28.3384	28.3923	28.0493
sp|O75367|H2AY_HUMAN Core histone macro-H2A.1 OS=Homo sapiens OX=9606 GN=H2AFY PE=1 SV=4;tr|B4DJC3|B4DJC3_HUMAN Histone H2A OS=Homo sapiens OX=9606 GN=MACROH2A1 PE=1 SV=1	Core histone macro-H2A.1;Histone H2A	H2AFY	+	6.53261	4.51106	+	2.87418	4.01886	+	1.65601	-0.52873	13	13	13	38.2	38.2	38.2	39.617	0	209.35	4842400000	91	O75367;B4DJC3;D6RCF2;Q9P0M6;Q5SQT3	O75367;B4DJC3	1315	29.2858	28.6748	28.575	28.6466	25.4044	23.3688	23.9227	26.4108	28.1974	28.3964	28.2993	28.1741	23.3758	23.5823	23.8855	24.1793
tr|K7EK07|K7EK07_HUMAN Histone H3 (Fragment) OS=Homo sapiens OX=9606 GN=H3-3B PE=1 SV=1;sp|Q71DI3|H32_HUMAN Histone H3.2 OS=Homo sapiens OX=9606 GN=HIST2H3A PE=1 SV=3;sp|P84243|H33_HUMAN Histone H3.3 OS=Homo sapiens OX=9606 GN=H3-3A PE=1 SV=2;sp|P68431|H31	Histone H3;Histone H3.2;Histone H3.3;Histone H3.1;Histone H3.1t;Histone H3.3C	H3F3B;HIST2H3A;H3F3A;HIST1H3A;HIST3H3;H3F3C	+	1.7504	0.40798		0.230532	0.150228		0.354719	-0.22519	14	14	5	40.9	40.9	15.9	14.914	0	59.011	20531000000	173	K7EK07;Q71DI3;P84243;P68431;K7EMV3;A0A590UJJ6;B4DEB1;K7ES00;Q16695;Q6NXT2;K7EP01;P0DPK2;A0A2R8Y7G9;P0DPK5	K7EK07;Q71DI3;P84243;P68431;K7EMV3;A0A590UJJ6;B4DEB1;K7ES00;Q16695;Q6NXT2;K7EP01	1110	30.476	29.7799	29.285	29.9959	29.6591	29.9917	29.699	29.5861	29.8433	29.7831	29.6896	29.3201	29.2405	29.2734	29.3566	29.1337
tr|R4GMU1|R4GMU1_HUMAN GDH/6PGL endoplasmic bifunctional protein OS=Homo sapiens OX=9606 GN=H6PD PE=1 SV=1;sp|O95479|G6PE_HUMAN GDH/6PGL endoplasmic bifunctional protein OS=Homo sapiens OX=9606 GN=H6PD PE=1 SV=2	GDH/6PGL endoplasmic bifunctional protein;Glucose 1-dehydrogenase;6-phosphogluconolactonase	H6PD	+	4.17876	-2.8415	+	2.72705	-1.92282		NaN	0	16	16	16	25.1	25.1	25.1	90.172	0	51.164	1734200000	50	R4GMU1;O95479	R4GMU1;O95479	1375	24.4842	23.1221	24.6108	24.4833	26.1524	26.1809	26.2368	25.8215	23.8611	23.3403	22.6569	22.8569	25.7472	26.2892	25.9979	26.0469
sp|Q6Y1H2|HACD2_HUMAN Very-long-chain (3R)-3-hydroxyacyl-CoA dehydratase 2 OS=Homo sapiens OX=9606 GN=HACD2 PE=1 SV=1	Very-long-chain (3R)-3-hydroxyacyl-CoA dehydratase 2	HACD2	+	5.64416	3.62099	+	4.71511	3.48958		0.160254	0.0690908	4	4	4	13.8	13.8	13.8	28.368	0	6.7071	1965300000	23	Q6Y1H2	Q6Y1H2	2419	27.2746	27.0714	27.3448	27.0534	24.2545	22.9637	23.9698	23.5979	27.5274	26.837	27.3856	27.2706	23.963	23.3468	23.4419	23.7849
sp|Q9P035|HACD3_HUMAN Very-long-chain (3R)-3-hydroxyacyl-CoA dehydratase 3 OS=Homo sapiens OX=9606 GN=HACD3 PE=1 SV=2;tr|H3BS72|H3BS72_HUMAN Very-long-chain (3R)-3-hydroxyacyl-CoA dehydratase OS=Homo sapiens OX=9606 GN=HACD3 PE=1 SV=1;tr|H3BPZ1|H3BPZ1_HUMA	Very-long-chain (3R)-3-hydroxyacyl-CoA dehydratase 3	HACD3	+	2.30046	-0.405509	+	1.47972	-0.330528		0.474004	-0.15648	19	19	19	38.7	38.7	38.7	43.159	0	323.31	36328000000	348	Q9P035;H3BS72;H3BPZ1;H3BRL8;H3BMZ1	Q9P035;H3BS72;H3BPZ1	3097	29.8784	30.2826	30.3456	30.4074	30.5881	30.5593	30.5297	30.5591	30.1151	29.8115	30.1371	30.2245	30.4934	30.5118	30.5075	30.3974
tr|H0YFD6|H0YFD6_HUMAN Trifunctional enzyme subunit alpha, mitochondrial OS=Homo sapiens OX=9606 GN=HADHA PE=1 SV=2;sp|P40939|ECHA_HUMAN Trifunctional enzyme subunit alpha, mitochondrial OS=Homo sapiens OX=9606 GN=HADHA PE=1 SV=2;tr|A0A2R8YG21|A0A2R8YG21_H	Trifunctional enzyme subunit alpha, mitochondrial;Long-chain enoyl-CoA hydratase;Long chain 3-hydroxyacyl-CoA dehydrogenase	HADHA		0.409815	-0.675902		1.20877	-1.58001		0.256745	0.602524	12	12	12	22.3	22.3	22.3	86.371	0	56.134	974360000	39	H0YFD6;P40939;A0A2R8YG21;A0A2R8Y4F5;A0A2R8Y688	H0YFD6;P40939;A0A2R8YG21;A0A2R8Y4F5;A0A2R8Y688	973	25.2626	25.2061	22.5385	23.3501	25.9087	25.7659	25.5642	25.4385	24.1083	26.6976	23.7291	24.2324	25.6711	24.5641	25.5959	25.6399
sp|Q16775|GLO2_HUMAN Hydroxyacylglutathione hydrolase, mitochondrial OS=Homo sapiens OX=9606 GN=HAGH PE=1 SV=2;tr|H3BPK3|H3BPK3_HUMAN Hydroxyacylglutathione hydrolase, mitochondrial (Fragment) OS=Homo sapiens OX=9606 GN=HAGH PE=1 SV=1	Hydroxyacylglutathione hydrolase, mitochondrial	HAGH	+	2.32368	-0.561073	+	3.27564	-0.694262		1.12246	-0.336279	8	8	1	34.4	34.4	5.2	33.805	0	22.763	2344000000	72	Q16775;H3BPK3;H3BV79	Q16775;H3BPK3	1008	25.9541	26.1967	26.1395	26.4064	26.7823	26.9149	26.8051	26.9715	26.1445	25.5995	25.9402	25.6675	26.4254	26.3226	26.4332	26.4148
sp|O14929|HAT1_HUMAN Histone acetyltransferase type B catalytic subunit OS=Homo sapiens OX=9606 GN=HAT1 PE=1 SV=1	Histone acetyltransferase type B catalytic subunit	HAT1		0.808386	-2.01652		0.544966	1.04651		0.681358	-1.75962	6	6	6	18.9	18.9	18.9	49.512	0	89.443	3178300000	68	O14929;F8WEW1;F8W9G7	O14929	1199	26.4689	27.1666	26.9591	26.6822	23.1447	26.8261	26.6248	26.4952	23.3056	22.5581	27.0753	27.2993	27.0496	26.922	27.0194	27.3135
sp|P53701|CCHL_HUMAN Cytochrome c-type heme lyase OS=Homo sapiens OX=9606 GN=HCCS PE=1 SV=1	Cytochrome c-type heme lyase	HCCS		0.819496	0.457738		0.145326	0.105387		NaN	0	3	3	3	11.6	11.6	11.6	30.601	0	4.0607	124430000	15	P53701	P53701	1889	23.9691	24.3589	23.2716	23.4663	23.4848	23.5065	23.6308	24.0221	24.4534	23.9825	24.0288	23.3417	23.8631	23.1428	23.6284	23.3411
tr|A6NEM2|A6NEM2_HUMAN Host cell factor 1 OS=Homo sapiens OX=9606 GN=HCFC1 PE=1 SV=2;sp|P51610|HCFC1_HUMAN Host cell factor 1 OS=Homo sapiens OX=9606 GN=HCFC1 PE=1 SV=2	Host cell factor 1;HCF N-terminal chain 1;HCF N-terminal chain 2;HCF N-terminal chain 3;HCF N-terminal chain 4;HCF N-terminal chain 5;HCF N-terminal chain 6;HCF C-terminal chain 1;HCF C-terminal chain 2;HCF C-terminal chain 3;HCF C-terminal chain 4;HCF C-terminal chain 5;HCF C-terminal chain 6	HCFC1		0.853884	0.299566	+	2.40441	0.988927		0.918152	-0.386349	5	5	5	3.2	3.2	3.2	213.47	0	13.747	606110000	56	A6NEM2;P51610	A6NEM2;P51610	427	25.4543	24.683	24.9195	25.1602	24.2233	23.6418	24.2367	24.1595	25.0362	24.5496	24.4009	24.685	24.1536	24.2325	24.4311	24.6562
tr|U3KQA5|U3KQA5_HUMAN Casein kinase I isoform gamma-1 OS=Homo sapiens OX=9606 GN=CSNK1G1 PE=1 SV=2;tr|A0A0U1RQT7|A0A0U1RQT7_HUMAN Casein kinase I isoform gamma-1 OS=Homo sapiens OX=9606 GN=CSNK1G1 PE=1 SV=1;tr|Q8IXA3|Q8IXA3_HUMAN Casein kinase I gamma 1 i	Casein kinase I isoform gamma-1	hCG_2004507;CSNK1G1	+	1.4828	-2.5687		NaN	0		0.858628	-1.60107	8	2	2	20.4	5.9	5.9	48.586	0.0043874	1.951	24246000	8	U3KQA5;A0A0U1RQT7;Q8IXA3;A0A0U1RQY7;U3KQB3;Q9HCP0;A0A0U1RQK2;A0A0U1RR14;A0A0U1RR31;A0A0U1RQG9;A0A0U1RQK6;A0A0U1RQU4;A0A0U1RQN5;K7EP38;A0A0U1RQH9	U3KQA5;A0A0U1RQT7;Q8IXA3;A0A0U1RQY7;U3KQB3;Q9HCP0	214	22.9377	23.3982	22.8727	22.5642	24.6131	24.6875	24.4565	23.5198	24.0473	20.9545	20.3125	20.0542	24.2409	23.9975	23.6264	23.7785
sp|Q92769|HDAC2_HUMAN Histone deacetylase 2 OS=Homo sapiens OX=9606 GN=HDAC2 PE=1 SV=2;tr|E5RFI6|E5RFI6_HUMAN Histone deacetylase 2 (Fragment) OS=Homo sapiens OX=9606 GN=HDAC2 PE=1 SV=1;tr|E5RJ04|E5RJ04_HUMAN Histone deacetylase 2 (Fragment) OS=Homo sapien	Histone deacetylase 2	HDAC2;HDAC1		0.123209	0.15714		0.0480884	-0.11104		0.31664	-0.428093	4	4	1	11.3	11.3	5.5	55.364	0	15.079	642090000	18	Q92769;E5RFI6;E5RJ04;E5RGV4;E5RHE7;E5RH52;E5RG37;E5RFP9;H3BM24;Q5TEE2;E5RK19	Q92769;E5RFI6;E5RJ04;E5RGV4;E5RHE7;E5RH52;E5RG37;E5RFP9;H3BM24;Q5TEE2	2702	23.1496	24.7437	25.0665	25.1005	22.6471	25.1112	25.4049	25.3412	23.7439	25.0792	23.9154	23.6094	23.5106	24.1928	23.262	24.7539
tr|A6NDI8|A6NDI8_HUMAN Histone deacetylase 6 (Fragment) OS=Homo sapiens OX=9606 GN=HDAC6 PE=1 SV=1;sp|Q9UBN7|HDAC6_HUMAN Histone deacetylase 6 OS=Homo sapiens OX=9606 GN=HDAC6 PE=1 SV=2;tr|C9J172|C9J172_HUMAN Histone deacetylase 6 (Fragment) OS=Homo sapien	Histone deacetylase 6	HDAC6	+	1.63584	-1.16378		0.772266	-0.349045		NaN	0	4	4	4	21	21	21	23.384	0	11.167	439800000	18	A6NDI8;Q9UBN7;C9J172;Q9BRX7;E7EP63;E7ER52;A0A2R8YDE6;A0A2R8Y5Z4;A0A2R8YD35;A0A2R8Y758;C9JEF4;A0A2R8YCS4;A0A2R8Y559	A6NDI8;Q9UBN7;C9J172;Q9BRX7;E7EP63;E7ER52;A0A2R8YDE6;A0A2R8Y5Z4;A0A2R8YD35	424	24.2723	23.6907	23.2879	24.0041	24.0362	24.0917	24.3598	24.1635	23.741	22.988	24.4079	22.7366	24.7858	24.4777	24.613	24.6522
sp|Q00341|VIGLN_HUMAN Vigilin OS=Homo sapiens OX=9606 GN=HDLBP PE=1 SV=2;tr|A0A024R4E5|A0A024R4E5_HUMAN High density lipoprotein binding protein (Vigilin), isoform CRA_a OS=Homo sapiens OX=9606 GN=HDLBP PE=1 SV=1;tr|H0Y394|H0Y394_HUMAN Vigilin (Fragment) O	Vigilin	HDLBP		0.0294984	-0.0108213		0.517028	-0.541085		0.367284	0.415793	20	20	20	18.8	18.8	18.8	141.45	0	81.22	1188600000	62	Q00341;A0A024R4E5;H0Y394;H7C0A4;C9JIZ1;C9J5E5;H7C2D1;H7BZC3;C9JES8;C9JZI8;C9JHZ8;C9JK79;C9JHS7;C9JT62;C9J739;C9JHN6;C9JEJ8;C9JBS3;C9JQ82;C9JMQ6;C9JHS9	Q00341;A0A024R4E5;H0Y394	3	23.6412	25.5534	25.6844	25.3423	25.7799	25.4824	25.5023	25.6211	25.1894	25.7468	25.4134	25.5349	25.6139	25.4044	25.4914	25.418
sp|Q9H583|HEAT1_HUMAN HEAT repeat-containing protein 1 OS=Homo sapiens OX=9606 GN=HEATR1 PE=1 SV=3;tr|Q5T3Q7|Q5T3Q7_HUMAN HEAT repeat-containing protein 1 OS=Homo sapiens OX=9606 GN=HEATR1 PE=1 SV=1	HEAT repeat-containing protein 1;HEAT repeat-containing protein 1, N-terminally processed	HEATR1	+	4.26945	-1.38162	+	3.33795	-1.61983		0.53247	-0.261301	48	48	48	26.1	26.1	26.1	242.37	0	323.31	10811000000	281	Q9H583;Q5T3Q7;Q6P664	Q9H583;Q5T3Q7	2952	28.0048	27.1099	28.0353	27.6882	29.1598	29.5832	29.3647	29.2097	27.2846	27.4443	27.6418	27.4222	28.5209	28.8332	28.893	29.0723
sp|Q7Z4Q2|HEAT3_HUMAN HEAT repeat-containing protein 3 OS=Homo sapiens OX=9606 GN=HEATR3 PE=1 SV=2	HEAT repeat-containing protein 3	HEATR3		0.0916234	0.0262098		0.748449	0.212349		0.912886	0.222265	14	14	14	19.4	19.4	19.4	74.582	0	27.74	2704200000	92	Q7Z4Q2	Q7Z4Q2	2475	26.7749	26.6521	26.4314	26.3842	26.3147	26.3246	26.1244	26.6296	26.8856	26.5979	26.6956	26.9525	26.9239	26.6181	26.7145	26.7704
tr|F5H619|F5H619_HUMAN HEAT repeat-containing protein 5A OS=Homo sapiens OX=9606 GN=HEATR5A PE=1 SV=1;sp|Q86XA9|HTR5A_HUMAN HEAT repeat-containing protein 5A OS=Homo sapiens OX=9606 GN=HEATR5A PE=1 SV=2;tr|H7C5W6|H7C5W6_HUMAN HEAT repeat-containing protein	HEAT repeat-containing protein 5A	HEATR5A	+	1.55641	-5.8982		0.695491	-2.29616		NaN	0	5	5	5	2.8	2.8	2.8	222.7	0	10.174	43133000000	9	F5H619;Q86XA9;H7C5W6;F8VQQ6	F5H619;Q86XA9;H7C5W6	844	24.3267	23.5606	23.18	23.9314	30.5519	25.6819	23.2563	24.6933	24.2441	23.0291	24.0319	23.3846	31.4697	23.5036	31.701	31.6081
tr|K7EIX2|K7EIX2_HUMAN HEAT repeat-containing protein 6 OS=Homo sapiens OX=9606 GN=HEATR6 PE=1 SV=1;sp|Q6AI08|HEAT6_HUMAN HEAT repeat-containing protein 6 OS=Homo sapiens OX=9606 GN=HEATR6 PE=1 SV=1;tr|A0A087WXZ7|A0A087WXZ7_HUMAN HEAT repeat-containing pro	HEAT repeat-containing protein 6	HEATR6		0.245763	0.182478		0.174395	-0.307593		0.659233	0.926352	9	9	9	12	12	12	116.59	0	34.696	1156000000	45	K7EIX2;Q6AI08;A0A087WXZ7;K7ELR8;K7ESP5;K7EKW7;K7EK31	K7EIX2;Q6AI08;A0A087WXZ7;K7ELR8	1105	23.7079	25.5924	23.7463	26.0122	25.5495	25.4317	25.17	24.138	26.1166	24.8051	25.8792	25.9633	25.4615	25.5	25.4489	25.6239
tr|J3QS41|J3QS41_HUMAN Probable helicase with zinc finger domain OS=Homo sapiens OX=9606 GN=HELZ PE=1 SV=1;sp|P42694|HELZ_HUMAN Probable helicase with zinc finger domain OS=Homo sapiens OX=9606 GN=HELZ PE=1 SV=2	Probable helicase with zinc finger domain	HELZ		0.350296	-0.0884619		0.720568	-0.903267		0.672001	0.848127	19	19	19	12.3	12.3	12.3	219.05	0	60.814	1427600000	93	J3QS41;P42694;A0A075B6R3;J3QRR8	J3QS41;P42694	1098	23.2329	26.035	25.1911	25.4003	26.0544	26.0034	25.6809	25.7337	25.7587	25.6701	25.9981	25.825	26.1117	25.949	25.8175	25.7276
sp|Q5GLZ8|HERC4_HUMAN Probable E3 ubiquitin-protein ligase HERC4 OS=Homo sapiens OX=9606 GN=HERC4 PE=1 SV=1	Probable E3 ubiquitin-protein ligase HERC4	HERC4	+	3.18755	-1.21872	+	3.25651	-1.33544		0.228867	0.152702	35	35	35	34.7	34.7	34.7	118.56	0	225.64	31622000000	300	Q5GLZ8;H0Y6K7;D6RCL5	Q5GLZ8	2304	28.9912	29.2338	28.9086	29.7939	30.5981	30.5853	30.5142	30.5717	29.539	29.2917	28.9335	29.7742	30.5217	30.7389	30.4986	30.654
sp|Q15011|HERP1_HUMAN Homocysteine-responsive endoplasmic reticulum-resident ubiquitin-like domain member 1 protein OS=Homo sapiens OX=9606 GN=HERPUD1 PE=1 SV=1;tr|H3BTA8|H3BTA8_HUMAN Homocysteine-responsive endoplasmic reticulum-resident ubiquitin-like do	Homocysteine-responsive endoplasmic reticulum-resident ubiquitin-like domain member 1 protein	HERPUD1		0.677215	0.209613	+	2.03443	0.696391		0.695172	-0.251771	6	6	6	16.9	16.9	16.9	43.719	0	68.794	2227500000	62	Q15011;H3BTA8;H3BP08;H3BTT7;H3BRS4	Q15011;H3BTA8;H3BP08;H3BTT7	2193	26.367	26.6087	27.1042	26.7371	25.7524	26.1129	26.2189	25.9472	26.3715	26.2899	26.6831	26.4653	25.8994	26.3894	26.448	26.2346
tr|F8W7W8|F8W7W8_HUMAN Hereditary hemochromatosis protein OS=Homo sapiens OX=9606 GN=HFE PE=1 SV=1;sp|Q30201|HFE_HUMAN Hereditary hemochromatosis protein OS=Homo sapiens OX=9606 GN=HFE PE=1 SV=1	Hereditary hemochromatosis protein	HFE		0.0296631	0.0471959		0.240649	0.531751		0.353358	0.681067	2	2	2	7.4	7.4	7.4	38.871	0	6.7249	1007800000	33	F8W7W8;Q30201	F8W7W8;Q30201	888	25.6157	24.6684	25.3382	22.261	24.0347	23.7622	25.1214	22.838	24.2599	25.4165	25.7958	25.1354	25.815	25.346	25.4309	23.8269
sp|P49773|HINT1_HUMAN Histidine triad nucleotide-binding protein 1 OS=Homo sapiens OX=9606 GN=HINT1 PE=1 SV=2	Histidine triad nucleotide-binding protein 1	HINT1		1.18418	0.239344		0.115353	-0.0690002		0.680999	0.280174	5	5	5	41.3	41.3	41.3	13.802	0	118.39	17045000000	87	P49773;D6RC06;D6REP8;D6RE99;D6RD60	P49773	1839	29.2573	29.6238	29.0594	28.7035	29.0357	29.4959	29.0551	29.3334	29.3797	29.34	29.4778	29.5671	28.9297	29.2894	29.348	29.2402
sp|O75146|HIP1R_HUMAN Huntingtin-interacting protein 1-related protein OS=Homo sapiens OX=9606 GN=HIP1R PE=1 SV=2	Huntingtin-interacting protein 1-related protein	HIP1R	+	1.97325	0.404655	+	2.37782	0.369595	+	1.64277	-0.335428	35	35	35	36.9	36.9	36.9	119.39	0	139.6	4290900000	172	O75146;H0YH66	O75146	1307	27.463	27.7206	27.8149	27.7071	27.3886	27.3358	27.2376	27.2652	27.1204	27.4729	27.3205	27.45	26.7471	26.8925	27.0966	27.009
sp|P16401|H15_HUMAN Histone H1.5 OS=Homo sapiens OX=9606 GN=H1-5 PE=1 SV=3	Histone H1.5	HIST1H1B		0.171666	0.120917		0.136901	0.165419		0.597122	-0.594947	15	14	14	33.2	27.9	27.9	22.58	0	230.99	10645000000	110	P16401	P16401	1573	30.2535	28.62	28.6204	28.3214	28.5893	29.1163	28.59	28.858	28.6511	28.0883	28.0442	28.652	28.2913	27.8331	28.8156	28.0118
sp|P16403|H12_HUMAN Histone H1.2 OS=Homo sapiens OX=9606 GN=H1-2 PE=1 SV=2	Histone H1.2	HIST1H1C	+	6.45205	4.54301	+	5.93317	4.73137		1.14803	-0.283704	15	4	4	34.7	10.3	10.3	21.364	0	40.701	4957400000	40	P16403	P16403	1575	28.8752	28.7108	28.5867	28.7106	23.9654	24.6276	23.5012	23.8638	28.509	28.1052	28.639	28.4954	24.0311	23.5323	23.7835	24.2296
sp|P10412|H14_HUMAN Histone H1.4 OS=Homo sapiens OX=9606 GN=H1-4 PE=1 SV=2	Histone H1.4	HIST1H1E	+	1.80938	0.639847	+	1.62166	0.804682	+	1.33908	-0.426	16	16	4	34.2	34.2	10	21.865	0	270.23	35275000000	218	P10412;Q02539;P22492	P10412	1516	31.4164	30.8954	30.8019	30.7449	30.577	30.0077	30.4432	29.612	30.489	30.4673	30.752	30.4464	30.372	29.8817	29.5139	29.8277
sp|Q93077|H2A1C_HUMAN Histone H2A type 1-C OS=Homo sapiens OX=9606 GN=HIST1H2AC PE=1 SV=3;sp|Q7L7L0|H2A3_HUMAN Histone H2A type 3 OS=Homo sapiens OX=9606 GN=HIST3H2A PE=1 SV=3;sp|P04908|H2A1B_HUMAN Histone H2A type 1-B/E OS=Homo sapiens OX=9606 GN=H2AC4 PE	Histone H2A type 1-C;Histone H2A type 3;Histone H2A type 1-B/E	HIST1H2AC;HIST3H2A;HIST1H2AB	+	5.30998	2.79755	+	6.56605	2.81935	+	1.98978	-0.344444	11	11	3	48.5	48.5	28.5	14.105	0	323.31	145870000000	270	Q93077;Q7L7L0;P04908;A0A3B3IS11	Q93077;Q7L7L0;P04908	2719	33.7383	33.5252	33.435	33.5182	30.5353	30.6308	30.9415	30.8317	33.2699	33.0101	33.3047	33.2542	30.9132	30.2031	30.2003	30.332
sp|Q99878|H2A1J_HUMAN Histone H2A type 1-J OS=Homo sapiens OX=9606 GN=H2AC14 PE=1 SV=3;sp|Q96KK5|H2A1H_HUMAN Histone H2A type 1-H OS=Homo sapiens OX=9606 GN=HIST1H2AH PE=1 SV=3;sp|Q9BTM1|H2AJ_HUMAN Histone H2A.J OS=Homo sapiens OX=9606 GN=H2AFJ PE=1 SV=1;s	Histone H2A type 1-J;Histone H2A type 1-H;Histone H2A.J;Histone H2A type 2-C;Histone H2A type 2-A;Histone H2A type 1;Histone H2A type 1-D;Histone H2A	HIST1H2AJ;HIST1H2AH;H2AFJ;HIST2H2AC;HIST2H2AA3;HIST1H2AG;HIST1H2AD	+	6.0898	6.1804	+	4.99534	6.47758	+	1.9574	-0.411819	10	2	2	49.2	14.1	14.1	13.936	0	63.899	11811000000	44	Q99878;Q96KK5;Q9BTM1;Q16777;Q6FI13;P0C0S8;A0A0U1RR32;A0A0U1RRH7;P20671;H0YFX9	Q99878;Q96KK5;Q9BTM1;Q16777;Q6FI13;P0C0S8;A0A0U1RR32;A0A0U1RRH7;P20671;H0YFX9	1503	30.3893	30.1133	30.288	29.982	22.6256	24.8033	24.0914	23.3419	29.5826	29.8046	29.8466	29.8915	22.9155	23.5796	24.3332	23.5753
tr|U3KQK0|U3KQK0_HUMAN Histone H2B OS=Homo sapiens OX=9606 GN=H2BC15 PE=1 SV=1;sp|Q99879|H2B1M_HUMAN Histone H2B type 1-M OS=Homo sapiens OX=9606 GN=H2BC14 PE=1 SV=3;sp|Q99877|H2B1N_HUMAN Histone H2B type 1-N OS=Homo sapiens OX=9606 GN=H2BC15 PE=1 SV=3;sp|	Histone H2B;Histone H2B type 1-M;Histone H2B type 1-N;Histone H2B type 1-H;Histone H2B type 2-F;Histone H2B type 1-C/E/F/G/I;Histone H2B type 1-D;Histone H2B type F-S;Histone H2B type 1-K;Histone H2B type 1-L	HIST1H2BN;HIST1H2BM;HIST1H2BH;HIST2H2BF;HIST1H2BC;HIST1H2BD;H2BFS;HIST1H2BK;HIST1H2BL	+	3.5183	1.37913	+	2.43844	1.31733		0.398557	-0.22789	13	13	3	42.8	42.8	7.2	18.804	0	166.95	66929000000	293	U3KQK0;Q99879;Q99877;Q93079;Q5QNW6;P62807;P58876;P57053;O60814;Q99880;Q96A08;A0A2R8Y619	U3KQK0;Q99879;Q99877;Q93079;Q5QNW6;P62807;P58876;P57053;O60814;Q99880	1298	32.6136	31.7559	31.6558	31.6232	30.2768	30.6981	30.4035	31.0007	31.7686	31.8466	31.6796	31.4421	30.7944	30.1436	30.1593	30.123
sp|P62805|H4_HUMAN Histone H4 OS=Homo sapiens OX=9606 GN=H4C1 PE=1 SV=2	Histone H4	HIST1H4A	+	3.48751	1.47252	+	2.13544	1.26394		0.248166	-0.199844	18	18	18	62.1	62.1	62.1	11.367	0	85.259	104150000000	472	P62805	P62805	1975	33.1222	32.2706	32.3687	31.8044	30.7674	30.9371	31.3744	31.4314	32.1761	32.6875	31.8171	32.0859	30.9533	30.5661	30.6399	30.7172
sp|Q16778|H2B2E_HUMAN Histone H2B type 2-E OS=Homo sapiens OX=9606 GN=HIST2H2BE PE=1 SV=3;sp|P33778|H2B1B_HUMAN Histone H2B type 1-B OS=Homo sapiens OX=9606 GN=HIST1H2BB PE=1 SV=2;sp|P23527|H2B1O_HUMAN Histone H2B type 1-O OS=Homo sapiens OX=9606 GN=HIST1H	Histone H2B type 2-E;Histone H2B type 1-B;Histone H2B type 1-O;Histone H2B type 1-J	HIST2H2BE;HIST1H2BB;HIST1H2BO;HIST1H2BJ	+	3.18375	3.92742	+	2.23213	3.73912		0.178883	-0.117263	13	3	3	56.3	9.5	9.5	13.92	0	6.7889	4328200000	27	Q16778;P33778;P23527;P06899;Q8N257;Q6DRA6;Q6DN03	Q16778;P33778;P23527;P06899	1463	29.0789	28.0702	28.2521	27.9815	24.4907	23.7899	27.0432	23.1025	28.2026	28.1379	28.3663	28.2069	25.4666	23.5881	25.1802	22.9691
tr|Q5TEC6|Q5TEC6_HUMAN Histone H3 OS=Homo sapiens OX=9606 GN=H3-2 PE=1 SV=1	Histone H3	HIST2H3PS2		0.794245	1.789	+	2.99027	3.14129		0.909218	-1.90467	11	2	2	34.6	10.3	10.3	15.43	0	2.5045	1774600000	17	Q5TEC6;A0A590UJL8	Q5TEC6	2344	28.5859	26.8843	26.4803	26.5361	24.123	24.4358	23.7164	23.6462	23.7793	27.2244	23.4595	26.4047	21.6839	24.3779	23.5633	24.0868
sp|P19367|HXK1_HUMAN Hexokinase-1 OS=Homo sapiens OX=9606 GN=HK1 PE=1 SV=3	Hexokinase-1	HK1	+	3.86136	0.630078	+	3.30326	0.540479		0.438044	0.0543976	32	32	28	31.7	31.7	27.6	102.48	0	226.04	15563000000	265	P19367;B1AR62;Q2TB90;P52790	P19367	1603	29.3904	29.4364	29.5002	29.5427	28.9086	28.9309	29.11	28.7583	29.4833	29.5787	29.4168	29.6086	29.0211	28.8213	28.9571	28.7675
tr|E9PB90|E9PB90_HUMAN Hexokinase-2 OS=Homo sapiens OX=9606 GN=HK2 PE=1 SV=1;sp|P52789|HXK2_HUMAN Hexokinase-2 OS=Homo sapiens OX=9606 GN=HK2 PE=1 SV=2	Hexokinase;Hexokinase-2	HK2		0.262057	-0.469436	+	2.79182	1.55955		1.22651	-1.56222	10	6	6	12	7.8	7.8	98.972	0	5.1199	638310000	14	E9PB90;P52789	E9PB90;P52789	763	25.8612	25.4106	25.3347	25.5249	23.562	23.9854	23.6353	24.7106	23.3085	25.7762	22.7201	24.0778	25.3232	24.1527	24.442	23.8424
tr|A0A1W2PPR8|A0A1W2PPR8_HUMAN HLA class I histocompatibility antigen, B alpha chain OS=Homo sapiens OX=9606 GN=HLA-B PE=1 SV=1;sp|P01889|HLAB_HUMAN HLA class I histocompatibility antigen, B alpha chain OS=Homo sapiens OX=9606 GN=HLA-B PE=1 SV=3;tr|F6U0H7|	HLA class I histocompatibility antigen, B-7 alpha chain	HLA-B	+	4.65317	1.38074	+	5.06897	1.39969		1.00834	0.183555	26	26	8	49.3	49.3	21.5	40.687	0	323.31	21754000000	283	A0A1W2PPR8;P01889;F6U0H7;A0A1W2PNZ7;A0A140T9S9;P13747;Q31611;A0A0G2JNX1	A0A1W2PPR8;P01889;F6U0H7	256	30.048	30.169	30.3449	30.2389	28.7679	28.594	28.9539	28.8864	30.381	30.2293	30.5691	30.3556	29.2535	29.0374	28.8466	28.8746
tr|O19617|O19617_HUMAN HLA class I antigen OS=Homo sapiens OX=9606 GN=HLA-C PE=1 SV=1;tr|A0A140T921|A0A140T921_HUMAN HLA class I histocompatibility antigen, C alpha chain OS=Homo sapiens OX=9606 GN=HLA-C PE=1 SV=1;tr|A0A140T9H5|A0A140T9H5_HUMAN HLA class I		HLA-C	+	3.66782	0.589563	+	3.12038	0.81381		1.29713	0.107421	25	18	2	49.5	45.4	5.7	40.71	0	274.8	18217000000	218	O19617;A0A140T921;A0A140T9H5;A0A140T9U8;A0A140T9L3;A0A140TA05;A0A1W2PRU9;A0A140TA12	O19617;A0A140T921;A0A140T9H5;A0A140T9U8;A0A140T9L3;A0A140TA05;A0A1W2PRU9	220	29.757	29.753	29.6163	29.7346	28.9308	28.5842	29.1957	28.8948	29.8982	29.806	29.76	29.8263	29.3278	29.1222	29.3737	29.1086
tr|A0A3B3IUB5|A0A3B3IUB5_HUMAN Minor histocompatibility antigen H13 OS=Homo sapiens OX=9606 GN=HM13 PE=1 SV=1;sp|Q8TCT9|HM13_HUMAN Minor histocompatibility antigen H13 OS=Homo sapiens OX=9606 GN=HM13 PE=1 SV=1	Minor histocompatibility antigen H13	HM13	+	1.92861	-0.323316	+	1.71403	-0.290098		0.0321316	-0.00412893	9	9	4	16.4	16.4	9	46.313	0	87.831	7223400000	87	A0A3B3IUB5;Q8TCT9	A0A3B3IUB5;Q8TCT9	352	27.7592	27.807	27.7711	27.8536	27.8596	28.1327	28.2895	28.0695	27.8771	27.8392	27.7103	27.7478	28.3192	27.9347	28.1618	28.052
sp|P09429|HMGB1_HUMAN High mobility group protein B1 OS=Homo sapiens OX=9606 GN=HMGB1 PE=1 SV=3;tr|Q5T7C4|Q5T7C4_HUMAN High mobility group protein B1 OS=Homo sapiens OX=9606 GN=HMGB1 PE=1 SV=1	High mobility group protein B1	HMGB1		0.800771	0.654905		0.990801	1.55644		0.611848	-0.984508	4	4	3	18.1	18.1	14	24.893	0	6.243	937890000	10	P09429;Q5T7C4;B2RPK0	P09429;Q5T7C4	1494	27.2085	25.8637	23.799	25.3812	24.8197	23.0404	24.4518	23.7146	24.4076	25.265	23.8683	24.7735	23.2824	23.6382	24.4791	24.295
sp|P05204|HMGN2_HUMAN Non-histone chromosomal protein HMG-17 OS=Homo sapiens OX=9606 GN=HMGN2 PE=1 SV=3	Non-histone chromosomal protein HMG-17	HMGN2		0.37252	0.609155	+	1.5804	2.15047		0.968623	-1.66235	7	7	7	53.3	53.3	53.3	9.3926	0	148.29	889540000	23	P05204	P05204	1446	27.9516	25.0847	24.8644	26.4923	24.1931	24.2394	23.5488	23.8099	24.2168	25.3593	25.0798	23.0877	23.1218	24.1236	25.0927	22.969
sp|P09601|HMOX1_HUMAN Heme oxygenase 1 OS=Homo sapiens OX=9606 GN=HMOX1 PE=1 SV=1;tr|B1AHA8|B1AHA8_HUMAN Heme oxygenase 1 (Fragment) OS=Homo sapiens OX=9606 GN=HMOX1 PE=1 SV=1	Heme oxygenase 1	HMOX1		0.323324	-0.402178		0.0109522	-0.0249481		0.065387	0.141945	8	8	8	37.5	37.5	37.5	32.818	0	41.869	1079400000	40	P09601;B1AHA8	P09601;B1AHA8	1497	23.3071	25.3513	25.8241	25.5942	25.8253	25.8989	23.8049	24.6475	25.3994	26.1404	23.7216	25.383	25.9287	25.5737	25.3429	25.408
sp|P30519|HMOX2_HUMAN Heme oxygenase 2 OS=Homo sapiens OX=9606 GN=HMOX2 PE=1 SV=2;tr|A0A087WT44|A0A087WT44_HUMAN Heme oxygenase 2 OS=Homo sapiens OX=9606 GN=HMOX2 PE=1 SV=1;tr|I3L159|I3L159_HUMAN Heme oxygenase 2 (Fragment) OS=Homo sapiens OX=9606 GN=HMOX2	Heme oxygenase 2	HMOX2	+	1.32804	0.358604		0.293274	-0.106236		0.791266	0.280254	20	20	20	65.2	65.2	65.2	36.032	0	323.31	8191000000	201	P30519;A0A087WT44;I3L159;I3L1F5;I3L276;I3L4P8;A0A1B0GXH0;I3L463;I3L1Y2	P30519;A0A087WT44;I3L159;I3L1F5;I3L276;I3L4P8;A0A1B0GXH0;I3L463	1701	28.4427	28.3528	27.84	28.0498	28.308	28.4339	28.1629	28.2054	28.1927	28.3575	28.6497	28.6064	28.0188	28.1323	28.3357	27.885
tr|F8W6I7|F8W6I7_HUMAN Heterogeneous nuclear ribonucleoprotein A1 OS=Homo sapiens OX=9606 GN=HNRNPA1 PE=1 SV=2;sp|P09651|ROA1_HUMAN Heterogeneous nuclear ribonucleoprotein A1 OS=Homo sapiens OX=9606 GN=HNRNPA1 PE=1 SV=5;tr|F8VZ49|F8VZ49_HUMAN Heterogeneous	Heterogeneous nuclear ribonucleoprotein A1;Heterogeneous nuclear ribonucleoprotein A1, N-terminally processed;Heterogeneous nuclear ribonucleoprotein A1-like 2	HNRNPA1;HNRNPA1L2		0.104568	-0.300266		0.823804	1.44792		0.485002	-1.30979	21	21	21	53.4	53.4	53.4	33.155	0	292.07	3316100000	81	F8W6I7;P09651;F8VZ49;Q32P51;F8VTQ5;F8W646;H0YH80;A0A2R8Y4L2;F8VYN5	F8W6I7;P09651;F8VZ49;Q32P51;F8VTQ5	883	29.7217	26.5045	26.058	26.4404	26.1663	25.426	26.0083	25.3324	25.8127	28.2596	24.0115	25.4016	27.9044	25.7351	25.4919	25.5551
sp|P22626|ROA2_HUMAN Heterogeneous nuclear ribonucleoproteins A2/B1 OS=Homo sapiens OX=9606 GN=HNRNPA2B1 PE=1 SV=2;tr|A0A087WUI2|A0A087WUI2_HUMAN Heterogeneous nuclear ribonucleoproteins A2/B1 OS=Homo sapiens OX=9606 GN=HNRNPA2B1 PE=1 SV=1	Heterogeneous nuclear ribonucleoproteins A2/B1	HNRNPA2B1		0.359615	-0.718941		0.194191	0.61099		0.417377	-1.3481	22	22	22	49.3	49.3	49.3	37.429	0	323.31	2227000000	98	P22626;A0A087WUI2	P22626;A0A087WUI2	1630	29.6546	24.4862	24.7707	24.935	25.5372	25.0557	25.4642	25.3456	23.8359	26.753	24.2265	23.6388	26.7345	25.006	24.8741	24.7153
sp|P51991|ROA3_HUMAN Heterogeneous nuclear ribonucleoprotein A3 OS=Homo sapiens OX=9606 GN=HNRNPA3 PE=1 SV=2	Heterogeneous nuclear ribonucleoprotein A3	HNRNPA3		0.0331449	0.126866		0.254857	0.883555		0.126409	-0.57039	14	14	14	27.8	27.8	27.8	39.594	0	27.019	812260000	33	P51991	P51991	1870	28.2929	22.4844	23.1773	23.213	22.748	24.0857	22.5211	24.2786	22.4715	26.482	21.8857	24.0469	25.637	21.8886	22.689	24.1639
sp|P07910|HNRPC_HUMAN Heterogeneous nuclear ribonucleoproteins C1/C2 OS=Homo sapiens OX=9606 GN=HNRNPC PE=1 SV=4;tr|G3V2Q1|G3V2Q1_HUMAN Heterogeneous nuclear ribonucleoproteins C1/C2 OS=Homo sapiens OX=9606 GN=HNRNPC PE=1 SV=1;tr|G3V4C1|G3V4C1_HUMAN Hetero	Heterogeneous nuclear ribonucleoproteins C1/C2	HNRNPC		0.301347	0.524052	+	1.53221	2.6562		0.58915	-1.27638	13	13	13	39.5	39.5	39.5	33.67	0	34.489	1273800000	36	P07910;G3V2Q1;G3V4C1;B2R5W2;B4DY08;G3V4W0;G3V576;G3V555;G3V2D6;G3V5V7;G3V575;B4DSU6;G3V251;G3V3K6;G3V5X6;G3V4M8;B2RXH8;O60812;A0A0G2JNQ3;B7ZW38;A0A0G2JPF8;P0DMR1;G3V2H6	P07910;G3V2Q1;G3V4C1;B2R5W2;B4DY08;G3V4W0;G3V576;G3V555;G3V2D6;G3V5V7;G3V575	479	28.7577	25.5568	24.9626	25.4981	24.2354	23.9941	23.2023	22.7186	24.4361	26.5308	24.4915	24.2113	25.8147	23.9997	23.587	24.172
sp|P31943|HNRH1_HUMAN Heterogeneous nuclear ribonucleoprotein H OS=Homo sapiens OX=9606 GN=HNRNPH1 PE=1 SV=4;tr|E9PCY7|E9PCY7_HUMAN Heterogeneous nuclear ribonucleoprotein H OS=Homo sapiens OX=9606 GN=HNRNPH1 PE=1 SV=1;tr|G8JLB6|G8JLB6_HUMAN Heterogeneous	Heterogeneous nuclear ribonucleoprotein H;Heterogeneous nuclear ribonucleoprotein H, N-terminally processed;Heterogeneous nuclear ribonucleoprotein H2	HNRNPH1;HNRNPH2	+	1.78781	2.05602	+	1.79781	2.19262		0.234925	-0.249296	6	6	4	17.8	17.8	11.8	49.229	0	135.41	1477300000	41	P31943;E9PCY7;G8JLB6;D6RIU0;D6RBM0;E7EQJ0;D6RAM1;E5RGH4;E5RGV0;D6RFM3;D6RIT2;H0YB39;P55795;D6RDU3;D6RJ04;D6RIH9;D6R9T0;H0YBD7;E7EN40;H0YBG7;H0YAQ2;D6RDL0;D6RF17	P31943;E9PCY7;G8JLB6;D6RIU0;D6RBM0;E7EQJ0;D6RAM1;E5RGH4;E5RGV0;D6RFM3;D6RIT2;H0YB39;P55795;D6RDU3;D6RJ04;D6RIH9;D6R9T0	769	27.7492	26.0405	26.0734	26.2485	24.1726	25.4565	24.7119	23.0001	26.0917	26.6524	26.1609	26.2094	25.9785	23.2102	23.6702	24.0314
sp|P61978|HNRPK_HUMAN Heterogeneous nuclear ribonucleoprotein K OS=Homo sapiens OX=9606 GN=HNRNPK PE=1 SV=1;tr|Q5T6W2|Q5T6W2_HUMAN Heterogeneous nuclear ribonucleoprotein K (Fragment) OS=Homo sapiens OX=9606 GN=HNRNPK PE=1 SV=1	Heterogeneous nuclear ribonucleoprotein K	HNRNPK		0.0452581	-0.128602		0.144047	0.3169		0.473815	-1.18915	13	13	13	34.6	34.6	34.6	50.976	0	262.98	1571700000	73	P61978;Q5T6W2;S4R457;S4R359	P61978;Q5T6W2	1952	28.3637	24.7087	24.9904	26.2034	25.9279	25.7529	25.805	25.5127	23.8224	26.5102	25.8666	23.3103	26.1037	25.2739	25.4125	23.2338
sp|P14866|HNRPL_HUMAN Heterogeneous nuclear ribonucleoprotein L OS=Homo sapiens OX=9606 GN=HNRNPL PE=1 SV=2	Heterogeneous nuclear ribonucleoprotein L	HNRNPL	+	1.49798	-0.340692		1.00406	-0.255612	+	1.64439	-0.482125	36	36	9	47.7	47.7	12.4	64.132	0	323.31	85972000000	627	P14866	P14866	1559	31.3766	31.7469	31.7795	31.3859	31.6277	31.8742	31.9582	31.8512	30.7595	31.2166	31.1272	31.257	31.3666	31.3395	31.5235	31.4936
tr|A0A087X0X3|A0A087X0X3_HUMAN Heterogeneous nuclear ribonucleoprotein M OS=Homo sapiens OX=9606 GN=HNRNPM PE=1 SV=1;sp|P52272|HNRPM_HUMAN Heterogeneous nuclear ribonucleoprotein M OS=Homo sapiens OX=9606 GN=HNRNPM PE=1 SV=3;tr|M0R019|M0R019_HUMAN Heteroge	Heterogeneous nuclear ribonucleoprotein M	HNRNPM		0.200343	-0.304007		0.276965	0.382883		0.455824	-0.79445	22	22	22	36.3	36.3	36.3	77.569	0	45.558	1911400000	73	A0A087X0X3;P52272;M0R019;M0R2T0;M0R0N3;M0QZM1;M0R2I7;M0QYQ7;M0R0Y6;M0QY96;M0QYL3	A0A087X0X3;P52272;M0R019	73	27.9579	26.3391	25.8915	25.3029	26.1634	25.9109	25.9127	25.9729	24.1545	26.7759	25.7152	25.668	26.6137	25.9193	25.514	25.4826
sp|Q00839|HNRPU_HUMAN Heterogeneous nuclear ribonucleoprotein U OS=Homo sapiens OX=9606 GN=HNRNPU PE=1 SV=6;tr|A0A1W2PPS1|A0A1W2PPS1_HUMAN Heterogeneous nuclear ribonucleoprotein U OS=Homo sapiens OX=9606 GN=HNRNPU PE=1 SV=1;tr|A0A1X7SBS1|A0A1X7SBS1_HUMAN	Heterogeneous nuclear ribonucleoprotein U	HNRNPU		0.564149	-0.260529		0.000201471	0.000168324		1.041	-0.618546	31	31	31	28.8	28.8	28.8	90.583	0	323.31	11552000000	250	Q00839;A0A1W2PPS1;A0A1X7SBS1;A0A1W2PP35;Q5RI18;A0A1W2PQL0;A0A1W2PP34;A0A1W2PPL4;A0A1W2PPH7;A0A1W2PRZ7;A0A1W2PQ74;A0A1W2PQD4;A0A1W2PRI6;A0A1W2PPE9;A0A1W2PP22	Q00839;A0A1W2PPS1;A0A1X7SBS1;A0A1W2PP35;Q5RI18;A0A1W2PQL0;A0A1W2PP34;A0A1W2PPL4;A0A1W2PPH7	2022	29.7635	28.6429	28.6255	28.7802	28.8374	28.9605	29.0983	28.9152	28.3519	28.7272	28.0738	28.1851	29.022	28.2419	28.6049	28.5111
sp|P37235|HPCL1_HUMAN Hippocalcin-like protein 1 OS=Homo sapiens OX=9606 GN=HPCAL1 PE=1 SV=3;tr|E9PC71|E9PC71_HUMAN Hippocalcin-like protein 1 OS=Homo sapiens OX=9606 GN=HPCAL1 PE=1 SV=1;sp|P84074|HPCA_HUMAN Neuron-specific calcium-binding protein hippocal	Hippocalcin-like protein 1;Neuron-specific calcium-binding protein hippocalcin	HPCAL1;HPCA	+	5.46249	-3.47285	+	4.0966	-2.79899		NaN	0	9	9	9	45.6	45.6	45.6	22.313	0	36.681	2596900000	55	P37235;E9PC71;P84074;P61601;E5RGA9;H7BZC1;C9JW46;E5RIX3;P62760;E5RIA5;E5RIZ1;E5RIG4;E5RHC8;E7ER47;E5RI78;E5RJF1;A0A1B0GXG3;E5RHE8;E9PE24;E5RI95;E5RGZ0;E5RJJ6;E5RJT1;E5RFL9;E5RK89;E5RJA1	P37235;E9PC71;P84074	1753	23.8205	23.5776	23.5456	24.7862	26.7089	26.8677	26.7488	26.6005	23.8785	23.4731	22.9596	23.7444	26.8298	27.0942	27.0986	26.9244
sp|P01112|RASH_HUMAN GTPase HRas OS=Homo sapiens OX=9606 GN=HRAS PE=1 SV=1;sp|P01111|RASN_HUMAN GTPase NRas OS=Homo sapiens OX=9606 GN=NRAS PE=1 SV=1	GTPase HRas;GTPase HRas, N-terminally processed;GTPase NRas	HRAS;NRAS	+	3.1656	-2.19839		0.406914	-0.57032	+	1.41988	-1.82817	5	5	4	40.2	40.2	34.4	21.298	0	30.652	1199800000	22	P01112;P01111;P01116	P01112;P01111	1407	23.5512	25.5757	26.2389	25.9406	25.703	26.2345	25.8409	25.8093	22.631	23.7081	23.4565	24.1981	25.9238	25.7845	25.633	25.446
sp|Q6UXD1|HRCT1_HUMAN Histidine-rich carboxyl terminus protein 1 OS=Homo sapiens OX=9606 GN=HRCT1 PE=4 SV=1	Histidine-rich carboxyl terminus protein 1	HRCT1	+	2.94216	2.66039	+	1.30847	1.49289		1.16818	1.33031	4	4	4	7.8	7.8	7.8	13.183	0	4.8005	990650000	20	Q6UXD1	Q6UXD1	2418	23.3405	25.5884	25.8207	25.7256	23.8818	23.3594	23.4888	23.7736	26.4262	26.6209	26.4499	26.2995	23.3305	22.8408	24.9205	24.0631
sp|Q7LGA3|HS2ST_HUMAN Heparan sulfate 2-O-sulfotransferase 1 OS=Homo sapiens OX=9606 GN=HS2ST1 PE=1 SV=1	Heparan sulfate 2-O-sulfotransferase 1	HS2ST1	+	1.38513	1.58879	+	3.39301	2.54686		0.98983	-1.0882	5	5	5	17.7	17.7	17.7	41.881	0	12.7	688120000	27	Q7LGA3;K7EP71	Q7LGA3	2454	26.2964	26.0083	26.3142	26.0615	23.6685	24.5889	22.9732	23.2624	25.6079	23.4076	25.5677	25.7444	23.0275	23.6688	24.1229	23.1532
sp|Q8NBQ5|DHB11_HUMAN Estradiol 17-beta-dehydrogenase 11 OS=Homo sapiens OX=9606 GN=HSD17B11 PE=1 SV=3;tr|D6RCD0|D6RCD0_HUMAN Estradiol 17-beta-dehydrogenase 11 OS=Homo sapiens OX=9606 GN=HSD17B11 PE=1 SV=2	Estradiol 17-beta-dehydrogenase 11	HSD17B11	+	6.03742	-1.61603	+	4.9459	-1.40958	+	2.56366	-0.559773	15	15	15	46	46	46	32.935	0	170.38	8089500000	149	Q8NBQ5;D6RCD0	Q8NBQ5;D6RCD0	2599	27.5812	27.2688	27.6713	27.4198	28.8469	28.763	29.0329	28.9366	26.7676	26.8443	27.0768	27.0133	28.5954	28.5843	28.4473	28.5391
sp|Q53GQ0|DHB12_HUMAN Very-long-chain 3-oxoacyl-CoA reductase OS=Homo sapiens OX=9606 GN=HSD17B12 PE=1 SV=2;tr|A0A1B0GVY6|A0A1B0GVY6_HUMAN Very-long-chain 3-oxoacyl-CoA reductase (Fragment) OS=Homo sapiens OX=9606 GN=HSD17B12 PE=1 SV=1;tr|A0A1B0GV93|A0A1B0	Very-long-chain 3-oxoacyl-CoA reductase	HSD17B12	+	2.1254	-0.496395	+	4.87713	-0.695238	+	1.97154	-0.456855	13	13	13	35.6	35.6	35.6	34.324	0	158.24	35145000000	209	Q53GQ0;A0A1B0GVY6;A0A1B0GV93;E9PI21	Q53GQ0;A0A1B0GVY6;A0A1B0GV93	2287	30.1236	30.1784	30.2248	30.2943	30.989	30.823	30.9461	30.8441	29.8987	29.3919	29.8278	29.8754	30.2904	30.2768	30.1325	30.2796
tr|A0A2R8YD50|A0A2R8YD50_HUMAN Peroxisomal multifunctional enzyme type 2 OS=Homo sapiens OX=9606 GN=HSD17B4 PE=1 SV=1;sp|P51659|DHB4_HUMAN Peroxisomal multifunctional enzyme type 2 OS=Homo sapiens OX=9606 GN=HSD17B4 PE=1 SV=3;tr|E7ER27|E7ER27_HUMAN Peroxis	Peroxisomal multifunctional enzyme type 2;(3R)-hydroxyacyl-CoA dehydrogenase;Enoyl-CoA hydratase 2	HSD17B4	+	2.39746	2.22794		1.21251	1.54793		0.0569139	0.109636	9	9	9	18.7	18.7	18.7	76.837	0	31.75	641290000	25	A0A2R8YD50;P51659;E7ER27;E7EWE5;A0A2R8Y7L2;G5E9S2;E7ET17;A0A2R8YDT8;A0A2R8YF45;E7EPL9;A0A2R8Y7W2;A0A2R8YEG2	A0A2R8YD50;P51659;E7ER27;E7EWE5;A0A2R8Y7L2;G5E9S2;E7ET17	305	25.9631	23.8788	25.4446	26.1017	24.3766	22.8639	24.7061	23.2499	25.9645	26.19	25.4941	24.1781	22.9106	22.8556	23.5888	23.56
sp|Q3SXM5|HSDL1_HUMAN Inactive hydroxysteroid dehydrogenase-like protein 1 OS=Homo sapiens OX=9606 GN=HSDL1 PE=1 SV=3	Inactive hydroxysteroid dehydrogenase-like protein 1	HSDL1		0.43946	0.224043		0.140792	0.0528107		0.21495	-0.133736	13	13	13	32.7	32.7	32.7	37.001	0	41.18	10286000000	103	Q3SXM5;H3BQI7;H3BT52;H3BNH5	Q3SXM5	2269	28.332	28.7229	28.7941	28.8154	28.8694	28.5584	28.5004	28.525	29.0595	27.9825	28.4886	28.599	28.2865	28.4093	28.3757	28.1618
sp|P07900|HS90A_HUMAN Heat shock protein HSP 90-alpha OS=Homo sapiens OX=9606 GN=HSP90AA1 PE=1 SV=5	Heat shock protein HSP 90-alpha	HSP90AA1	+	2.33327	0.895849	+	4.1511	1.20531		1.17701	-0.458936	56	38	38	46.9	33.5	33.5	84.659	0	323.31	19945000000	341	P07900;G3V2J8;Q14568;Q58FG0;Q58FG1	P07900	1477	30.1971	30.0073	30.2605	30.5161	28.9556	29.164	28.8953	29.1447	29.9117	30.2085	29.6311	29.3938	29.1878	28.7972	28.8619	28.7149
sp|P08238|HS90B_HUMAN Heat shock protein HSP 90-beta OS=Homo sapiens OX=9606 GN=HSP90AB1 PE=1 SV=4	Heat shock protein HSP 90-beta	HSP90AB1	+	2.61231	0.785542	+	3.20549	1.0375		0.9901	-0.353097	61	61	36	48.8	48.8	36	83.263	0	323.31	72807000000	724	P08238;Q58FF7	P08238	1482	32.2173	31.7017	31.75	32.1796	31.0691	30.8196	30.7528	31.0571	31.6062	31.9541	31.4305	31.4453	31.112	30.6601	30.7683	30.7536
sp|P14625|ENPL_HUMAN Endoplasmin OS=Homo sapiens OX=9606 GN=HSP90B1 PE=1 SV=1	Endoplasmin	HSP90B1		0.433671	-0.140514		0.695246	-0.0822678	+	3.16641	-0.825016	52	49	49	49.2	47.1	47.1	92.468	0	323.31	29898000000	450	P14625;Q96GW1;A0A1W2PRR1;H0YIV0;Q58FF3;F8W026	P14625	1558	30.3939	30.2899	30.3579	30.5105	30.4569	30.3884	30.5535	30.4824	29.7055	29.8277	29.35	29.3689	29.941	29.631	29.59	29.6523
tr|A0A0G2JIW1|A0A0G2JIW1_HUMAN Heat shock 70 kDa protein 1B OS=Homo sapiens OX=9606 GN=HSPA1B PE=1 SV=1;sp|P0DMV9|HS71B_HUMAN Heat shock 70 kDa protein 1B OS=Homo sapiens OX=9606 GN=HSPA1B PE=1 SV=1;sp|P0DMV8|HS71A_HUMAN Heat shock 70 kDa protein 1A OS=Hom	Heat shock 70 kDa protein 1B;Heat shock 70 kDa protein 1A	HSPA1B;HSPA1A		0.228228	0.772852		0.506042	0.742631		0.116947	0.416942	24	21	12	43.5	40	22	70.108	0	88.535	2370100000	60	A0A0G2JIW1;P0DMV9;P0DMV8;V9GZ37	A0A0G2JIW1;P0DMV9;P0DMV8;V9GZ37	194	26.0474	25.6146	24.2861	27.272	25.5458	24.5168	25.5069	24.6801	25.7304	29.6291	24.2838	25.2446	26.2451	26.2544	25.9064	23.3905
sp|P11021|BIP_HUMAN Endoplasmic reticulum chaperone BiP OS=Homo sapiens OX=9606 GN=HSPA5 PE=1 SV=2	78 kDa glucose-regulated protein	HSPA5	+	1.39069	0.897382	+	1.46575	0.776837		0.0914366	-0.0907741	39	39	38	58	58	58	72.332	0	323.31	12424000000	253	P11021	P11021	1522	30.0807	29.345	28.8402	28.9645	28.5713	28.3743	28.6341	28.5435	28.9563	29.9048	29.0252	28.9811	29.0571	28.0375	28.2771	27.9062
sp|P11142|HSP7C_HUMAN Heat shock cognate 71 kDa protein OS=Homo sapiens OX=9606 GN=HSPA8 PE=1 SV=1;tr|E9PKE3|E9PKE3_HUMAN Heat shock cognate 71 kDa protein OS=Homo sapiens OX=9606 GN=HSPA8 PE=1 SV=1;tr|E9PNE6|E9PNE6_HUMAN Heat shock cognate 71 kDa protein	Heat shock cognate 71 kDa protein	HSPA8	+	2.41344	1.16097	+	2.47475	1.28444		0.136548	-0.10848	38	37	32	56.3	56.3	52.3	70.897	0	323.31	25158000000	406	P11142;E9PKE3;E9PNE6;A8K7Q2;E9PN89;E9PLF4;P54652;E9PQQ4;E9PQK7;E9PK54;E9PS65;E9PM13;E9PI65;E9PPY6;E9PN25	P11142;E9PKE3;E9PNE6;A8K7Q2;E9PN89	1523	31.148	30.3361	30.0213	30.1955	29.3685	28.8594	29.0667	29.2684	30.0948	30.8086	30.2434	30.12	29.626	28.7265	29.2713	28.9992
sp|P38646|GRP75_HUMAN Stress-70 protein, mitochondrial OS=Homo sapiens OX=9606 GN=HSPA9 PE=1 SV=2	Stress-70 protein, mitochondrial	HSPA9		0.51366	0.827527		0.0392431	0.0516291		0.264359	-0.35038	25	25	25	35.9	35.9	35.9	73.68	0	64.657	3274200000	132	P38646;A0A3B3ITI4;D6RJI2;D6RA73;H0YBG6;H0Y8S0	P38646	1759	28.4292	26.8397	26.6213	26.7696	27.1324	26.6295	27.3474	27.3439	26.1729	27.7584	26.4904	26.8365	27.2474	26.4529	26.0918	24.1559
sp|P04792|HSPB1_HUMAN Heat shock protein beta-1 OS=Homo sapiens OX=9606 GN=HSPB1 PE=1 SV=2	Heat shock protein beta-1	HSPB1	+	1.34273	3.65906	+	2.19002	3.42521		0.102158	0.333961	12	12	12	72.2	72.2	72.2	22.782	0	323.31	5645100000	67	P04792;F8WE04;C9J3N8	P04792	1431	29.1438	26.7905	26.9991	28.0519	26.1385	23.7729	24.1888	23.1843	26.9213	30.9974	28.2988	26.1037	27.113	22.6218	24.5474	23.4027
sp|P10809|CH60_HUMAN 60 kDa heat shock protein, mitochondrial OS=Homo sapiens OX=9606 GN=HSPD1 PE=1 SV=2	60 kDa heat shock protein, mitochondrial	HSPD1		0.98375	0.793931		0.945158	1.02185		0.864457	-1.0643	26	26	26	43.6	43.6	43.6	61.054	0	323.31	6036700000	165	P10809;E7ESH4;E7EXB4;C9JL25;C9JL19;C9JCQ4	P10809	1520	30.0062	27.4673	27.9579	28.496	27.5898	27.4578	27.4003	27.3921	26.8397	28.1891	27.4441	27.1974	27.514	26.45	26.2339	26.2966
sp|Q92598|HS105_HUMAN Heat shock protein 105 kDa OS=Homo sapiens OX=9606 GN=HSPH1 PE=1 SV=1;tr|A0A0A0MSM0|A0A0A0MSM0_HUMAN Heat shock protein 105 kDa OS=Homo sapiens OX=9606 GN=HSPH1 PE=1 SV=1	Heat shock protein 105 kDa	HSPH1		0.920062	0.99689	+	1.85641	1.3071		0.723717	-0.667706	6	6	6	9.4	9.4	9.4	96.864	0	9.1521	455900000	19	Q92598;A0A0A0MSM0;R4GN69	Q92598;A0A0A0MSM0	2693	25.0988	25.4	25.065	25.7243	23.6355	24.3588	23.2604	24.805	23.4917	25.4966	24.6721	24.9569	23.7927	24.3698	22.6857	23.7815
sp|Q7Z6Z7|HUWE1_HUMAN E3 ubiquitin-protein ligase HUWE1 OS=Homo sapiens OX=9606 GN=HUWE1 PE=1 SV=3	E3 ubiquitin-protein ligase HUWE1	HUWE1		0.746463	-0.451392		0.146066	-0.127105		0.0810777	0.0944886	51	51	51	15.4	15.4	15.4	481.89	0	323.31	8210000000	309	Q7Z6Z7;H0Y659;A0A087X1S3;A0A087X146	Q7Z6Z7	2479	27.0939	28.0339	28.0998	28.5977	28.2496	28.2722	27.9705	27.8413	28.5869	27.4778	27.6664	28.472	28.2981	28.3894	28.7396	28.5816
sp|P41252|SYIC_HUMAN Isoleucine--tRNA ligase, cytoplasmic OS=Homo sapiens OX=9606 GN=IARS PE=1 SV=2;tr|A0A0A0MSX9|A0A0A0MSX9_HUMAN Isoleucyl-tRNA synthetase 1 OS=Homo sapiens OX=9606 GN=IARS1 PE=1 SV=1;tr|J3KR24|J3KR24_HUMAN Isoleucine-tRNA synthetase, iso	Isoleucine--tRNA ligase, cytoplasmic	IARS	+	1.77085	-0.293223	+	2.80942	-0.402201		0.269899	0.0648069	77	77	77	47.9	47.9	47.9	144.5	0	323.31	235690000000	1336	P41252;A0A0A0MSX9;J3KR24;Q5TCD1;Q5TCC6;Q5TCC9	P41252;A0A0A0MSX9;J3KR24	1774	32.8817	32.8897	32.6957	32.9967	33.2183	33.3242	33.3433	33.1869	33.1221	32.7529	32.9594	32.8887	33.112	33.1856	33.2928	33.3057
sp|Q9NSE4|SYIM_HUMAN Isoleucine--tRNA ligase, mitochondrial OS=Homo sapiens OX=9606 GN=IARS2 PE=1 SV=2	Isoleucine--tRNA ligase, mitochondrial	IARS2		0.186831	0.0771542		1.05999	0.298883	+	1.41358	-0.381768	20	20	20	24.1	24.1	24.1	113.79	0	47.064	4000400000	103	Q9NSE4	Q9NSE4	3025	27.3988	27.3004	27.7058	27.7458	27.1695	27.1368	27.5243	27.1247	27.146	26.9064	27.3487	27.2225	26.8209	27.4345	27.1087	26.9509
sp|O60725|ICMT_HUMAN Protein-S-isoprenylcysteine O-methyltransferase OS=Homo sapiens OX=9606 GN=ICMT PE=1 SV=1	Protein-S-isoprenylcysteine O-methyltransferase	ICMT	+	2.11924	-0.813815	+	2.24663	-0.983351		0.0787077	0.0610256	4	4	4	10.2	10.2	10.2	31.938	0	16.935	7459000000	65	O60725	O60725	1295	27.7996	27.1884	27.8836	27.1386	28.5379	28.1227	28.7095	28.5734	28.0649	27.1041	27.4808	27.6045	28.2207	28.365	28.4867	28.4371
sp|P14735|IDE_HUMAN Insulin-degrading enzyme OS=Homo sapiens OX=9606 GN=IDE PE=1 SV=4;tr|A0A3B3ISG5|A0A3B3ISG5_HUMAN Insulin-degrading enzyme OS=Homo sapiens OX=9606 GN=IDE PE=1 SV=1	Insulin-degrading enzyme	IDE		0.363759	-0.410427		0.656822	-0.541959		0.149028	0.241855	15	15	15	16.9	16.9	16.9	117.97	0	22.891	1494800000	37	P14735;A0A3B3ISG5;Q5T5N3	P14735;A0A3B3ISG5	333	24.2219	26.0761	25.2657	25.5673	25.9114	25.8883	25.6381	25.8611	24.2286	26.4299	26.0261	25.4139	25.7889	26.0802	25.7696	26.1015
sp|O75874|IDHC_HUMAN Isocitrate dehydrogenase [NADP] cytoplasmic OS=Homo sapiens OX=9606 GN=IDH1 PE=1 SV=2;tr|C9J4N6|C9J4N6_HUMAN Isocitrate dehydrogenase [NADP] cytoplasmic (Fragment) OS=Homo sapiens OX=9606 GN=IDH1 PE=1 SV=1	Isocitrate dehydrogenase [NADP] cytoplasmic	IDH1		1.09163	1.39606		0.244715	0.713836		0.786774	1.53282	4	4	4	12.3	12.3	12.3	46.659	0	4.561	3080000000	15	O75874;C9J4N6;C9JJE5;C9JLU6	O75874;C9J4N6	1336	23.3262	26.8664	23.5604	26.577	25.8955	23.6772	25.1548	22.7471	26.3107	26.9196	26.3173	26.9136	23.8754	24.3622	26.3024	26.337
sp|P48735|IDHP_HUMAN Isocitrate dehydrogenase [NADP], mitochondrial OS=Homo sapiens OX=9606 GN=IDH2 PE=1 SV=2;tr|H0YL11|H0YL11_HUMAN Isocitrate dehydrogenase [NADP], mitochondrial OS=Homo sapiens OX=9606 GN=IDH2 PE=1 SV=1	Isocitrate dehydrogenase [NADP], mitochondrial	IDH2		0.693035	0.272725		1.22409	-0.258976		0.0436477	0.0250182	11	11	11	33.4	33.4	33.4	50.909	0	30.029	1000800000	51	P48735;H0YL11	P48735;H0YL11	1821	25.2942	25.1911	25.4645	25.14	25.4477	25.6831	25.6648	25.33	25.1091	25.7376	25.4508	24.8923	25.0084	24.9277	25.0385	25.1243
tr|A0A1W2PNR9|A0A1W2PNR9_HUMAN Immediate early response 3-interacting protein 1 OS=Homo sapiens OX=9606 GN=IER3IP1 PE=1 SV=1;sp|Q9Y5U9|IR3IP_HUMAN Immediate early response 3-interacting protein 1 OS=Homo sapiens OX=9606 GN=IER3IP1 PE=1 SV=1	Immediate early response 3-interacting protein 1	IER3IP1	+	2.83024	-2.12818	+	3.39891	-1.80488		0.162112	-0.177994	2	2	2	40.6	40.6	40.6	7.6079	0	195.91	1481200000	29	A0A1W2PNR9;Q9Y5U9	A0A1W2PNR9;Q9Y5U9	247	24.2583	23.9082	24.9506	24.4063	26.1598	26.3724	26.3955	25.8151	23.8068	23.5074	25.1645	24.3326	26.1918	26.2326	26.7146	26.185
sp|Q13325|IFIT5_HUMAN Interferon-induced protein with tetratricopeptide repeats 5 OS=Homo sapiens OX=9606 GN=IFIT5 PE=1 SV=1	Interferon-induced protein with tetratricopeptide repeats 5	IFIT5		1.15678	-0.597371		0.418828	-0.189058		0.655758	0.447073	12	12	12	29.9	29.9	29.9	55.846	0	143.21	3382100000	104	Q13325	Q13325	2111	26.3822	26.8164	25.8749	26.5021	26.5541	26.5975	26.4912	26.6891	26.1261	26.7701	27.2105	27.2571	27.2509	27.4623	27.4626	27.5776
sp|Q01628|IFM3_HUMAN Interferon-induced transmembrane protein 3 OS=Homo sapiens OX=9606 GN=IFITM3 PE=1 SV=2;tr|E9PS44|E9PS44_HUMAN Interferon-induced transmembrane protein 3 OS=Homo sapiens OX=9606 GN=IFITM3 PE=1 SV=1	Interferon-induced transmembrane protein 3	IFITM3	+	2.90719	-1.77096	+	5.05541	-2.24433		NaN	0	3	3	2	48.9	48.9	36.8	14.632	0	66.657	1209200000	22	Q01628;E9PS44;H7BYV1;E9PQN9;P13164;C9JQL5	Q01628;E9PS44	2027	23.9307	24.011	24.1882	24.3737	26.1234	26.201	26.4728	26.6836	24.7666	24.4841	24.8886	23.6129	26.4059	26.0922	26.3935	25.9443
tr|F8W930|F8W930_HUMAN Insulin-like growth factor 2 mRNA-binding protein 2 OS=Homo sapiens OX=9606 GN=IGF2BP2 PE=1 SV=1;sp|Q9Y6M1|IF2B2_HUMAN Insulin-like growth factor 2 mRNA-binding protein 2 OS=Homo sapiens OX=9606 GN=IGF2BP2 PE=1 SV=2	Insulin-like growth factor 2 mRNA-binding protein 2	IGF2BP2		0.970023	-1.50094		1.00602	-0.165125	+	1.7629	-2.26366	15	15	14	32.7	32.7	30.6	66.785	0	38.236	1898400000	45	F8W930;Q9Y6M1	F8W930;Q9Y6M1	893	26.496	26.4137	26.3162	26.3608	26.5276	26.7186	26.369	26.632	24.3107	22.5856	23.721	25.9147	25.9602	25.9775	24.486	26.1121
sp|P11717|MPRI_HUMAN Cation-independent mannose-6-phosphate receptor OS=Homo sapiens OX=9606 GN=IGF2R PE=1 SV=3	Cation-independent mannose-6-phosphate receptor	IGF2R		1.14826	0.452579		0.975961	0.146092		0.628368	0.208889	31	31	31	13.6	13.6	13.6	274.37	0	78.213	3717200000	148	P11717;S4R328	P11717	1533	27.1543	27.207	27.0625	27.3457	27.1448	26.9295	27.0046	27.1062	27.7769	27.0637	27.4222	27.3422	26.9811	26.5312	27.0964	27.1861
tr|A0A286YEY1|A0A286YEY1_HUMAN Immunoglobulin heavy constant alpha 1 (Fragment) OS=Homo sapiens OX=9606 GN=IGHA1 PE=1 SV=1;sp|P01876|IGHA1_HUMAN Immunoglobulin heavy constant alpha 1 OS=Homo sapiens OX=9606 GN=IGHA1 PE=1 SV=2;tr|A0A0G2JMB2|A0A0G2JMB2_HUMAN	Ig alpha-1 chain C region;Ig alpha-2 chain C region	IGHA1;IGHA2		0.0353514	0.0313306	+	1.60696	-1.43778		1.21804	1.29756	6	6	6	15.1	15.1	15.1	42.848	0	17.126	1732700000	29	A0A286YEY1;P01876;A0A0G2JMB2;A0A286YEY5;P01877	A0A286YEY1;P01876;A0A0G2JMB2;A0A286YEY5;P01877	271	24.3931	23.6919	25.6931	25.5082	26.2807	26.232	26.0316	26.4931	25.5654	26.2935	26.8992	25.7185	26.0125	26.0266	26.1611	26.1511
sp|P01857|IGHG1_HUMAN Immunoglobulin heavy constant gamma 1 OS=Homo sapiens OX=9606 GN=IGHG1 PE=1 SV=1;tr|A0A0A0MS08|A0A0A0MS08_HUMAN Immunoglobulin heavy constant gamma 1 (Fragment) OS=Homo sapiens OX=9606 GN=IGHG1 PE=1 SV=1;tr|A0A0A0MS07|A0A0A0MS07_HUMAN	Ig gamma-1 chain C region	IGHG1	+	1.35051	4.77886		NaN	0	+	1.37202	4.89394	10	10	5	36.1	36.1	19.1	36.105	0	269.86	10139000000	50	P01857;A0A0A0MS08;A0A0A0MS07	P01857;A0A0A0MS08;A0A0A0MS07	113	23.2583	24.7356	23.3576	24.2055	23.1199	24.1005	24.4204	24.3423	23.9399	31.7538	31.7266	27.7125	24.5575	23.6659	24.2457	23.5482
sp|P0DOY3|IGLC3_HUMAN Immunoglobulin lambda constant 3 OS=Homo sapiens OX=9606 GN=IGLC3 PE=1 SV=1;sp|P0DOY2|IGLC2_HUMAN Immunoglobulin lambda constant 2 OS=Homo sapiens OX=9606 GN=IGLC2 PE=1 SV=1;tr|A0A5H1ZRQ7|A0A5H1ZRQ7_HUMAN Immunoglobulin lambda constan	Ig lambda-6 chain C region;Ig lambda-7 chain C region	IGLC6;IGLC7		0.812838	1.80107		NaN	0		1.2912	2.52848	4	4	3	46.2	46.2	32.1	11.265	0	97.623	906510000	23	P0DOY3;P0DOY2;A0A5H1ZRQ7;P0CF74;A0M8Q6;A0A5H1ZRQ4;P0CG04	P0DOY3;P0DOY2;A0A5H1ZRQ7;P0CF74;A0M8Q6	1507	23.6356	23.5622	24.1803	24.2223	23.672	24.104	22.7257	24.2463	24.6019	28.3199	28.0855	24.7069	25.5778	24.8705	23.6283	24.4333
tr|B4DY09|B4DY09_HUMAN Interleukin enhancer-binding factor 2 OS=Homo sapiens OX=9606 GN=ILF2 PE=1 SV=1;sp|Q12905|ILF2_HUMAN Interleukin enhancer-binding factor 2 OS=Homo sapiens OX=9606 GN=ILF2 PE=1 SV=2;tr|X6R6Z1|X6R6Z1_HUMAN Interleukin enhancer-binding	Interleukin enhancer-binding factor 2	ILF2	+	3.75662	-0.833663	+	3.56236	-1.0336		0.590998	-0.18946	15	15	15	54.3	54.3	54.3	38.91	0	323.31	29181000000	264	B4DY09;Q12905;X6R6Z1;A0A0A0MRL0	B4DY09;Q12905;X6R6Z1	505	29.5183	29.5937	29.3137	29.8587	30.7245	30.3812	30.6324	30.6806	29.4306	29.148	29.6282	29.3198	30.1874	30.2364	30.236	30.2014
sp|Q12906|ILF3_HUMAN Interleukin enhancer-binding factor 3 OS=Homo sapiens OX=9606 GN=ILF3 PE=1 SV=3	Interleukin enhancer-binding factor 3	ILF3		0.496626	0.102557		1.05642	0.405077	+	1.97381	-0.68035	23	23	23	30.2	30.2	30.2	95.337	0	82.226	5461000000	112	Q12906;K7EKJ9;K7ER69;K7ERM6;K7ENK6;K7EM82;K7EJ09;K7EQR9;Q96SI9;K7EKY0;K7EQ75;K7EPG3	Q12906	2092	28.4773	27.6667	28.0475	28.2815	27.789	27.9394	27.6236	27.5007	27.4623	27.6017	27.2899	27.3976	27.4904	27.4096	27.2195	27.222
tr|M0R026|M0R026_HUMAN Acetolactate synthase-like protein OS=Homo sapiens OX=9606 GN=ILVBL PE=1 SV=1;sp|A1L0T0|ILVBL_HUMAN Acetolactate synthase-like protein OS=Homo sapiens OX=9606 GN=ILVBL PE=1 SV=2;tr|M0QZX5|M0QZX5_HUMAN Acetolactate synthase-like prote	Acetolactate synthase-like protein	ILVBL		0.7058	-0.309338	+	1.36832	-0.369821		0.0806544	-0.0550876	8	8	8	27.8	27.8	27.8	56.732	0	196.54	4755700000	86	M0R026;A1L0T0;M0QZX5;M0R1B5;E9PL44;E9PJS0	M0R026;A1L0T0;M0QZX5	411	27.4572	26.861	27.1931	27.3832	27.4776	27.5716	27.5776	27.747	27.316	26.9311	26.7477	27.6793	27.5193	27.5971	27.3892	27.4058
tr|B9A067|B9A067_HUMAN MICOS complex subunit MIC60 OS=Homo sapiens OX=9606 GN=IMMT PE=1 SV=2;sp|Q16891|MIC60_HUMAN MICOS complex subunit MIC60 OS=Homo sapiens OX=9606 GN=IMMT PE=1 SV=1;tr|C9J406|C9J406_HUMAN MICOS complex subunit MIC60 OS=Homo sapiens OX=9	MICOS complex subunit MIC60	IMMT		0.139191	0.144549	+	1.49657	0.428207	+	2.4591	-0.8522	21	21	21	31.2	31.2	31.2	78.973	0	46.692	1877500000	82	B9A067;Q16891;C9J406;H7C463;A0A087WYS0;D6RAW4	B9A067;Q16891;C9J406;H7C463	539	26.4052	26.0626	26.7125	26.5579	25.8489	25.9457	26.1242	26.1065	25.6449	25.791	25.6538	25.2397	25.8029	26.0204	25.5818	24.346
sp|Q9NX62|IMPA3_HUMAN Golgi-resident adenosine 3,5-bisphosphate 3-phosphatase OS=Homo sapiens OX=9606 GN=IMPAD1 PE=1 SV=1	Inositol monophosphatase 3	IMPAD1	+	1.59311	-1.55321		1.00737	-1.28403		0.242533	-0.500551	4	4	4	14.2	14.2	14.2	38.681	0	45.218	1449300000	46	Q9NX62;H0YB38;H0YBS3	Q9NX62	3066	24.2384	23.4787	25.8537	26.2306	26.3271	26.3379	26.0737	26.1988	24.5552	24.5819	25.6039	23.0581	25.9895	25.9878	25.9119	26.1229
sp|Q27J81|INF2_HUMAN Inverted formin-2 OS=Homo sapiens OX=9606 GN=INF2 PE=1 SV=2;tr|A0A0A0MQU1|A0A0A0MQU1_HUMAN Inverted formin-2 (Fragment) OS=Homo sapiens OX=9606 GN=INF2 PE=1 SV=1	Inverted formin-2	INF2	+	1.62125	0.325398	+	3.53259	0.640736		0.716251	-0.129775	33	33	33	27.1	27.1	27.1	135.62	0	323.31	8695400000	264	Q27J81;A0A0A0MQU1	Q27J81;A0A0A0MQU1	2259	28.594	28.7481	28.5963	28.6168	28.0095	28.2028	27.9456	27.8342	28.2962	28.4977	28.5626	28.6796	28.3935	28.1419	28.0571	28.1419
tr|Q5T1B5|Q5T1B5_HUMAN Inositol polyphosphate-5-phosphatase A OS=Homo sapiens OX=9606 GN=INPP5A PE=1 SV=1;sp|Q14642|I5P1_HUMAN Inositol polyphosphate-5-phosphatase A OS=Homo sapiens OX=9606 GN=INPP5A PE=1 SV=1;tr|H0Y2W5|H0Y2W5_HUMAN Inositol polyphosphate-	Type I inositol 1,4,5-trisphosphate 5-phosphatase	INPP5A	+	3.65035	-1.32122	+	2.47087	-1.58618		NaN	0	11	11	11	31.5	31.5	31.5	44.89	0	16.503	898050000	35	Q5T1B5;Q14642;H0Y2W5;Q5T1B3;B1AP38	Q5T1B5;Q14642;H0Y2W5	2176	23.6369	24.7389	24.1393	25.0926	26.1369	25.881	26.1872	25.7472	24.2313	24.3547	23.6962	23.9155	25.508	25.4468	25.1583	25.3694
sp|Q9BT40|INP5K_HUMAN Inositol polyphosphate 5-phosphatase K OS=Homo sapiens OX=9606 GN=INPP5K PE=1 SV=3;tr|C9JZB0|C9JZB0_HUMAN Inositol polyphosphate 5-phosphatase K (Fragment) OS=Homo sapiens OX=9606 GN=INPP5K PE=1 SV=1	Inositol polyphosphate 5-phosphatase K	INPP5K	+	2.3052	-1.36782	+	3.01203	-1.21738		0.112787	-0.103821	7	7	7	19	19	19	51.09	0	19.476	2713700000	60	Q9BT40;C9JZB0;I3L4A5;I3L2L1	Q9BT40;C9JZB0	2862	26.1608	25.6839	25.4719	25.8036	27.0146	27.032	26.623	27.3202	26.0011	26.3683	25.0149	25.3205	27.1384	26.9752	27.1682	26.8945
sp|Q8N201|INT1_HUMAN Integrator complex subunit 1 OS=Homo sapiens OX=9606 GN=INTS1 PE=1 SV=2	Integrator complex subunit 1	INTS1		0.297522	-0.637733		1.06587	0.19648		0.412987	-0.838761	18	18	18	11.3	11.3	11.3	244.29	0	81.451	1819700000	86	Q8N201	Q8N201	2560	26.3725	26.2366	26.1953	26.1182	26.1749	25.8844	26.1683	25.909	26.2114	22.7194	26.0791	26.5576	26.0392	25.9184	26.029	26.1318
tr|J3KMZ7|J3KMZ7_HUMAN Integrator complex subunit 2 OS=Homo sapiens OX=9606 GN=INTS2 PE=1 SV=1;sp|Q9H0H0|INT2_HUMAN Integrator complex subunit 2 OS=Homo sapiens OX=9606 GN=INTS2 PE=1 SV=2	Integrator complex subunit 2	INTS2		1.19457	-2.20122	+	3.07297	-1.05229		0.571933	-1.19896	23	23	23	20.2	20.2	20.2	133.38	0	291.07	5761400000	160	J3KMZ7;Q9H0H0;A0A2R8Y4Z6;A0A2R8Y7F8	J3KMZ7;Q9H0H0	1060	26.8573	26.9232	27.0318	27.574	28.0924	28.2763	28.1831	28.0437	26.5936	23.0334	26.6531	27.3104	27.8994	28.146	28.1633	28.1866
sp|Q68E01|INT3_HUMAN Integrator complex subunit 3 OS=Homo sapiens OX=9606 GN=INTS3 PE=1 SV=1	Integrator complex subunit 3	INTS3	+	3.32802	-1.06314	+	1.37729	-0.368437	+	1.50368	-0.581586	16	16	16	19.4	19.4	19.4	118.07	0	280.38	6202700000	147	Q68E01;A0A096LNW8	Q68E01	2373	28.0398	27.434	27.4406	27.6382	28.0516	27.9984	27.9717	28.0045	27.0535	26.6674	27.0961	27.4092	28.1365	28.1216	28.0406	28.1801
sp|Q6P9B9|INT5_HUMAN Integrator complex subunit 5 OS=Homo sapiens OX=9606 GN=INTS5 PE=1 SV=1	Integrator complex subunit 5	INTS5	+	1.55599	1.62802	+	2.08803	1.89707		0.621868	-0.780177	4	4	4	4.9	4.9	4.9	107.99	0	9.5025	954270000	30	Q6P9B9	Q6P9B9	2402	25.4984	25.4955	25.6689	26.3718	24.8961	23.2449	24.2887	23.0166	26.031	23.3983	25.2983	25.1863	23.5386	23.1786	23.352	23.3325
sp|Q75QN2|INT8_HUMAN Integrator complex subunit 8 OS=Homo sapiens OX=9606 GN=INTS8 PE=1 SV=1;tr|J3KNV5|J3KNV5_HUMAN Integrator complex subunit 8 OS=Homo sapiens OX=9606 GN=INTS8 PE=1 SV=1;tr|E5RIN8|E5RIN8_HUMAN Integrator complex subunit 8 (Fragment) OS=Ho	Integrator complex subunit 8	INTS8	+	3.20675	-1.88709	+	1.92616	-1.49994		NaN	0	9	9	9	14.2	14.2	14.2	113.09	0	29.579	1003900000	28	Q75QN2;J3KNV5;E5RIN8;E5RG48;H0YBS1;E5RJL5;H0YBQ1;E5RJF0	Q75QN2;J3KNV5;E5RIN8;E5RG48;H0YBS1	2439	23.4247	24.4895	25.4579	24.5107	25.8667	26.0136	26.1405	25.8617	23.1716	24.0219	24.343	24.0468	25.8155	26.1728	25.5665	25.577
sp|Q9UI26|IPO11_HUMAN Importin-11 OS=Homo sapiens OX=9606 GN=IPO11 PE=1 SV=1;tr|F8WDV0|F8WDV0_HUMAN Importin-11 OS=Homo sapiens OX=9606 GN=IPO11 PE=1 SV=1	Importin-11	IPO11	+	2.06537	-0.915395	+	2.23116	-0.671999		0.177722	0.111681	10	10	10	10.8	10.8	10.8	112.53	0	101.5	4005500000	115	Q9UI26;F8WDV0;D6RJB1;E7EMB7;D6RCN7;H0Y8M5	Q9UI26;F8WDV0	3160	26.3307	26.3938	26.5584	26.9777	27.0877	27.3812	27.3229	27.1567	26.7693	26.5715	26.212	27.1546	27.3445	27.4071	27.6857	27.9315
sp|O94829|IPO13_HUMAN Importin-13 OS=Homo sapiens OX=9606 GN=IPO13 PE=1 SV=3;tr|Q5T4X2|Q5T4X2_HUMAN Importin-13 OS=Homo sapiens OX=9606 GN=IPO13 PE=1 SV=1	Importin-13	IPO13	+	3.83209	-2.90105	+	1.6925	-1.7944		NaN	0	4	4	4	6.7	6.7	6.7	108.19	0	30.143	2898700000	11	O94829;Q5T4X2	O94829;Q5T4X2	1347	24.3031	24.1877	23.3482	23.5914	26.2276	26.1362	26.1653	24.0789	24.1774	24.387	23.7997	23.2198	26.7369	26.2765	27.3831	26.7917
sp|Q8TEX9|IPO4_HUMAN Importin-4 OS=Homo sapiens OX=9606 GN=IPO4 PE=1 SV=2;tr|H0YN14|H0YN14_HUMAN Importin-4 OS=Homo sapiens OX=9606 GN=IPO4 PE=1 SV=1	Importin-4	IPO4	+	1.96092	-0.528547		0.11261	0.055645		0.124501	0.0672016	15	15	15	16.4	16.4	16.4	118.71	0	111.15	3159100000	124	Q8TEX9;H0YN14;H0YLV0;H0YL92;H0YKG5;H0YN07;H0YMR4;H0YK93	Q8TEX9;H0YN14	2657	26.8077	26.8848	26.2208	26.6898	26.3477	26.8684	26.5628	26.6017	26.4261	26.7664	26.6085	27.071	27.0998	27.3061	27.3139	27.2664
sp|O00410|IPO5_HUMAN Importin-5 OS=Homo sapiens OX=9606 GN=IPO5 PE=1 SV=4;tr|H0Y8C6|H0Y8C6_HUMAN Importin-5 (Fragment) OS=Homo sapiens OX=9606 GN=IPO5 PE=1 SV=1	Importin-5	IPO5	+	3.94769	-1.3064	+	4.10311	-1.16174		0.649051	0.213813	26	26	24	31	31	30.4	123.63	0	323.31	18150000000	359	O00410;H0Y8C6;E7ETV3;E7EWK4;E7EX05;E7EV12;E7EQT5;C9J875;C9JQT6;C9JZD8;E7ETV8;E7ESZ1;C9JXE0;H0Y3V4	O00410;H0Y8C6	1169	28.3279	28.6521	28.4348	28.2589	29.5606	29.6551	29.3469	29.758	28.5513	28.3997	28.5645	29.0135	29.9971	29.7986	29.8739	30.0849
sp|O95373|IPO7_HUMAN Importin-7 OS=Homo sapiens OX=9606 GN=IPO7 PE=1 SV=1	Importin-7	IPO7	+	2.76826	-0.625769	+	1.74571	-0.598497		0.720677	0.243242	30	30	30	24.9	24.9	24.9	119.52	0	323.31	43250000000	400	O95373;E9PLJ0;E9PLB2	O95373	1371	30.1074	30.0716	29.68	30.4277	30.9448	30.721	30.5006	30.5143	30.1442	30.3133	30.4104	30.3917	30.6742	31.1135	30.9061	31.069
sp|O15397|IPO8_HUMAN Importin-8 OS=Homo sapiens OX=9606 GN=IPO8 PE=1 SV=2	Importin-8	IPO8		0.833833	-0.161504		1.17745	-0.220066		0.199038	-0.0453405	28	28	28	28.6	28.6	28.6	119.94	0	323.31	22826000000	310	O15397;F5H244;F5H2I3;F5H815;H0YH64;F5H292	O15397	1232	29.5944	29.796	29.4824	29.7046	29.9364	30.006	29.6783	29.8371	29.7176	29.437	29.6036	29.6379	29.6889	29.9627	29.6049	29.7857
sp|Q96P70|IPO9_HUMAN Importin-9 OS=Homo sapiens OX=9606 GN=IPO9 PE=1 SV=3	Importin-9	IPO9	+	2.40159	-0.623606	+	3.80922	-0.753646	+	1.33083	0.369789	26	26	26	22.9	22.9	22.9	115.96	0	323.31	41856000000	397	Q96P70	Q96P70	2803	29.7997	30.0305	29.8045	30.1388	30.6738	30.7808	30.6393	30.6943	30.4376	29.96	30.3534	30.5017	30.7836	30.9155	30.9508	31.0972
sp|P46940|IQGA1_HUMAN Ras GTPase-activating-like protein IQGAP1 OS=Homo sapiens OX=9606 GN=IQGAP1 PE=1 SV=1;tr|A0A0J9YXZ5|A0A0J9YXZ5_HUMAN Ras GTPase-activating-like protein IQGAP1 OS=Homo sapiens OX=9606 GN=IQGAP1 PE=1 SV=1;tr|H0YLE8|H0YLE8_HUMAN Ras GTPa	Ras GTPase-activating-like protein IQGAP1	IQGAP1	+	2.37297	0.531071	+	3.58739	0.657142		0.461411	0.130651	64	64	61	52.1	52.1	50.3	189.25	0	323.31	23222000000	540	P46940;A0A0J9YXZ5;H0YLE8;H0YKA5;A0A087WWP1;E9PDT6;E7EWC2;F5H7S7;Q13576	P46940;A0A0J9YXZ5;H0YLE8	1807	30.1672	29.8367	29.9638	30.0517	29.3537	29.4781	29.2381	29.3208	30.0576	30.4527	30.0453	29.9863	29.7323	29.6426	29.5402	29.5025
sp|Q86VI3|IQGA3_HUMAN Ras GTPase-activating-like protein IQGAP3 OS=Homo sapiens OX=9606 GN=IQGAP3 PE=1 SV=2;tr|F2Z2E2|F2Z2E2_HUMAN Ras GTPase-activating-like protein IQGAP3 OS=Homo sapiens OX=9606 GN=IQGAP3 PE=1 SV=1	Ras GTPase-activating-like protein IQGAP3	IQGAP3		0.51006	-0.690886		0.0497787	0.0286994	+	2.29775	-1.54509	24	21	21	18.3	16.5	16.5	184.7	0	66.507	1464900000	72	Q86VI3;F2Z2E2	Q86VI3;F2Z2E2	2497	26.2806	26.5426	25.6586	26.2554	26.1712	26.3626	26.0832	26.0054	24.2249	24.6799	25.4894	24.1626	23.7072	25.832	25.9114	25.8698
tr|A0A087WWK8|A0A087WWK8_HUMAN IQ motif and SEC7 domain-containing protein 1 OS=Homo sapiens OX=9606 GN=IQSEC1 PE=1 SV=1;tr|A0A3B3IRZ4|A0A3B3IRZ4_HUMAN IQ motif and SEC7 domain-containing protein 1 OS=Homo sapiens OX=9606 GN=IQSEC1 PE=1 SV=1;sp|Q6DN90|IQEC	IQ motif and SEC7 domain-containing protein 1	IQSEC1	+	3.51443	0.237551		0.633608	0.212219		0.886569	0.273262	117	117	7	53.8	53.8	3.2	124.48	0	323.31	788590000000	2563	A0A087WWK8;A0A3B3IRZ4;Q6DN90;A0A3B3IU98;A0A0C4DGT3;A0A2R8Y695;A0A0G2JLG2;Q9UPP2	A0A087WWK8;A0A3B3IRZ4;Q6DN90;A0A3B3IU98;A0A0C4DGT3;A0A2R8Y695	50	34.2895	34.8506	34.8148	34.9903	34.4661	34.616	34.4338	34.5804	34.9465	35.034	34.9946	35.0632	34.7179	34.797	34.8041	34.769
sp|Q5JU85|IQEC2_HUMAN IQ motif and SEC7 domain-containing protein 2 OS=Homo sapiens OX=9606 GN=IQSEC2 PE=1 SV=2;tr|A0A1W2PR28|A0A1W2PR28_HUMAN IQ motif and SEC7 domain-containing protein 2 OS=Homo sapiens OX=9606 GN=IQSEC2 PE=1 SV=1;tr|A0A1W2PRJ5|A0A1W2PRJ	IQ motif and SEC7 domain-containing protein 2	IQSEC2	+	3.31209	-1.58779	+	2.12817	-1.04864	+	1.42984	-0.876237	44	35	27	28.4	25.1	19	162.78	0	306.25	12904000000	297	Q5JU85;A0A1W2PR28;A0A1W2PRJ5;A0A1W2PPU7;A0A1W2PQ34;A0A1W2PPE7;A0A1W2PQS2	Q5JU85;A0A1W2PR28;A0A1W2PRJ5	2312	27.6195	28.7177	28.578	28.7008	29.4624	29.4088	29.4134	29.526	27.4272	27.2198	27.3615	28.1026	28.8226	29.4308	29.1353	29.0736
sp|P35568|IRS1_HUMAN Insulin receptor substrate 1 OS=Homo sapiens OX=9606 GN=IRS1 PE=1 SV=1	Insulin receptor substrate 1	IRS1		0.851584	0.307137		0.229377	-0.425423		0.505976	0.836788	13	13	13	13.3	13.3	13.3	131.59	0	29.151	1970500000	69	P35568	P35568	1736	23.5533	26.9643	26.0665	26.2693	26.0578	26.2799	26.1518	26.0656	26.7733	26.571	26.1542	26.7021	26.2132	25.9248	26.4007	26.4333
sp|P05161|ISG15_HUMAN Ubiquitin-like protein ISG15 OS=Homo sapiens OX=9606 GN=ISG15 PE=1 SV=5;tr|A0A096LNZ9|A0A096LNZ9_HUMAN Ubiquitin-like protein ISG15 (Fragment) OS=Homo sapiens OX=9606 GN=ISG15 PE=1 SV=6;tr|A0A096LPJ4|A0A096LPJ4_HUMAN Ubiquitin-like pr	Ubiquitin-like protein ISG15	ISG15	+	2.84425	-1.79785	+	3.42891	-2.03238		NaN	0	3	3	3	29.7	29.7	29.7	17.887	0	34.396	932130000	24	P05161;A0A096LNZ9;A0A096LPJ4	P05161;A0A096LNZ9;A0A096LPJ4	1444	23.1079	23.6501	23.82	24.4541	25.8068	25.9152	25.8106	25.629	24.7483	23.3654	24.1112	23.6041	25.9644	25.8026	25.4674	25.7862
sp|Q8TB96|TIP_HUMAN T-cell immunomodulatory protein OS=Homo sapiens OX=9606 GN=ITFG1 PE=1 SV=1;tr|F5GXC5|F5GXC5_HUMAN T-cell immunomodulatory protein OS=Homo sapiens OX=9606 GN=ITFG1 PE=1 SV=1;tr|H3BUJ1|H3BUJ1_HUMAN T-cell immunomodulatory protein (Fragmen	T-cell immunomodulatory protein	ITFG1	+	1.6547	0.466746	+	2.67732	0.773411		0.164701	-0.0574908	9	9	9	21.6	21.6	21.6	68.107	0	29.742	2765500000	50	Q8TB96;F5GXC5;H3BUJ1	Q8TB96;F5GXC5;H3BUJ1	2635	27.1711	26.8662	27.0617	26.7415	26.3429	26.3035	26.2542	25.8462	27.1522	26.8569	26.698	26.9035	26.7428	26.383	26.1619	26.4559
sp|Q9H0X4|F234A_HUMAN Protein FAM234A OS=Homo sapiens OX=9606 GN=FAM234A PE=1 SV=1;tr|B4DGG1|B4DGG1_HUMAN Protein FAM234A OS=Homo sapiens OX=9606 GN=FAM234A PE=1 SV=1;tr|C9J1M4|C9J1M4_HUMAN Protein FAM234A (Fragment) OS=Homo sapiens OX=9606 GN=FAM234A PE=1	Protein ITFG3	ITFG3		0.000211428	-0.00013113		0.488753	-0.808508		0.681045	1.08294	8	8	8	17.6	17.6	17.6	59.659	0	30.88	1234100000	41	Q9H0X4;B4DGG1;C9J1M4;C9J8V3;C9JJN3;C9JR71;C9JTF7;C9JP72;C9J3Y6;C9IYB9;C9K0C5;H7C2U8	Q9H0X4;B4DGG1;C9J1M4;C9J8V3;C9JJN3;C9JR71;C9JTF7;C9JP72;C9J3Y6;C9IYB9;C9K0C5	2929	22.3861	25.526	25.5357	24.8844	25.5685	25.2103	25.2615	25.5259	25.3515	25.764	26.1208	25.4277	25.4029	25.792	25.8825	25.5871
sp|P56199|ITA1_HUMAN Integrin alpha-1 OS=Homo sapiens OX=9606 GN=ITGA1 PE=1 SV=2	Integrin alpha-1	ITGA1		0.605921	-0.920678	+	2.133	-1.41886		NaN	0	8	8	8	8.7	8.7	8.7	130.85	0	72.799	631180000	30	P56199;A0A494C0F7	P56199	1910	24.7727	24.329	23.839	23.295	25.1864	25.6072	25.2402	25.8775	23.8701	25.2155	23.7065	22.4374	25.3202	25.1513	23.4176	25.023
sp|Q9UKX5|ITA11_HUMAN Integrin alpha-11 OS=Homo sapiens OX=9606 GN=ITGA11 PE=1 SV=2	Integrin alpha-11	ITGA11		0.836894	-0.496905	+	3.10199	0.677783	+	1.56034	-0.792533	24	24	24	23.7	23.7	23.7	133.47	0	119.78	79092000000	177	Q9UKX5	Q9UKX5	3180	32.0629	32.111	32.0649	31.934	31.1569	31.2279	31.5724	31.5046	31.8286	30.5185	31.3206	31.3351	31.6787	31.509	31.7155	32.0871
sp|P17301|ITA2_HUMAN Integrin alpha-2 OS=Homo sapiens OX=9606 GN=ITGA2 PE=1 SV=1	Integrin alpha-2	ITGA2	+	3.16527	-0.480303	+	2.97794	-0.565359		1.07697	-0.197104	36	36	7	34.5	34.5	7.8	129.29	0	323.31	24321000000	412	P17301	P17301	1581	29.3882	29.4551	29.7135	29.6566	30.1912	30.166	30.1642	29.9534	29.4887	29.2507	29.2863	29.3993	29.8586	29.907	29.896	29.6846
sp|P26006|ITA3_HUMAN Integrin alpha-3 OS=Homo sapiens OX=9606 GN=ITGA3 PE=1 SV=5	Integrin alpha-3;Integrin alpha-3 heavy chain;Integrin alpha-3 light chain	ITGA3		1.15903	-0.171826		0.652895	0.0749893		0.0520671	-0.0113039	27	27	27	26.2	26.2	26.2	116.61	0	323.31	69413000000	431	P26006;K7EMU3;H0YA49;H0YA32;D6R9X8	P26006	1655	31.252	31.1795	31.3102	31.3243	31.1042	31.1446	31.3064	31.2108	31.3471	31.0519	31.3308	31.291	31.5104	31.3891	31.4613	31.3473
sp|P13612|ITA4_HUMAN Integrin alpha-4 OS=Homo sapiens OX=9606 GN=ITGA4 PE=1 SV=3	Integrin alpha-4	ITGA4	+	1.32567	-1.32485		0.357673	0.208695	+	1.79289	-1.84537	7	7	7	9.8	9.8	9.8	114.9	0	22.917	1584400000	41	P13612;E7EP60	P13612	1546	26.7227	25.9045	26.3252	25.8052	25.9426	25.6044	26.1912	26.1845	24.252	24.2853	23.1615	25.6772	25.8944	25.6287	25.3086	25.8438
sp|P08648|ITA5_HUMAN Integrin alpha-5 OS=Homo sapiens OX=9606 GN=ITGA5 PE=1 SV=2	Integrin alpha-5;Integrin alpha-5 heavy chain;Integrin alpha-5 light chain	ITGA5		1.26337	-0.240963		0.709358	-0.19125	+	1.66883	0.408594	10	10	10	11.3	11.3	11.3	114.54	0	227.43	18719000000	103	P08648;H0YIV7	P08648	1487	29.3085	29.1384	28.874	28.8538	29.2284	29.1992	29.4299	29.0821	29.4758	29.2399	29.5104	29.583	29.684	29.7601	29.8231	29.5058
sp|P23229|ITA6_HUMAN Integrin alpha-6 OS=Homo sapiens OX=9606 GN=ITGA6 PE=1 SV=5;tr|H7BZ97|H7BZ97_HUMAN Integrin alpha-6 (Fragment) OS=Homo sapiens OX=9606 GN=ITGA6 PE=1 SV=1	Integrin alpha-6;Integrin alpha-6 heavy chain;Integrin alpha-6 light chain;Processed integrin alpha-6	ITGA6		0.104511	0.0747623		0.184677	-0.321675	+	1.83479	2.27622	9	9	7	8.8	8.8	4.8	126.6	0	32.664	1328000000	40	P23229;H7BZ97	P23229;H7BZ97	1634	24.4456	23.3878	23.0191	25.8477	23.8523	24.7055	24.4036	25.0255	26.7265	25.7994	26.5983	26.6808	26.6615	26.2698	26.5606	26.014
tr|J3KNV4|J3KNV4_HUMAN Integrin alpha-7 OS=Homo sapiens OX=9606 GN=ITGA7 PE=1 SV=1;sp|Q13683|ITA7_HUMAN Integrin alpha-7 OS=Homo sapiens OX=9606 GN=ITGA7 PE=1 SV=3	Integrin alpha-7;Integrin alpha-7 heavy chain;Integrin alpha-7 light chain;Integrin alpha-7 70 kDa form	ITGA7	+	1.55215	-0.777593	+	1.40765	-0.340027	+	2.32363	-1.114	23	23	23	22.9	22.9	22.9	123.63	0	323.31	10582000000	145	J3KNV4;Q13683;G3V2I4;G3V2C6;H0YJ26	J3KNV4;Q13683	1069	28.6729	28.7049	28.6698	28.8614	29.3879	29.1202	28.8993	28.8618	28.1961	27.5357	26.984	27.7372	28.2651	28.2126	28.4339	28.6519
sp|P06756|ITAV_HUMAN Integrin alpha-V OS=Homo sapiens OX=9606 GN=ITGAV PE=1 SV=2	Integrin alpha-V;Integrin alpha-V heavy chain;Integrin alpha-V light chain	ITGAV	+	1.89734	-0.878887	+	2.74984	-0.766487		0.519908	0.30129	10	10	10	12.4	12.4	12.4	116.04	0	72.788	10184000000	74	P06756;H7BZG1	P06756	1461	27.9431	27.4272	27.7072	27.9244	28.6104	28.2909	28.6374	28.5291	28.1605	27.4531	28.6056	27.9878	28.8658	29.1217	28.7615	28.9735
[truncated: 1,098 more rows]
