# Supplementary material for: BRCA1/BARD1 ubiquitinates PCNA in unperturbed conditions to promote continuous DNA synthesis
Source: Nat Commun. 2024 May 20;15:4292. doi: 10.1038/s41467-024-48427-6 (PMC11106271; doi:10.1038/s41467-024-48427-6)
Supplement: Supplementary file 7 — Supplementary Data 4 [file 41467_2024_48427_MOESM7_ESM.xlsx]

## Sheet: IPOND-DIA-statistics
GENES	Parental vs BRCA1-KO			BRCA1-WT vs BRCA1-KO			BRCA1-WT vs BRCA1-I26A			Parental vs Control			BRCA1-KO vs Control			BRCA1-WT vs Control			BRCA1-I26A vs Control			Values
Genes	Student's T-test Significant Parental_BRCA1-KO	-Log Student's T-test p-value Parental_BRCA1-KO	Student's T-test Difference Parental_BRCA1-KO	Student's T-test Significant BRCA1-WT_BRCA1-KO	-Log Student's T-test p-value BRCA1-WT_BRCA1-KO	Student's T-test Difference BRCA1-WT_BRCA1-KO	Student's T-test Significant BRCA1-WT_BRCA1-I26A	-Log Student's T-test p-value BRCA1-WT_BRCA1-I26A	Student's T-test Difference BRCA1-WT_BRCA1-I26A	Student's T-test Significant Parental_Parental Control	-Log Student's T-test p-value Parental_Parental Control	Student's T-test Difference Parental_Parental Control	Student's T-test Significant BRCA1-KO_BRCA1-KO control	-Log Student's T-test p-value BRCA1-KO_BRCA1-KO control	Student's T-test Difference BRCA1-KO_BRCA1-KO control	Student's T-test Significant BRCA1-WT_BRCA1-WT control	-Log Student's T-test p-value BRCA1-WT_BRCA1-WT control	Student's T-test Difference BRCA1-WT_BRCA1-WT control	Student's T-test Significant BRCA1-I26A_BRCA1-I26A control	-Log Student's T-test p-value BRCA1-I26A_BRCA1-I26A control	Student's T-test Difference BRCA1-I26A_BRCA1-I26A control	Parental-1	BRCA1-KO-1	BRCA1-KO-control-1	Parental-Control-1	Parental-2	BRCA1-KO-control-2	BRCA1-KO-2	Parental-Control-2	Parental-3	BRCA1-KO-control3	BRCA1-KO-3	BRCA1-WT-1	BRCA1-WT-control-1	BRCA1-I26A-1	BRCA1-I26A-control-1	BRCA1-WT-2	BRCA1-WT-control-2	BRCA1-I26A-2	BRCA1-I26A-control-2	BRCA1-WT-3	BRCA1-WT-control-3	BRCA1-I26A-3	BRCA1-I26A-control-3
A2ML1	+	1.57968	0.723478		0.810361	2.55466		0.713999	2.26745		0.439326	-1.56978		NaN	0		0.322156	1.31343		0.771296	-3.44344	9.28307	8.56418	8.49605	8.82252	9.19661	9.56069	8.1111	12.7633	9.18975	8.82662	8.82372	12.2688	9.15958	8.68627	10.2749	12.7157	11.4061	9.07684	10.0853	8.17857	8.65703	8.59752	16.3308
AAAS		0.922247	0.876886		0.718445	0.691803		0.676896	0.318538		1.07321	0.964508		0.726554	0.860411		1.23219	0.546999		0.0417347	0.0974585	10.4246	9.27679	8.40662	9.34647	10.8328	9.61746	10.6616	10.1995	10.9549	8.97643	9.64336	10.5139	9.90063	9.97509	8.68569	10.3154	10.2931	10.5049	10.3631	10.8279	9.82237	10.2215	11.3604
AACS		0.0312911	-0.100402		0.59411	1.18686		0.844468	1.19873		0.566937	-1.21882		0.248819	-0.697633		0.917052	-0.701407		0.571538	-1.06103	7.98833	8.54209	8.68925	10.2743	9.77118	10.6453	11.1046	10.8223	10.229	11.0481	8.64297	11.147	11.6023	8.30842	11.1104	10.6273	11.364	10.2774	11.0182	10.0759	10.9882	9.66831	9.30855
AAMP		0.0266041	-0.0902039		0.484495	0.866347		0.602028	0.361103		0.011196	0.0441251		0.0357504	-0.11209		0.624267	0.886223		0.243544	0.397642	8.5643	10.4483	8.8984	9.16476	10.4318	10.8772	11.4367	11.0084	11.396	11.2234	8.77777	11.0726	10.735	11.1953	11.1848	11.1853	8.93336	10.2842	10.5996	11.0038	10.9347	10.6989	9.20107
AARS1		0.454617	-0.67866		0.0869541	-0.161336		0.810492	0.352216		0.123742	-0.0569609		0.344803	1.2475		0.831854	-0.470202	+	2.58084	-0.699558	12.0567	12.5739	9.01709	12.4078	12.3807	12.9509	12.1454	12.3065	12.4631	13.226	14.2172	12.5339	13.1038	12.4412	13.1891	12.7468	13.1053	12.6012	13.2822	13.1718	13.654	12.3533	13.0233
AARS2		0.230671	0.522079		0.944993	1.72438		0.0402734	-0.0948369		0.141187	-0.389661		0.0197894	0.054992		0.675759	-0.956497		0.287817	-0.557222	8.79599	10.7705	9.03237	9.70488	10.5542	8.58564	8.87705	11.2066	10.8481	10.849	8.98447	11.7823	12.1459	12.4108	12.9859	10.0856	11.8404	10.626	11.0497	11.9372	12.6884	11.0529	11.7257
AASDHPPT		0.047951	0.159242		0.153258	0.371744		1.02224	-0.74022		0.026206	0.0812887		0.00471412	-0.015316		0.669258	0.914171		0.752969	0.470814	8.55236	9.02031	8.87833	9.4371	10.5677	9.72589	11.5867	10.4228	10.9137	10.9978	8.94907	9.89683	9.66509	10.5918	10.1218	10.0333	8.20895	10.9568	10.733	10.7411	10.0547	11.3434	10.6247
ABCA12		0.305708	-1.29166		0.404169	2.08979		0.453262	-1.48151	+	3.06006	-5.86493		0.473468	-2.45101		0.281017	1.56717		0.297745	1.0074	9.06262	8.03601	9.4543	14.8316	8.12619	14.0969	13.3105	14.153	8.69337	13.559	8.41061	13.2087	9.21188	14.0084	14.1262	13.5694	13.9268	13.2694	9.81005	9.24848	8.18636	13.1932	13.5126
ABCE1		0.491026	1.43073		0.519667	1.47943		0.0893767	0.0308587		0.152873	-0.131101		0.0332074	-0.179065		1.00186	-0.234561		0.94928	-0.256697	12.9532	12.1196	8.65376	12.6659	12.5421	12.2952	12.5709	12.6693	12.1141	12.9055	8.6267	12.7432	12.8692	12.6986	12.8612	12.4019	12.8639	12.4874	12.9606	12.6104	12.7261	12.4769	12.6113
ABCF1		0.392912	1.3158		0.41032	1.3674		0.497141	0.365721		0.661563	2.03325		0.113146	-0.52993		0.459559	0.560795		0.301713	-0.322861	12.2055	12.2164	9.30461	8.20376	11.9606	12.3228	11.9202	11.687	11.7697	11.9508	7.85198	12.209	11.7722	12.2008	12.0898	11.7411	10.4814	11.569	12.4969	12.1405	12.1547	11.2238	11.3754
ABCF2		0.0610971	-0.256177		0.564253	1.30187		1.17824	0.220336		0.0186515	0.0893256		0.0291515	0.138554		0.164875	0.0424716	+	1.71744	-0.319444	8.40703	12.1382	8.13051	9.28394	11.7021	11.9766	11.2787	11.4561	11.2689	11.6238	8.72973	11.9881	11.9938	11.6913	12.0588	11.9511	11.8214	11.9371	12.1979	12.113	12.1096	11.7628	12.0929
ABCF3		0.127378	-0.263844		0.0462216	-0.0931077		0.463027	0.38062		1.08816	-1.28682		0.259367	0.56059		0.726786	-0.416696		0.0110795	0.0124194	7.99052	8.95851	7.79585	10.0653	9.01121	9.56514	10.1733	10.0077	9.24739	7.9979	7.90884	8.69487	9.22259	8.97812	8.54096	8.71393	9.63262	8.01339	8.93463	9.35253	9.15621	8.62796	8.10663
ABHD12		0.449689	-0.496526		0.489992	0.526306		0.276594	-0.374102		0.172531	-0.412422		NaN	0		0.339942	0.512788		0.912362	0.876095	8.5496	8.75256	9.73494	9.78328	8.77077	9.63939	9.45712	7.71168	7.6848	8.14098	8.28507	8.71894	9.87445	8.946	8.68582	9.6272	8.58253	9.78818	8.87417	9.72753	8.07832	10.4618	9.00769
ABI1		0.691981	0.750846		0.33838	0.434244		0.481781	0.756661	+	1.88393	0.997039		0.221321	-0.475994		0.296001	0.331944		0.153941	-0.376481	9.89922	9.32395	9.29738	9.20513	10.2976	9.14368	10.3047	9.17514	10.3647	11.2959	8.68032	9.87349	9.4516	10.2648	9.9824	9.4516	8.91864	9.01791	10.294	10.2866	10.2456	8.05902	8.19474
ABR		0.149217	0.476631		0.514891	0.8938		0.24881	0.182065		0.202298	-0.664351		0.0102376	-0.039574		0.216776	0.195125		0.26336	-0.163627	9.30503	11.3572	8.66035	12.1312	12.1168	11.7767	11.5186	11.5758	12.1456	11.8192	9.26167	12.0344	11.6011	11.1682	11.887	11.2636	11.7483	11.3317	11.5776	11.521	10.8841	11.7729	11.299
ACAA2		0.46291	1.3272	+	2.02648	4.09924		0.0861502	-0.181499		0.0641682	0.322751		0.650576	-1.73674		0.992973	-0.642706		0.0613862	-0.161382	8.63137	8.14076	9.12781	8.51273	11.4753	11.7027	10.7846	11.8067	11.3407	11.8455	8.54047	13.8482	14.0192	14.806	14.7339	12.9299	13.8453	12.6966	12.6861	12.9854	13.8271	12.8055	13.3722
ACACA		0.084387	-0.190756		0.0504411	0.0848217		0.478746	0.42933		0.793819	-1.48267		0.243836	2.49046		1.12614	-0.590445	+	1.73591	-1.26281	18.0661	18.3932	8.94543	20.4515	19.6335	20.9672	19.7627	20.9984	20.0272	20.9151	20.1432	19.8648	20.1415	19.6484	20.5172	19.0927	19.9245	19.0658	20.2287	19.5961	20.2589	18.5514	20.3081
ACACA;ACACB		0.0249054	0.105834		0.081124	0.253011		0.039386	0.0623906		0.619987	-1.70976		0.172178	1.72537	+	1.74422	-0.883795		0.92294	-1.06474	16.0628	15.5989	8.78455	19.5429	18.8229	19.8181	18.5608	19.623	18.7338	19.5233	19.1423	17.8515	18.5738	18.8065	18.9193	18.1958	19.2817	18.0808	19.2297	18.0138	18.857	16.9866	18.9191
ACACB		0.482026	-0.855419		0.625443	-0.920145		0.304511	0.284233		0.713185	-0.92201		0.199082	0.926621		1.17369	-0.66182	+	1.45829	-1.23564	11.3479	12.0639	8.76581	12.8829	12.5804	13.9178	12.7382	13.2989	12.5785	13.6096	14.2709	12.1085	12.5708	12.5421	13.1294	12.2906	13.2467	11.5387	13.2689	11.9135	12.4806	11.379	12.7685
ACAD9		NaN	0	+	2.51348	2.66575		0.151803	-0.271592		0.457464	-0.644504		0.286975	-0.336841		0.926508	-0.736376		0.0488788	-0.133773	9.00169	9.00172	8.36227	8.67704	8.85656	8.90322	8.03625	10.0542	8.30508	9.63013	8.84712	11.251	11.9042	12.6722	12.9921	10.8151	11.7065	11.4213	11.6048	11.8162	12.4808	10.6035	10.5016
ACADM		0.128853	0.388947		0.832105	1.3535		0.0405783	-0.0935818		0.161082	0.69089		0.110974	0.293584		0.785692	-0.897774		0.429824	-0.853539	8.63908	11.3004	9.42729	8.43144	11.42	8.76167	9.68578	11.1706	11.4166	11.2392	9.32275	11.5772	12.2439	12.6855	13.4115	10.6295	11.9339	11.5122	11.5077	12.1627	12.8849	10.4524	12.2916
ACADSB		0.114081	0.0858625	+	1.96009	1.86669		0.130456	-0.243206		0.600334	-0.689457		NaN	0		0.580892	-0.639814		0.0508491	0.132901	9.24296	9.13248	9.83507	9.25851	8.60003	7.28348	8.72325	10.2652	9.37424	8.38096	9.10391	10.7752	11.67	12.2034	12.3673	10.2116	10.9231	10.3971	10.2265	11.5729	11.8861	10.6888	10.2969
ACADVL		0.518683	0.816132	+	1.6548	2.15689		0.124345	0.511386		0.999809	-2.23731		0.423929	-0.902078		0.844937	-1.001		0.385127	-1.4071	8.83031	9.3598	8.66786	12.9086	10.9999	10.0123	8.69469	11.6265	10.2604	11.6683	9.58777	12.0669	12.1806	13.0527	12.6692	10.3302	12.2755	11.2927	11.0523	11.7159	12.6599	8.23338	13.0786
ACAT1		0.729887	2.37693		0.525668	1.836		0.540221	-0.894895		1.2073	-0.555078		0.0785627	-0.396756		0.624875	-0.696883		0.00348543	-0.0090011	13.649	13.4178	9.50973	13.8886	13.4964	12.5225	11.4764	14.1177	13.1988	12.3714	8.31922	13.6751	12.9972	15.0261	14.9303	12.3939	13.7658	13.3378	13.0179	12.6524	14.0491	13.0421	13.4849
ACAT2		0.573913	1.22784	+	1.4145	1.85361		0.0894044	-0.138263		0.157498	-0.670271		0.92125	-1.53539		0.149964	-0.268992		0.442125	-0.680934	9.05179	8.11382	8.96101	9.2374	9.16999	11.2631	8.82232	12.0868	11.7538	10.6741	9.3559	11.0336	10.4256	10.4622	10.7355	9.63548	10.4445	10.5649	10.9134	11.1838	11.7898	11.2406	12.6616
ACLY		0.0994123	0.0787713		0.259815	-0.189077		0.459771	0.142077		0.357778	0.120213		0.465973	1.98617		0.284452	0.110739		0.96011	-0.198303	14.4502	13.9738	8.58555	14.0633	14.2674	13.9722	13.9178	14.2889	14.1714	14.1364	14.761	14.1733	14.0349	14.0296	14.0361	14.0745	13.6751	13.7239	14.1604	13.8376	14.0432	13.9056	14.0576
ACO2		0.125901	0.430792		0.881905	2.18941		0.0217515	0.0542688		0.0463889	0.22122		0.0866164	0.299369		0.515928	-0.809414		0.350172	-0.685512	9.08652	11.9199	8.48386	8.61332	11.083	10.1577	10.0173	12.0475	11.4854	10.8229	8.42538	12.741	13.1005	13.4481	13.8186	11.194	12.4434	11.4104	11.9767	12.9958	13.8152	11.9095	13.0292
ACOT1		0.261286	0.754958		0.792219	1.92196		0.10921	-0.273665		0.737463	-1.13844		0.147256	-0.501738		0.768407	-0.768227		0.146581	-0.425927	9.60502	11.7789	8.89738	11.3191	11.1288	10.6981	9.33113	12.02	10.8596	11.2382	8.2185	12.1446	12.3991	13.6094	13.7859	10.9296	12.0694	11.219	11.5003	12.0202	12.9306	11.087	11.907
ACOT7		0.500895	0.979302		0.949906	1.52404		0.0570417	0.100183		0.929558	-1.38757		0.44005	-0.939956		0.0864258	-0.163312		0.174737	-0.433256	8.88347	7.57292	8.89457	11.3784	10.434	10.9106	9.98339	11.0973	10.2332	9.62754	9.05652	10.7764	11.0426	9.39383	9.73535	10.5261	11.296	10.2124	10.2155	9.88247	9.33627	11.2782	12.2333
ACOT9		0.00209986	-0.00800419		1.03207	2.30972		0.164579	-0.401587		0.826503	-2.07473		0.309014	-0.87042		1.04589	-1.28854		0.0332786	0.110438	8.69862	10.8	8.57417	11.4434	7.5847	9.94849	7.95522	10.4028	10.2618	10.6577	7.81387	11.9527	12.3402	13.2164	12.9374	10.8771	11.7907	10.8783	10.4579	10.6684	13.233	10.6083	10.9764
ACP1		0.73054	-0.909739		0.19405	-0.275644		0.585281	0.335044		0.117179	0.135289		0.541292	1.84978	+	1.81897	0.682233		0.208125	0.152593	13.2847	13.3186	9.43325	12.5973	12.8393	13.7735	13.8347	13.507	13.4382	13.5353	15.1382	13.8051	12.8371	13.0048	13.2342	13.7214	13.3514	13.8265	13.1594	13.9379	13.2292	13.628	13.6079
ACSL3		1.2114	1.61066		0.738556	1.04123		0.0510423	-0.0837231		0.115278	0.415123		0.32431	-0.702007		0.394253	-0.592736		0.0577355	-0.143225	9.44476	8.11266	8.61129	8.45356	11.2174	8.62109	9.35402	11.393	10.353	11.0569	8.71654	8.70158	9.83007	10.1451	10.6945	10.1837	10.2685	9.84963	10.9724	10.4216	10.9866	9.56335	8.32089
ACSL3;ACSL4		0.47648	1.2788		0.476823	1.06786		0.573391	-0.913117		0.56459	-1.21157		0.319149	-1.13396	+	1.38108	0.949706		0.992094	1.94636	9.17884	8.28689	8.18434	11.8422	11.0908	11.4293	11.1462	11.7083	11.4214	11.6429	8.42151	9.85544	9.64972	12.5002	8.722	10.8137	9.46072	11.0141	10.6158	10.3891	9.09866	10.2833	8.62067
ACSL4		0.326285	0.903436		1.05832	2.11109		0.0610202	0.075839		0.043637	0.177097		0.425945	-1.51266		0.685866	-0.443593		0.171137	0.353786	8.80598	8.68605	8.30306	8.55819	10.4474	11.8764	10.9886	11.3249	11.1025	12.0042	7.97096	10.8844	11.3938	11.6402	10.9884	11.4926	12.0226	11.5981	12.0419	11.6019	11.8933	10.5131	9.6597
ACSS2		0.564398	1.35535		1.02744	1.9601		0.334335	0.259552		0.938518	2.06458		0.0697317	0.20289		1.09956	1.48456		0.290382	0.588797	9.4109	8.70109	8.52874	8.02498	11.3366	8.62781	11.0237	9.2246	11.3206	10.2369	8.27733	10.7591	10.5427	11.0613	11.7202	11.482	8.67823	10.728	10.6525	11.6414	10.2077	11.3145	8.96459
ACTB;ACTG1		0.0200577	0.045845		0.989241	-1.64675		0.391229	2.18922		0.224309	-0.548741		0.2895	2.41148		0.596361	-1.114		0.527774	-2.75648	16.441	16.543	8.32054	17.3276	17.3656	18.348	17.5575	18.668	18.5406	18.3067	18.1092	16.9052	15.7768	15.9369	16.1534	14.7274	17.4447	15.7456	15.8546	15.6368	17.3899	9.01927	16.9633
ACTB;ACTG1;POTEE;POTEF		0.454412	2.33305		0.674146	3.08287		0.130616	0.16016		0.263544	-0.720156		0.017251	-0.179372		0.274176	0.441081		0.00954287	-0.0103429	13.9983	14.0981	7.86447	16.4032	15.9427	16.1326	16.2797	16.1655	16.7515	16.2344	9.31552	16.4123	16.8281	16.7882	16.2377	15.7786	14.8281	16.0894	16.2385	16.7511	15.9626	15.584	16.0163
ACTBL2		0.180196	-0.456199		0.460028	-1.15835		0.594364	0.879616		0.373327	-0.43181		0.338714	1.68197		0.14174	0.288355		0.634163	-1.02212	13.711	13.4316	9.38498	14.3149	14.3356	15.2448	14.2067	15.0546	14.7122	14.4517	16.4891	13.7684	13.1184	12.8815	12.7771	12.45	12.5161	13.0765	13.3389	14.434	14.1528	12.0554	14.9638
ACTBL2;ACTG2		0.255677	0.0680122		0.401295	0.312923		0.443728	0.40336		0.639035	-0.0653388		0.418844	2.79983		0.266876	0.31643		0.490762	-0.421262	16.6167	16.759	8.06175	16.7399	16.6449	16.5224	16.4162	16.6323	16.6007	16.6746	16.4831	17.2269	17.0117	16.9277	16.6864	16.2422	15.8495	16.2607	16.5056	17.1279	16.7865	16.1986	17.4587
ACTG2		0.229735	0.234193		0.131218	0.182068		0.370014	0.433342		0.62479	0.507615		0.416917	3.4921		0.0637589	0.0836118		0.498567	-0.347418	18.9885	18.8851	7.7599	17.807	18.2459	18.2507	17.7319	18.3465	18.5187	18.5636	18.4335	18.9285	18.6863	18.6797	18.4284	17.7636	17.9578	17.9647	18.4664	18.9047	18.7019	17.6523	18.4442
ACTL6A		0.331098	1.01033		0.378508	1.13942		0.0338549	0.0464967		0.902585	2.46967		0.535497	2.01828		1.22564	2.335	+	1.95922	3.01854	12.8491	12.5991	7.35964	8.54761	12.4499	10.8476	13.001	11.6468	12.4016	10.4076	9.06958	12.3809	8.78594	11.822	8.99315	13.0511	11.8033	13.2011	10.6737	12.6559	10.4936	12.9252	9.22596
ACTN1		0.0273684	-0.0971603		0.41889	-1.17422		0.42532	0.300702		0.280916	0.25062		0.454324	2.29633		0.951461	-0.439914		0.985932	-0.572291	14.4271	13.2114	8.25749	13.5234	13.8017	13.6761	12.8772	14.2172	14.134	13.8317	16.5656	13.3651	13.394	13.1268	13.1142	12.6828	13.6585	12.3382	13.2265	13.0837	13.3988	12.7644	13.6057
ACTN1;ACTN2;ACTN3;ACTN4		0.0986727	0.536627		0.0356572	-0.174125		0.0758604	-0.0960979		0.153563	-0.564541		0.102865	-0.527057	+	1.87577	1.00184		0.970905	1.31723	9.59856	7.93773	10.015	12.2328	13.0078	12.7119	11.8603	12.1674	12.3003	12.151	13.4987	10.7256	10.3081	11.7398	9.05851	10.9895	9.57032	11.0816	9.44695	11.0593	9.89046	10.2413	10.6055
ACTN1;ACTN3;ACTN4		0.452783	0.403846		0.54955	0.45229		1.07492	0.418642		0.817418	-0.61152		0.28768	1.36782		0.5194	-0.364686		0.72076	-0.544767	14.8131	14.6339	8.86069	15.2223	14.0667	14.2359	13.716	14.8127	14.3381	14.8064	13.6566	14.8045	14.3218	14.0968	14.3615	14.3557	15.1124	14.0038	15.2556	14.2031	15.0232	14.0068	14.1246
ACTN1;ACTN4		0.00288725	0.00925573		0.203916	-0.541665		0.400531	0.460359		0.0437629	0.0746365		0.274256	1.15533		0.282998	0.322409		0.440319	-0.590848	11.7137	11.7106	8.65222	12.3969	12.8573	13.1799	11.5166	12.5998	13.148	12.3931	14.464	12.2921	11.925	12.1518	11.4364	11.2687	11.1906	11.376	11.9303	12.5054	11.9834	11.1573	13.091
ACTN4		0.406289	1.4437		0.363952	1.27699		0.458531	0.218031		0.590489	-0.667189		0.0425182	-0.266651		0.736376	-0.400991		1.25606	-0.734535	12.4552	13.3759	8.88117	13.7489	13.4209	13.6352	13.0033	13.9357	13.6492	13.4777	8.81502	13.1213	13.036	13.157	13.1226	12.8305	13.8371	12.5727	13.6746	13.0734	13.355	12.6413	13.7774
ACTR1A;ACTR1B		0.536286	2.25159		0.545794	2.29739		0.101402	0.11331		0.432658	0.289948		0.0132519	-0.105338		0.0263283	-0.0245924		0.188086	-0.213171	14.0334	13.6833	8.11475	14.0393	14.0675	13.4341	13.4742	13.3425	13.8416	13.9548	8.03021	14.4195	14.4314	14.5627	14.1112	13.8627	13.5984	13.8132	14.5772	13.7977	14.1238	13.364	13.6911
ACTR2		0.410339	1.10272		0.645692	1.68788		0.606563	0.516667		0.999159	-0.611191		0.0391873	-0.193291		0.87706	-0.807762		0.988752	-0.879351	11.5776	12.19	8.48814	12.3026	12.1741	12.1003	11.5776	12.6638	11.8644	12.2994	8.5403	12.9823	13.5865	12.2548	12.1344	11.7995	13.4377	11.7647	12.8548	12.5898	12.7707	11.8021	13.4705
ACTR3		0.227682	-0.348248		0.492735	-0.606577		0.893171	0.607157		0.17488	0.218499		0.52483	1.63608		0.260276	-0.155206		1.26666	-0.876237	12.9362	12.8333	8.46237	12.3343	12.1263	12.2944	11.7053	11.8331	11.8441	12.2864	13.4128	12.3542	12.4594	11.9093	12.4068	11.694	11.9777	11.3543	11.9221	12.0834	12.1601	11.0466	12.61
ACTR8		0.115269	0.266666		0.0055304	0.0183961		0.104495	-0.232624		0.644211	0.5484		0.127563	-0.321498		0.0720394	0.180543		1.05475	0.790851	9.47447	9.68846	10.2579	8.5174	8.92444	8.74862	10.0961	9.10082	9.67361	9.23052	7.48801	9.41522	9.60444	8.71527	8.75494	7.72021	9.20162	9.46433	8.34757	10.1923	7.98003	9.84599	8.55053
ADAR		0.134807	0.268147		0.546459	0.652986		0.581708	0.670978		0.820058	1.46776		0.248655	0.503783	+	1.50602	1.43433		0.866234	0.867807	8.60286	8.89961	7.97025	8.52248	10.2766	8.75308	10.3755	8.0565	10.3923	10.2326	9.19219	10.3373	9.38639	9.74858	8.90997	10.4898	8.26982	10.0457	8.3295	9.59913	8.46706	8.61907	8.57043
ADD1		0.0886906	-0.269162		0.154352	0.268848	+	1.44726	0.438352		0.14359	0.676773		0.154339	0.474226		0.520982	0.781333		0.355679	0.910201	8.78052	11.647	8.42939	8.11033	11.3432	10.9842	11.176	11.5691	11.4257	11.5207	9.53402	11.1558	11.154	10.4641	10.7681	10.8192	9.00893	10.6747	10.7681	11.1885	10.6565	10.7096	7.58164
ADH5		0.212109	-0.793741		0.362469	0.913799		0.81961	0.814997		0.395947	1.34019		0.129689	0.445012		0.604657	1.06571		0.0483437	0.120847	9.03309	11.2095	8.52014	7.93289	8.24933	10.9577	11.6966	8.70381	11.6932	10.544	8.45078	11.0125	10.9266	9.86548	11.1882	11.1401	8.83795	10.7273	11.2308	11.9456	11.1366	11.0605	8.87171
ADISSP		0.25046	-0.508115		0.00628936	0.0151892		0.204885	-0.341446	+	1.55905	1.89031		0.131548	0.349105		0.737941	0.973077		0.18898	0.395198	9.79166	11.2411	8.88706	8.06288	9.55684	11.0405	11.27	8.2149	10.7391	10.6371	9.10085	10.2353	9.81208	9.88343	10.4152	10.2013	8.61405	11.0225	9.53726	11.2209	10.3121	11.776	11.5438
ADNP		1.22671	-1.43204		0.0618411	-0.104464		0.115021	0.256761	+	3.15792	5.30798	+	3.59336	6.17473	+	3.2461	5.0396	+	2.12061	4.65605	12.8748	13.7787	8.64012	7.89087	13.1841	8.79024	15.2606	8.07509	13.814	8.21448	15.1298	13.9319	8.87639	12.8954	8.56171	15.033	9.73826	15.0696	10.126	14.8908	10.1222	15.1204	10.4295
ADSL		0.333643	1.26459		0.268175	1.05344		0.319664	-0.214426		0.177166	0.103017		0.0408171	-0.242025		0.471475	-0.274826		0.0930095	0.100131	12.4277	12.9699	9.0478	12.7499	12.7424	12.6532	12.8543	12.2783	12.6812	13.0827	8.23332	12.1297	12.4232	12.5694	12.3042	12.7652	12.6213	12.9903	13.1641	12.323	12.9978	12.3014	12.0925
ADSS2		0.0162872	0.0971969		0.317395	1.04804		0.497382	0.380564		0.305079	-1.4835		0.025864	0.15137		0.536004	0.743916	+	1.48492	-0.851995	8.49872	12.8756	8.30087	12.5707	13.1225	12.3844	12.4254	13.2564	12.6688	12.8591	8.69759	12.9155	12.0557	11.6176	12.6459	12.0123	10.5513	12.2062	12.691	12.2148	12.3039	12.1771	13.22
AEBP2		0.25002	0.190934		0.0757949	-0.0468334		0.0968467	0.212946		0.952743	0.836548		0.148898	0.0989119	+	1.8287	0.968029		0.367568	0.680374	9.20715	9.61177	9.79603	8.70171	10.1755	9.19947	9.49981	8.91589	9.55344	9.071	9.25167	9.3868	8.16036	7.68685	8.35447	9.09043	8.54681	10.1623	8.43005	9.74552	8.61149	9.73471	8.75827
AFF4		0.239514	0.734069		0.543582	1.20036	+	1.58726	0.844512		0.694843	1.53028		0.3127	0.748954	+	1.53249	1.26099		0.768846	0.666609	8.11874	7.63637	7.74928	8.03232	10.3169	8.26332	10.7454	8.05585	10.2874	8.26142	8.13909	9.73707	8.48721	9.31335	7.86995	10.149	8.38063	9.44999	9.06882	10.2359	9.47113	8.82508	8.64982
AFG2B		0.105103	0.259968		0.483967	0.440594		0.639435	-0.504137		0.133137	-0.51043		0.513912	-0.722248		1.17422	-0.829961		0.415288	0.386297	7.63176	8.62443	8.81223	8.72917	9.76758	9.68616	9.33713	10.9039	10.519	10.8068	9.17685	8.88577	10.2841	10.1858	9.93491	9.54319	10.3447	9.74948	10.0216	10.0312	10.3212	10.0373	8.85723
AFG3L2		0.448746	-1.15445		1.05975	1.97375		0.03469	-0.0801096		0.57252	-1.34041		0.650494	1.58538		0.378211	-0.339687		0.00525676	-0.0122455	8.0204	12.1804	8.7221	10.6921	9.70831	10.4512	10.0833	10.8903	10.6237	7.88631	9.55205	12.6346	12.8146	14.0448	13.2732	11.9476	12.7432	12.1177	12.4862	13.1548	13.1983	11.8149	12.2547
AGAP3		0.111579	-0.262347		0.18644	0.295201		0.503598	-0.298555		0.360832	0.971255		0.352892	0.653935		1.16307	1.30978	+	2.08447	1.28299	8.63418	9.85016	8.02386	9.21568	8.59678	8.72775	10.2793	7.36491	10.5537	9.85828	8.44226	10.2254	7.84901	10.2234	8.54062	9.83864	8.25567	10.2055	9.32133	9.39323	9.42328	9.92404	8.64206
AGL		0.102337	0.205317		0.432708	0.712684		0.289813	0.453883		0.405174	-0.61903		0.194395	-0.656965		0.487487	0.636158		1.08808	-1.26614	8.50403	8.07911	7.48122	9.81437	10.1484	10.5523	9.88196	10.1052	9.36984	11.3437	9.44527	10.7462	8.87938	10.2604	10.0989	9.36051	8.85028	9.14434	10.6857	9.43769	9.90626	8.77799	11.1966
AGPS		0.495145	0.33838		1.29051	1.05124		0.173593	-0.164443		0.160144	0.201465		NaN	0		0.321156	-0.722679	+	1.46998	1.20003	8.66363	9.11144	9.32068	8.34758	9.35612	9.14428	8.6742	9.36017	9.14627	9.72666	8.36524	9.19307	9.83407	10.2688	9.4025	9.83477	12.2102	9.83195	8.33189	10.2768	9.42835	9.69723	8.46345
AHCTF1		0.000974646	0.00395266		0.18481	0.364398		0.202334	0.592407		0.442839	1.5745		0.794362	1.46899	+	1.99433	1.76427		0.265069	0.75841	8.04884	9.644	7.91938	8.23683	11.3983	9.02056	11.7024	9.1264	11.3212	9.40957	9.41012	10.2473	8.65352	7.81349	8.99136	10.867	8.39703	11.3606	9.02639	10.7353	9.5063	10.8984	9.77947
AHCY		0.379929	-0.703471		0.150145	-0.313056		1.12972	0.509101		0.142318	-0.0788846		0.519724	2.28453		1.07295	0.482598		0.67054	-0.749674	14.0053	14.4244	9.09298	14.1885	14.1371	14.1753	13.9042	14.3898	14.4885	14.6194	16.4127	14.6804	14.1974	13.8002	14.2911	14.3268	13.8142	14.1302	14.431	14.795	14.3426	14.3444	15.8018
AHCYL1		0.011174	0.0634389		0.393309	1.32749		0.389757	1.29067		0.434966	-1.70703		0.0623168	-0.339375		0.365199	-0.305334		0.0608981	-0.337898	8.24531	12.5953	8.53144	12.1503	11.7215	11.6666	11.4239	12.6841	12.1637	12.7603	7.92099	12.198	11.8351	12.354	12.0314	11.4897	12.2984	11.7402	12.6787	12.235	12.7051	7.95639	8.35423
AHDC1		0.203925	-0.494175		0.304649	0.466601		0.20391	0.376373		0.0286142	0.0886312		0.892535	1.39869		1.16565	1.20734		0.897176	1.29322	7.90024	10.3893	7.63372	9.40394	10.5408	9.4682	10.453	9.26866	9.83376	8.45934	8.9151	10.1752	9.08234	8.87206	8.55145	11.1041	8.6828	10.1987	9.26893	9.87776	9.76996	10.9573	8.32795
AHNAK		0.0471136	0.0346575		0.83909	-0.485461		0.0224515	-0.0141856		0.760092	-0.203672		0.325959	1.74418		1.00141	-0.437657	+	1.86964	-0.827773	15.0665	15.3541	8.77397	15.0655	14.9144	15.488	14.5736	15.1845	14.7831	15.1655	14.7324	14.6452	15.1205	14.7567	15.0496	14.2413	14.8413	14.2348	15.3409	14.3172	14.5548	14.2547	15.339
AHNAK2	+	1.52538	2.78365		1.10231	1.98982		0.560879	0.801031		0.0856815	-0.122147		0.787847	-1.88618		0.00819433	-0.0201225		0.964962	-1.25525	12.1354	7.37715	8.89492	11.343	10.9862	11.219	9.98973	11.6981	11.0737	11.3889	8.47742	11.1675	11.2907	10.631	11.137	9.87228	9.20463	9.89014	10.4324	10.774	11.3788	8.88948	11.6071
AHSA1		0.1582	-0.45716		0.328589	0.553433		0.0786308	-0.04986		0.134883	-0.407583		0.184101	0.583185		0.157192	0.0684767		0.769445	1.78369	9.36174	12.2872	8.93607	11.2689	11.8284	12.095	12.067	11.6174	11.9165	11.6975	10.124	12.1459	12.0795	11.7387	8.79719	11.8694	12.1471	12.0999	12.323	12.1232	11.7064	12.4494	9.81675
AIFM1		0.0952881	-0.28234		0.529861	1.2861		0.104348	-0.281305		0.151254	0.239993		0.426502	1.08913		0.697305	-0.751114		0.11017	0.351674	9.92104	11.5323	7.94803	8.76167	9.50797	8.12932	8.94902	9.40948	8.54769	9.47898	8.34238	10.6175	11.2499	12.9063	11.7207	10.3249	11.6231	10.1582	11.4373	11.7396	12.0623	10.4614	9.31293
AIFM2		0.25568	0.445148		0.265861	0.407537		0.999306	0.684928		0.00340776	0.00779088		0.288574	-0.494333		0.100441	-0.0723375		0.274571	-0.356693	9.3184	8.79648	8.96876	8.69634	9.07885	10.0782	10.2382	10.3148	10.1429	9.64077	8.16997	9.49632	10.0638	8.98222	9.17937	9.47425	9.26343	9.22638	9.8421	9.45671	9.31709	8.1639	8.42111
AIP		0.00177542	-0.0077877		0.11975	0.379919		0.345537	0.769273		0.161607	0.677775		0.176065	0.588337		0.808736	0.936478		0.0313847	0.102544	8.48924	12.2027	8.76265	8.04235	11.0727	9.47468	10.1524	10.9548	10.9671	10.5501	8.19737	10.5208	10.3511	10.6995	10.4005	10.583	8.58261	10.7348	10.1803	10.5884	9.94902	7.95016	8.49601
AK1		0.253257	0.517504		0.269161	0.522246		0.0202004	0.0354493		0.638179	0.567233		0.474367	1.01738		0.346532	0.250089		0.212517	-0.359121	11.501	11.6018	8.48353	10.7664	10.6812	9.96885	10.9596	10.1916	10.9565	10.0816	9.02477	11.0681	10.9917	9.98308	11.2927	10.9471	10.2238	11.0666	10.897	11.1377	11.1871	11.9969	11.9342
AK2		0.854832	-2.23827		0.75722	-2.37288		0.562193	-1.58387		0.0875644	0.387148	+	1.48518	3.36858		0.258655	-0.812062		0.264847	0.325473	8.62047	12.4096	8.69788	11.3175	11.7247	8.4796	11.4216	8.7315	10.8898	10.6665	14.1185	7.91914	10.4466	12.5166	12.159	11.0137	11.3092	11.4741	11.5476	11.8982	11.5114	11.592	10.8997
AK3		0.285283	0.469011	+	2.53969	2.92915		0.161608	0.281531		0.412655	-1.06684		0.672116	-1.12492		0.0380176	-0.105178		0.0123375	0.0460033	8.30524	8.13161	9.60981	9.1942	8.52888	8.48082	8.76436	11.0183	10.2841	10.9953	8.81519	11.6453	10.0326	12.1931	13.0713	10.7575	11.8199	10.4012	11.2336	12.0958	12.9617	11.0597	9.21106
AK4		0.0440945	-0.0985133		0.980171	1.84241		0.549442	1.19775		NaN	0		0.0952172	0.181345		0.114195	-0.222629		0.265732	-0.959691	8.75105	10.5666	8.79102	9.09735	8.79488	9.22522	8.70733	8.44862	9.88035	9.16154	8.44788	11.4311	11.2243	11.293	11.9732	9.95928	10.636	9.74047	8.41232	11.8586	12.0566	8.6223	12.1494
AK6		0.0492165	0.140689		1.22306	1.90077		0.311017	0.467605		0.212727	0.575095		0.526419	0.87838	+	2.0319	2.44052		1.15777	1.99371	8.86307	8.91245	8.94413	9.8632	9.21388	8.60806	10.9938	8.37782	11.0099	8.47742	8.75846	11.6875	8.18771	9.85036	9.01749	11.3481	8.92473	11.2117	8.04642	11.3315	9.93306	11.9022	9.9192
AKR1A1		0.185378	0.82346		0.666944	1.68969		0.192879	-0.214277		0.31561	-1.35824		0.0388332	-0.147107		0.000674902	-0.000892957		0.391995	0.666177	7.52511	7.86351	9.5724	11.6549	11.1319	8.16323	11.3959	11.3283	11.7431	10.6354	8.67027	10.6993	10.8479	11.3324	11.5775	10.4675	11.1633	11.1272	10.8908	11.832	10.9903	11.182	9.17473
AKR1B1		0.249335	-0.333048		0.235823	0.314938		0.0735853	0.0562747		0.0718802	-0.0508982		0.548593	1.94738		0.421732	0.283885		0.47213	0.35716	13.4012	13.9654	9.16214	13.6461	13.7977	13.2491	13.2457	13.9112	13.9843	13.929	14.9712	14.37	13.6584	13.9198	14.3215	14.6545	14.4823	14.3776	14.0755	14.1027	14.1348	14.661	13.4899
AKR1C1;AKR1C3		0.206509	-0.977507		0.734447	2.43997		1.09656	0.943504		0.174781	0.69691		0.0288389	-0.175896		0.0953961	-0.0456085		0.660073	-0.732737	8.04849	12.3188	8.41636	8.43202	11.5135	12.2414	12.6679	10.1794	10.4459	12.8103	7.95377	13.3949	13.6091	13.0454	13.7978	13.6673	13.5233	12.6314	12.6639	13.1981	13.2647	11.753	13.1664
AKR1E2		0.431759	1.09471		0.860016	1.87984		0.529933	-1.13316		0.51433	-1.59447		0.166525	-0.393208		0.338858	0.954772		0.997504	0.564903	8.76489	9.05311	8.17354	11.3158	8.41	8.02141	7.66468	11.0374	11.5714	10.4469	8.74439	11.2717	10.8047	11.1828	10.5396	11.3127	8.4999	11.7906	11.0992	8.51733	8.93274	11.5278	11.1677
ALB		0.473661	0.710194		0.472977	-0.637403		0.291148	-0.414025		0.451663	-1.00641		0.23693	1.49261		0.176549	-0.715337		0.171948	-0.422528	15.7841	15.6079	9.6696	18.3361	17.7134	17.9356	16.4985	16.8849	16.3147	15.5986	15.5752	16.2556	18.6863	15.1962	16.4137	14.7814	15.5184	15.6341	14.4252	14.7325	13.7107	16.1811	17.4402
ALDH18A1		0.309395	0.207511	+	1.51352	1.41204		0.125986	0.216485		0.529871	-0.675868		0.273199	1.34384		0.761111	-0.701727		0.650251	-0.763577	13.6262	13.6775	8.54016	14.1316	13.8974	14.7794	13.7805	15.2428	14.5104	14.0603	13.9534	15.9611	15.9404	15.9221	16.1048	14.4943	15.9348	14.6448	15.2635	15.1922	15.8776	14.4312	15.9205
ALDH1A3		0.58802	1.09754		1.20853	2.17287		0.657087	0.415814		0.470241	-0.393842		0.64525	-1.57271		0.00538376	0.00448418		0.495883	-0.372361	9.97256	8.03652	9.41042	11.0655	10.6261	11.8386	10.7963	10.5829	10.6924	11.4676	9.16563	11.9182	11.4732	11.0803	11.4267	11.0012	11.5951	11.2666	10.9401	11.5977	11.4353	10.9228	12.02
ALDH1A3;ALDH1B1;ALDH2		NaN	0		0.511918	1.24976		0.331628	1.11955		1.11801	-1.17953		NaN	0		0.23425	-0.661573		1.07869	-2.74293	8.48219	10.1186	9.74167	10.5208	9.14117	7.67171	9.07601	9.91207	9.48738	8.41195	8.76214	12.1771	11.9645	11.2551	12.6654	8.76947	11.462	9.19956	10.8394	10.7594	10.2642	7.89262	13.0712
ALDH1B1		0.489152	0.650016	+	1.44164	2.18663		0.0621676	-0.197496		0.661764	-1.23967		0.416991	-0.938488		0.974362	-1.48348		0.194171	0.749615	9.4843	8.22612	9.02812	9.89509	7.93298	7.88543	8.51891	10.7104	9.77189	11.141	8.49409	11.4583	11.9486	11.9386	12.4575	9.2154	12.3701	9.12674	9.04828	11.1253	11.9308	11.3262	8.63691
ALDH3A2		0.327387	-0.554135		0.0138625	-0.0255001		0.87077	1.26292		0.449124	-1.36325		NaN	0		0.0105981	-0.00885423		0.609612	-2.18549	9.23129	7.84637	9.32027	11.2729	7.86127	9.11977	9.48043	8.25133	8.10402	9.10879	9.53218	8.66586	8.71913	8.59986	9.35188	9.43322	9.02911	7.91715	7.57006	8.68339	9.06079	6.47669	12.6282
ALDH6A1		NaN	0	+	1.73935	2.31013		0.17444	0.433251		0.84242	-0.678555		NaN	0		0.447854	-0.426767		0.169021	0.740646	8.39383	7.7831	8.8079	8.41764	7.62205	8.73426	9.26941	8.92527	7.96281	8.413	8.0634	11.451	11.216	11.2377	12.3386	10.1968	10.8509	10.9672	8.05326	10.3985	11.2597	8.54169	8.13275
ALDH7A1		0.133347	-0.224375		0.0942853	0.191152		0.040679	-0.110545		0.111258	-0.239718		NaN	0		0.384828	-0.655461		0.229898	-0.919809	8.32457	8.45001	9.02659	8.59818	8.17913	8.15521	9.06591	9.45533	9.85741	9.07176	9.51831	9.90723	9.62826	10.615	10.3118	7.89458	9.50775	8.74744	7.72504	9.80588	10.4381	8.57693	12.6619
ALDH9A1		0.693784	1.04298	+	3.44524	2.20171		0.291618	0.163501		0.0850683	-0.22837		0.471872	-0.726133		0.218021	-0.173182		0.345998	-0.885582	8.72539	8.96369	8.97879	10.6833	10.9956	9.16846	9.10506	9.88012	10.439	11.0622	8.96234	11.3067	10.9134	11.1047	11.7556	10.8454	11.7269	10.8123	10.2049	11.4841	11.5155	11.2287	13.8419
ALDOA		0.0278391	0.0163186		0.575995	0.470038		0.761418	0.575463		0.338777	-0.195124		0.311437	1.7198		0.178677	-0.261635	+	2.47545	-1.03533	14.3902	14.8741	8.39685	14.597	14.5733	14.6644	14.4109	15.0031	14.8513	15.5452	14.4808	14.7694	15.171	14.5727	15.306	14.6826	14.6344	14.5894	15.4845	15.7239	16.1555	14.2874	15.7651
ALKBH5		0.66012	-1.51211		0.0500658	-0.136668		0.225196	0.404372		0.481666	0.787381		0.832878	1.83455	+	2.2217	1.839		0.699429	1.35121	8.67611	12.1329	9.12187	8.51032	9.14258	9.92127	11.47	8.74102	10.4205	8.22868	9.17257	10.3529	9.06985	9.15956	9.2543	10.7245	8.53463	11.3591	9.93926	11.2881	9.24399	10.6337	7.90518
ALOX12B		NaN	0		NaN	0		0.121553	-0.271715		0.250957	0.216837		NaN	0		0.0896265	0.183585		0.653213	-2.03602	9.37511	9.27993	9.57008	9.58219	9.21402	8.66444	8.89717	8.8697	9.73922	9.43225	9.87166	9.43537	8.85604	8.32251	9.70415	7.31318	7.93527	9.82943	9.55857	9.21912	8.62561	8.63087	13.6281
ALYREF		0.0865692	0.385034		0.252946	0.81902		0.221809	-0.466108		0.0275597	-0.121125		0.116086	0.536804		0.770776	1.3598		1.16129	2.51396	9.31432	9.77011	7.94108	11.3289	11.5134	12.0611	13.1765	11.5806	13.1732	11.2332	9.89921	10.5744	9.44242	11.4564	9.67609	12.763	10.6568	13.2022	11.2641	11.9655	11.1243	12.0426	8.21917
AMPD2		1.28464	1.18656	+	2.11408	2.21384		0.402217	-0.456016		0.00628853	-0.0147239		0.584093	-1.32118		0.567938	-0.350746		0.357336	0.53831	9.44794	7.89662	8.69134	8.67443	9.68141	9.05743	9.28228	10.6583	9.82555	11.61	8.21631	10.7607	11.2567	11.3339	11.0339	10.3821	10.5743	10.2663	11.0228	10.8939	11.258	11.8046	9.73311
ANAPC7		0.0207182	0.0867492		0.41035	1.08672		0.0166624	-0.0484956		0.574515	1.80147		0.236996	0.66539		1.18437	1.4596		0.761051	1.52958	7.67804	8.10664	9.08391	8.1952	10.1781	7.87304	11.3916	7.44594	11.01	9.65274	9.10764	9.88685	9.16949	9.13905	8.74231	10.2438	8.9457	11.1574	10.12	11.7354	9.37203	11.715	8.56045
ANKLE2		0.402688	0.959731		1.30057	2.06997		0.392896	0.406313		0.0700665	0.242647		0.343509	-1.02275		0.0801384	-0.0986748		0.741266	-0.684623	8.60607	7.91107	8.2644	8.92508	10.9612	10.4023	10.2566	10.7771	10.714	11.8036	9.23436	11.8198	11.756	10.7181	11.8217	10.8585	10.7203	10.3073	11.7204	10.9337	11.4318	11.3677	10.9048
ANKRD1		0.0979737	0.196367		0.302057	0.521763		1.22246	1.38085		0.17957	0.397234		0.955967	1.02693		0.681249	1.20646		0.110128	0.182854	9.34642	8.85563	8.10216	9.79418	8.82133	8.62563	10.3561	8.60426	10.6216	8.39167	8.98855	10.9394	9.92495	8.57461	8.45648	9.52898	8.34903	8.29199	9.31925	9.29712	7.87218	8.75638	7.29869
ANKS6		0.263508	1.377		0.825368	3.37575		0.427455	1.29084		0.648974	2.40427		0.209646	0.929891		0.563548	2.40734		0.505414	-1.18499	13.8735	13.4599	9.69588	8.81468	10.795	8.85198	7.85129	9.40818	9.87864	9.07857	9.10492	14.7184	13.8488	11.0027	13.2097	11.9004	7.99181	11.5054	13.0143	13.9245	11.4807	14.1627	14.0017
ANLN		0.898269	-0.634105		0.649066	-0.670164		0.0117226	-0.0301361	+	2.08849	1.80469	+	1.50479	3.12177	+	1.52806	2.6435		0.799141	1.71869	12.6741	13.3352	8.77588	11.3023	13.2761	11.6822	14.1752	11.3167	13.3925	11.4216	13.7346	12.3195	9.14791	11.6104	10.1344	13.6702	11.5189	13.848	11.7033	13.2447	10.6371	13.8664	12.3312
ANP32A		0.19322	0.650724		0.779078	1.8167		0.0758761	0.240939		0.89299	2.12443		0.69231	1.71126	+	3.88608	3.85058	+	1.3861	3.29885	9.40023	9.60269	7.72752	9.16378	11.3673	8.74746	12.274	8.33752	11.8577	9.0643	8.79634	11.7977	7.92	9.61351	8.2002	12.4932	8.28314	12.8967	8.8635	11.8323	8.3683	12.8901	8.44009
ANP32A;ANP32D		0.350256	0.733297		0.905039	1.60784		0.132878	0.397869		0.927503	1.40279		0.673932	1.08261	+	2.08452	2.62174		0.862371	1.93805	9.39327	8.65357	8.49803	8.73849	9.81966	8.35994	10.7803	8.63658	11.0581	7.96528	8.63724	10.1146	8.69715	8.59594	8.53147	11.3921	8.64974	11.1171	8.27005	11.388	7.68251	11.988	9.08534
ANP32B		0.349634	0.837944		0.378413	0.941692		0.12976	0.416949	+	2.47233	1.79082		1.11565	2.43746	+	2.15774	2.15849		1.09209	2.69917	11.8483	11.8402	8.71413	9.84188	11.4139	8.38687	11.5257	9.66078	11.3643	7.69925	8.74674	10.9458	9.56232	8.98582	7.95523	12.0901	9.05568	12.1807	8.84794	11.9018	9.84425	12.5204	8.78618
ANP32E		0.27437	1.12847		1.06453	2.26891		0.0500779	0.109417		0.104659	0.535279		0.259273	0.623313	+	2.50679	3.14543	+	1.67241	2.56129	7.82943	8.60608	8.83355	9.24354	11.0505	8.57941	11.1689	10.515	12.3637	8.57529	8.08324	12.16	8.25829	10.2205	9.06105	11.1604	7.8286	11.5293	8.63156	11.3445	9.14175	12.5869	8.9602
ANXA1		0.410709	-0.200579		0.159928	0.107386		0.0226881	0.0170844	+	1.99232	1.0153		0.560447	1.97296		1.10672	0.497071		0.92345	0.474707	13.995	13.9048	9.03422	12.9189	13.64	13.4665	14.417	12.8594	14.0784	13.8956	13.9934	13.8204	13.6628	13.8951	13.9209	14.4263	13.6145	14.4264	13.3582	14.3906	13.8688	14.2647	13.8828
ANXA11		0.65445	1.50595		0.881714	1.90429	+	2.30516	0.650824		0.238364	0.219215		0.027854	0.117503		0.230507	-0.0727876		0.851746	-1.1408	12.1948	11.5535	8.05481	11.4718	11.4392	10.7745	10.6915	11.3992	11.3301	11.2645	8.20136	12.1213	11.9781	11.4514	12.1439	11.9683	12.0463	11.5579	11.7387	12.0696	12.3532	11.1975	13.7465
ANXA2		0.656605	-0.280135		0.745158	0.236849		0.192526	0.104939		0.00321914	-0.00216866		0.377275	2.36746		0.889672	-0.301779		0.658511	-0.591447	15.4011	15.9136	8.35447	15.5639	15.86	16.0105	15.8003	15.8336	15.8284	16.4626	16.216	16.1236	16.2465	16.4164	16.2567	16.1508	16.594	16.1602	16.4365	16.3662	16.7054	15.7491	17.4069
ANXA4		0.303811	0.531695	+	1.51725	2.01912		0.371905	0.370768		0.0592082	0.168273		0.00039683	-0.000759761		0.535632	0.488858		0.0795996	-0.261072	8.41951	8.88547	8.39889	8.40802	9.85296	8.68699	9.78566	10.2093	10.1583	9.75204	8.16452	10.4456	10.4449	10.5359	10.3051	10.7015	10.3869	10.8369	9.19534	11.7459	10.5946	10.4079	13.0635
ANXA5		0.447234	-1.41641		0.00205517	0.000833829		0.0880031	0.0850468		0.171939	-0.816325		0.651803	2.15261	+	1.80563	0.399155		0.16627	0.188247	9.48175	13.7473	8.49963	12.9146	13.5373	12.6523	13.7224	13.1066	13.5637	13.2222	13.3622	13.5306	13.3386	12.9032	13.2631	13.6878	13.0435	13.6011	12.9346	13.6161	13.2549	14.0751	13.8168
ANXA6		0.656584	0.998144		0.52065	0.86534		0.288227	-0.190616		0.781359	-0.268119		0.141501	0.495952		0.0410097	0.0359008		0.113433	0.0891733	12.0598	11.9002	8.51714	12.35	12.2742	11.8306	11.9095	12.6257	12.3252	11.8291	9.85506	12.4885	12.3485	12.4036	12.6798	12.165	11.868	12.2737	12.1605	11.6073	11.9366	12.1553	11.7248
ANXA7		0.47421	1.25452		0.506157	1.32815		0.155392	-0.049221		0.65929	0.391799		0.057494	-0.243843		1.25405	-0.162455	+	1.3585	-0.466039	12.7887	12.5183	9.91934	12.0181	12.7461	12.8184	12.7556	12.6916	12.7052	12.4702	9.20242	12.7289	12.938	12.8878	13.1748	12.8121	13.0255	13.0412	13.2586	12.9199	12.9847	12.6795	13.5732
AP1B1		0.413621	1.40108		1.01389	2.5612		0.557608	0.391669		0.35667	-0.987638		0.173698	-0.864034		0.0914014	-0.0741212		0.849682	-0.524562	9.79412	9.83256	8.00541	12.4699	12.4495	12.6253	12.2388	12.5339	12.2992	12.3009	8.26816	13.192	12.958	12.5706	12.59	12.5386	12.6823	12.026	12.5465	12.2925	12.6052	12.2515	13.2853
AP1B1;AP2B1		1.00202	2.03963		1.21918	2.51247		0.0432692	-0.0360632	+	1.37025	-0.552959		0.358369	-1.28083		0.479868	0.409339		0.758297	0.526395	11.6548	9.10944	8.60694	12.418	11.6441	12.1435	11.4526	11.9812	11.6409	11.913	8.259	12.0109	12.1333	12.5609	11.9578	12.4348	11.9464	11.7474	11.7081	11.9128	11.0507	12.1583	11.2215
AP1G1		0.39485	0.908666		0.821555	1.55551		0.784366	0.873574		0.0618353	0.143592		0.329665	-1.07928		0.429822	0.643408		0.0387411	-0.113075	8.87778	8.65045	7.99988	9.22662	10.6468	10.624	10.5446	10.2886	10.1791	11.5917	7.78262	10.1889	10.6493	9.59774	8.56472	11.1925	8.82487	10.4018	11.5591	10.2628	10.2398	9.0239	9.23888
AP1M1		0.291937	0.683791	+	1.36087	2.13733		0.321841	0.191492		0.329564	-0.684312		0.571256	-1.2161		0.469699	1.11912		0.742534	1.364	8.86178	9.15931	9.43239	10.9906	10.4399	10.8484	10.7307	10.54	10.9411	11.559	8.30144	11.8952	10.4688	11.5001	10.6043	11.3632	8.62971	11.5146	10.9919	11.345	12.1476	11.0143	8.34084
AP1S1		0.0829679	-0.239213		1.00136	1.39496		0.339388	0.613551		0.249674	-0.692864		0.0442567	0.0952682		0.650899	1.08035		0.427451	0.826025	8.80956	8.41858	8.15305	9.52222	7.42922	9.57595	10.2743	9.55229	10.2944	9.23602	8.55796	10.5202	9.52403	10.8831	9.91144	9.99766	8.12501	10.1835	8.49274	10.9179	10.5456	8.52839	8.71279
AP1S2		0.869228	1.39808	+	2.67427	2.26099		0.466701	0.683632		0.54719	1.46567		0.00709793	0.0125608		0.942452	1.12662		0.0823321	0.15661	8.65364	8.79758	8.44569	7.73812	10.999	7.83631	8.2436	9.45474	10.5336	9.67236	8.95087	11.0872	8.83065	11.3268	10.332	10.4578	10.0237	9.30805	10.4856	11.2299	10.5408	10.0893	9.43663
AP2A1		0.229367	0.758172		0.774715	1.39101		0.211085	0.212844		0.455919	-1.58633		0.483254	-0.961084		0.578974	0.618268		0.146223	-0.223174	7.743	7.77144	9.31593	12.0824	10.6043	10.0554	10.4457	10.6944	11.0588	10.6436	8.91453	9.86995	10.0913	10.7401	9.54339	10.8339	10.2873	10.0285	10.5085	10.6009	9.07125	9.89757	11.2837
AP2B1		0.138864	0.721912		0.640945	1.98642		0.714735	0.414584		0.283838	-1.24324		0.0586406	-0.323411		0.0568179	-0.0325715		0.452998	-0.31913	9.29281	12.4112	8.93396	13.1197	13.2336	12.7891	12.807	13.2532	13.3031	12.911	8.44567	13.4584	13.333	13.2505	13.2692	13.0115	13.437	12.5225	13.3488	13.1532	12.9508	12.6064	12.7187
AP2M1		0.138825	0.51175		0.516536	1.2419		0.325192	0.358621		0.229259	-0.726807		0.038064	0.150066		0.538281	0.542996		0.673598	-0.616417	9.69577	12.3104	9.10315	12.4511	12.6503	11.8983	11.717	12.0899	12.2849	11.6441	9.06834	12.9069	11.3116	12.4953	12.389	12.2003	12.2613	11.5637	12.1065	11.7142	11.6195	11.6865	13.0992
AP2S1		0.432209	1.87113		0.706522	2.1307		0.124937	-0.223015		0.266844	-1.17002		0.357195	-1.44662		0.607524	-0.6206		0.253969	0.980513	9.05429	8.72522	9.12687	12.6519	13.0278	12.2332	12.4108	13.0465	12.9554	12.4039	8.28809	11.0929	12.2591	12.7241	12.2324	12.499	12.7883	12.579	13.0001	12.2243	12.6305	11.1822	8.31116
AP3B1		1.09944	2.42919		1.01683	2.18784		0.229511	0.17911		0.110706	-0.104734		0.527038	-1.6219		0.585778	-0.155184		0.289586	-0.223143	11.5657	8.24839	9.42735	12.2565	12.4205	12.0944	11.5805	12.0378	12.1411	12.1836	9.01075	11.9245	11.8489	12.22	11.7934	11.7239	12.157	11.3471	11.7288	11.7548	11.8629	11.2987	12.0131
AP3D1		0.11463	0.283208		0.623158	0.624636		0.243894	-0.224566		0.191181	-0.538858		0.0431277	0.126464		0.0710536	-0.0756763		0.508855	1.29165	8.89052	10.7851	8.26725	11.0131	11.475	11.255	10.3829	11.0853	11.1655	10.7797	9.51339	11.289	11.0786	11.4845	10.5604	10.8426	11.313	11.1629	11.1421	10.4236	10.3906	10.5815	7.65151
AP3M1		0.064811	0.246955		0.588807	1.21836		0.566401	0.403801		0.53805	-1.61554		0.104386	-0.441672		0.444652	1.05733		0.830744	-0.516141	8.81363	11.3131	8.49341	12.5406	11.8098	12.1646	11.5018	12.1939	11.6317	12.1812	8.69931	11.5927	11.4258	11.8207	12.0189	11.48	8.67611	11.1365	11.9184	12.0966	11.8954	11.0007	11.569
APEH		0.0435254	0.100979		0.836713	0.548218		0.87486	0.622143		0.297987	0.86635		0.0654661	0.219594		0.124887	-0.160359		0.417422	-0.908285	8.76806	10.6309	7.70832	8.54439	10.9694	10.6346	10.1487	10.2224	11.0117	11.4445	9.6667	10.937	11.2562	10.5978	9.3481	10.5373	9.95194	10.0943	11.2653	10.6167	11.3638	9.53243	12.336
APEX1		0.400625	0.306545		0.363925	-0.447577		0.359867	-0.528399	+	2.12575	3.05316	+	3.01702	5.30907	+	2.91581	3.43728	+	1.84008	3.04797	14.7222	14.426	8.71785	12.31	14.5784	8.5292	14.9964	11.1209	15.0051	10.2119	13.9637	13.9076	10.6546	13.6482	10.3608	14.7854	10.5024	14.9997	11.805	13.3504	10.5745	14.9807	12.3189
APEX2		0.387697	0.966647		1.0713	2.08701		1.00112	2.06341		0.582825	1.21893		0.203607	0.525825	+	3.30518	2.86447		0.255404	0.696675	9.19794	8.80963	8.71687	9.71655	10.519	8.02543	11.0332	8.41277	11.1338	9.63106	8.10803	11.8203	8.51817	8.04587	7.91115	11.4265	8.76704	11.1558	9.71792	10.9651	8.33327	8.81995	8.30253
API5		0.584226	-0.528866	+	1.40175	-0.767282		0.0399276	-0.0695279		0.702697	1.14769	+	1.64222	4.43971	+	1.65933	3.16241	+	1.54838	3.25892	13.7948	13.5554	8.4796	12.4944	12.5184	7.34132	13.4027	11.2268	12.7117	11.4715	13.6535	12.2813	10.3796	11.7621	8.59261	12.9981	7.94295	13.3393	11.1778	13.0303	10.5	13.4169	8.97117
APIP		0.400196	1.30185		0.534544	1.64631		0.286692	0.489131	+	1.46181	1.72883		0.133866	0.48747	+	2.27976	2.16081		1.18492	1.63625	10.1847	8.1133	9.06694	8.95579	11.1885	9.36287	12.2347	9.33729	11.2529	8.82835	8.37255	10.7296	9.38483	9.58078	9.03008	11.3149	8.47554	10.8278	8.92392	11.6151	9.31672	11.7836	9.32938
APOB		0.750236	2.62096		0.138517	0.59723		0.717259	-0.608466		0.706702	-0.64146		0.177641	-0.963828		1.27161	1.45607		0.160846	0.176359	13.054	11.9808	9.12866	14.2276	13.9708	13.3472	12.7311	13.8799	13.2122	12.7897	7.6622	11.8099	10.5893	12.5055	11.3274	11.2449	8.9681	12.0889	11.9554	11.111	10.2402	11.3968	12.1793
APOOL		0.199982	0.384027		0.378093	0.580937		0.395361	-0.406871		1.00971	1.17168		0.105989	0.216915	+	1.62105	0.926495		0.148747	0.171938	9.7989	10.4361	8.63608	8.93178	10.6846	9.83511	9.98368	8.6633	9.42416	9.63364	8.3358	10.3325	9.70691	11.3912	10.3985	10.1572	8.88351	10.3608	10.5249	10.0086	9.12848	9.96694	10.2799
APRT		0.124101	-0.345809		0.522983	0.925665		0.602752	1.10394		0.0716922	0.195361		0.102314	0.254366		0.505124	0.613848		0.245692	-0.774446	7.64549	10.8039	8.21863	8.85662	9.77019	10.0581	9.13549	8.93637	9.85988	9.27315	8.37356	10.7365	10.4315	8.85114	8.62067	9.76892	8.93067	10.7375	9.55187	10.5846	9.88632	8.18955	11.929
APTX		0.224036	0.898518		0.74407	1.93086		0.0219122	-0.0320088		0.0954913	0.443565		0.0417866	-0.185564		0.380421	1.00609		0.505467	1.11028	8.60012	9.03784	9.26103	9.08416	11.6795	8.80474	12.0878	11.4524	11.8558	11.9308	8.31433	12.1872	11.4092	10.9863	9.73819	11.211	8.63551	12.1472	12.4168	11.8343	12.1696	12.1951	9.84269
AQR		0.105098	0.480378		0.316212	0.963917		0.287861	0.138721		0.9638	3.47023		0.292931	1.04181	+	1.75599	2.64644	+	1.47502	1.64122	9.49233	12.8135	8.65653	7.36638	12.9711	10.7737	11.9566	9.00436	12.5033	10.97	8.75553	12.4487	8.76684	11.8844	9.36041	12.1326	8.91103	12.157	11.0332	11.8361	10.8002	11.9598	10.684
ARAF;BRAF;RAF1		0.10358	-0.166482		0.614635	-0.56045		0.73128	-0.934258		0.0991158	-0.331503		0.337293	-0.600639		1.02656	-1.25352		0.037423	0.0791972	8.31616	9.65497	8.72096	8.37394	9.22124	10.1691	9.38441	10.834	10.28	11.2287	9.27743	8.16194	9.44525	10.5054	9.51631	8.95408	10.8845	9.91684	10.8153	9.51945	10.0663	9.01605	8.86908
ARAP1		0.323875	0.995431		0.585971	1.14605		0.162993	0.210966		0.217397	-0.720314		0.515819	-1.31721		0.697582	-0.523933		1.01134	-1.56358	8.18505	7.76708	9.05677	10.4604	10.8712	11.6654	10.6138	11.141	11.1849	10.4844	8.87395	10.7801	11.1602	9.21931	11.1102	9.95271	10.5999	10.4824	10.8578	9.96023	10.5048	10.3584	12.7828
ARCN1		0.586482	1.92345		0.449641	1.51275		0.066471	-0.0582889		0.263991	-0.251494		0.0710897	-0.405721		0.00804597	-0.00450961		0.119739	-0.134323	12.772	8.5174	9.02281	13.7265	13.5879	13.0917	12.6582	13.4002	13.5756	13.2679	12.9897	13.1944	13.0531	13.3736	13.2466	12.8791	12.9063	13.0204	13.5501	12.63	12.7576	12.4844	12.4847
ARF4		0.235682	-0.417125		0.07291	0.137696		0.371691	-0.262561		0.153735	-0.203266		0.501561	1.8683		0.320853	-0.37163		0.139582	-0.122143	12.4416	12.8393	8.57845	12.8659	13.4647	13.187	12.8128	13.6083	13.1951	12.9824	14.7007	13.3497	14.275	14.2461	13.4707	14.0266	14.4798	13.6184	14.1427	13.3895	13.126	13.689	14.3066
ARF6		0.698611	0.823041		1.27393	1.26619		0.242614	-0.431024		0.182543	0.353322		0.200521	0.259893		0.106242	0.154388		0.167886	-0.253733	8.70506	9.1152	8.15561	8.94497	9.89184	8.09246	8.89596	9.70571	10.4391	9.53911	8.5557	9.48032	10.1898	11.6279	10.5496	9.92874	9.39313	10.2036	10.7808	10.9564	10.3193	9.82705	11.0894
ARFGAP2		0.765183	1.38024		0.645633	1.30978		0.683152	1.25068		0.0292252	-0.102101		0.641598	-1.34756		0.667955	-0.782784		0.931481	-1.68362	9.32344	8.84643	9.08882	8.62074	10.344	9.70644	9.75253	11.5035	10.2126	10.9867	7.14034	10.603	10.9119	9.06296	10.4083	8.91772	10.3419	9.51495	11.1836	10.148	10.7632	7.33869	9.37565
ARFIP1		0.383267	1.9837		0.669586	3.08634		0.501049	0.868383		0.449444	1.0052		0.104653	0.758949		0.948239	1.48457		0.376999	-0.643422	15.6861	15.5774	8.4607	12.9828	13.963	13.6155	13.0416	13.7255	13.4289	12.7739	8.50787	16.0504	15.0904	13.4376	15.1074	14.9909	12.7964	14.5178	14.9913	15.3446	14.0455	15.8254	15.6123
ARFIP2		0.0430621	-0.0593103		0.515414	0.674531		0.0553946	-0.102628		1.01618	-1.00018		0.648887	-0.643459		0.806486	0.875469		0.0549197	0.119114	8.45991	7.89636	8.61961	9.5998	7.91493	9.55475	8.54764	9.31669	8.99935	9.30813	9.10812	8.51578	8.42267	9.97562	9.52053	10.0574	8.61915	8.44677	9.99509	9.00253	7.90749	9.46121	8.01064
ARG1	+	1.50471	3.00757		1.08364	2.1263		1.17962	-1.31674		0.0136628	-0.0452785		0.411296	-1.3933		0.174925	-0.433682		0.490468	-2.22466	12.8764	10.9903	8.96891	14.2088	13.719	12.7641	10.4687	11.7535	12.2122	12.2318	8.3259	12.787	12.9364	12.8278	14.55	12.0843	13.6572	13.4293	12.859	11.2925	10.8713	13.8569	19.379
ARHGAP1		0.188536	0.577845		1.15523	1.61288		0.373951	0.269418		0.431791	-1.32955		0.00844632	0.0256863		0.266497	-0.126304		0.118657	0.332829	8.06498	8.88173	8.95761	11.2813	10.9805	8.38613	10.7313	11.4197	11.0173	10.9085	8.71626	11.1478	11.3483	11.216	11.217	11.1984	10.8867	10.8775	11.6414	10.8218	11.3118	10.2661	8.50279
ARHGAP17		0.0123967	0.0569336		0.146369	0.503586		0.53875	-0.724959		0.0943056	-0.488989		0.312518	-1.33749		0.0312063	-0.0759691		0.602335	1.18489	8.06417	11.3109	8.78136	8.22921	10.7071	12.9105	10.4832	12.1589	10.3439	11.2649	7.15027	10.3403	8.91178	11.9936	10.8608	9.88137	11.6995	10.5727	9.65773	10.2334	10.0718	10.0637	8.55677
ARHGAP18		0.253577	0.739281		0.801264	1.73202		0.144935	0.136966		0.504769	-0.947511		0.127696	-0.384222		0.589613	0.864189		0.0920253	0.113648	8.89811	9.42886	8.78383	11.0047	10.7525	10.0661	11.047	11.1073	10.6749	10.4104	7.63186	11.2975	10.7598	10.5856	10.9994	10.7851	8.97355	10.7227	10.2549	11.2211	10.9778	11.5845	11.2976
ARHGAP29		0.0522751	0.187963		0.460395	0.822571		0.527173	0.151741		0.192334	-0.64936		0.483163	-1.29458	+	1.72218	-0.548307		1.05741	-0.971577	8.65276	10.8151	9.96544	11.0121	11.6384	12.3282	11.475	11.4607	11.47	12.7874	8.90712	11.3198	11.9871	11.1382	11.3614	11.1856	11.8007	11.2287	11.9673	11.1595	11.5221	10.8428	12.7958
ARHGDIA		0.149851	0.445667		0.200335	0.591643		0.388599	0.482648		0.224046	0.221105		0.319284	1.17036		0.224523	0.285932		0.514522	-0.537334	11.8649	12.8115	7.67662	10.8877	11.1675	10.9524	10.8981	11.4139	11.0835	10.6387	9.0692	11.1509	11.2909	10.5434	11.258	11.1726	10.6029	10.7714	11.3926	12.2303	11.8021	11.791	12.0672
ARHGEF1		0.201213	0.621393		0.704462	1.17947		0.212852	0.189213		0.402001	-1.19331		0.122307	-0.54835		0.488844	-0.242565		0.115507	0.304299	8.41881	8.41835	7.27893	11.4567	10.9919	11.7877	10.9615	11.4803	11.4148	11.5397	9.58151	11.1669	11.191	11.1743	10.7531	10.4506	11.0106	10.5058	11.6802	10.8823	11.0259	10.252	8.58591
ARHGEF2		0.76121	1.24102		0.961258	0.737852		0.127212	0.186869		0.301169	-0.724181		1.01038	-1.73323		0.161557	-0.330119		0.0553778	-0.163592	8.43286	8.77515	8.80996	10.8627	10.5594	11.1172	8.91175	10.314	10.6003	11.142	8.18254	9.67534	10.3413	8.26699	9.14144	8.79988	8.26425	9.50277	11.003	9.60779	10.4678	9.75264	7.86874
ARHGEF3;NET1		0.527477	1.17529	+	2.65988	2.74335		0.44793	0.790073		0.179022	0.787117		0.653927	-1.64592		0.187184	-0.162681		0.0248787	0.113338	8.18907	8.92217	8.32346	7.86178	11.2178	11.6985	9.29922	10.7296	10.8416	11.6384	8.50122	12.2136	12.01	9.54371	12.2127	11.6214	11.6858	11.1661	12.0001	11.1176	11.7449	11.8726	8.02969
ARID1A		0.0766666	0.252388		0.713279	1.43553		0.342455	0.137635		0.0851184	0.232382		0.0464179	0.130873	+	4.38248	2.90706	+	3.09915	2.98702	8.68089	8.50702	9.08176	10.1351	10.9385	10.0961	11.5865	9.62594	10.7193	10.0111	9.48812	11.1275	8.36884	11.0387	8.39697	11.5819	8.46977	11.1167	7.54744	11.1789	8.32841	11.32	8.56981
ARID2		0.158708	0.349353		0.81253	1.37032		0.173126	0.267797		0.298392	0.684172		0.122045	0.261996	+	1.89643	1.83143		0.880872	0.990359	8.65847	9.00386	8.60219	9.56751	9.18516	8.15943	10.2046	7.83129	10.3071	9.55505	7.89424	10.0039	8.76836	9.29195	9.09694	11.2148	8.63179	10.521	8.6381	9.99496	8.31917	10.5973	9.70412
ARID5B		0.037159	-0.0938396		0.613792	0.935475		0.274315	-0.114303		0.870038	1.36943		0.959483	1.55646	+	3.50135	2.48353	+	2.67649	3.19488	9.11514	10.2659	8.30716	8.66174	10.8019	9.34256	11.3913	8.87065	10.4898	8.36931	9.03127	11.2827	8.33853	11.5822	7.41791	11.0817	9.04848	11.0644	8.87122	11.1304	8.65722	11.1911	7.96398
ARIH1		0.308151	-0.551472		0.234101	0.270148		0.278005	0.527566		0.158109	0.373467		0.506692	0.731145	+	2.36843	1.43252		0.491662	0.913648	8.54512	10.7807	8.84602	8.7045	10.0961	10.3388	10.5743	9.90462	10.3929	9.3102	9.33347	10.5342	9.55073	8.47728	8.92249	10.5355	8.7895	10.4625	9.58693	10.4293	8.86116	10.9765	8.66589
ARIH2		0.0820801	0.304623		0.65621	1.6753		0.639455	0.644123		0.0975396	0.294689		0.324379	-1.10797		1.1303	0.917199		0.437285	0.975542	8.52341	8.56081	8.99693	10.3691	10.429	11.4797	11.8158	8.81619	10.7096	11.5954	8.37155	11.072	10.1132	10.6555	8.34742	11.8311	10.0783	11.1947	11.347	10.871	10.831	9.99145	9.22061
ARL14EP		0.110284	0.360542		0.436828	1.27519		0.141517	0.415728	+	5.17604	3.68621		1.09538	3.01899	+	2.92146	3.77545	+	1.60987	3.7466	11.9022	11.8284	9.19402	8.12409	11.7908	7.44011	13.3528	8.21052	11.8675	8.78782	9.29777	12.0587	8.97441	10.3381	8.51347	13.4746	8.63773	13.2627	8.06135	12.7712	9.36602	13.4565	9.24269
ARL2		0.0244424	0.0456212		1.03426	1.21995		1.25105	-0.513578		0.332682	-0.394561		1.05163	-1.38293		0.662893	-0.507336		0.78193	0.622501	8.50408	8.50815	9.77365	9.08031	8.95601	10.506	10.046	9.73761	9.58311	10.7755	8.35214	9.95314	10.0711	10.8849	10.2992	10.257	11.1629	10.8167	10.5187	10.3561	10.8541	10.4053	9.42151
ARL3		0.180306	0.351504		0.85528	1.26865		0.827585	0.768776		0.106889	-0.156797		0.021059	-0.0503817		1.09055	1.33109		0.162293	0.342065	9.37818	8.47529	8.46707	9.47545	9.27263	9.90875	10.6105	10.1783	10.3594	9.73103	8.86992	10.2364	9.77259	10.0193	8.67103	10.5562	8.18981	10.3433	10.8668	10.9691	9.80597	9.09272	8.89134
ARL4C		0.067092	-0.237317		0.708716	1.39619		0.0995221	0.118549		0.246016	-0.707634		0.0378002	-0.120331		0.214516	0.135457		0.301212	0.830664	8.72034	11.6032	9.94675	10.9872	11.509	10.3693	11.4472	11.2235	10.9638	11.9501	8.85471	12.2626	11.4997	12.7321	12.1167	11.9771	12.2314	11.486	12.1338	11.8539	11.9562	11.5199	8.99548
ARL6IP4		0.453019	-1.09108		0.179689	0.378628		0.409097	0.355593		0.0994285	-0.271221		0.493909	0.919905		1.1949	1.74025	+	1.34201	1.06407	7.44816	10.1636	8.43671	8.69975	9.23491	9.17317	11.0894	9.48906	9.78648	9.37319	8.48984	10.2198	8.34831	9.5837	9.20547	9.89818	7.56638	9.76078	9.04052	10.7607	9.74322	10.4674	8.37369
ARL8B		0.565574	1.13821	+	2.11528	1.77632		0.233037	-0.207246		0.00518276	0.0177439		0.773382	-0.570787		0.247027	-0.256483		0.878753	-1.08254	8.53632	8.75842	9.48223	9.93917	11.0643	9.53033	9.6945	10.4525	11.0401	9.9259	8.77317	11.1433	11.4666	11.6466	11.9837	10.5259	10.3689	10.6624	11.3843	10.8858	11.489	10.8678	13.0565
ARMC10		0.929198	0.834788	+	2.90163	2.46503		0.00641076	-0.0248645		0.492066	0.728864		NaN	0		0.131741	0.172837		0.094748	-0.332358	9.14713	8.45325	9.68909	8.03113	9.91967	8.99531	8.47625	8.89869	8.51452	9.0156	8.14745	10.3182	11.3525	13.1724	11.4853	10.8506	10.006	8.93474	11.199	11.3033	10.595	10.4395	10.8594
ARMC6		0.212563	1.01999		0.794141	2.03468		0.327967	-0.10307		0.167778	-0.852523		0.542586	-1.82039		0.0513697	0.0695604		0.275221	-0.122117	7.82521	8.12113	9.72812	11.2478	12.1259	12.5746	12.0011	11.8603	12.1536	12.2032	8.92247	11.787	12.3587	11.599	11.9925	11.7121	11.8057	11.8345	12.1346	11.6497	10.7758	12.0244	11.6973
ARMC8		0.33361	-0.565362		0.0184298	0.0382236		0.437111	-0.338894		0.107186	-0.200815		0.188247	0.378182		0.64647	0.735046		0.942653	0.609761	8.12372	10.3021	7.96795	9.49857	8.45992	9.43055	8.95462	8.01199	9.07976	8.82643	8.10276	8.70967	8.51964	9.10495	8.51805	9.16805	9.14148	9.55357	8.87734	9.59643	7.60789	9.8323	9.26616
ARMC9		0.400762	0.845749		1.1278	1.57017		1.13342	0.888283		0.00484982	-0.0227135		0.679124	-1.34606		0.0159275	0.0393724		0.306507	-0.719074	8.59638	9.17321	9.03589	8.14474	10.051	10.7052	9.91873	11.5146	10.7736	11.1807	7.79173	10.933	8.90345	9.92301	11.6258	10.3499	11.3236	9.98005	10.8517	10.3113	11.249	9.02627	8.60906
ARMCX1		0.703677	-1.6764		0.0171068	0.0558942		0.216637	-0.382264		0.222129	-0.13142		0.107348	-0.379404		0.16089	0.308162		0.297409	0.685981	8.31697	12.2387	9.27255	8.71527	8.90926	11.5067	9.97975	8.70932	8.51641	11.1308	8.55338	10.5483	11.1792	12.0188	11.0318	10.3839	8.75362	9.8828	10.2104	10.0073	10.0822	10.1847	8.78616
ARMCX3		0.0486079	-0.116875		0.822152	1.33871		0.0501388	-0.0912212		0.415136	-0.666443		0.499768	0.943326		1.06371	0.462447		0.440218	1.41996	8.88143	10.924	8.36154	10.8548	9.78435	8.45158	9.87314	9.71983	10.1968	9.57009	8.41606	11.4772	10.5383	12.2471	11.3059	10.8955	10.6401	11.0476	10.6643	10.8566	10.6635	10.2083	7.27285
ARPC1B		0.582303	1.91158		1.1223	2.35449		0.106521	0.158139		0.262231	-0.979198		0.264572	-1.08061		0.366254	-0.28781		0.126533	-0.2911	9.19899	9.00725	7.94179	12.537	12.7907	12.1734	11.3263	12.239	12.2367	11.6183	8.15814	11.4969	11.7881	12.4382	12.6429	12.3985	12.3233	11.7837	12.7405	11.6597	12.3071	10.8588	10.5706
ARPC2		0.312339	1.1211		1.02901	1.99419		0.0644679	0.0376695		0.031741	-0.158526		0.411088	-1.11587		0.169355	-0.113248	+	1.6041	-0.429825	8.13688	8.37022	8.99834	9.72788	11.6809	11.3135	11.1214	11.5311	11.5952	11.0854	8.55807	11.2457	11.1893	11.362	11.7644	11.055	11.717	11.2841	11.5165	11.7316	11.4657	11.2732	11.9278
ARPC3		0.214273	1.31027		0.800845	3.11159		0.0594227	0.05253		0.0696824	0.54331		0.331903	-1.97543	+	1.57271	-0.454472		0.356462	-0.296549	8.64122	7.84942	9.07855	8.86055	13.201	13.9269	13.8835	13.5664	13.4282	14.2605	9.60665	13.4149	14.1091	14.0334	14.0492	13.7959	13.9099	13.0703	13.4035	13.4636	14.0187	13.4132	13.9537
ARPC4		0.1121	-0.163008		0.229694	-0.321357		0.0941179	-0.0860494		0.511646	0.403763		0.39404	1.39742		0.0395038	-0.0523106		0.0303943	0.0396029	13.0839	13.3866	8.98366	12.2031	13.1282	13.2343	12.205	13.0417	12.8665	13.1574	13.976	13.1987	13.0558	13.4156	12.3018	12.6234	12.1415	12.9906	12.9665	12.7814	13.5631	12.4554	13.4745
ARPC5		0.319205	1.01153		0.966111	2.31618		0.508733	0.479882		0.397536	-0.862164		0.202909	-0.694349		0.0109268	0.0138941		0.285686	-0.324687	12.419	11.9909	9.86926	12.4523	10.2532	11.7885	11.3897	12.4944	12.1613	12.2243	8.41829	12.8957	12.8964	13.1096	13.3268	12.5751	12.269	12.3185	12.5216	13.2767	13.5403	11.8797	12.4335
ASCC2	+	1.35522	2.47627		0.847858	1.65954		0.485498	1.00428		0.839596	2.10384		0.452731	-1.19284		0.24003	-0.280508		0.493813	-0.97505	12.5383	9.32741	9.18146	8.6347	12.191	11.5984	11.1018	11.3146	11.5062	11.6053	8.37745	11.7656	11.675	11.4878	11.3581	10.3962	11.7131	10.4953	11.7612	11.6235	11.2387	8.78935	10.5783
ASCC3		0.170231	0.279573		1.27514	1.24531		1.01992	0.648568		0.0610397	0.239436		0.51893	-0.914948		0.332443	-0.250569		0.032282	0.103272	9.19682	9.2008	9.2267	8.0104	9.48115	11.5513	10.3018	11.1566	10.7909	10.597	9.12757	11.2227	10.9455	9.83882	10.6575	10.8075	11.3795	10.3396	11.4969	10.3359	10.7928	10.2419	7.95615
ASF1A		0.379951	-0.962695		0.64755	1.13318		0.515931	0.487911		0.260578	0.683673		1.07838	1.80047	+	2.46222	3.03525	+	2.6729	2.99349	8.00874	11.3341	8.38812	8.35825	10.2677	9.00495	11.0958	9.25866	10.2	8.56998	8.93459	11.1791	7.8542	10.3808	7.87956	11.8471	9.37692	11.4614	7.88445	11.7378	8.42714	11.4581	8.55581
ASF1A;ASF1B		0.152966	0.590734		0.484235	1.62317		0.266787	0.397094	+	2.72483	3.59343		1.00577	3.06436	+	3.27549	4.54273	+	2.75891	4.7939	13.1077	13.3592	8.96662	9.19613	12.2214	8.7309	13.6102	8.93248	12.6441	9.31041	9.23159	13.052	9.61316	12.3175	7.93972	14.1665	9.24311	13.9146	8.2509	13.852	8.58604	13.6471	9.30692
ASH2L		0.0164538	0.0866772		0.436152	1.37016		0.134003	0.0986636		0.410682	1.55583		0.594803	1.90309	+	3.46432	3.14991	+	1.47548	3.29709	8.70636	11.7458	8.49263	10.1291	12.1139	8.42707	12.6048	8.64318	12.0056	9.93686	8.21523	12.0618	8.55667	11.6179	8.02343	12.3733	9.40289	12.3347	10.8254	12.2412	9.267	12.4277	7.64021
ASNS		0.60457	-1.81732		0.209375	0.202443		1.01666	0.3599		0.285138	-1.22345		0.320106	1.12345		0.432551	-0.26323		0.48454	-0.28376	8.11295	12.3307	8.61374	11.7938	12.1799	12.6199	12.0035	12.0505	11.8033	12.9441	13.214	12.6445	12.524	12.1168	12.7946	12.5989	13.0772	12.3776	12.917	12.912	13.3439	12.5813	12.2154
ASPH		0.57784	1.37547		0.358321	0.817664		0.133566	-0.160584		0.635513	2.07489		0.476161	1.23191		0.600306	1.24975		0.406182	0.988733	13.0128	12.2003	8.97531	8.36715	11.4083	8.83643	11.0499	11.7067	11.9144	10.7017	8.95891	11.6706	11.3618	12.5662	11.7395	11.5166	8.45025	11.4727	11.5792	11.4749	11.1008	11.1049	8.85902
ATAD1		0.0673483	0.087985		0.80937	1.0245		0.160923	-0.339468		0.14284	0.346431		NaN	0		0.206199	0.435288		0.211503	0.441857	9.84489	9.56243	9.52148	7.95387	8.76925	7.62062	8.59702	10.0471	9.42667	9.40524	9.6174	11.0179	10.7108	11.8632	10.8094	9.37322	8.5564	9.82986	10.5665	10.4593	10.2773	10.1757	9.16735
ATAD2		0.495408	-1.90288		0.312651	-0.811458		0.0671781	-0.248313		0.424476	2.04789	+	2.74713	5.47981	+	1.86179	3.63377		0.76085	2.49056	9.19634	12.7792	8.62105	10.1123	13.2545	8.1364	14.5305	10.2127	14.1804	9.143	15.0301	11.6811	10.2142	11.5857	9.97601	14.0327	9.61968	14.8762	9.89614	14.1917	9.17026	14.1885	13.3066
ATAD2;ATAD2B		1.03205	-0.464868		0.355277	-0.968665		0.18415	-0.774346	+	2.78415	5.34425	+	3.96749	6.72062	+	1.6911	4.93542	+	2.0121	6.27577	15.0603	15.5343	8.25189	9.24175	15.3721	9.62296	16.0688	10.5171	15.2387	9.02898	15.4625	12.705	8.83279	13.1974	9.2974	16.5676	11.173	16.7245	10.4108	14.8871	9.34759	16.5608	7.94718
ATAD2B		0.0136524	-0.0344009		0.886362	1.4581		0.216779	0.514477		0.945437	1.26073		0.54327	0.914754	+	2.16873	2.1332		0.693633	1.34286	8.79271	8.60011	8.41285	8.26917	9.84398	8.6717	11.0116	8.47372	10.2598	9.17092	9.38804	10.5691	8.7085	8.89246	9.45015	11.2637	9.58627	11.1639	9.21759	11.5412	8.67964	11.7743	9.13426
ATAD3A		0.053416	-0.211151		0.597904	1.29805		0.465957	-0.578461		0.527119	-1.56726		0.0344636	-0.150874	+	1.50978	-0.833178		0.0336417	-0.0581055	8.67037	12.4174	8.67493	12.0505	11.849	11.8617	10.7911	12.1906	11.1405	12.2093	9.08483	12.3253	12.8811	13.5889	12.7102	11.8867	13.2789	12.5377	12.2354	11.9755	12.5269	11.7963	13.1515
ATAD3A;ATAD3B		0.0384275	-0.176226		0.669485	1.78903		0.429414	-0.504678		0.509267	-1.558		0.00198816	0.0114864		0.753814	-0.28489		0.067537	0.106358	9.4866	13.3007	8.71924	12.7549	12.3058	12.8689	12.2801	13.2418	12.5286	13.2271	9.26886	13.275	13.4098	14.8707	14.0858	13.4259	13.7019	13.6557	13.9852	13.5158	13.9597	13.2044	13.3407
ATAD3B		0.461151	0.366653		0.356906	0.538115		0.224515	-0.450388		0.122891	-0.191455		0.078228	0.0779614		0.00109003	-0.00209904		0.0330174	-0.0840871	9.11212	8.0045	8.80297	8.4292	8.42005	7.9864	8.65287	9.69968	9.08679	8.49574	8.86163	8.80485	8.68995	10.4144	8.53061	8.19507	9.54962	9.51102	9.37332	10.1334	8.90007	8.55908	10.8328
ATAD5		0.0172428	0.0940901		0.528842	1.761		0.172283	0.284224		0.943262	3.25492		0.854409	2.72337	+	4.65036	4.69785	+	2.23043	4.03968	9.48815	12.3131	8.27674	7.7684	12.5275	8.94139	13.5932	9.00616	12.9109	9.2561	8.73804	13.0165	8.63302	11.8487	9.6486	13.6805	8.71634	13.4834	9.22398	13.2303	8.48439	13.7426	8.08303
ATF1;CREB1		0.0649858	0.2346		1.08015	2.418		0.312735	0.771318		0.440776	0.995285		0.0384164	0.129951	+	5.11654	2.74604		0.704855	1.68523	8.83103	8.66071	8.23845	8.88515	8.82632	9.70759	11.3334	8.1578	10.8929	9.51059	7.85234	11.7484	8.97541	8.91706	9.56962	11.6387	8.79464	11.845	8.41162	11.7134	9.09233	12.0245	9.7496
ATF2		1.04708	-0.706148		0.0742009	-0.133767		0.0180316	-0.0374724		0.553024	-0.423489		NaN	0		0.164127	0.301281		0.331517	0.38652	8.80971	9.50224	8.49485	8.80301	8.77228	9.73546	8.82619	9.17681	8.11728	9.02332	9.4893	8.01029	8.19187	9.74831	8.58924	9.39147	8.9013	8.52528	8.35768	10.0147	9.4194	9.25525	9.42235
ATF7IP		0.245098	0.642666		0.360672	1.34401		0.0887352	-0.356387		0.779689	1.30243		0.162422	0.391746		0.611958	1.86791	+	1.52761	2.41764	9.50392	8.36979	8.99801	8.78194	10.8332	8.43744	10.9387	8.22032	9.07354	8.872	8.1742	8.03551	9.39556	9.61171	8.45208	12.2776	7.67967	11.7738	9.0287	11.2016	8.83578	11.1983	7.8502
ATG3		0.418514	-0.398728		0.706412	-0.218643		0.442633	0.635586		0.21099	0.290575		0.470034	0.145181		0.950575	-0.745023		0.881675	-1.42164	9.07993	9.34684	9.06594	8.40138	8.01508	8.86247	9.17882	8.61747	9.30499	9.23224	9.07053	8.9228	9.28545	9.54114	10.4497	8.81374	10.412	7.5845	9.91597	9.20373	9.4779	7.90786	8.93272
ATIC		0.764288	1.96245		1.05329	2.45038		1.15795	0.491521		0.280406	-0.431195		0.409035	-1.62936		0.158494	-0.158732		1.24015	-1.02526	9.86961	7.39895	7.85557	11.3927	11.2689	11.7796	10.9579	11.0123	11.1754	11.6795	8.06971	11.2525	10.7906	10.6766	11.6088	11.1727	11.3857	11.1376	11.3236	11.3525	12.0776	10.4889	12.4466
ATM		0.224584	0.412148		0.183989	0.302483		0.517979	1.03951		0.890102	1.24608		0.640379	0.88118		1.17578	1.4978		0.444311	0.990963	9.7311	9.22206	9.58554	8.95558	10.6721	9.30365	11.1982	9.60634	11.1779	8.81194	9.9244	10.4692	7.83807	8.92795	8.99118	9.97505	9.30679	11.0174	7.51218	10.8079	9.61384	8.18819	8.65734
ATOX1		0.999053	-1.11468		0.920217	0.785427		0.0213443	0.0280237		NaN	0		0.270278	0.279415		1.23368	1.23486		0.865256	0.877007	8.98606	9.22657	8.95289	9.67074	7.95167	9.46636	10.0257	7.93408	7.76615	8.79042	8.79562	9.84406	9.65561	9.42472	9.70697	10.1255	8.13809	10.0748	8.90108	10.4347	8.90593	10.8207	9.08106
ATP1A1		0.0725411	0.165628		0.260455	-0.54415		0.200528	-0.330763		0.485065	0.371002		0.667746	2.0804		0.207027	0.182547		0.631602	0.775172	12.5356	12.4847	8.38019	12.7961	13.1789	12.1798	11.6672	12.4105	13.2083	11.6248	14.274	12.5294	11.8707	13.6818	11.7959	11.6335	12.3071	12.21	11.9125	12.6306	12.068	11.8941	11.7518
ATP2A2		0.6291	2.76664		0.53536	2.37953		0.0326044	0.0354795		0.681873	0.653243		0.0983632	-0.654724		0.167687	0.127101		0.035098	-0.0365152	14.3811	13.092	8.94348	13.2223	13.5968	13.2438	12.8346	13.0225	13.349	12.804	7.10041	13.6369	13.4335	14.0382	13.2384	13.3272	13.5913	12.9633	13.4778	13.2016	12.7596	13.0576	13.4525
ATP2B1		0.106542	0.428288		0.413783	1.2225		0.570306	-0.95123		0.454009	-1.33906		0.00834516	0.0419318		0.113573	0.202716		0.16972	-0.267674	9.45153	12.7396	8.5491	12.5978	12.7003	12.8066	10.4685	12.368	11.2797	10.6652	8.9386	13.133	11.8293	12.5848	13.3164	11.4285	12.104	12.3328	12.3887	11.2527	11.2727	13.7503	13.7658
ATP2B3		0.164786	1.03183		0.169669	0.886852		0.0713769	0.407231		0.242673	1.54798		0.238486	1.1233		0.300804	1.18934		0.0191294	0.13178	14.4512	13.4472	8.35804	8.39849	10.923	10.9939	8.39505	11.0839	8.49334	8.05021	8.92983	13.0992	12.1882	10.7918	9.61952	9.10466	8.74084	7.88483	8.44278	11.2288	8.93554	13.5343	13.7533
ATP5F1A		0.0554127	0.0824776		1.13326	1.98076		0.0752021	0.265972	+	1.87449	-0.990474		0.550899	1.81402		0.417276	-0.729033		0.0114906	-0.0448704	13.1368	14.0437	8.73367	14.475	13.5797	12.9988	12.3466	14.2336	13.3749	12.6694	13.4537	15.994	16.0643	17.0908	16.4974	13.9565	15.3449	14.1902	14.1106	15.8357	16.5641	13.7074	14.5149
ATP5F1B		0.460301	-2.13413		0.0832264	0.434504		0.0660575	0.238737		0.544224	-1.74233		0.516535	2.24345		0.426223	-0.817151		0.134698	-0.442887	8.62911	12.2454	8.89569	12.6964	12.0334	11.0458	10.0495	12.0154	11.1782	11.5712	15.9482	14.0136	14.5613	15.0654	14.3095	11.8541	13.0675	12.0608	12.3247	13.6789	14.3693	11.7042	13.5248
ATP5F1C		0.83849	0.683767		0.865204	2.00619		0.22399	-0.873819		0.259651	0.403369		NaN	0		0.498072	-1.26663		0.0254947	0.0857439	8.40726	8.64077	8.28976	8.23394	9.49192	9.19713	8.41928	9.23363	9.51227	8.95967	8.30011	10.8502	12.2229	13.1248	11.7953	8.43514	11.2466	11.4861	10.6973	12.0933	11.7091	9.38924	11.2503
ATP5F1E;ATP5F1EP2		0.0788679	-0.342978		0.966752	3.30179		0.265677	0.651441		1.19367	1.17188		0.348808	1.28705		0.348894	0.556351		0.337898	1.48185	9.15661	12.8579	9.01347	8.16125	9.29835	8.03553	8.6248	8.53814	10.1097	8.6835	8.11092	13.3224	13.0418	14.1382	13.4085	12.1543	11.8618	11.5958	11.7496	14.0223	12.9264	11.8106	7.94108
ATP5ME	+	1.58838	0.934433		0.909164	2.19162		0.06612	-0.247789		1.2557	0.646475		NaN	0		0.400308	-1.08249		0.332005	0.882227	9.12587	8.00676	8.55895	8.7136	9.45534	9.57104	8.72951	8.38535	9.00663	8.65848	8.04827	11.0526	11.7172	11.9809	11.493	8.31934	10.9231	9.55481	9.07901	11.9874	11.9665	10.5671	8.88408
ATP5MK		0.0493801	-0.11333		0.504535	0.972598		0.150378	-0.620186		0.565136	-1.34998		0.277774	-0.646788		0.721862	-1.20307		0.0878547	-0.363537	9.16531	8.79519	8.21222	9.17639	7.55176	9.3301	9.75451	10.9537	9.42821	10.8833	7.93556	8.49156	10.675	13.0993	11.6809	10.5931	10.5703	9.72178	10.0319	10.3184	11.7669	8.44258	10.6414
ATP5PB		0.171462	-0.17643		0.932158	2.24843		0.173377	0.712094		0.106849	-0.185055		0.514689	-0.965778		0.121377	-0.412366		0.0271788	0.136399	8.56594	9.15649	8.49457	8.16578	8.81493	10.3274	8.23163	9.75904	8.9512	10.9368	9.47325	12.4512	12.1705	12.687	12.2984	9.08507	10.345	9.88163	8.03534	12.0704	12.3283	8.90174	10.7275
ATP5PD		0.648724	0.805477	+	2.05359	3.5121		0.36859	1.43201		0.105356	-0.248483		0.89347	-1.29428		0.165621	-0.422804		0.145345	-0.709711	8.34249	8.44536	8.53171	8.95027	9.21751	9.91921	8.63713	10.0917	10.2575	10.833	8.31857	12.4602	12.7638	13.1473	13.18	10.544	11.1835	8.12858	11.1768	12.9332	13.2584	10.3655	9.41374
ATP5PO		0.0590139	-0.206279	+	1.32907	2.47489		0.0844553	0.357386		0.379542	-1.26092		0.0100527	-0.0266091		0.784531	-1.20023		0.0848978	-0.380134	7.55783	10.9438	8.85673	10.8226	10.9025	9.72068	9.71901	10.9349	10.393	10.9746	8.80939	12.6208	13.6436	14.5022	13.6957	11.1116	12.8376	11.4932	10.9086	13.1645	14.0164	9.82931	12.3608
ATP6V0D1		0.414292	1.51169		0.869965	2.3152		0.378572	-0.532988		0.443717	-1.3173		0.464358	-1.60872		0.0230519	0.0308472		0.151033	-0.399713	8.66534	7.39592	9.06146	11.9613	11.501	10.915	11.4522	11.7846	11.5006	11.9816	8.28371	11.1242	11.4506	11.149	11.4009	11.5889	11.9982	11.502	11.5824	11.3644	10.5361	13.0254	13.8922
ATP6V1A		1.13686	1.61564		0.47288	0.955336		0.226396	-0.697585		0.523316	-1.10032		0.81142	-1.797		1.02188	-2.03699		0.465894	-1.06567	9.07255	9.06755	8.63698	11.827	11.0804	10.9345	8.56949	11.1126	10.9556	12.0812	8.62459	7.98645	11.7519	11.6773	10.6254	10.5681	12.3767	10.7313	11.3795	10.5731	11.11	8.8118	12.4125
ATP6V1B2		0.0352848	-0.206999		0.0189624	-0.0912781		0.0284394	0.0724602		0.221399	-0.936663		0.0230716	0.158134		0.597267	-0.726647		0.0378283	0.189133	8.21288	8.04665	7.40638	11.1052	11.7928	12.8327	11.0119	12.0467	11.9123	11.8254	13.4804	10.1326	10.7999	11.9037	11.7959	11.0675	12.3221	10.9607	12.1767	11.0649	11.323	9.18331	7.50772
ATP6V1E1		0.0168783	-0.0343301		0.62301	0.630028		1.29706	1.00939		0.289591	0.563285		0.0188689	-0.0242443		0.480051	0.376055		0.46603	-0.446417	7.98249	9.5751	9.00634	8.26104	9.8804	8.84309	8.40838	8.79044	9.40418	9.59336	9.38658	9.97457	9.76601	9.06808	8.5694	9.20505	9.10721	8.27865	9.73559	10.0805	9.25876	8.88525	9.26625
ATP6V1H		0.147702	0.406303		0.362222	0.411114		0.806946	0.437015		0.193796	-0.624091		0.161292	0.259121		0.0919177	0.117379		0.561782	0.403089	8.80936	10.9729	9.0777	11.2518	11.978	10.5198	9.98672	11.1425	10.9319	10.1254	9.54063	10.8298	10.7883	10.4014	9.90558	10.1553	9.65976	10.0523	9.17379	10.7485	10.9334	9.9689	10.1339
ATR		0.280855	-0.823132		0.114178	0.325394		0.194194	-0.149275		0.714573	1.38378	+	1.31616	3.04454	+	2.08563	1.99741	+	2.78265	3.04611	9.09354	12.1515	7.49055	8.3575	10.6424	8.6371	12.013	9.33481	10.9539	7.89795	8.99471	11.4665	9.61986	11.0213	8.70187	11.1867	8.60293	11.5783	7.90392	11.4823	9.92037	11.9836	8.83909
ATRIP		0.859442	0.360748	+	1.80163	0.926465		0.337867	-0.194435		0.421406	0.730191		0.316661	-0.256265		0.865977	0.908003	+	1.81709	1.23011	8.79164	8.54184	8.31596	9.15807	9.37368	9.45169	8.69245	7.37176	8.82	8.90422	8.66879	9.13462	7.87024	9.84358	9.09874	9.90079	8.72462	9.6045	8.33949	9.64706	9.3636	9.81769	8.13722
ATRX		0.0728692	0.353994		0.275757	1.2186		0.00804909	-0.022515	+	1.52377	3.48334		0.609935	2.30802	+	2.49337	4.05109	+	1.98388	4.22632	11.6408	13.1193	9.33821	9.70899	12.2436	9.16349	13.6351	7.41713	12.2548	9.65143	8.32277	11.8554	9.27623	11.4409	8.96231	13.6025	8.16082	13.7333	9.50705	13.2751	9.14268	13.6263	7.65222
ATXN10		0.0828553	0.202511		0.505293	0.619601		0.000357513	0.000705719		0.385806	0.849404		0.285515	0.470318		0.0106991	0.0191644		0.14996	0.310028	8.63312	9.29414	8.76158	9.00378	11.0131	8.60855	10.5727	8.83127	9.65459	9.91218	8.82642	10.0896	11.3195	10.3777	9.74171	10.0325	9.5786	9.00601	10.6963	10.43	9.59649	11.1663	9.18188
ATXN2L		0.452407	1.40031		0.383187	1.19943		0.51965	0.449617		0.478615	-0.576452		0.038498	-0.221794		0.525968	-0.339635		1.20041	-0.77	13.4758	13.4159	8.8472	13.8285	13.1148	13.0531	12.1807	13.2489	12.2961	13.4508	9.08912	13.2812	13.0526	12.7359	12.9132	12.6748	13.2123	12.3555	13.3917	12.328	13.0381	11.8437	12.9404
ATXN7L3B		NaN	0		0.839253	1.3597		0.155878	-0.350173		NaN	0		NaN	0		0.634043	1.0327		1.27357	1.24469	9.4253	8.7153	8.27596	9.9056	9.49118	9.62784	8.17578	9.23633	8.4822	8.23042	8.16056	8.32657	8.63463	9.22725	8.78114	10.802	8.55921	10.4125	9.15684	10.0022	8.83883	10.5416	8.50923
AXL		0.498251	0.927187		0.260925	0.416422		1.10078	-1.1098		0.369565	0.883108		0.533203	0.609275		0.541031	0.728551		0.920217	0.804204	8.72469	8.31313	8.29616	9.71618	10.6055	9.03753	9.79429	8.67884	10.9117	8.29877	9.35286	8.7636	8.86669	10.7842	9.77021	10.3573	9.48062	10.4519	10.6008	9.58867	8.1766	10.8029	9.25528
AZGP1		0.697301	1.97447	+	1.48068	3.07014		0.591832	-0.732278		0.566844	-2.23126		0.807687	-2.89096		0.582959	-0.699096		0.429724	-1.8285	9.33543	7.47802	9.08304	14.6694	12.5735	13.642	10.5468	11.6207	10.8326	12.7659	8.79328	12.477	12.8737	11.9245	14.1136	12.2616	13.2877	13.0233	11.756	11.2899	11.9645	13.2775	17.8413
BAG2		0.00899543	-0.04024		0.406111	1.1551		0.604948	-0.476021		0.531082	1.56426		0.265199	0.997053		0.464882	0.609041	+	1.64083	2.40798	12.1825	12.4694	8.74765	9.54523	9.04455	8.60024	10.9178	8.49312	10.5233	11.532	8.48389	11.4661	11.4304	12.0304	9.10914	12.442	11.802	12.2965	11.1618	11.4282	10.2768	12.4375	9.26946
BAG3		0.511446	0.93329		0.553653	0.927619		0.0239443	0.0275129		0.355249	0.808059		0.312429	-0.757327		1.21799	-0.752852		0.902664	-1.03262	9.77954	9.26693	8.95109	8.74406	11.1686	11.0525	10.9457	10.7439	10.708	11.1247	8.64361	10.5012	11.1486	10.8671	12.0658	10.0862	11.3375	10.6874	11.9635	11.0518	11.4117	10.0021	10.6252
BAG6		0.303702	-0.650271		0.0989422	0.210868	+	1.66708	0.798832		0.0465584	0.0808976		0.725777	1.21234		1.01679	1.02222		0.675543	-0.550386	8.16785	11.2081	8.52266	8.88276	9.52399	8.212	8.95601	9.08107	9.49659	8.76757	8.97512	10.2412	8.4646	8.92077	9.0087	9.76413	9.7905	9.41665	10.1092	9.76648	8.4501	9.03794	9.90866
BARD1		0.512704	1.43992		0.97585	2.00701		0.105138	0.199081		0.723239	2.299		0.669709	1.16797	+	2.25275	3.11574	+	2.26155	3.04417	9.03128	8.77094	8.59019	9.40639	11.7646	8.16823	11.0501	7.85924	11.9995	8.21334	8.65465	10.5389	8.55689	10.6516	8.13317	12.4992	8.35928	11.9701	7.61915	11.4586	8.23334	11.2777	9.01464
BAZ1A		1.11058	-0.901094		0.279748	-0.269416		0.00208647	-0.00408014	+	1.95577	4.85313	+	3.60498	6.08281		1.06571	3.63046		0.693131	2.60339	13.7947	14.1363	9.29792	7.96042	13.8076	8.86416	15.216	10.2196	14.2271	8.12215	15.1804	14.2711	13.0528	13.3422	13.9155	14.7973	7.82091	15.2387	13.1983	14.656	11.9593	15.1558	8.81277
BAZ1B		0.769749	-0.553573		0.0321882	0.0346915		0.351929	0.441706	+	1.63953	4.77906	+	2.65478	5.56379	+	2.67083	4.80166	+	2.16404	5.76893	15.7174	16.1256	9.57599	9.86423	16.1562	11.8346	17.0041	12.756	16.394	11.8263	16.7986	16.1948	10.8313	15.3217	11.2578	17.0217	13.0209	16.756	11.7142	16.8158	11.7752	16.6295	8.42851
BAZ2A		0.527092	-0.539435		0.445682	-0.474105		0.0757794	0.0889247	+	1.72809	3.78574	+	1.59209	3.96672	+	2.06959	3.57425		0.793222	2.95413	13.0177	12.5453	8.09495	7.96948	12.8522	8.61112	13.5302	10.1131	12.6112	11.4932	14.0239	12.8	8.11222	12.0559	8.43924	13.1713	9.21533	13.0015	7.92146	12.7058	10.6268	13.353	13.1872
BBX		0.104612	0.312455		0.468783	1.24133		0.163802	-0.323185		0.380989	0.842661		0.39398	0.947427	+	1.69476	2.36446	+	2.43386	2.63019	9.72212	9.13531	9.07407	9.85049	9.05406	8.67296	11.3411	8.12321	10.7124	7.96187	8.07474	9.53442	8.5081	10.3263	8.15914	11.5762	8.17536	11.7039	8.50626	11.1646	8.49833	11.2146	8.68876
BCAP31		0.0139761	0.038565	+	1.7181	2.77196		0.289985	1.08074		0.548292	-1.05181		0.122403	-0.317297		0.375909	0.532125		0.113342	0.649497	8.66547	8.75019	8.64056	10.8782	9.16058	10.8712	10.8383	10.2026	10.6397	9.79021	8.76156	12.496	12.1557	13.2585	12.9659	11.7747	10.5953	11.8983	10.5629	12.3952	12.3185	8.26691	7.94633
BCCIP		0.132511	0.534725		0.545119	1.60041		0.286608	0.556893		0.287304	0.733095		0.167598	0.569587	+	1.62288	1.99443		0.990786	1.84251	8.47621	7.96248	8.43525	9.14704	10.0362	9.09087	11.8824	9.15702	11.143	8.81631	8.20637	10.436	9.91627	8.93478	7.61149	11.032	8.31272	11.2605	8.9678	11.3845	8.64016	10.9865	9.07496
BCKDK		0.157989	0.372907		0.883544	2.08257		0.110588	0.370262		0.601195	-1.09391		0.037686	0.146008		0.011043	-0.0415087		0.257312	-0.717848	9.36158	11.2759	8.06326	10.2391	10.3155	8.93494	8.67873	11.9713	10.3568	11.479	8.96056	12.6172	12.6261	13.1841	13.1236	10.2809	9.76077	9.88776	11.7415	12.2648	12.9006	10.9803	11.3406
BCL7A;BCL7B;BCL7C		0.0287696	-0.142657		0.394218	1.36094		0.173621	0.263974		0.587774	1.59574		0.585617	2.00247	+	3.4158	3.11362	+	1.97373	2.73385	8.9669	12.0252	8.03826	8.43009	11.3597	8.55693	12.371	9.59667	11.5008	9.65274	7.85909	11.885	9.28997	10.7409	8.7314	12.4077	8.53142	12.4547	9.05781	12.0455	9.17588	12.3506	9.55548
BCLAF1		0.121453	0.292887		0.199953	0.501115		0.295947	-0.299089	+	1.39871	1.59866		0.757873	1.72423		0.774481	1.03542	+	1.52163	1.86316	11.0495	10.8367	9.04775	8.75165	11.0314	7.87446	12.0606	9.93383	10.7433	9.85063	9.04831	11.2556	9.82252	11.3932	10.7068	11.7975	11.0183	11.4351	9.13713	10.3957	9.50185	11.5178	8.91277
BCR		0.248707	-0.332559		0.0725088	0.12199		0.235698	-0.457776		0.973045	-1.11295		0.63086	0.849076		0.648579	-0.6033		0.460083	0.759677	8.73953	8.61125	8.25765	10.4895	8.61335	9.25276	10.1188	9.67446	9.5542	7.84711	9.17473	9.88207	10.0882	9.87533	9.27095	8.6415	9.74297	8.75026	9.51814	9.74715	10.2495	11.0185	8.57592
BCS1L		NaN	0		0.743326	-0.554408		0.596979	-1.30914		NaN	0		NaN	0	+	1.37242	-1.47555		0.199969	0.607777	9.23334	8.77138	8.52497	8.49779	8.16704	8.32254	9.50988	9.25037	8.66439	10.2368	9.09809	8.68963	9.93252	11.674	10.405	8.06146	10.8343	8.47299	8.01673	8.96504	9.37599	9.49654	9.39846
BEND3		0.135946	-0.315222		0.0251879	0.0740627		0.210463	-0.443891		0.267797	0.386094		0.681279	1.27352		0.412972	0.649505		0.93733	1.38124	8.93331	8.48608	8.59226	8.87565	8.6035	7.3942	10.941	8.73045	10.0306	8.70609	9.08602	10.2493	8.66198	9.14793	7.80502	10.209	8.93055	10.059	8.65122	8.27705	9.19424	10.86	9.46701
BLM		0.31641	1.62451		0.281833	1.46421		0.0161633	0.0385936	+	1.89128	4.57654		0.858039	4.22873	+	3.27762	3.39749	+	1.60091	5.02083	15.7146	15.3423	8.12616	9.71324	14.9386	11.3101	16.2899	11.8732	15.456	9.11322	9.60353	14.9765	11.613	13.6052	8.58654	15.2807	12.424	15.9694	12.5218	15.3711	11.3988	15.9379	9.3417
BLVRA		0.517571	-0.87753		0.283943	-0.519287		0.196222	0.194221		0.491887	0.219927		0.904404	1.98306	+	2.43327	0.806305		0.268219	0.282266	11.2429	11.571	8.9957	11.293	11.7059	11.0122	11.7838	11.3221	11.6337	11.2579	13.8602	12	11.1628	10.9806	11.5616	11.6824	11.1653	11.8931	10.9992	11.9747	10.9101	12.2009	11.6669
BMI1		0.142265	-0.374648		0.376872	0.590526		0.112928	0.210885		0.206898	-0.637519		0.460941	0.488038		0.691659	0.954206		0.635523	0.846634	8.10583	8.67269	8.80359	10.0036	8.16434	8.6996	10.1665	9.29153	10.7599	9.18671	9.31485	9.87979	9.01171	8.85712	8.24354	9.16935	8.35597	10.0663	8.9367	10.8765	9.6953	10.3695	9.5728
BMPR1A		0.598317	0.554858		0.812422	-1.15235		0.846669	-1.25343		0.800671	1.17129		NaN	0		0.559307	-0.893241		NaN	0	9.56507	8.83402	8.56604	7.5265	9.28749	9.48438	9.7007	9.15669	9.68611	8.32035	8.33937	8.84971	8.99511	8.46648	8.49389	7.30107	7.76225	8.7752	8.50273	7.26625	9.33939	9.93563	8.53384
BNC2		0.23272	0.399617		0.402521	0.460725		0.365271	-0.378118		0.618738	1.13171		0.566669	0.643202	+	2.7234	1.78454	+	1.32817	1.77631	9.25236	9.47091	9.34923	9.58719	10.894	8.90648	10.5947	8.30855	10.0924	8.85458	8.97431	10.1618	8.81255	9.7386	8.42857	10.2556	8.03904	10.6117	8.15341	10.0047	8.21687	11.2061	9.64552
BOD1L1		0.267272	-0.631049		0.314832	0.427322		0.282103	0.278209		0.184092	0.581624		0.670996	0.872594	+	2.15253	1.32138		1.05027	0.866982	8.56419	8.59707	8.40352	7.53909	7.75329	9.22418	10.3937	9.11872	10.4141	8.37924	9.63394	9.59592	8.29925	9.0324	8.5626	10.2374	8.80532	10.2129	8.75973	10.0734	8.83797	9.82677	9.14879
BOLA2		0.671414	1.58105		0.664994	1.57423		0.104888	-0.120351		0.374664	0.245153		0.0133117	-0.0492779		0.731432	1.83673		0.430662	1.15824	11.7826	9.19081	9.29851	11.2808	11.8916	10.3485	12.4252	11.9715	11.9397	11.3716	9.25476	11.9669	10.6735	11.2366	11.8229	11.6481	7.80161	12.1188	11.9861	11.9784	11.6082	12.5991	8.67078
BOP1		0.0080248	-0.0419849		0.303149	1.01082		0.193031	-0.205651		0.497321	1.78149		0.590719	1.78485	+	2.05037	2.02439		1.12277	1.47695	8.46078	11.8077	8.70317	9.51923	11.8456	8.6275	12.1989	8.18949	11.6012	9.34829	8.02682	11.2748	10.0111	11.3123	10.146	12.1827	9.98225	11.996	9.65692	11.6085	8.99944	12.3745	11.4492
BPTF		0.0991252	-0.476809		0.336818	1.14114		0.24308	0.36074		0.107547	0.477047		0.456853	1.55469	+	2.36154	3.02376	+	1.95197	3.12604	8.41154	11.8615	8.41946	11.0806	11.2077	9.63043	12.7184	8.87258	11.7417	10.0774	8.21147	11.8026	9.90335	10.6236	8.728	12.5039	8.96492	12.2644	7.75666	11.9083	8.27524	12.2446	9.26979
BRAF;RAF1		0.174027	0.242972		0.0275124	0.0588244		0.020584	0.0417476		0.529033	0.706301		NaN	0		0.423944	-0.649811		0.116149	0.111485	9.4704	8.575	9.0768	8.2627	8.33846	8.0581	8.62181	8.65506	9.68668	8.99343	9.56981	7.97186	9.8919	8.82998	8.31953	8.80266	9.54868	8.63181	9.25915	10.1686	9.45194	9.35606	8.90472
BRAT1		0.124263	-0.515821		0.307033	0.850582		0.207138	0.12127		0.283819	1.10749		0.168626	0.713038	+	1.46108	1.47603		1.10911	1.97428	8.59094	12.1868	8.16088	8.47065	11.7976	11.4626	12.3312	10.5482	11.4623	11.6356	8.88027	11.8777	10.9605	11.4352	10.2758	12.1083	9.57928	12.1357	11.0535	11.964	10.9822	12.0153	8.33403
BRCA1	+	1.75571	2.36057	+	1.61039	2.39891		0.708424	0.649023	+	4.05414	3.43912		0.49401	0.993384	+	2.72667	3.26926	+	3.08466	2.67546	12.044	8.67318	7.80295	8.63574	11.8747	8.11698	10.7242	8.37407	11.9134	9.85026	9.35294	12.2276	9.25202	10.8032	8.89054	12.3691	8.16073	11.5007	8.56828	11.3504	8.72656	11.6962	8.51481
BRCC3		0.0720993	-0.164046		0.853199	1.43901	+	1.54973	1.41301		0.019908	0.0305034		0.386067	0.903555	+	2.79396	2.04523		0.240108	0.343885	9.34371	9.58774	9.2424	9.73361	8.79037	7.24453	10.5627	8.59258	9.44672	8.87536	7.92245	10.6862	9.07895	8.91326	9.78615	10.6263	8.86461	10.1696	8.40421	11.0774	8.31073	9.06809	8.92892
BRD1		0.619759	1.6426		0.614561	1.6272		0.0991884	0.126225	+	2.14815	2.76976		0.212832	0.70362	+	3.00513	2.51571	+	2.55387	3.05962	12.0859	8.70721	8.9014	8.57542	11.6481	9.1611	12.557	9.61465	11.8603	10.4932	9.40239	11.7888	9.76318	10.8393	8.5016	12.0464	9.41157	12.2569	8.94107	11.713	8.82632	12.0733	8.54799
BRD2		0.0662223	-0.271751		0.25507	0.564576		0.104635	-0.161995		0.500549	1.83005		0.78017	1.55696	+	2.55695	2.21425	+	2.11381	2.91833	8.06559	11.1037	8.61372	9.03744	11.5531	8.88782	11.809	7.99512	11.4203	9.6818	8.94156	10.8514	8.87097	10.2983	8.81805	11.4214	8.52138	11.712	7.9527	11.2751	9.51284	12.0236	8.5082
BRD2;BRD4		0.184964	0.442463		0.182982	0.592982		0.12278	0.341731		1.04049	1.46992		0.205805	0.420963		0.358542	0.829974		0.967447	0.842179	9.00085	7.90777	8.95634	8.35379	9.87154	8.82422	10.5926	8.35735	10.6041	9.10562	9.64875	10.0021	9.44501	8.93741	8.97207	8.31389	9.05417	9.8463	8.39936	11.612	8.93891	10.1191	9.00485
BRD3;BRD4		0.30227	1.0092		0.477235	1.49327		0.0801232	0.123069		1.02972	0.838778		0.843797	2.45728	+	2.61579	3.15057		1.25937	2.77429	11.846	12.3017	8.94946	11.2897	11.9426	8.90849	12.654	11.3522	12.6905	8.22173	8.49586	12.1066	8.94995	11.594	7.95952	12.9171	10.2157	13.1288	10.2567	12.9076	9.314	12.8393	11.023
BRD4		0.206442	-0.988579		0.158449	0.581089		0.221186	0.238564		0.114648	0.595268		0.461419	1.81013	+	3.10092	2.89901	+	1.83125	2.55486	7.82988	13.2756	8.75257	8.52321	11.1251	8.20329	11.898	10.8802	11.936	11.4705	8.68312	11.4785	9.16522	10.8889	8.52926	12.1302	8.47618	11.9418	10.0699	11.9913	9.26154	12.0536	8.62057
BRIP1		0.236663	-0.490837		0.219792	0.421803		0.0934771	-0.176117		0.745682	1.51251		1.30056	2.42329	+	2.25784	2.67874	+	2.05638	3.21489	9.49884	11.4808	8.00443	8.06416	10.5468	9.59555	11.6077	9.69819	11.1354	7.7837	9.56499	10.6389	9.30132	10.3343	8.96185	11.8237	8.15774	12.0752	7.83603	11.4564	8.4237	12.0378	8.00477
BROX		0.575117	1.05817		0.692845	1.30792		0.368613	0.287433		0.321183	0.214459		0.0441133	0.153633		0.34691	0.303756		0.595522	-0.317513	11.7306	11.4801	8.94606	11.4117	11.7607	11.7553	11.7794	11.9305	12.1653	11.3199	9.2226	12.0696	11.7115	11.6126	12.532	11.6579	11.5437	12.0838	12.1016	12.6785	12.2395	11.8473	11.8626
BRWD1		0.368005	-0.767332		0.436831	0.716913		0.561157	0.539119		0.125868	-0.251242		0.661903	1.10448		1.19004	1.49902		1.19288	1.1108	9.90581	8.53541	8.83998	9.47774	8.07497	8.01184	10.9331	8.92512	8.86979	8.98731	9.68407	10.2349	9.43114	9.18869	8.60603	10.6624	9.59379	10.6014	8.64587	10.406	7.7813	9.89581	9.10166
BSG		0.297067	0.676877		1.14469	1.8828		0.22216	-0.388988		0.349923	0.797004		0.158734	-0.315902		0.773845	0.65975		0.761239	0.990179	8.78718	10.6827	9.26581	9.80962	10.7738	9.45848	8.43003	8.59495	10.4369	10.1907	8.85452	11.2866	10.6419	12.7542	10.3864	10.5668	10.1911	11.1846	10.7293	11.7622	10.8033	10.8438	10.6964
BTAF1		0.271518	0.637688		0.769906	1.23554		0.154049	-0.113235		0.477275	1.05182		0.00937486	0.0259965	+	1.8123	1.85531		0.698312	1.45396	8.86302	8.9167	8.30814	8.44673	10.8774	10.2386	10.8511	9.62522	10.523	9.72554	8.58249	11.1125	9.48714	11.1408	8.33606	10.513	8.90939	10.6057	11.2098	10.4315	8.09448	10.6501	8.48888
BUB3		0.0631566	0.0519139		0.0604643	-0.0542132		0.0406979	0.0458028	+	1.92361	1.00717		0.807784	2.23989	+	2.22776	1.64632	+	1.39063	1.35185	13.9828	13.9942	9.44235	13.1369	14.251	13.4736	14.6727	13.3015	14.4453	12.8877	13.8564	13.8258	12.0067	13.4017	12.2639	14.4517	12.8569	14.3733	13.2957	14.0832	12.5581	14.4483	12.6082
BUD23		0.240178	0.703126		0.28364	0.788903		0.355165	1.20481		0.96371	1.79857		0.394161	0.911778		0.986133	1.19195		0.0883031	-0.333462	8.78197	9.16038	8.36131	8.2028	10.2732	8.42243	11.0045	8.13523	10.8476	8.2743	7.62845	9.69199	8.79586	6.50585	9.49233	9.33131	8.677	10.9929	9.54521	11.1368	9.11139	9.04694	8.50851
BUD31		0.100947	0.227734		0.2891	0.61249		0.0752417	0.161327		0.154155	0.351235		0.0871374	-0.173287		1.02867	1.06799		0.220221	0.376549	8.33555	8.53545	9.01648	7.8489	9.20342	9.03615	10.1999	9.60481	9.69529	9.0183	7.8157	8.6296	8.30707	8.34939	8.55168	9.45165	8.38036	9.21244	9.58982	10.3073	8.49715	10.3427	8.63341
BYSL		0.02501	0.0580241		0.177883	0.186036		0.0209551	-0.0323505		0.906704	1.85085	+	1.35878	1.41468	+	1.79311	1.84461		1.15046	1.7586	9.61228	9.95262	7.95438	8.21533	11.2853	8.96549	10.5739	8.04095	9.03935	8.59897	9.23633	9.9882	9.12903	9.18319	8.74854	10.2877	8.04981	10.3283	9.02118	10.0451	7.60833	10.9066	7.37254
BZW1		0.0222664	-0.107746		0.439986	1.18976		0.431732	-0.249441		0.235331	-0.915357		0.0772661	0.415898		0.279957	-0.20657	+	1.58413	0.326872	9.15671	12.8299	8.10379	12.2374	12.8011	12.7921	12.5333	12.4776	12.3686	12.5061	9.28643	12.5278	13.0864	12.9311	12.5121	13.2195	13.1522	12.9325	12.7507	12.4716	12.6001	13.1037	12.7239
BZW1;BZW2		0.271396	0.778778		0.154554	0.519695		0.873389	-1.23077		0.746037	-0.708231		0.208964	-0.724331		0.551404	-0.793804		0.538315	0.778076	9.28596	7.73154	8.27413	10.6982	10.318	10.7164	11.2468	10.3532	9.84846	10.2985	8.13773	8.63078	10.0675	10.8569	8.93793	10.654	10.8312	11.2481	10.8801	9.39042	10.1579	10.2625	10.2152
BZW2		0.663469	1.07848	+	1.6941	1.82153		1.01197	0.391535		0.316413	0.909074		0.274947	-0.629197	+	1.69198	0.969412		1.25019	1.08656	9.39969	8.88404	8.63907	8.42922	11.2289	11.3541	10.3774	10.7753	10.9054	10.1929	9.03707	11.0923	10.2308	10.6495	10.1296	11.4738	10.7142	10.8086	10.1876	11.197	9.90985	11.1304	9.01161
C11orf68		0.163407	0.252369		0.0379408	0.0867058		0.563614	-0.878588		0.540973	0.990885		0.244191	-0.509929		0.0423682	0.137406		1.0961	1.18525	8.92347	8.81831	8.57095	8.1177	10.0125	10.742	10.0507	9.47541	10.4263	10.8221	9.73619	8.26722	7.80291	10.4182	8.39822	10.4305	10.7128	10.3446	10.0917	10.1676	9.93743	10.7383	9.45545
C11orf98		0.0159108	0.063008		0.182632	-0.606281		0.556911	1.08521		0.810218	1.42474		0.283152	0.848493		0.771955	0.871607		0.152781	-0.352294	9.2387	12.4316	10.0135	8.98923	11.0749	9.35209	10.2176	8.96109	10.8861	9.09963	8.36157	9.23362	8.78871	7.80546	8.30932	9.29983	9.29546	10.0963	8.81523	10.6584	8.49285	8.03441	9.86854
C19orf53	+	1.31638	3.01314		1.02514	2.34747		0.110954	0.414355	+	2.7393	3.57153		0.477487	1.2057	+	3.88793	3.44684		0.855275	2.52227	12.9622	8.39229	8.14465	8.82435	12.3892	9.08278	11.8101	9.50048	12.8505	8.31788	8.95999	11.6838	8.40499	8.98016	8.97944	12.3068	8.87102	12.8934	9.70449	12.2143	8.58829	13.0882	8.71102
C5orf24		0.158218	0.578477		0.483586	1.18812		1.07198	-0.492906		0.515001	1.39343		0.406454	1.03723	+	1.79842	1.42068	+	1.9891	2.86882	8.31443	8.77657	8.27236	8.56715	11.0883	8.12846	11.5478	8.74943	10.7525	8.90724	8.0954	10.4903	9.54158	10.9033	9.47826	10.9882	8.61357	11.3926	7.92295	10.5057	9.56693	11.1669	7.45516
C7orf50		0.268434	0.988426		0.411374	1.39152		0.0411738	-0.0473696	+	2.10867	3.3724		0.761045	2.43601	+	3.18536	3.33396	+	3.44693	4.1412	11.2526	11.9663	9.36973	8.8047	12.5718	8.0143	12.9165	8.52914	12.2935	8.46063	8.26992	12.0194	9.01803	11.8816	8.51197	12.4595	8.72691	12.8968	7.9515	12.8484	9.5804	12.6909	8.58228
C8orf33		0.125184	0.702985		0.561824	1.97963		0.394894	0.576931		0.0979639	0.564314		0.296383	-1.34821		0.560283	0.614248		0.177579	0.41238	7.65115	7.87056	8.94995	8.58829	11.3878	12.3043	12.6996	11.0748	12.1486	11.8689	8.50843	12.0088	10.5414	10.8687	11.5156	12.1127	11.0834	12.0147	11.3279	10.896	11.55	10.4033	9.20607
C9orf78		0.119936	0.294617		0.536017	1.0968		0.986303	0.775242		0.0828989	0.170276		0.0991364	-0.259946	+	1.40153	1.22271		0.211074	0.182954	9.10757	7.92564	9.01655	9.99142	9.50415	8.76966	10.7057	8.14016	9.09647	9.81797	8.19296	9.78039	8.57272	9.41064	9.25093	9.96464	8.33615	8.64136	9.01498	10.3697	9.53773	9.73701	8.97424
CABIN1		1.00826	-1.24899		0.100178	-0.229588		0.113954	0.242575		0.707036	-0.723902		0.228429	0.509388		0.0107975	0.0223233		0.272412	-0.303693	8.20585	9.58113	8.75595	9.15646	7.60501	10.1809	10.1507	8.57873	8.62023	7.71307	8.44619	10.4467	8.90305	8.18286	9.50483	8.72436	8.9864	9.61384	8.92068	8.31822	9.53286	8.96486	9.24713
CACYBP		0.100933	-0.499139		0.314596	0.992345		0.352151	0.680047		0.0359727	0.196054		0.0932081	0.417132		0.112501	-0.162978		0.328984	-0.703068	7.99372	12.2902	8.6411	9.07015	11.7136	11.2994	12.1652	11.4236	11.6215	11.6343	8.37082	11.7438	11.0662	9.66387	11.8459	12.0749	12.6341	12.1224	12.6524	11.9845	12.5919	11.9769	11.374
CAD		0.48985	1.89893		0.382152	1.53933		0.271167	0.119623		0.136727	0.0514437		0.101023	-0.600005		0.488154	-0.204049		0.345717	-0.144083	12.9745	13.2077	9.21962	13.019	13.3149	13.0311	12.6088	13.1388	13.1016	13.2435	7.87773	12.9892	12.8794	12.5556	12.5491	12.8713	13.1354	12.6148	13.092	12.4518	12.9095	12.7829	12.7445
CALD1		0.0887634	0.362096		0.593105	1.3017		0.865565	0.275827		0.35718	-1.22872		0.0048449	0.0282709		0.100745	0.0526015		1.21207	-0.395693	9.24809	11.8798	7.70144	12.6522	12.1491	12.3891	12.0798	12.5335	12.6952	12.8308	9.0466	12.4076	12.4784	12.2649	12.3631	12.2844	12.3775	12.0305	12.3486	12.2193	11.8976	11.7884	12.5591
CALM1;CALM2;CALM3		0.374157	1.47991		0.045685	-0.173372		0.478196	-1.22911		0.0962153	0.48322		0.444404	-1.45028		0.0697724	-0.162997		0.0297739	-0.103788	8.84393	8.33444	9.61367	9.426	12.0285	11.8332	12.0266	11.896	12.5601	11.8968	8.63183	8.4697	9.82765	8.79204	10.7802	9.75599	8.50074	11.3597	9.73545	10.2471	10.6333	12.0083	11.9558
CALML5		0.752354	2.72967	+	2.09553	3.69644		0.808656	-1.67622		0.288367	-1.81973		0.369114	-1.76053		0.557419	-1.3208		0.486427	-1.93868	8.52616	9.30298	8.7774	15.0534	14.0306	14.284	7.70486	11.3811	11.6358	8.22376	8.99571	12.5527	14.0427	12.6989	15.4524	13.2495	14.9993	14.0612	13.5885	11.2907	12.0133	15.3614	18.8966
CALU		0.491873	1.5138		0.436832	1.29299	+	2.05587	0.445873		0.584804	1.80109		0.51772	1.51971		0.681836	0.27968		0.328546	0.48399	12.4267	11.9933	8.96038	8.17966	11.2196	8.45268	10.4372	11.3104	10.992	8.12474	7.6664	11.493	10.721	10.8639	11.1054	11.1812	11.1838	10.8521	10.8906	11.3017	11.2321	10.9223	9.19033
CAMK2B;CAMK2G		0.2213	0.420889	+	1.96407	1.82157		0.409469	0.839838		0.397872	0.788065		0.390248	-0.915001		0.0546331	0.131477		0.0545824	-0.21626	8.95276	8.95861	9.72248	8.77026	9.05776	8.79548	9.99454	8.90803	10.8711	11.846	8.66582	10.9618	11.6869	11.2936	8.33766	11.0168	9.23937	10.7989	11.083	11.1051	11.7629	8.47172	11.7922
CAMK2D		0.388804	1.63859		0.741343	1.83227		0.178879	-0.152384		0.245052	-1.15103		0.553157	-1.94744		0.597485	-0.48742		0.521668	-0.719253	8.6052	8.56853	9.49611	12.423	12.6951	12.9385	11.9514	12.6672	12.8819	12.6741	8.74656	11.8993	11.7798	12.0488	11.6331	11.0322	12.5416	11.6878	12.1604	11.8318	11.9041	11.4837	13.5847
CAND1		0.320339	1.15862		0.345088	1.23548		0.157146	-0.0984526	+	1.97412	1.22911		0.261748	1.38883	+	2.84098	0.692157	+	1.59487	0.94247	13.6033	14.0695	8.12361	12.1812	13.741	12.5912	13.9547	12.7383	13.7223	12.7095	9.56653	13.6502	12.9722	13.4103	12.629	13.8498	13.1955	14.086	13.1085	13.7972	13.053	14.0962	13.0276
CAP1		0.00486959	0.023509		0.607371	1.72214	+	1.73182	0.655334		0.433665	-1.32587		0.0600607	-0.342798		0.822477	-0.287401		0.973818	-1.05153	8.80173	11.8492	7.97712	12.3922	11.7945	12.7449	12.0079	11.6332	11.4643	12.2964	8.13293	12.4131	12.6305	11.974	12.4995	12.1751	12.8891	11.5468	12.1105	12.5684	12.4991	11.6696	13.735
CAPN1		0.248796	0.853267		0.972297	1.76223		0.283343	-0.179218		0.418402	-1.42795		0.185549	-0.755392		0.91156	-0.507539		0.591249	-1.48591	8.88344	10.0876	8.32886	12.5084	12.2904	11.9068	11.651	12.4181	11.9319	12.5765	8.8074	12.3653	12.5032	12.0464	13.0336	11.7775	12.1696	12.3977	12.0334	11.6899	12.6826	11.9262	15.7611
CAPN2		0.610436	1.73638		0.663163	1.85985		0.0845943	0.0744537		0.4689	0.407469		0.047309	-0.268449		0.327463	-0.148241		0.37674	-0.232429	12.3769	11.992	8.33492	12.0256	13.1091	12.4838	12.5281	12.6545	12.7566	13.02	8.51336	13.1616	12.9066	12.6042	12.959	12.5493	13.0791	12.4811	13.0762	12.9021	13.072	13.3044	13.0517
CAPN7		0.333695	0.198312	+	1.76269	0.757359		0.327921	0.44983		0.0549427	-0.112851		0.112822	0.22214		0.185843	-0.133169		0.0118095	0.0228678	8.77528	9.02917	8.29787	8.35703	9.0373	10.0435	9.03179	10.072	9.49245	7.7023	8.64913	9.91309	10.1939	8.12063	8.90391	9.40874	9.79615	9.76583	9.85303	9.66033	9.39164	9.74621	8.80713
CAPNS1		0.552736	0.903808	+	2.3935	1.59326		0.354535	0.612626		0.0619972	0.18608		0.802388	-1.1691		0.164111	0.323046		0.21078	0.558814	8.68728	8.97391	8.75701	8.82104	9.45334	10.3592	8.30842	10.2295	10.9934	10.8137	9.14024	10.3942	10.8744	10.4599	9.21729	10.2543	8.60787	10.5426	10.5163	10.5539	10.7509	8.36193	7.95441
CAPRIN1		0.358152	1.08694		0.275411	0.869282		0.197984	-0.129708		0.710103	1.30024		0.00957118	0.0458889		0.0849861	0.0633039		0.121708	0.0776094	11.7478	12.496	8.79329	9.48549	11.6541	11.8443	11.3961	11.544	12.0431	11.409	8.29202	11.6279	11.1184	12.1231	11.5831	11.3317	11.8689	11.6266	11.5033	11.8324	11.6148	11.4315	11.8619
CAPZA1		0.47834	1.37771		0.322749	1.00643		0.22374	-0.214048		0.305309	-0.256774		0.00307249	0.0168374		0.234217	-0.221356		0.0490467	-0.0786015	12.2395	12.3172	8.49436	13.1206	12.5662	12.3732	12.3457	12.3205	12.5856	12.3402	8.59532	12.2844	12.3297	12.7658	11.7612	11.5138	12.6968	12.0749	12.0217	12.4792	11.9151	12.079	13.3726
CAPZB		0.504622	0.333289		0.331909	0.34923		0.583603	0.50885		0.867984	-0.115712		0.279335	1.33544		0.208523	-0.215916		0.585066	-1.11405	13.2409	13.2907	7.79174	13.3705	13.1739	13.1615	13.0964	13.3547	13.3258	13.7812	12.3537	13.4905	13.8738	12.924	13.4128	12.6194	13.4949	13.0047	12.7261	13.6785	13.0675	12.3332	15.4652
CARD19		0.44531	1.05905	+	1.30373	1.22722		0.0867402	-0.192951		0.129697	0.523162	+	1.38026	1.07154	+	1.5844	1.83112		0.462346	0.870015	8.76656	9.18716	8.22509	9.23823	11.7374	8.62827	10.2244	11.1519	11.6508	8.90964	9.56609	10.5279	8.40528	12.3787	10.8941	10.6056	8.91153	10.9734	10.1309	11.5258	9.8491	9.88594	9.6031
CARM1		0.0178842	0.066041		0.611818	1.2457		0.452517	0.158336		0.27362	1.09549		0.132937	0.398216	+	2.07829	0.775777		1.18354	0.51777	9.04438	11.6719	9.01139	8.05533	11.4314	11.0647	11.3793	11.1203	11.5741	10.581	8.8005	11.9594	11.0508	11.4428	11.1298	11.8371	11.3668	11.9318	11.4679	11.7924	10.8439	11.7392	10.9628
CARS1		0.402464	0.486199		0.958428	1.29645		0.472505	0.658335		0.109285	-0.364343		0.714256	-0.458414		0.446758	-0.669145		0.477456	-0.504104	9.11086	8.13212	8.46693	7.91383	8.01417	9.13608	8.8209	10.63	9.59767	9.03635	8.31109	8.5212	10.3786	8.94239	9.76313	10.3553	10.8019	9.02748	10.2265	10.2769	9.98035	9.20859	8.70113
CARS2		0.146567	-0.337085		1.06609	1.61584		0.0771802	0.189662		0.40189	-0.984128		0.120446	0.184099		0.723475	-0.891555		0.48754	-0.91892	8.20014	10.8609	9.23551	9.94951	10.5237	10.1012	9.23475	11.1114	9.91505	9.7612	9.55457	12.2057	12.248	12.6898	12.9653	10.509	12.064	10.43	11.4756	11.783	12.8604	10.8089	12.2446
CASP14	+	2.58639	6.33516		0.890119	4.27239		0.341862	-1.86108		0.0708069	0.400476		0.452414	-1.72476		0.29881	-1.73429		0.735793	-2.63581	16.3955	8.70955	8.17777	16.3621	14.5215	13.3388	8.43116	12.2587	13.2158	8.78495	7.98654	8.20822	15.4852	13.8663	15.3378	15.1804	14.7602	14.6549	15.7466	14.5558	12.9019	15.0065	20.3507
CASP2		0.090633	0.360228		0.522236	1.31347		0.116875	0.338898		0.179413	0.625151		0.407294	1.0059	+	1.42571	1.39783		0.915879	2.20022	7.93539	7.77837	8.64851	8.76771	10.2894	8.0447	11.3246	9.59601	11.1962	8.62943	9.23739	11.109	9.34774	8.48356	7.46186	9.95564	9.0011	11.21	7.89774	11.2161	9.73843	11.5705	9.3038
CAT		0.198643	0.527233		0.79005	0.952373	+	1.45844	-1.12782		0.424234	1.23799		0.201452	0.390442		0.0793832	0.114454		0.217287	-0.878936	8.09238	9.34676	9.31473	9.11603	10.6812	7.87287	10.2107	8.10636	10.774	9.60693	8.40839	10.6355	10.1694	10.812	11.746	9.95751	10.967	11.7925	9.91292	10.2299	9.34317	11.6019	15.1844
CAV1		0.745269	1.25206	+	1.59603	2.43824		0.186461	-0.228756		0.0913642	0.197767		NaN	0	+	1.42266	1.96481		1.06034	1.21549	9.63595	8.32595	8.4215	8.82948	8.453	8.61449	7.17333	9.67723	10.2644	9.33731	9.0979	10.8992	8.59721	11.2487	9.67291	9.81129	7.87293	10.7939	10.5032	11.2014	9.54731	10.5556	8.77558
CBFB		0.362433	1.48982		0.436969	1.75434		0.00542398	0.00662009	+	1.48458	1.8747		0.0694902	0.423366	+	1.41217	0.803663		0.749183	2.37335	13.9313	13.7865	9.19454	11.1612	13.4171	12.9881	13.9519	12.3915	13.6049	13.031	8.74536	13.6859	13.0944	13.2335	12.8731	14.3239	13.412	14.1367	13.0242	13.7369	12.8294	14.3567	8.70953
CBX1	+	1.61258	-1.022		0.272481	-0.458262		0.166511	0.428117	+	2.84064	3.90311	+	3.62988	5.39864	+	2.33636	4.31805	+	2.3891	4.3285	13.6544	14.1084	8.79337	9.29078	12.7766	8.24509	14.5409	9.45561	13.3978	9.66055	14.2456	12.5962	8.98306	11.9984	9.02456	14.0692	10.2092	14.1907	9.42652	14.8547	9.37376	14.0467	8.7992
CBX3		0.869551	-0.832694		0.146327	-0.135205		0.234976	0.510394	+	1.48113	4.31326	+	2.85859	5.17821	+	2.88483	4.00912	+	1.63155	3.74711	14.9196	15.1678	8.80994	8.69149	13.6127	10.8173	15.5956	11.453	14.6243	10.4928	14.8913	14.6778	10.4646	12.9576	9.60002	14.9617	11.8693	15.4259	10.9704	15.6096	10.8877	15.3344	11.9061
CBX5		0.445166	-0.360419		0.00906558	-0.0122108		0.0922815	0.222446	+	1.65578	4.46102	+	3.32603	4.532	+	3.0931	4.33415	+	1.59904	3.79693	13.6552	13.7551	9.29253	8.11573	13.6006	9.40196	14.549	10.7131	14.3705	10.417	14.4035	13.6612	9.29174	12.4534	8.75418	14.0883	10.2208	14.87	11.3447	14.9214	10.1559	14.6802	10.5139
CBX8		0.564267	1.97852		0.569605	1.94109		0.0152214	0.022858	+	1.5782	3.30611		0.440847	1.60166	+	2.59225	3.40104	+	2.60639	3.01065	12.8234	8.30424	7.71375	7.88657	11.2039	9.27646	12.8442	9.23929	11.5798	7.8764	8.5231	12.0585	8.13655	11.0694	8.52296	12.2601	9.18742	12.1966	9.28931	11.1763	7.96777	12.1603	8.58208
CCAR1		0.226619	0.511109		0.431417	0.83836		0.0728595	0.116035	+	1.65242	2.67577	+	1.35825	2.51176	+	3.72623	2.63435		1.28139	2.63299	13.0128	13.0022	9.32748	9.10738	11.9789	8.96291	12.393	10.3464	12.2163	9.849	10.2794	12.8887	9.76338	11.5217	8.40648	12.7637	10.1966	13.0638	10.6176	12.5374	10.3267	13.2561	10.9186
CCAR2		0.512164	1.21493		0.457309	1.10327		0.530232	0.288728	+	2.80267	1.34168		0.356911	0.963782		1.12775	1.81204		1.1223	1.67519	11.7175	11.5445	9.32425	10.305	11.5885	8.92956	11.5505	10.4635	11.8718	10.3879	8.43804	11.4259	8.38064	11.0725	8.48655	11.7185	10.926	11.7648	9.66965	11.6985	10.1002	11.1395	10.7949
CCDC22		0.662318	1.77386		1.05109	2.0702		0.87037	0.780721		0.201995	0.780583		0.537046	-1.21144		1.00564	1.06787		0.133417	-0.248775	9.20613	7.7571	9.48075	8.53096	11.8716	10.7594	10.7522	11.3134	11.0306	10.1809	8.2775	10.9208	10.1817	9.39659	9.64178	11.0971	8.97565	10.7196	10.2559	10.9795	10.6365	10.5391	11.5038
CCDC57		NaN	0	+	2.86453	4.1036		0.956538	3.0839		0.393211	-2.26377		0.183272	-0.985053	+	2.65603	4.75743		0.00264596	0.0191778	8.99588	9.03236	8.84056	8.29768	8.96121	14.2223	10.0995	14.5416	9.51046	7.72995	8.70581	13.9542	9.5482	8.87122	8.15713	13.2596	7.47035	8.7692	13.9641	12.9348	8.85767	13.2564	8.71804
CCDC71L		0.461525	1.59735		0.22363	0.895933		0.153757	0.453937	+	2.17481	4.45923		0.810848	2.6171	+	2.40672	3.07178	+	1.49503	3.3603	13.364	12.7831	9.13377	9.31384	12.661	8.48643	12.9058	7.69143	12.8606	8.62205	8.40464	11.2627	9.04536	9.84928	8.34183	12.6081	9.33532	12.8824	9.09586	12.9105	9.18532	12.6878	7.90094
CCDC86		0.0434496	-0.28135		0.238449	1.0592		0.0136456	-0.0338523		0.546131	2.3438		0.241649	1.23949	+	1.79076	2.59816	+	1.70751	3.09486	7.72032	11.7796	7.65589	7.53644	11.4969	11.2311	13.0327	8.62124	12.0507	9.50655	7.29963	11.4655	8.18888	10.2064	8.83795	11.746	8.975	12.7598	8.92155	12.0781	10.3312	12.4249	8.34705
CCDC93		0.174997	0.23961		0.700374	0.585286		0.549843	0.964471		0.145028	-0.305814		0.175992	-0.378383		0.262689	0.599514		0.366534	-0.710869	8.934	9.00693	8.87616	9.17813	9.98918	9.30833	10.156	10.7794	10.0957	11.2507	9.13707	9.79171	10.0934	9.73189	9.2454	10.1646	7.63099	7.52213	10.0056	10.0996	10.533	9.90847	10.0441
CCND1		0.222827	0.881188		0.550522	1.59915		0.125873	-0.198287		0.295105	1.08783		0.178088	0.771519		0.770309	1.67536		1.16379	2.66725	8.65203	7.86961	8.67638	8.58473	11.7337	7.14409	11.9475	10.4575	11.4411	11.0483	9.36624	12.2629	10.7606	12.1223	8.14321	10.6417	7.92108	11.3912	10.8907	11.0762	10.273	11.0622	7.53999
CCNT1		0.570843	0.357018		0.46536	0.676724		0.199679	0.399608		1.19826	1.10572		0.196475	-0.229507		0.299847	0.561307		0.780445	0.94854	8.678	9.03731	8.16945	7.68344	9.34719	9.32891	8.46991	8.35814	9.35433	9.49864	8.80125	9.89647	8.46892	8.42768	8.55337	8.24473	8.38619	9.97961	8.20296	10.1974	9.79961	8.73253	7.53787
CCT2		0.537364	-2.15634		0.448458	-0.659477		0.242219	0.179654		0.138695	-0.856784		0.597871	2.38814		0.11689	-0.135363		0.931978	-0.407044	8.32841	13.3647	8.06275	11.7942	13.1373	12.9022	13.1552	13.2624	13.5488	13.3542	14.9637	13.1283	13.5503	12.8439	13.0712	12.7183	12.6662	12.9232	13.4519	13.6585	13.6947	13.1991	13.6642
CCT3		0.33823	-0.293816		0.52345	-0.399995		0.784109	0.179373		0.430677	0.242718		0.526284	2.43321		0.0234253	0.0114244		0.57556	0.209529	14.4444	14.372	8.10345	14.2306	14.0135	14.0637	14.0756	13.7931	14.3058	14.1784	15.1976	14.1563	14.0636	13.7697	13.7209	14.1232	13.8995	14.1245	13.9904	14.1657	14.4479	14.0128	13.5671
CCT4		0.174165	-0.298117		0.42906	-0.492358		0.921918	0.489568		0.4152	0.611421		0.551401	2.24176		0.366903	0.248532		0.116029	0.0887245	14.8554	13.8963	8.57187	13.1414	13.377	13.6186	13.7343	13.6065	13.7238	13.9347	15.2199	13.8096	13.2576	13.026	12.8728	13.5419	13.3362	13.7036	13.518	14.0219	14.034	13.1752	13.2478
CCT5		0.60898	-2.37274		0.635415	-1.11491		0.739883	0.308846		0.179447	-0.977126		0.767507	2.45546		0.117162	-0.0408179		0.208845	-0.207642	8.71871	13.672	9.26652	12.6199	13.3766	12.9837	13.1986	13.0108	13.4194	13.0163	15.7623	13.1207	12.9558	12.5348	12.3274	12.9574	13.3122	13.1274	13.4584	13.21	13.1426	12.6994	13.1988
CCT6A		0.289895	-0.43272		0.3627	-0.537471		0.275769	0.187666		0.70323	0.295279		0.562249	1.69167		0.0840275	0.0551783		0.114738	0.105588	13.2144	12.9013	9.52076	12.627	13.1284	13.2276	13.0781	13.0978	13.1302	12.9477	14.7916	13.195	12.7843	12.4068	12.4735	12.777	12.8381	12.9982	13.2294	13.1867	13.3708	13.1907	12.576
CCT6A;CCT6B		0.569437	1.89243		0.476952	1.60987		0.492545	0.303168		0.225205	0.211915		0.0595896	0.371203		0.771819	-0.782897		0.736453	-0.496413	14.2024	13.6908	8.32596	13.2832	13.4094	12.6865	12.8892	13.778	13.6158	13.4243	8.97028	13.5545	14.3592	12.6997	13.4187	13.6358	14.9517	13.3318	13.4778	13.1897	13.4177	13.4388	14.0632
CCT7		0.574321	2.10381		0.543628	1.99922		0.807272	0.21543		0.830316	0.447799		0.00648109	-0.0493905		0.132564	-0.0531416		0.117491	-0.0835737	14.6652	13.7358	8.53217	13.7446	14.2404	14.2832	14.076	14.1359	14.2586	14.1856	9.04101	14.356	14.0789	13.8333	13.8886	14.2667	14.3597	14.191	14.6114	14.2277	14.5712	14.1799	13.9549
CCT8		0.21993	-0.112039		0.773884	-0.393481		0.367128	0.196729		0.762882	0.23758		0.531407	2.51709		0.093742	0.05196		0.325983	0.181796	15.5859	15.6055	9.08102	15.2794	15.7882	15.2111	15.5352	15.5281	15.5498	15.4167	16.1194	15.2395	15.1069	14.9838	14.7857	15.6482	15.2526	15.5048	15.2823	15.1919	15.5643	15.0008	14.876
CD2BP2		0.165255	0.832218		0.722081	2.39151		0.146765	-0.226558		0.570404	2.09169		0.0134485	0.0633574	+	2.75387	3.48361	+	1.71568	2.93776	8.48437	8.71	9.06153	8.08599	11.4725	10.1622	12.9041	9.21476	12.2693	10.3158	8.11542	12.0042	8.98097	11.4618	9.81826	12.5444	7.98348	12.8137	10.3973	12.3555	9.48878	13.3082	8.5549
CD44		0.276244	0.829603		0.924777	1.68861		0.0199428	0.0239385		0.0323234	0.108035		0.211298	0.562389		1.24484	1.31728	+	1.63306	1.74469	8.49361	9.20811	7.79732	10.1013	10.916	8.79582	10.9143	10.0791	11.185	9.8255	7.98343	11.0205	10.5474	11.775	9.18325	10.9491	9.82059	10.8854	9.83515	11.202	8.85183	10.4394	8.84734
CDC20		0.235413	0.808502		0.362371	1.19533		0.0982483	-0.100547		0.894326	0.61789		0.0874005	0.425282		1.04605	0.785421		0.568497	1.79121	12.5113	12.7937	9.14015	12.2477	12.3355	12.6616	13.2839	11.5329	12.6778	12.0215	9.02159	12.3773	11.9386	12.548	8.46713	13.3608	12.523	13.1223	12.2478	12.9471	11.8673	13.3165	12.8982
CDC23		0.130408	-0.570978		0.670207	1.75743		0.373703	1.28422		0.221099	0.864863		0.125755	0.488632	+	1.51409	2.13655		0.180296	0.702392	7.81517	7.75202	8.55136	7.76905	7.74727	10.6548	11.6305	8.33924	11.1946	7.79792	9.08748	11.6953	10.1271	7.1686	8.29232	11.4861	8.9728	11.3281	9.58104	10.5609	8.23267	11.3929	9.90906
CDC27		0.283978	1.13327		0.348885	1.28579		0.373621	-0.753507		0.167282	0.539563		0.0042389	0.0211636		0.348929	1.1679		1.25894	2.59117	9.29819	8.69265	8.09877	10.1413	11.903	11.1944	12.6223	10.9349	12.0319	10.4766	8.51837	9.89391	7.98354	11.3008	9.29705	12.4391	12.0586	12.7273	10.9506	11.3576	10.1448	11.9231	7.93001
CDC37		0.329705	1.80991		0.798205	3.05846		0.0338658	0.0366386		0.242354	-1.16808		0.295225	-1.62935		0.887557	-0.525142		0.177459	-0.142303	9.09646	8.79036	8.991	13.0377	13.4212	13.0678	13.619	13.2148	13.3569	13.274	8.03544	12.9768	13.775	13.4585	13.5268	13.7539	13.6962	13.3605	13.4684	12.8894	13.7244	12.6912	12.942
CDC45		0.243771	1.03738		0.564279	1.8742		0.0795671	-0.146516		0.891719	2.74478		0.430195	1.3681	+	1.92939	3.22275	+	3.26025	2.75529	9.169	9.15883	8.43833	8.08469	11.7862	8.69813	12.7596	8.70248	12.4599	9.06222	8.38455	10.9383	9.51167	11.6197	9.25221	13.0126	8.70054	12.4047	9.58246	11.9748	8.04512	12.3407	9.2646
CDC5L		0.413798	1.2286		0.226681	0.720052		0.296747	0.250979	+	2.18737	2.2502		0.531605	1.70395	+	3.81721	2.18266		1.14002	0.942378	13.4243	12.7572	8.62766	10.6381	12.7436	10.587	13.0923	10.7026	12.5938	10.7493	9.22638	12.4717	10.4214	11.5205	10.7781	12.5886	10.15	12.4734	11.4456	12.1757	10.1166	12.4892	11.4323
CDC73		0.345042	1.35991		0.363456	1.41381		0.0301269	-0.0397545	+	1.85769	2.17145		0.636255	2.30071	+	2.29432	2.74889	+	1.62299	2.93627	13.1552	13.0414	8.7604	11.0384	12.3596	9.24291	13.1523	10.3038	13.0128	9.5425	8.25421	13.0833	9.61272	12.1264	8.56163	13.0551	11.0673	13.2395	10.7121	12.551	9.76273	13.4427	10.7261
CDCA5		0.238722	1.11115		0.445233	1.60055		0.0527579	0.129238		0.693398	2.55192		0.434255	1.45778	+	2.12576	3.26354	+	1.97203	3.45933	9.28818	9.12907	9.53583	8.46384	12.0036	8.45872	13.2194	9.48761	13.2912	8.88161	8.90097	10.7584	8.92115	11.0663	8.27555	12.9055	8.70566	12.9082	9.43366	12.3872	8.63371	11.689	7.57623
CDCA7	+	1.385	-2.98819		0.683572	-0.150962		0.00556802	-0.0126527		1.09197	3.36542	+	3.74021	5.06346	+	4.45583	5.08088	+	2.47437	4.71388	8.91968	13.6691	8.63488	7.35506	11.4045	9.48552	13.8993	7.63837	12.2622	8.24018	13.9825	13.6663	8.44158	12.2285	9.24904	13.7714	9.10845	14.3533	8.92131	13.6603	8.30542	14.5542	8.82406
CDCA7L	+	2.14791	-1.69519		0.519011	-0.372724		0.0773424	0.176554	+	1.7862	4.28337	+	3.54523	5.90535	+	4.2585	5.74707	+	1.91506	5.13789	13.1383	14.5176	8.10072	7.68678	12.6858	9.56823	15.289	9.91487	13.4286	8.95318	14.5316	14.086	8.30566	12.6663	7.93725	14.7295	8.51102	15.0112	10.8322	14.4045	9.16212	15.0128	8.50728
CDCA8		0.0851757	-0.449609		0.21664	0.798253		0.0253983	-0.101332		0.486074	2.02407		0.900802	2.6953	+	2.12929	3.22417	+	1.41274	3.75876	8.49178	12.5511	9.58111	8.63917	12.1294	8.1167	13.1898	9.5197	12.6893	8.87561	8.91846	11.3144	9.79223	10.0064	8.51956	13.0883	8.55937	13.5549	8.49599	12.6514	9.02997	13.7967	9.06625
CDCP1		0.417715	-0.412759		1.06548	1.29793		0.0977719	-0.165522		0.381481	-0.523854		0.0802068	-0.247708		0.844863	1.27397		1.08755	1.14759	8.59082	8.96408	7.77325	9.08699	9.39429	10.3862	10.0629	10.2374	9.42993	11.237	9.62635	11.5069	10.1858	11.7604	10.0166	9.92627	8.5531	10.5471	10.3357	11.114	9.98631	10.7362	9.24859
CDK1		0.664087	1.55356		0.323713	0.921789		0.0917365	0.176921		0.605339	0.283179		0.0568589	0.284421		0.182312	0.328377		0.0335608	0.0716314	13.665	13.1302	9.0039	13.0481	13.4585	13.0921	13.0289	13.5355	13.6014	13.115	9.90516	11.9655	11.6717	11.8715	11.6176	13.5823	13.1607	12.935	13.3386	13.2818	13.012	13.4923	13.1278
CDK1;CDK2		0.229133	0.760321		0.810804	1.52535		0.101213	0.193984		0.113149	-0.434765		0.0134484	-0.041468		1.17566	1.15312		0.463608	0.995912	8.14976	9.19013	8.21338	10.9784	10.7636	9.71942	10.8624	10.2134	11.5701	10.3941	8.15005	10.2178	9.41274	9.56952	8.39289	11.4364	9.5792	11.227	10.868	11.1244	10.3273	11.4002	9.94802
CDK11B		0.636858	-2.00518		0.38626	-0.334563		0.270806	0.39882		0.078936	-0.408613	+	3.39772	3.70302	+	2.10689	2.10688		0.840529	1.60572	7.9335	12.343	9.03532	11.2379	11.9978	9.1336	12.4059	10.9705	12.1554	8.82433	13.3533	12.1244	9.81635	10.8473	11.0825	12.6738	11.0464	12.3722	11.003	12.3004	9.91525	12.6827	8.99951
CDK13		0.0302377	-0.0262016	+	2.67284	0.992314		0.509285	0.733842		0.257453	0.409242		0.903629	-0.581633		0.661904	0.779146		0.0545388	0.10392	8.30716	8.40883	8.6823	8.87711	8.36785	9.34539	8.62147	7.5038	9.12408	9.59491	8.8474	9.61734	9.09946	7.68192	8.54135	9.51292	7.81937	9.17068	8.6383	9.72438	9.59838	9.80051	9.1617
CDK19;CDK8		0.110967	0.224524		0.678753	1.07512		0.0743771	0.150464		0.490803	0.72302		0.582095	0.933625	+	1.8227	2.31462		0.769497	1.07361	9.10841	8.66913	8.08999	8.37704	9.58219	9.10489	10.7216	9.50279	10.2982	8.31948	8.92455	9.88238	8.00201	9.14766	9.29642	10.8931	7.50276	11.2917	9.45126	10.7651	9.09198	10.6498	9.12069
CDK2		0.155275	-0.619731		0.464325	0.940517		0.226535	0.266302		0.124591	0.598342		0.959359	2.23989	+	1.49893	1.5331	+	1.48411	2.15234	8.09081	12.0777	8.39913	9.12559	11.7886	8.09363	11.9637	10.8122	11.8224	10.3485	9.51955	11.6399	9.92275	11.1209	10.0933	12.5554	11.2788	12.3368	10.423	12.1872	10.5816	12.1259	8.61028
CDK5		0.225334	-0.63407		1.24498	1.66589		0.106685	-0.0827382		0.473761	-1.86545		0.0152749	-0.0488766		0.0622036	-0.0453053		0.261311	0.311651	8.11375	8.65246	7.65949	12.0844	7.53658	10.441	10.5262	9.13547	10.5832	10.1819	8.95703	11.4331	11.2482	11.3655	9.92892	10.6055	11.0095	10.8694	11.096	11.0948	11.0116	11.1466	11.4218
CDK5RAP3		0.513717	-0.693064		0.421185	0.765248		0.439643	0.665725		0.490736	0.541361		0.185517	0.469246		0.636217	1.18367		1.243	1.07734	8.86109	8.92146	7.92929	9.07849	8.96584	9.41929	10.833	8.06229	9.50833	10.6581	9.66002	11.2482	10.0895	10.6273	9.1525	9.50557	8.10239	9.4905	8.51383	10.9564	9.96727	9.59517	8.81466
CDK7		0.0504354	0.163997		0.229119	0.646677		0.124871	0.181273	+	2.43624	2.94094		1.07243	2.50538	+	3.79715	3.14208	+	1.97586	2.33745	11.5087	12.197	8.33696	8.12442	10.7787	8.66171	12.1983	8.53874	11.5301	8.81076	8.93023	11.8816	8.40392	10.6324	8.99384	12.0033	8.60073	11.7746	9.22938	11.3807	8.83471	12.3148	9.48621
CDK9		0.18905	-0.754628		0.0130284	0.062144		0.231144	-0.694199		0.437822	1.44852		0.242615	0.923484		0.773922	1.94476	+	2.22247	2.38145	7.71596	11.4871	8.39781	8.14737	10.603	8.84633	11.8232	8.54245	11.0613	11.6296	8.33387	8.37647	8.59904	10.5696	8.51029	11.6307	8.18251	11.5953	9.37807	11.8234	9.21476	11.7483	8.88049
CDSN		0.679564	1.22684		0.937116	0.952472	+	2.10759	-1.51775		0.0612628	0.18189		0.880282	-1.3683		0.360727	-1.03771		0.687348	-2.27327	8.88496	8.98048	8.78586	10.0682	11.2161	10.925	7.79633	9.10245	9.20053	10.0152	8.84429	9.41644	12.4636	11.1374	11.922	10.0345	10.6848	10.8328	11.6456	9.02761	8.44321	11.0616	16.2839
CDYL		0.178317	0.625094		0.351807	1.07226		0.370023	-0.680838		0.267838	0.865969		0.551082	1.38943	+	1.41977	2.31595	+	2.58448	2.54842	8.75656	8.90109	8.47015	8.68715	11.4772	9.07261	11.8463	10.3961	10.989	7.63648	8.60009	11.2556	8.94754	11.087	8.44973	11.8681	8.22895	11.9452	9.44041	9.4406	8.43993	11.5746	9.07137
CEBPB		0.175002	1.15018		0.837664	3.16423		0.083466	0.0913801		0.401326	2.4016		0.0894692	0.450816	+	2.39988	3.29464	+	4.77906	4.58684	7.64766	8.22057	8.65588	7.92983	13.1351	10.4257	13.535	9.79491	13.0091	9.90736	8.5858	12.5898	9.40023	12.9422	8.84985	13.8417	10.7835	13.3558	8.36627	13.4025	9.76636	13.2619	8.58327
CELF1		0.238724	0.908055		0.908235	2.27515		0.550954	1.28655		0.242051	1.11317		0.134192	-0.519023		1.1482	2.46046		1.19701	2.60131	9.12416	9.63035	8.96268	8.34349	11.9738	11.4954	12.3556	11.6171	12.1824	11.6552	8.57027	11.8798	9.25314	11.7276	8.32821	12.565	8.84368	12.5368	9.10391	12.9369	11.9035	9.25763	8.28597
CENPB		0.0837015	-0.389328		0.071368	0.213162		0.209137	0.332028		0.518095	2.15535		1.29991	2.72015	+	2.60079	2.93226	+	1.6362	2.60364	8.26929	12.3583	8.68678	9.01415	12.0884	8.9445	12.2139	8.55835	12.4671	8.20104	9.42058	10.7353	8.4265	10.8031	8.45698	12.1704	8.69645	12.1012	9.67053	11.7265	8.71255	10.7319	7.69774
CENPC		0.247395	0.991959		0.233286	0.951346		0.411308	-0.973785		0.824462	2.34262		0.254977	0.868213		0.715014	1.38839	+	1.99551	2.49151	9.18318	8.52015	8.76511	9.23658	11.3809	9.14402	12.5312	7.7319	11.9165	8.99093	8.45335	9.08204	8.99153	10.7405	9.14121	11.884	9.58733	12.1358	9.06006	11.3927	9.6147	12.4038	9.60429
CENPF		0.21675	-0.526311		0.119602	0.241792		0.327721	0.526494		0.142277	-0.441302		1.07157	1.44087	+	1.69198	2.03097		0.190726	0.259499	8.57143	9.16287	8.56571	9.04475	8.59327	7.87293	10.9794	10.5199	10.8583	8.84073	9.45965	9.2236	8.5256	8.69703	8.83057	10.854	8.10064	10.2311	9.52592	10.2498	7.60818	9.81974	9.61287
CENPV		0.0716835	-0.363409		0.498273	1.63083		0.274068	0.62113		0.304862	1.07051		0.40309	1.36515		1.12536	2.529	+	1.38141	2.69641	8.78012	8.7173	8.94645	9.35593	9.41493	9.00168	13.3212	8.78483	12.2276	9.4693	9.47441	12.0637	8.56126	9.7132	8.66861	12.3407	8.54765	12.5374	9.0517	12.001	11.7095	12.2914	8.73245
CEP170	+	1.41859	3.12947		0.873293	1.94855		0.317689	-0.198507		0.216675	-0.103488		0.328838	-1.26581		0.834839	-0.508145		0.310336	-0.171809	12.9995	8.51158	8.45468	12.7751	12.5616	12.3038	11.6357	12.8935	12.6314	11.843	8.65668	11.8429	12.1816	11.9779	11.6015	11.1538	12.3141	11.8075	11.9945	11.653	11.6784	11.4598	12.1646
CEP295		1.12495	-1.48417		0.642293	0.946376		0.263537	0.86588		0.819217	-0.708637		0.505108	0.835933	+	1.82184	1.83367		0.480046	1.45657	8.13964	10.7607	8.21358	8.81099	7.71711	8.53203	8.98385	8.97379	8.69451	9.75035	9.2592	10.8774	8.34531	8.02671	8.7466	9.88207	9.22294	9.02144	8.6228	11.0834	8.77362	12.1971	7.50614
CETN1;CETN2		0.0607377	-0.176651		0.118748	-0.334463		0.0213057	0.0609169		0.00013919	-0.000349363		0.412471	0.814427		0.375963	0.665963		0.119085	0.295424	9.3667	9.85129	8.26672	9.54414	8.27337	8.74064	10.7135	9.14	10.3851	9.10448	7.99033	9.51183	8.8071	7.7231	8.17673	7.95218	7.76283	10.0153	8.36147	10.0877	8.9839	9.63054	9.94451
CFAP20		0.161385	0.499653		0.323252	0.880955		0.121574	0.0866728		0.463458	0.502384		0.270831	0.967615	+	1.34552	0.683776		1.19044	1.05257	12.2764	12.6658	8.85295	11.3866	11.2584	11.9693	12.4507	11.5067	12.3122	10.6231	9.2316	12.2359	11.2992	11.8494	11.6375	12.1592	11.977	12.6204	11.4369	12.5959	11.6634	12.2611	10.4989
CFDP1		0.0776657	-0.379784		0.45119	1.4443		0.213774	0.510589		0.209357	0.875038		0.730474	2.19398	+	2.17817	3.58371	+	1.71647	3.34778	8.32902	11.9865	8.16535	10.574	11.1716	8.5751	12.3438	8.56259	11.8293	9.14691	8.13897	11.7223	7.54109	10.0031	8.50501	12.743	8.81206	12.5337	8.47492	12.3369	9.69791	12.7336	8.24716
CFL1		0.148998	-0.917019		0.759664	-3.19194		0.0366606	0.107154		0.0995931	-0.490638		0.155453	0.973274		0.461057	0.568992		0.339898	0.772137	9.13408	9.13892	8.90592	11.7539	13.0795	13.0973	13.307	12.7327	13.0444	13.086	15.5632	9.7786	9.27034	9.45865	8.31531	8.61177	9.14553	10.8618	9.21292	10.0429	8.31038	7.79137	8.26713
CFL1;CFL2		0.149088	0.555248		0.460304	1.13708		0.141876	-0.155136		0.140278	-0.478325		0.229915	1.41854		0.292665	0.272361		0.777668	0.588202	12.5202	11.9269	8.08441	14.9852	15.3587	14.2193	15.2962	14.8277	15.4055	15.0593	14.3955	14.3139	14.4663	14.9847	14.8936	15.4425	14.8837	15.5679	14.8276	15.2735	14.8627	14.9427	14.0095
CFL2		0.0354382	-0.0873245	+	1.51522	1.79154		0.525573	1.43079		0.154414	0.427649		0.948331	1.03761		0.868766	0.961071		0.0211515	0.0961568	9.09565	8.82262	8.14643	9.45386	8.2638	8.07835	10.2335	8.4151	10.727	9.01075	9.29228	10.9251	9.55244	8.57305	11.692	11.9509	10.5078	8.76313	8.91671	10.847	10.7795	12.0944	8.53338
CGGBP1		0.362949	1.2849		0.309502	1.15905		0.12095	-0.224569	+	2.32185	3.58275		0.748533	2.39913	+	2.52703	3.35537	+	2.66135	3.67009	12.6946	12.0571	8.03274	8.97645	11.7063	8.92206	12.5875	8.19011	12.0972	8.4912	7.99882	11.2238	9.0122	11.3187	8.466	12.8984	8.69055	12.6811	8.29088	11.9984	8.35166	12.7944	9.02709
CHAF1A		0.563391	-0.959465		0.246238	-0.471796		0.0621597	0.0828342	+	1.86146	4.785	+	2.45602	6.06826	+	1.99475	5.60164		0.862555	3.96396	14.234	14.2369	8.88156	8.48444	14.3548	8.54112	15.2646	10.8749	14.8053	10.645	16.771	14.6327	7.28946	14.0175	9.04439	15.2575	11.4711	15.2792	8.58659	14.9669	9.29162	15.3119	15.0857
CHAF1B		0.0973762	0.136068		0.680566	0.783741		0.172036	0.26427	+	3.03071	6.53007	+	2.66708	5.75267	+	2.78443	6.03251	+	2.55277	6.12224	14.9796	14.5866	9.22044	9.41962	15.5358	8.56766	16.0845	8.42129	15.8362	10.8973	15.2723	15.5297	8.87455	14.8365	8.48046	16.5139	11.4279	16.2456	11.1793	16.2509	9.89467	16.4197	9.47528
CHAMP1		0.396327	-1.62243		0.254853	0.804933		0.53679	0.838102		0.153335	0.655902		0.755109	2.27614	+	2.78076	2.2818		1.07896	2.34011	8.17131	12.122	9.72373	8.4015	7.73964	8.0712	11.9114	8.59943	11.5582	7.71303	8.30307	11.7722	9.6301	9.46156	9.93108	11.1924	8.85671	11.1201	7.89727	11.7865	9.41897	11.6552	7.3882
CHCHD3		0.534197	2.00759		0.491901	1.86583		0.737847	-0.582624	+	1.36111	0.714848		0.00314793	0.0201871	+	2.34641	1.22686	+	1.55403	1.24759	13.1418	13.3227	8.82335	12.6483	13.4823	12.8049	12.8214	12.7958	13.6866	12.5991	8.14384	13.22	12.2116	14.5459	12.4456	13.1401	11.715	13.6746	12.9027	13.5253	12.2783	13.4128	12.5422
CHD1		0.0667052	-0.307567		0.301285	0.830699		0.21241	0.350963		0.414367	1.58907		0.778061	1.91128	+	2.73464	2.72454		1.24619	1.88552	8.13115	11.1547	8.67242	9.48329	11.6293	8.61866	12.4569	8.23668	11.5868	9.24492	8.65831	11.3655	9.15185	9.98272	9.89037	11.7679	9.27491	11.9751	8.758	11.6286	8.16157	11.7513	9.40413
CHD1;CHD2		0.226198	0.952612		0.642861	1.84208		0.562159	0.859202		0.595861	1.92304		0.569744	1.64938	+	3.29518	2.66886		1.23928	2.25698	8.74661	8.87241	7.95477	9.25679	11.8139	8.29088	12.4066	8.53502	11.8963	8.40518	8.31996	11.4227	9.37302	10.7646	9.69879	12.0602	8.75333	12.0186	8.05124	11.6423	8.99229	9.76437	8.02665
CHD1L		0.116944	0.355092		0.0499245	0.164722		0.160805	-0.302288	+	1.59215	2.37826		0.644455	1.53029	+	1.37309	1.66694	+	1.35126	1.66859	11.1468	11.8338	8.71838	7.65016	10.4747	8.28055	10.4991	8.67564	10.002	8.96841	8.22529	9.52127	9.43624	9.56004	9.01215	10.8275	8.1683	10.9184	8.81578	10.7036	8.44702	11.4808	9.12553
CHD2		0.00974573	-0.0421683		0.512975	1.21842		0.655853	0.568823		0.622121	1.84809		1.16836	2.58819	+	4.49769	2.91633	+	2.13315	2.46526	8.77403	12.0036	8.18995	8.99125	11.5256	8.08796	11.5717	8.73684	11.8367	8.22043	8.68759	11.9757	8.89326	10.6233	8.3496	11.9185	8.94707	11.8427	9.18386	12.0239	9.32887	11.7458	9.28246
CHD3		0.00751825	-0.0431066		0.423318	1.52055		0.321081	-0.290255		0.0116237	-0.0907467		0.622427	2.26517	+	1.69948	3.0063	+	2.03932	3.34549	8.6616	12.0019	7.64068	8.18852	12.044	8.61016	12.8546	13.7628	11.9491	9.73774	7.9276	12.0732	8.28005	12.1393	9.19803	12.7221	10.9199	13.2109	10.5753	12.5504	9.12693	12.8663	8.40668
CHD3;CHD4	+	2.71765	-1.06342	+	1.62903	-0.837519		0.1318	-0.201779	+	1.71086	3.74744	+	4.03732	5.44407	+	3.40055	4.48282	+	2.028	4.25779	13.2532	14.0965	8.48829	8.41838	13.0759	9.51468	14.4443	10.5839	13.4165	8.60075	14.3951	13.3811	9.16918	12.6304	9.15077	13.8728	8.31078	14.2304	10.8161	13.1695	9.49494	14.1679	8.28849
CHD4	+	2.07117	-1.19655		1.18527	-0.646016		0.0745816	0.135031	+	1.62197	3.98001	+	3.41006	4.55706	+	3.02059	5.17529	+	1.70208	3.68169	13.6565	14.6174	9.84588	8.38825	13.2032	10.9894	15.0744	10.8067	13.8728	9.81563	14.6303	13.7281	7.85816	12.7927	8.87756	14.4244	9.32834	14.6493	10.5199	14.2316	9.67171	14.537	11.5364
CHD8		0.346659	1.01604		0.41571	1.19388		0.123203	0.134675		1.23324	2.78601		0.728055	1.99209	+	3.22204	3.50052	+	1.86756	2.56681	12.3118	12.4861	9.49275	8.29987	12.3119	8.73728	12.587	10.8041	12.3903	9.75961	8.89282	12.3812	9.60066	11.6572	8.89121	12.7821	8.45799	12.5624	10.0539	12.3842	8.98732	12.9239	10.4979
CHD9		0.200236	0.362431		0.851836	1.05173		0.213511	-0.209442		0.799125	-1.47692		0.229097	0.592088		0.442193	0.961707		0.123102	-0.320651	9.4479	10.29	8.48001	12.2764	11.2929	11.1571	10.4501	11.2613	10.1349	8.37504	9.04829	11.3365	11.6161	10.9708	12.1191	11.3547	9.77407	11.2777	12.7582	10.2525	8.66835	11.3235	9.65661
CHMP4B		0.0732038	-0.411536		0.311634	0.970417		0.0825993	-0.121565		0.0678953	0.44375		0.187834	0.833314		0.707161	1.5448		0.522543	1.03982	7.54542	12.4923	7.85811	8.71917	12.5947	10.861	11.8818	11.4925	11.5086	11.6643	8.50922	11.3759	8.48165	11.2832	11.3778	12.3445	11.2333	12.0939	9.55346	12.0741	11.4453	12.7822	12.1085
CHORDC1		0.0388621	0.268903		0.363977	1.56401		0.318028	-0.169751		0.306442	-1.52978		0.000117976	-0.000877698		0.184017	-0.118884		0.236247	-0.125074	8.76926	12.9875	8.41896	13.1493	13.1528	13.9373	13.6469	13.5212	13.4943	12.256	7.97528	13.138	13.6206	12.947	13.2242	13.2669	13.1803	13.2597	13.4761	12.8968	12.8574	13.6042	13.4859
CHRAC1		0.225543	-1.25258		0.303542	1.32172		0.0800541	-0.242971		0.105211	0.635701		0.204953	1.08601	+	2.17146	4.36785	+	1.88711	4.73809	8.6534	13.57	8.93796	8.45994	10.7156	12.6024	14.0843	11.9594	13.1672	11.4955	8.6396	12.7557	8.03688	11.6971	9.80188	13.975	8.55747	14.2411	8.24364	13.5284	10.5612	15.0497	8.72819
CHTF18		0.0255327	-0.189531		0.389144	1.49784		0.209873	0.354289		0.321374	2.01383		0.4531	1.82631		0.837775	1.92271		1.15355	2.88803	7.39103	12.6338	9.05321	8.51092	13.0388	10.7869	13.2948	9.7994	13.0771	8.75652	8.147	12.6012	9.28858	11.2893	8.22763	13.0524	12.9044	12.7528	11.5268	12.9155	10.6079	13.4641	9.08774
CHTF18;TBCE		0.141389	-0.655415		0.903906	2.21073		0.19481	0.25598		0.298966	1.29591		0.100032	0.338085	+	3.51615	3.50926	+	1.73916	2.59212	8.0946	9.12193	9.47033	8.70463	8.63776	9.53647	12.5465	8.02865	12.2553	10.9328	9.28542	12.339	9.16075	11.4055	9.77749	13.0083	9.23099	12.5504	10.5047	12.2387	8.66657	12.8623	8.7596
CHTOP		0.0553627	0.194319		0.185566	0.388727		0.0630319	0.0852108		0.548991	1.74599		0.753046	1.18514		1.13487	1.96077	+	2.59652	1.6521	8.60288	11.0332	8.34214	8.88977	12.139	9.19101	10.5341	8.30381	10.2865	9.3568	8.87814	10.3133	7.65932	10.5687	9.26362	9.86952	8.19565	10.4751	8.61639	11.4287	9.87428	10.3121	8.5196
CIAPIN1		0.0478507	-0.136431		0.845705	1.19637		1.25793	0.525393		0.253211	0.756806		0.0684559	0.186925		0.770105	0.274002		0.938956	-0.427886	8.92854	10.7883	8.96734	8.73827	10.9721	10.7423	11.4812	10.5122	11.2455	11.285	9.28596	11.906	11.4669	10.9015	11.6868	11.5317	11.6398	11.1991	11.3536	11.7069	11.2158	11.4677	11.8115
CIRBP		0.235833	-0.940017		0.324525	-0.904767		0.751555	-0.741228		0.248614	-1.15318		0.64072	1.74656	+	1.34128	1.64331	+	3.1557	2.60161	8.28221	9.69683	8.6365	13.0493	11.9122	9.90301	11.5672	10.4497	11.5945	10.8298	13.345	9.83974	8.37647	11.2598	8.23978	11.3958	8.98033	11.4485	9.11118	10.6592	9.60799	11.4101	8.96261
CIT		0.245615	0.747366		0.12342	0.427848		0.0997254	-0.240122		0.479635	0.416711		0.0437164	0.195172		0.271659	0.468215		0.297882	0.965988	11.3722	11.9611	9.04464	11.3931	12.1657	12.1681	12.6828	11.6062	12.2111	11.7087	8.86307	10.7391	10.2211	10.4043	8.66304	12.4103	11.9192	12.5519	11.9637	11.6411	11.2455	12.5546	11.9862
CKAP2L		0.333733	0.948836		0.260869	0.773388		0.286094	0.57688	+	2.21609	3.23512		0.544095	1.39648	+	2.32359	2.68151		0.929897	1.70715	12.3854	12.1022	9.32327	8.27063	11.3118	9.44804	11.8946	8.89611	11.7582	9.64821	8.61222	11.1403	8.44985	9.59899	8.93807	11.4882	8.87366	11.6675	10.2359	12.3006	9.56109	11.932	8.90309
CKAP4		0.680023	1.34281		0.102022	0.275002		0.436747	0.473941		0.663522	1.28373		0.252392	0.776039		0.593447	1.13229		0.328738	-0.451344	12.9061	12.575	8.73965	10.2155	12.1392	11.5492	11.4157	12.288	12.5612	10.9611	9.58742	11.6648	11.0177	11.2471	10.7443	10.6488	8.86062	10.6372	11.0967	12.0894	11.1279	11.0969	12.4942
CKAP5		0.6105	1.7118		0.53555	1.52882		0.0604774	0.0300802	+	1.69132	-0.259747		0.149571	-0.734824	+	1.35466	-0.381568		0.15925	-0.131979	12.0586	10.9172	8.34983	12.249	11.9098	12.5506	12.0391	12.221	11.9573	12.0944	7.83407	11.7062	12.2074	11.9187	12.0855	11.923	12.3517	11.924	12.2304	11.7476	11.9624	11.4439	11.3666
CLASP1		0.0976684	0.168101		0.0797388	0.143769		0.178122	-0.288872		0.140095	0.29008	+	1.30845	-0.99752		0.333994	-0.566463		0.286647	0.21152	9.91054	8.2937	9.25111	8.30897	8.02645	9.51772	8.51964	8.72472	8.48378	10.1402	9.10313	9.10945	9.71754	9.03304	8.63725	7.63975	8.59335	8.77742	9.33148	9.59857	9.73627	9.40394	8.6111
CLIC1		0.350776	0.318502		0.538546	0.47516		0.158115	0.140503	+	1.37804	0.531621		0.52193	1.65994		1.02384	0.878279		0.383715	0.295502	13.6121	13.2127	8.88118	12.8199	13.4192	12.6098	13.8619	13.1845	13.5703	13.1753	12.5714	13.6768	12.5999	13.0349	13.0888	13.5014	12.2748	14.1163	13.3373	13.8933	13.562	13.4989	13.3374
CLIC4		0.188577	0.556383		1.08647	2.11831		0.0420605	-0.048941		0.59713	-1.38603		0.0223243	0.0923063		0.191051	0.222926		0.379125	1.21146	8.81936	8.98218	9.66493	11.6655	10.886	7.7745	11.434	11.7537	11.2654	11.5852	8.8853	11.2121	11.2529	11.7127	12.1327	12.5294	11.6704	12.046	11.9867	11.915	12.0644	12.0446	8.04952
CLIP1		0.0633403	0.13356		0.784635	1.07032		0.577755	0.235062		1.04123	-1.31534		0.17352	-0.518502		0.929225	-0.316702		0.0492442	0.124812	8.92999	9.99285	8.16508	11.2167	9.79166	11.1664	10.2925	10.738	10.2643	10.8093	8.29993	10.7811	10.7987	10.6224	11.3696	10.4143	10.7943	10.1131	10.789	10.6009	11.1534	10.3556	8.558
CLPB		0.0932231	0.268215		0.216438	0.572642		0.151057	-0.27168	+	1.63509	1.67405		0.109814	0.328947		0.232354	-0.154783		0.425182	1.0276	9.85443	11.9672	8.88202	8.30114	10.6433	10.2363	9.51888	8.95928	10.415	10.003	8.62208	10.4304	10.8474	12.0991	10.8596	10.3048	10.5752	10.5116	10.4728	11.0909	10.8678	10.0304	8.22591
CLPX		0.0485709	0.196561		0.89334	2.35893		0.12863	-0.368717		0.293859	-0.899488		0.0602081	-0.223954		0.650076	-0.952482		0.098594	-0.285543	8.77335	11.9557	9.13175	10.7894	11.5568	11.0377	10.6569	11.979	11.1239	11.3668	8.25183	13.4037	13.8668	14.7477	14.406	11.5034	12.9683	11.9144	12.6347	13.0341	13.9636	12.3852	12.8633
CLSPN		0.373567	1.34954		0.792293	1.94858		0.0771978	0.107252		0.640669	2.00583		0.366813	0.995997	+	2.12702	2.68668	+	2.25516	2.45906	9.05214	8.64438	8.29659	9.0104	11.9799	8.90796	11.9744	9.1848	12.2783	9.06914	8.64285	11.2521	9.86015	10.7497	8.93005	12.064	8.99239	11.9151	9.42689	11.7914	8.19484	12.1209	9.05155
CLTA		0.15089	-0.678447		0.181788	0.598216	+	1.64582	-0.523341		0.128823	0.60362		0.181603	0.714985		0.262792	0.198446	+	1.7294	0.575183	8.81293	13.4324	9.33455	9.26178	12.4356	11.6851	12.3916	11.5721	11.8132	11.9325	9.2731	12.1233	11.5559	12.8941	12.4093	12.3312	12.5304	12.9671	12.2631	12.4372	12.21	12.6006	12.0638
CLTC		0.129652	-0.284028		0.0784365	-0.137561		0.457111	0.493206		0.315236	-0.662316		0.234766	1.3393		0.220372	-0.224331		1.20334	-0.697264	12.6483	13.2317	8.45506	14.488	14.2032	15.1417	14.4376	14.6092	14.8074	14.8962	14.8416	14.6425	14.4503	14.0541	14.1215	13.321	14.1644	13.3658	14.3778	14.1347	14.1565	13.1987	14.2112
CLUH		0.194322	0.520279		0.361237	0.759429		0.56047	-0.318778		0.121413	-0.253992		0.199819	-0.719881		0.160132	0.0984109		0.365549	0.439636	9.29873	10.6522	8.4595	10.6566	11.1617	11.536	10.8844	10.7345	10.8642	11.928	8.22715	11.0817	10.7426	10.9319	9.59053	10.3399	10.4957	10.8158	11.0887	10.6205	10.5085	11.2508	11.0003
CMAS		0.11856	0.471227		0.434774	1.46672		0.408082	0.303213	+	1.90228	3.40403		0.809831	2.90335	+	6.51622	3.74032	+	2.8189	2.94511	13.0094	14.0091	8.19253	8.95111	13.3062	10.7706	14.3086	10.6168	13.2484	10.4771	9.83249	14.135	10.4214	13.2652	10.6445	14.2137	10.5395	14.3011	10.803	14.2017	10.3685	14.0745	11.3579
CMPK1		0.97057	-2.07993		0.859978	-0.348935		0.608217	1.30271		0.261119	1.25696	+	1.45551	2.27783	+	2.17069	1.45054		0.018703	0.0700808	8.39839	12.3873	8.8069	7.30796	11.457	11.1767	12.2345	10.9373	11.2835	10.5615	12.7568	12.1335	10.881	8.91267	11.8796	11.9141	10.1411	11.9521	9.19315	12.2842	10.958	11.559	11.1407
CMSS1		0.229376	0.584632		0.338362	0.620686		0.471361	-0.468165		0.695167	1.54549		0.728416	1.1883	+	1.69159	1.9604	+	2.44086	2.26987	11.5477	9.2365	8.68488	9.04743	9.05507	8.08618	11.1812	8.66225	10.5982	9.11112	9.02943	9.83746	9.30427	10.3383	8.33267	10.5231	8.03042	11.1609	9.10798	10.9486	8.09325	11.2145	8.46337
CMTR1		0.306333	1.20187		0.7305	2.14801		0.0700949	0.0737944		1.07251	3.10274		0.389361	1.26377	+	2.31839	3.30055	+	2.96561	3.35519	9.51016	9.35623	8.35229	7.52369	12.2336	8.68764	12.6379	8.77779	12.0167	9.32358	8.16074	11.9009	8.11086	11.4665	8.34666	12.3916	8.59633	12.5654	8.93923	12.3064	9.99	12.3455	9.02602
CNDP2		0.514426	1.66294		0.568022	1.81971		1.17803	0.737918	+	1.48822	0.607785		0.0136253	0.0815455		0.164494	0.161983		1.10945	-0.651634	13.0752	12.9932	8.3146	12.1825	12.7292	12.5384	12.1242	12.2652	12.6904	12.4085	8.3887	13.2235	12.8603	11.8107	13.0944	13.1074	13.3699	12.3372	12.6101	12.6343	12.2491	12.6036	13.0018
CNN2		0.0480012	-0.0784823		0.247129	0.382202		0.845904	0.487022	+	1.38077	-0.16978		0.447274	2.10424		0.0510364	0.0389125		0.825732	-0.354047	13.8778	13.582	8.03101	14.0935	13.9496	13.7585	13.3523	14.1337	14.0041	13.9646	15.1325	14.8982	14.5291	14.0839	14.5798	14.1051	14.2658	13.7444	14.2527	14.2102	14.3018	13.9241	13.982
CNN2;CNN3		0.21894	-1.17034		0.0400902	-0.142326		0.499889	-0.816454		0.387665	-2.21195		0.180903	0.966661		0.710612	-0.914575		0.000114112	-0.00026989	7.69335	10.3222	8.00657	13.4184	13.2902	13.3919	13.3573	13.5384	12.8158	13.012	13.6308	11.7429	13.1655	13.5573	13.8263	13.4481	13.4215	13.5033	13.6858	11.6924	13.0402	12.2722	11.8214
CNN3		0.311156	1.5232		0.738074	2.38643		0.634054	-0.515764		0.553184	-2.34241		0.40386	-2.20238	+	1.7544	-1.95493	+	1.6618	-0.991104	8.64626	9.20208	8.47654	13.5831	12.6995	13.8433	12.6524	13.8959	12.8456	13.909	7.7673	11.8766	14.4851	13.1603	13.4831	12.8764	14.7211	12.5365	13.6907	12.0281	13.4397	12.6316	14.1279
CNOT1		0.391431	0.919463		0.470011	0.797282		0.467851	-0.331843		0.220644	-0.560291		0.343438	-0.814832		0.271944	-0.209044		0.106744	-0.118198	9.69072	9.49466	9.60154	11.4489	12.0267	11.8411	11.5582	11.957	11.7106	11.6715	9.61673	11.5578	11.1512	11.4201	10.9269	10.5026	11.3064	11.2941	11.2391	11.001	11.231	11.3428	12.2456
CNOT9		0.512222	1.09134		0.544189	1.1614		0.145313	0.333147		0.293637	0.660511		0.0663816	-0.248857		0.571604	-0.803298		0.44724	0.923925	9.0054	8.6403	8.28444	8.76996	10.5849	8.12276	10.471	10.1409	10.7575	11.4132	7.96251	10.5953	10.6355	10.5008	9.13344	9.0544	11.4723	10.465	9.89674	10.9083	10.8601	8.59268	7.7566
CNP		0.135519	0.277261		0.440924	0.838275		0.174101	0.461841		0.223685	0.329938		0.175605	-0.452505		0.126712	0.204837		0.610223	-1.27217	9.86582	8.97465	9.5091	8.42957	8.73658	8.1634	10.143	9.40516	9.13952	10.5951	7.7925	8.94822	9.33997	10.3023	10.8144	9.99095	9.11491	10.1835	10.0957	10.4858	10.3556	7.55357	10.9458
COL12A1		0.339038	1.25594		0.133196	0.538593		0.299745	0.36748		1.1458	1.68005		0.322488	1.31437	+	1.51764	2.53858		0.632635	1.60023	13.1718	12.9069	8.91472	11.0014	12.0943	11.3622	12.1563	10.3076	11.7375	9.01582	8.17262	11.5737	9.07632	10.4361	8.64314	11.2194	7.80922	11.3921	8.54917	12.0585	10.3504	11.921	11.7562
COL13A1		1.15073	3.89392	+	2.92179	4.3853		0.310619	1.41312		0.258925	1.56941		NaN	0		0.603962	1.98902		0.666394	-2.74921	15.0231	8.72676	7.96005	9.30168	12.8683	8.28496	7.90251	12.6368	9.72452	8.6434	9.30486	13.7025	13.5256	11.2294	13.6079	12.8323	8.55679	8.66819	14.4656	12.5552	11.0406	14.9531	15.0249
COLGALT1		0.0218369	0.0635592		0.406943	0.643739		0.361709	0.674904		0.562112	1.28936		0.129269	0.277954		1.05102	1.24615		0.166357	0.477239	8.60166	11.2186	8.74986	8.70026	11.0605	10.1374	9.59621	8.84749	10.5276	10.2779	9.18426	10.5896	9.98851	11.0284	8.24488	10.2316	8.41306	10.3219	10.963	11.109	9.79021	8.55525	9.2659
COPA		0.0382981	-0.139469		0.0163008	-0.0605675		0.422006	0.353433		0.190791	-0.168482		0.352692	1.67664		0.0667798	-0.0588112		0.279186	-0.22646	13.0144	11.9333	8.85909	13.6071	13.7381	13.4007	13.044	13.7619	13.7957	13.6769	15.9893	14.0624	13.9344	13.7784	13.4637	13.3601	13.2684	13.0248	13.787	13.3624	13.7585	12.9213	13.1533
COPB1		0.594946	2.13929		0.428486	1.67342		0.0821322	0.135361		0.187079	-0.0770367		0.126106	-0.809597		0.0723238	-0.0955318		0.743478	-0.6776	13.5517	13.4386	8.89908	13.9041	13.673	14.3867	12.7402	13.5181	13.6775	13.6273	8.30548	14.0583	13.4771	13.6576	13.6588	12.6023	13.1523	12.3786	13.3998	12.8439	13.1617	13.0623	14.0726
COPB2		0.52139	2.00288		0.688702	2.46731		0.228365	0.183725		0.0412336	-0.0766524		0.083276	-0.571506		0.271426	-0.15522		0.628533	-0.400269	12.8827	13.1716	8.75595	13.6098	14.2469	14.2766	13.6501	14.1325	14.254	14.0569	8.55317	14.5201	14.7266	14.6434	14.4517	14.1713	14.4349	13.7395	14.4492	14.0855	14.0811	13.8428	14.5256
COPG1		0.565911	1.99159		0.761727	2.55853		0.460982	0.462612		0.368857	-0.471424		0.229957	-1.15222		0.0648612	0.0678091		0.351958	-0.286703	11.8272	11.8394	9.27386	13.1564	12.9341	13.128	12.4163	13.0195	13.0882	12.9296	7.61902	13.7798	13.4144	13.2434	13.2285	12.6964	13.1337	12.2222	12.6827	13.0742	12.7989	12.6969	13.1114
COPG2		0.0282544	0.140558		0.584612	1.63228		0.926912	0.493438		0.391652	-1.40949		0.0458941	-0.240813		0.582835	0.297216		0.115112	-0.08798	8.52522	11.8633	8.24082	12.1997	11.5063	12.2646	11.816	12.12	12.2194	12.0463	8.15006	12.4801	12.0987	11.8969	11.5906	11.8504	12.0113	11.4457	12.3017	12.3958	11.7245	11.9032	11.6175
COPS2		0.162998	0.393116		0.66474	0.840441		0.451707	-0.27059		0.334118	0.79947		0.14113	-0.353447	+	1.6254	1.28692	+	2.00688	1.42431	8.32946	8.71875	9.55308	9.13875	10.5873	8.55458	10.4526	8.85414	10.471	11.1611	9.03701	10.1357	8.3939	10.3234	8.62249	9.94386	9.38766	10.4113	9.08936	10.6501	9.0874	10.8068	9.55673
COPS3		0.675238	0.729902		0.434813	0.560624		0.199397	-0.239953	+	1.80535	2.02839		0.881877	0.997304	+	1.85299	1.78961	+	1.48697	2.18144	11.0734	9.26775	9.54184	9.15847	10.4428	8.73509	10.8387	8.26508	10.7044	8.76196	9.92438	9.99733	8.62061	10.2461	7.52413	10.6438	8.37103	10.7581	8.83891	11.0715	9.35219	11.4283	9.52515
COPS4		0.0989958	0.332556		0.369189	0.916058		1.12575	-0.57824		0.0158945	-0.0864377		0.249258	-0.78688		0.15224	-0.212462		0.997496	2.34084	9.05293	9.69419	9.33405	8.29605	11.0966	11.5949	11.8748	12.4967	10.7802	11.3637	8.36312	10.5473	10.6389	11.163	7.14952	11.0693	12.0883	11.5087	10.8994	11.0636	10.5905	11.7433	9.34355
COPS6		0.0697861	0.225107		0.532227	1.11448		0.2792	0.857738		0.679354	1.82982		0.409137	1.01176		1.02871	1.92476		0.441471	1.27743	8.52633	9.35048	8.38421	8.49343	11.1764	8.17999	11.467	8.45635	11.2114	10.6393	9.42134	10.1601	9.99114	10.7369	7.85135	12.2652	8.00517	11.9666	9.91424	11.1569	9.81165	8.30552	9.41114
COPS7A		1.25398	1.24157		1.15652	1.24126		0.406044	-0.420314		0.414602	0.536855		0.0911903	-0.119399	+	1.42712	1.11543	+	2.06272	1.34667	9.205	8.42066	8.73346	8.68644	10.1182	9.04509	9.18933	9.73278	9.91619	8.09435	7.90471	10.4126	8.82582	10.6916	8.811	9.29792	8.38503	10.0626	8.75921	9.52799	8.68131	9.74524	8.8892
COPS7B		0.16733	-0.463941		0.507198	0.969021		0.0444357	0.0445309		0.00833301	-0.0258155		0.261899	0.540678		0.73284	0.713799		1.28872	0.991213	8.34183	9.29296	8.96156	8.26611	8.13422	8.46494	10.7967	9.59818	10.2429	9.06226	8.02116	10.4123	9.64364	10.5984	9.2548	9.89818	8.96095	10.4812	8.87545	10.7074	10.2719	9.80465	9.78038
COPZ1		0.262407	0.459326		0.47651	0.645379		0.980698	-1.12299		0.0469633	0.106924		0.671612	0.751979		0.3775	-0.472512		0.219051	0.454426	8.51797	8.51752	8.22014	9.50893	10.5141	9.11565	9.2487	9.57314	9.91177	7.97416	9.79968	9.24195	10.6476	11.2711	11.6032	10.7297	10.4799	11.2094	10.8515	9.53039	9.79212	10.3905	9.05303
CORO1B		0.112365	0.457329		0.461045	1.13312		0.884864	0.683319		0.243659	-0.850242		0.0454948	0.177119		0.617353	0.343158		0.133788	-0.164141	8.95031	12.0137	8.79684	11.9314	12.195	10.8251	11.1435	11.8029	11.9054	11.5255	8.52156	11.9585	10.9975	11.649	10.607	11.4085	11.6607	10.6145	11.2123	11.7111	11.3904	10.7647	11.7012
CORO1C		0.282677	1.06099		0.3357	1.21892		0.0966327	-0.0496127		0.460139	-0.438626		0.0469065	-0.293851		0.208207	0.23097		0.0289469	0.0203368	12.3571	13.1417	8.99484	13.0193	12.9174	13.7239	13.4021	13.5496	13.2628	13.5172	8.81069	13.3405	12.8076	13.0884	12.8921	12.8025	12.0727	12.9164	13.474	12.8682	13.438	13.1552	12.7329
CORO7	+	1.65761	1.72285	+	1.6817	1.60332		0.945916	1.72888		0.208547	-0.202917		0.0143505	0.0293013		0.362728	-0.260759		0.0597773	-0.19716	10.2791	8.54408	8.40978	10.685	10.7616	10.056	9.80702	11.1701	11.1331	8.4516	8.65414	10.4736	11.1953	10.4049	7.7802	10.4247	10.3619	8.71785	10.4576	10.9169	11.0403	7.50577	8.98226
COTL1		0.542167	1.50454		1.00089	2.39918		0.269856	0.381632		0.389316	1.4856		0.0313436	0.142225	+	1.96914	0.972327		0.298438	0.443309	9.97754	8.39569	8.3185	7.68859	11.5622	11.504	11.7432	11.4149	11.5722	8.34921	8.4595	11.5847	10.8485	10.5111	10.6692	12.2987	10.966	11.9156	10.9897	11.9126	11.0644	12.2244	11.6622
COX15		0.730228	0.662796	+	2.53348	2.75454		0.322187	-0.407131		0.380108	0.391776		0.559136	-0.749929		0.0576386	-0.0452868		0.560719	1.13895	9.11677	8.41023	8.53093	8.52532	9.76796	9.448	9.32532	9.30675	9.0387	10.2059	8.19949	11.3968	11.6448	12.6534	11.5686	10.9716	11.2602	11.6741	11.3155	11.8302	11.4296	11.0926	9.1191
COX19		0.442726	1.89811	+	3.46155	5.3702		0.949519	2.53092		0.516352	3.03519		NaN	0	+	3.63952	5.18863		1.00277	2.83605	14.3966	8.82501	8.32145	8.77876	8.73771	8.60453	8.33413	6.7323	9.23782	9.48984	9.51869	14.386	9.56208	9.40362	10.0091	13.6463	8.93968	13.4274	8.40012	14.7561	8.72078	12.3646	8.27834
COX4I1		0.540611	-1.25687		1.30076	2.27309		0.0939456	-0.207708		0.299852	-0.904361		0.172699	0.442955		0.967027	-0.617495		0.205384	-0.445638	8.21221	12.0468	9.70687	9.03898	9.09075	9.32615	10.0747	11.2773	10.4583	11.17	9.41034	12.4898	13.2021	14.4137	14.1377	12.6725	13.8282	12.7508	13.0429	13.1888	13.1734	11.8098	13.1306
COX5A		0.8991	-2.44692		0.600062	1.48288		0.0529469	-0.126056		0.100832	0.339501		0.861347	2.13221		0.134878	-0.235736		0.27299	1.04598	8.09295	12.7015	9.94863	7.76728	8.55827	9.79037	9.43998	9.65408	10.4993	8.35568	12.3498	13.3103	13.2983	14.5204	13.8061	12.1947	12.2944	12.6202	12.9885	13.4349	14.0544	12.1775	9.38563
COX5B		0.0474648	0.249879		0.66467	2.32935		0.206039	-0.550963		0.0506956	0.268878		0.0855057	0.41176		0.624271	-0.741975		0.189351	-0.509974	9.00102	13.1582	10.2195	8.92117	12.4559	8.73611	10.6361	12.2168	11.0567	11.5731	7.96962	13.354	13.7444	15.2263	15.0215	11.8652	13.4981	12.3679	13.4093	13.5327	13.7354	12.8107	13.504
COX7C		0.430177	-1.20331		0.117919	0.463426		0.930022	-1.87987		NaN	0		0.299607	0.901752		0.134448	0.370951		0.748115	2.05328	8.36264	12.0789	8.55978	8.46771	8.74715	8.47649	8.53995	7.63803	8.3797	9.35791	8.48055	8.57412	8.55556	13.0628	12.2689	10.9487	10.6586	11.471	8.55774	10.9669	10.1627	11.5955	9.14285
CPNE1		0.0650848	-0.351154		0.0876593	0.416435		0.484422	0.850503		0.237293	-0.723867		0.0414952	0.212404		0.632007	1.08297		0.111065	-0.262081	8.63429	7.79869	9.49406	11.4499	11.26	10.8472	10.9328	10.8044	11.3155	11.2847	13.5317	10.946	10.545	11.1558	9.96355	11.7968	8.70616	10.864	10.2172	10.7698	11.0125	8.94128	11.5665
CPNE3		0.429026	-0.461213		0.607284	-0.655434		0.0531978	-0.0337334		0.507078	0.241844		0.659362	2.42765		0.662702	0.599002		0.3263	-0.235087	13.6772	13.7932	8.65311	13.3286	13.8589	13.728	13.8414	13.8087	13.8954	13.1511	15.1805	13.8311	13.556	13.3878	13.4336	13.7275	13.1987	13.6858	13.8881	13.2902	12.2972	13.8764	14.3336
CPOX		0.419153	0.791394	+	1.71752	2.85894		0.127432	0.214469		0.0448663	-0.161645		0.0491987	-0.108785		0.227103	0.410469		0.229337	0.575551	8.34121	8.17572	9.30736	8.14885	9.61275	8.8379	9.75328	10.8494	10.0585	7.81933	7.70923	11.7498	10.8744	12.0365	12.287	10.5509	10.0872	10.5398	10.2428	11.9144	12.022	10.9954	9.31518
CPSF2		0.56218	0.793674		0.315632	0.523203		0.0399383	0.0600621	+	2.61011	3.08992		0.739764	1.48654	+	1.8388	2.10333		0.81982	1.2414	11.6752	10.9288	8.40287	8.37995	10.9908	8.12029	11.1469	7.93328	11.0736	10.3758	9.28291	10.5718	9.44483	10.1528	10.3806	11.6459	8.14928	11.2207	10.1334	10.7105	9.02411	11.3745	8.50989
CPSF3		0.0941068	0.246257		0.482553	0.858214		0.563834	0.89166		0.507663	1.23075		0.29145	0.608933		0.816203	0.514675		0.371181	0.745275	8.9574	10.6293	8.73062	8.02621	10.8272	8.97034	10.6028	9.79465	10.6389	10.157	8.45266	10.2954	10.0839	9.6093	8.54285	11.257	10.3866	11.0825	10.1948	10.707	10.2449	8.89265	8.611
CPSF6		0.136554	0.474543		0.943517	1.4387		0.500331	-0.237714		0.162101	0.639819		0.0802217	0.209373	+	1.40612	1.23273		0.933205	1.92666	8.19135	10.4465	8.43769	9.22977	11.5978	10.2214	10.6748	10.2013	11.2769	10.3552	8.52117	10.9194	9.77905	11.5029	9.14594	11.6022	9.69043	11.5968	11.4903	11.437	10.7908	11.5719	8.25541
CPSF7		0.0660755	0.333026		0.095467	0.438275		0.735518	-0.695606		0.0441092	0.120211		0.310356	1.35805		0.821579	1.69716		0.983685	2.71837	10.2442	13.1681	9.26552	11.3985	12.1681	11.4886	12.6448	11.6345	12.4978	9.08267	8.09808	11.1355	10.5555	11.8558	8.2193	12.2232	8.29145	12.6791	12.2271	11.8672	11.2873	12.7778	8.71109
CPT1A		0.486994	1.06091		1.14955	1.28237		0.0624214	0.0449355		0.731599	1.76067		0.302932	-0.444441		1.1122	0.402153	+	1.76486	1.03424	9.04426	8.78838	9.70933	8.74474	11.7996	10.4269	10.4249	8.66199	10.5482	9.40646	8.99611	10.6361	10.5044	10.9712	9.34678	10.5369	10.0377	10.2037	9.6902	10.8834	10.308	10.7468	9.782
CRIPT		0.170479	-0.424731		0.16201	0.405193		0.0218888	0.0440995		1.09641	1.37748		1.08977	1.99473	+	2.47579	2.57009	+	1.73056	2.1643	9.33287	10.996	8.73857	8.93773	10.5049	8.48864	11.7496	8.54923	10.5251	8.42566	8.89143	10.1711	8.57618	9.81611	8.46945	11.3245	8.43329	11.5388	8.92042	11.357	8.13291	11.3654	8.83758
CRNKL1		0.256606	1.26788		0.0289124	0.137581		0.599315	-0.382302		0.707819	2.66838		0.258181	1.18871	+	1.93374	2.71236	+	3.9402	3.7812	15.2132	14.0238	8.83932	9.50002	12.0541	12.0819	12.1949	10.9501	11.4131	10.3893	8.65804	12.1466	8.38062	12.1691	8.57546	11.9256	8.63424	12.0424	7.87373	11.2172	10.1375	12.2249	8.64354
CROCC		0.280367	-1.95809		0.509467	2.42518		0.278808	0.0972627		0.655305	-3.75229		0.2249	1.50688		0.937603	0.210494		0.514027	1.87122	13.7412	13.9549	8.91381	13.645	8.25067	8.7626	7.76472	13.805	7.92637	13.5954	14.0728	14.4892	14.0128	14.4538	13.7338	14.2086	14.2161	14.2645	14.2137	14.3703	14.2076	14.058	9.21505
CRX;OTX1;OTX2		0.00603775	-0.0346274		0.563995	1.96288		0.198208	0.390294		0.519885	1.95954		0.75662	2.55204	+	3.00449	3.69021	+	2.09934	3.30471	8.56563	11.6923	7.52236	9.64434	11.7455	8.7116	12.9346	8.08041	12.1546	8.67952	7.94266	12.1614	8.81432	11.2634	8.88374	13.4426	9.03678	13.5516	9.19705	12.8542	9.53652	12.4724	9.29243
CS		0.442898	1.30758		0.769227	2.31195		0.0578841	-0.151166		1.11936	-1.25776		0.0175565	-0.0721334		0.252001	-0.577883		0.340283	-0.715304	11.3846	12.705	9.64198	13.2796	12.3886	11.3084	11.145	13.4442	12.5392	11.6557	8.53972	13.8835	13.6585	14.4726	14.4514	11.79	12.6213	12.4879	12.754	13.6521	14.7794	12.8185	14.7196
CSDE1		0.0839601	-0.455346		0.212634	0.758739		0.33434	0.239044		0.351017	-1.52182		0.0140178	0.089215	+	1.34114	-0.613204	+	1.48003	-0.779983	8.54626	13.3419	8.40573	12.6737	12.6027	13.2678	12.7623	12.843	12.5607	13.1344	8.97147	12.8326	13.1887	12.6473	12.7945	12.1694	13.0903	11.9629	13.171	12.3498	12.9125	12.0245	13.0091
CSE1L		0.23298	-0.12568		0.120439	-0.0757039		0.081787	0.095335	+	1.71602	1.10941		0.78097	2.52957	+	1.72219	0.890217		0.759399	0.727542	15.505	15.5095	9.77618	13.9447	14.9354	14.3872	15.1741	14.1428	15.0192	14.0845	15.153	15.0361	14.1763	14.4204	13.982	15.5977	14.5607	15.2589	14.8476	14.9757	14.2019	15.6441	14.3113
CSF1R	+	1.83052	1.4559		0.806003	1.30701		0.824674	1.29671		0.108638	0.270079		NaN	0		1.15447	-1.79094		0.607859	-1.43787	9.53444	8.3813	8.51156	8.61463	9.95229	8.716	8.98623	10.7933	10.4355	10.3464	8.18697	11.2028	11.8267	8.37952	9.48616	9.43623	11.2873	8.3527	11.9735	8.83646	11.7343	8.85315	8.43936
CSK		0.499022	1.19961		0.555762	1.19746	+	1.65772	0.165849		0.295526	-0.424023		0.100144	0.551438	+	1.92232	-0.340222		1.20949	-0.584427	11.4534	12.3154	7.09425	12.7419	12.8952	12.3397	11.781	12.7171	12.5678	12.2293	9.22118	12.3053	12.7686	12.1434	12.3898	12.3127	12.6606	12.0565	13.1446	12.292	12.5014	12.2126	12.6313
CSNK1A1		0.0307372	0.155857		0.809774	1.94426		0.780952	0.993043		0.125097	0.712567		0.0424655	-0.179919		0.753075	1.58256		0.0553021	-0.121669	7.8458	9.34385	8.58268	8.13728	11.2385	11.5528	12.443	11.2349	12.1116	11.1326	8.94147	12.2217	11.7327	10.0543	10.3934	11.9979	8.6942	11.9277	11.477	12.3415	11.3865	11.6	12.0767
CSNK2A2		0.870919	2.41412		0.760769	1.90053		0.569321	0.369187		0.651626	1.63147		0.00415438	-0.0149797	+	1.83329	1.28407	+	1.89726	2.13452	12.9162	9.68589	9.34531	11.3399	12.1321	9.25008	11.4833	9.3509	10.8823	10.1378	7.51908	11.3303	9.58184	10.8219	8.73763	11.4422	10.4177	11.646	9.7595	11.6173	10.5381	10.8145	8.3816
CSTA		0.670853	2.23319		0.512602	1.22273		1.27722	-2.71879		0.504783	2.26142		0.433107	-1.77672		0.862179	-2.31174		0.650259	-2.41182	8.72264	8.58775	7.89265	8.71784	13.0771	13.5387	10.3655	9.83861	12.8191	11.8182	8.9661	9.00075	14.5563	14.0383	14.0694	12.1002	12.2156	13.1978	14.0155	10.4865	11.7508	12.5078	18.8945
CSTB		0.0128889	-0.0460587		0.166888	0.373466		0.0358054	-0.0310138		0.0793342	-0.297181		0.102574	-0.277306		0.225653	0.410793		0.522391	-1.17392	8.38911	10.8759	9.16562	9.2478	9.88081	10.8822	10.5828	11.0829	11.3346	10.5268	8.28391	10.0493	10.2284	10.0758	10.3123	10.1265	8.55836	10.7443	10.7619	10.6872	10.8439	10.136	13.4037
CSTF1		0.45379	-1.8944		0.130732	-0.439788		0.989184	0.4355		0.134252	0.650758		0.712635	2.3506		1.24012	2.05942	+	2.39347	2.42243	8.06312	11.1025	9.456	9.46813	12.2509	9.23525	11.5885	10.574	11.7014	11.9556	15.0077	12.2715	10.9894	11.4829	9.10459	11.8494	8.54344	11.9893	9.99036	12.2584	10.6682	11.6006	8.71055
CSTF2		0.115982	0.367754		0.258473	0.680548		0.351891	0.160172	+	1.40958	2.21834		0.809827	1.83953	+	1.64505	1.58198		0.879887	1.13909	12.057	12.1093	8.84381	8.84057	10.3915	9.16523	11.5519	9.05281	11.0466	8.86421	8.73066	11.5466	10.1574	10.9726	10.7011	11.544	9.04916	11.4242	10.8073	11.3429	10.481	11.5562	9.0273
CSTF3		0.308042	1.17948		0.659678	1.87511		0.110481	-0.0586592		0.0509834	-0.177037		0.200606	0.681922	+	2.5938	3.14811		0.739552	1.45172	9.26642	8.15261	9.45112	11.3982	12.1768	8.5917	12.3588	11.0426	11.6868	9.50301	9.08018	11.5233	9.06733	11.7481	11.1621	12.0766	7.72044	11.6767	11.3195	11.617	8.98482	11.9681	8.55615
CTBP1		0.397654	1.39992		0.497372	1.69853		0.183122	0.0982628	+	2.16366	0.879108		0.512861	1.93855	+	3.18949	3.3008	+	3.28976	2.60509	12.5377	12.6769	8.5215	11.5333	12.2065	8.16185	12.3011	11.5239	12.4788	10.5243	8.04536	12.4527	8.87973	12.5523	10.282	12.8737	9.97528	12.9065	10.1089	12.7925	9.36148	12.3652	9.6179
CTBP1;CTBP2		0.433662	0.456431		0.0844844	-0.130484		0.671222	0.703962	+	2.7349	5.40559	+	1.53897	3.52885	+	1.44317	3.39436	+	1.40978	2.79226	14.1256	14.063	9.30056	8.01684	13.9159	9.00044	14.0914	9.35814	14.2378	12.0224	12.7555	13.0145	8.93133	12.1057	10.3377	13.3857	9.21059	13.1634	11.2985	14.1183	12.1935	13.1376	8.39367
CTBP2		0.947825	-0.512421		0.85867	-0.509591		0.152426	-0.105298		1.27931	4.19313	+	1.85168	4.10245	+	2.34572	3.74759	+	2.32018	4.04675	13.2617	13.9751	7.99672	7.54413	13.4506	10.981	14.3778	11.1044	13.84	10.8044	13.7366	13.1918	8.53595	13.3706	8.52741	13.8904	10.3776	13.9189	10.895	13.4786	10.4044	13.5872	9.31397
CTCF		0.0320546	0.123911		0.526223	1.48089		0.0865597	-0.122134		0.866685	1.52127		0.388879	1.14834	+	1.99197	2.4996	+	2.0185	2.38881	8.93092	8.58351	7.9593	8.38997	10.809	9.05016	12.2678	8.69175	10.4465	9.3602	8.96336	12.0639	9.61365	10.9864	8.79271	11.5213	8.77308	11.9894	9.98874	10.6721	8.37178	11.648	8.67583
CTDP1		0.0215419	0.0802135		0.304111	0.82305		0.233097	0.10417		0.955994	1.72295		0.212247	0.644401	+	2.11482	1.96764		0.175086	0.415592	9.10091	11.1482	8.86119	8.5335	11.1257	10.3558	11.3162	8.46661	10.4424	9.27818	7.96399	10.6806	9.04922	10.7015	8.6537	11.0016	8.34283	10.9153	11.3499	11.2153	9.60256	10.9682	11.3347
CTDSPL2	+	1.44581	-0.53585		0.605085	-0.451913		0.0952531	0.173399	+	2.23647	3.29964	+	3.61451	4.08126	+	2.63133	3.56049	+	2.08212	2.98869	12.1322	12.5387	9.31506	8.3647	12.1574	8.46096	12.9594	9.55229	12.4848	8.36215	12.8838	11.7437	9.6084	11.0237	8.75627	12.5101	8.43678	12.7797	9.51431	12.7724	8.29957	12.7027	9.26936
CTNNA1		0.333223	0.786922		1.01742	1.21565		0.229646	0.282671		0.322744	-0.877454		0.280154	-0.813453		0.0686562	-0.0925191		0.0850821	0.208147	8.53673	8.7547	8.12714	10.8387	11.1412	11.0198	10.414	11.2785	10.8655	11.476	9.01391	10.9529	9.87135	11.1329	11.1014	10.1964	11.107	10.1779	10.6181	10.6803	11.1287	9.67072	8.63765
CTNNB1		1.08242	1.20003	+	1.61275	1.34476		0.142242	0.097723		0.777204	-1.04877		0.580868	-1.00462		0.365867	0.608096		0.371275	0.705215	9.251	8.25396	8.51177	11.4669	10.3174	10.087	9.47797	10.6378	10.4424	10.8258	8.67873	10.3476	10.5696	10.3444	10.3865	9.90313	8.25022	9.62288	9.79489	10.1942	9.8008	10.1845	7.85475
CTNND1		0.468127	1.32139		1.12123	1.43379		0.09276	0.136443		0.0112599	0.058314		0.480301	-1.48081		0.495293	0.905917		0.0633732	0.178118	8.00982	8.01565	7.89957	8.77677	11.4328	11.2136	9.97424	11.3424	10.9111	11.7188	8.39971	10.3278	9.18868	10.9538	11.0139	10.2081	8.01799	10.1773	10.4352	10.1551	10.7666	9.15053	8.29815
CTPS1		0.475163	1.17047		1.12446	1.97939		0.907354	0.269914		0.605157	-1.34669		0.771231	-1.68117		0.752494	-0.309327		1.08873	-0.348757	9.09837	9.34623	9.84248	12.2632	11.1962	11.3349	10.6815	11.3411	11.0718	11.721	7.82715	11.2212	11.5112	10.7979	11.1593	11.1642	11.3086	10.9804	11.4021	11.4078	11.9013	11.205	11.4682
CTR9		0.168555	0.576059		0.150848	0.435897		0.432508	-0.654		0.648699	1.74855		0.607487	1.28674		1.20766	1.49405	+	2.32023	2.24042	8.81509	8.90012	8.95103	8.99526	11.4995	8.69607	11.8757	8.66798	11.4259	8.50499	9.23651	11.1087	8.86011	10.3997	9.08786	10.8082	9.41255	11.1843	8.71729	9.40306	8.56521	11.698	8.75561
CTSD		0.995857	2.48666		0.650995	1.70445		0.932602	-1.08981		0.0302816	-0.0881718		0.103137	0.426851		0.0117125	-0.0360791		0.452466	-2.31332	13.2632	12.3136	9.30254	13.756	13.0519	11.7521	8.89097	11.7846	11.7313	8.25129	9.38188	12.9193	12.8792	12.7909	13.8338	11.3778	12.7506	13.3826	12.4578	11.4027	10.1783	12.7958	19.6176
CTTN		1.16634	0.819687		0.305554	0.335965		0.00742463	0.0096426	+	1.49835	-0.380636		0.0588895	0.283904		0.840417	-0.621321		0.885586	-0.674852	14.389	13.1242	10.0946	14.9514	14.5678	15.0421	14.2484	14.7533	14.4583	14.9677	13.5834	14.2821	14.6301	14.4086	14.9395	14.307	14.8649	14.1169	14.7399	13.3749	14.3329	13.4096	14.2801
CTU1		0.755201	0.981829	+	2.51622	2.17343	+	1.30643	0.813127		0.067191	0.17769		0.294156	-0.655958		0.219302	0.478722		0.119287	-0.214696	8.55788	7.85781	7.86302	8.33619	10.3516	8.21053	8.37496	9.7824	8.80151	10.6598	8.53271	10.9689	10.9261	9.72947	10.2486	10.1974	8.35078	9.71616	10.6814	10.1195	10.5727	9.40075	8.56046
CUL1		0.298845	1.07367		0.936243	2.35641		0.152412	0.143675		0.0754736	0.260058		0.18801	-0.623528	+	2.03664	1.32735		1.1333	1.8613	9.51259	8.9946	9.81817	10.5569	12.0709	11.4225	12.5229	11.4647	12.2291	11.2214	9.07407	12.3402	11.1251	11.8415	10.8989	12.9106	11.6416	12.8744	11.5663	12.41	10.9121	12.5139	9.18064
CUL2		0.228564	0.588028		0.715967	1.11441		0.147811	-0.0989901		0.138246	0.401841		0.583395	1.10607		1.14692	1.12101	+	3.03921	2.48448	8.61175	8.80118	7.88808	9.07383	10.7324	7.90115	10.8691	10.2795	10.8914	9.36405	8.8012	10.7702	8.87671	10.3964	8.1359	10.2528	10.3015	10.7081	8.63504	10.7917	9.27345	11.0072	7.88731
CUL3		0.236052	-0.462928		1.20684	0.974893		1.22924	0.750645		0.194316	0.474604		0.031879	-0.0721385	+	1.4354	1.00762		0.645266	0.51274	8.63526	8.81636	8.00073	8.47084	7.6646	9.64874	9.87689	8.16739	10.0813	10.3369	9.0767	10.05	9.26312	9.081	8.37912	10.0027	8.76654	9.67941	9.18322	10.642	9.64211	9.68227	9.34213
CUL4A		0.304905	0.89689		0.60292	1.21053		0.314437	0.329943		0.266785	0.75104		0.131478	0.436218		0.859031	1.63686	+	1.52865	2.0028	9.12827	9.814	7.73291	10.1418	11.6175	10.4328	11.4407	9.99023	11.7054	10.2861	8.50573	10.5443	10.2264	10.9393	8.6453	11.5036	7.8285	11.2546	9.76396	11.3441	10.4266	10.2083	7.98456
CUL4A;CUL4B		0.27052	1.61307		0.605999	2.45733		0.479904	-0.600885		0.0426992	-0.267326		0.0799371	-0.492233		1.14524	1.35242	+	1.36697	1.3659	8.85628	8.96056	8.41541	12.0079	13.5522	12.2726	13.9738	12.6668	13.8016	12.1596	8.43653	12.0538	11.6367	13.5287	12.506	13.4404	10.9274	14.0764	12.4559	13.2487	12.1215	12.9404	11.4859
CUL4B		0.858756	-2.79731		0.505379	-1.2078		0.274779	-0.239664		0.579986	1.98072	+	1.32392	3.47939	+	2.20404	1.6423	+	1.91426	3.0877	8.31197	12.5433	8.54499	8.46273	11.5681	10.8279	12.098	8.65558	11.7395	10.2005	15.3703	11.9221	10.8322	11.8072	8.7099	12.5459	10.5846	12.6227	10.5824	11.9202	10.0444	12.6772	8.55168
CUL5		0.200262	0.680987		0.225999	0.670542		0.0934403	-0.0940301		0.796422	2.1619		0.412908	1.38618	+	1.56652	1.97175	+	1.36367	1.04662	12.2697	12.1679	9.52406	8.17104	10.1715	7.80534	11.588	10.3625	11.8449	10.7552	8.48722	11.5556	9.94242	10.9224	10.1124	11.0207	8.36262	11.8687	10.8076	11.6784	10.0345	11.7457	10.477
CUTC		0.195727	-0.888532		0.186851	0.68353		0.0196723	0.0417817		0.642143	2.17287		0.981871	2.96328	+	1.4683	2.86273	+	2.49439	4.06646	8.44831	13.5368	8.0519	8.46574	11.973	8.23602	12.1242	8.51595	11.5698	9.47897	8.99575	11.4564	10.9819	11.0321	8.41524	12.5792	8.33375	12.6026	8.35397	12.6718	8.80349	12.9472	7.6134
CWF19L1		0.143462	0.798024		0.760132	2.52017		0.0899756	-0.0969079		0.0261912	0.152689		0.0502919	0.247697	+	2.89424	3.08573		1.05341	1.92217	7.93203	9.17562	8.29076	11.3891	11.6506	9.76536	12.802	9.68372	12.4847	10.874	7.6956	12.219	9.1652	11.8669	9.29734	12.7195	8.81767	13.073	10.4611	12.2953	9.99366	12.5846	11.9995
CXADR		0.431737	1.33874		0.0886129	0.369674	+	1.36534	-3.28194		0.0360395	-0.285278		0.544272	-2.43628		0.00442359	-0.0235144		0.792618	2.61862	9.67436	8.4918	9.18002	7.7215	10.4391	14.806	11.6208	14.3208	12.0942	11.5142	8.07876	8.03206	12.6513	12.0539	13.2685	9.866	8.67403	13.107	9.07716	11.4023	8.04557	13.9854	8.94469
CXorf38		0.116803	0.328646		0.683099	1.19592		0.663303	0.741325		0.0285921	-0.111955		0.807719	-1.26379		0.0943182	0.165219		0.339654	0.755259	7.82828	7.97009	9.38833	8.17406	8.93779	10.3799	10.0554	10.2704	10.5648	10.368	8.31935	10.3429	9.5314	8.96047	10.007	9.0508	9.27338	9.13169	6.89772	10.539	10.6322	9.6165	8.5382
CXXC1		0.200806	0.492735		0.653514	1.09207		0.126366	0.0963659		0.68667	1.43911		0.411621	0.754731	+	2.27138	1.80018	+	2.35909	1.80291	8.77289	8.61062	8.34425	7.82505	10.5998	8.59659	10.9245	9.14376	10.3979	9.08731	8.75725	10.5238	8.10539	10.5153	8.30285	10.3335	9.05882	10.8209	8.66777	10.7113	9.0038	9.94324	8.90009
CYB5R1		0.771756	-0.601499		0.499516	0.503212		0.53018	-0.665792		0.717607	0.563162		0.446833	0.61377		0.0717133	-0.093084		0.538345	1.07642	8.93905	10.1548	8.62751	8.42803	8.74626	10.1396	9.64114	8.62533	9.58421	8.46558	9.27811	10.6478	10.8455	11.7	10.132	9.48547	10.0106	10.4837	10.9192	10.4504	10.0068	10.3973	8.30063
CYB5R3		0.0196728	0.0496251		1.12914	1.76937		0.173244	-0.453366		0.34794	-0.753103		0.549493	0.819277		0.395276	-0.498425		0.0734689	-0.184352	8.37318	10.6215	7.9716	10.136	9.9717	9.20272	9.2347	10.6449	10.5672	9.13108	8.907	10.5744	12.1137	13.4592	12.4182	11.1642	11.7016	11.3122	11.9969	12.3327	11.7513	10.66	11.5694
CYCS		0.646959	-0.309507		0.904587	0.595099		0.271497	-0.447856		0.0490174	-0.0421767		1.14564	1.03338		0.10793	0.191694		0.4806	1.18974	9.41863	9.33156	9.09156	9.38987	9.14252	8.41109	9.664	8.93138	8.79419	7.68108	9.28831	9.48759	9.14171	11.2074	11.0696	10.4501	9.37781	10.9171	8.42122	10.1315	10.9746	9.28827	8.35275
CYFIP1		0.0933013	-0.18101		0.164387	-0.318658		0.653996	0.449436		0.258115	-0.131796		0.371056	1.47824		0.391241	-0.248325	+	1.8568	-0.788543	13.0973	12.7921	8.96544	13.6076	13.4948	13.3715	12.8067	13.2584	13.3114	13.6749	14.8478	13.6382	13.434	13.0565	13.614	13.0989	13.527	12.4858	13.3682	12.7536	13.2745	12.5999	13.5257
CYLD		0.754736	1.7661		0.677512	1.35387		1.02891	1.43282		0.368501	1.08426		0.531899	-1.39732		0.475688	-0.560584		0.121334	-0.347076	11.8971	8.37589	9.06303	8.57566	10.8826	11.4769	10.8836	10.9958	9.83023	10.9636	8.05215	10.7099	11.3243	10.283	8.30971	10.1805	11.6675	8.55414	11.0039	10.4828	10.0633	8.23763	8.80245
DAD1		0.582444	1.90316		0.783067	2.43417		0.354974	-0.38061		0.512652	0.487515		0.05769	0.313462	+	1.98631	0.777104		0.754098	0.742192	14.5108	13.6316	9.25719	13.3902	13.6257	13.2121	13.194	13.4293	13.5554	12.5727	9.15676	14.5429	13.5757	15.6166	13.9797	14.1037	13.6505	14.5672	13.8062	14.6383	13.7274	14.2428	14.4142
DAP3		0.721857	0.762398	+	1.38269	2.11322		0.0440273	-0.140648		0.74014	-1.01952		NaN	0		0.27058	-0.533157		0.0335558	0.0987031	8.66964	9.14575	8.72483	10.7229	10.1462	8.31178	8.56151	10.3981	9.80703	8.53847	8.6284	11.8272	12.1006	12.6847	11.9771	9.54803	10.7677	10.5155	10.3694	11.3001	11.4065	9.89703	10.4548
DARS1		0.312106	-0.837782		0.359881	-0.937214		0.0168586	0.0119127		0.0848348	0.0535755		0.5697	2.25337		0.0423132	0.0176239		0.0639237	-0.0576928	12.855	12.7612	8.70778	12.8861	13.1976	12.9627	12.5336	12.7893	12.6212	12.7566	15.8923	12.9113	12.7142	13.2295	12.4886	12.6896	13.0169	12.586	13.2397	12.7746	12.5916	12.5243	12.7846
DBN1		0.5145	1.12342		1.07267	1.93624		0.532982	1.32848		0.331795	1.15316		0.253548	-0.759562		0.826451	1.13937		0.120075	-0.455519	10.1062	9.3457	8.99459	8.15782	11.4025	11.184	11.5334	11.533	11.487	11.7255	8.7463	11.9009	11.3245	11.9298	10.99	11.73	9.39809	11.1886	9.45463	11.8033	11.2934	8.33034	12.3707
DBNL		0.184312	-0.76888		1.18003	0.959		0.363425	0.170605		0.425232	-2.08002		0.1345	-0.469466		0.712279	-0.333027		1.26835	-0.5583	6.91685	11.1011	8.78227	12.3019	11.687	12.4267	11.19	11.874	11.42	12.5299	10.0394	11.9216	12.122	11.6013	12.3122	11.5958	11.7157	11.2538	12.1482	11.69	12.3688	11.8406	11.9101
DBR1		0.868324	1.66023	+	2.19869	2.47469		0.292272	-0.320217		0.237003	0.682635		0.350068	0.406395		0.703535	1.42157		0.409667	1.03858	8.83821	8.33356	8.28817	9.82857	10.928	7.78286	8.98679	9.77945	11.6938	9.18904	9.1589	10.5319	8.94302	11.2395	11.6556	11.873	11.5364	11.8541	11.6284	11.4984	9.15923	11.7703	8.46421
DBT		NaN	0	+	2.98672	3.33188		0.378745	1.49112		NaN	0		0.748894	-1.40317		0.112275	0.325799		0.235008	-1.29173	8.14231	7.94983	8.12302	7.94221	8.48153	8.71096	7.86945	8.62293	8.44953	10.9414	7.74661	11.9571	11.9388	12.7037	12.6191	10.7647	8.90792	7.2081	8.11006	10.8397	11.7374	9.17631	12.2342
DCAF1		0.209454	0.736798		0.527398	1.44972		0.354881	-0.57003		0.579947	1.71687		0.11402	0.325577		1.05365	1.49213	+	2.52873	2.25789	8.25564	7.86841	8.85012	8.92934	11.2118	8.85591	11.2654	7.58442	10.4538	9.02808	8.577	9.43386	8.78843	10.7975	9.24668	11.2781	9.55946	11.541	8.47556	11.348	9.23572	11.4316	9.27417
DCAF5		0.0318535	0.0866445		0.878568	1.36158		0.206146	0.224745		0.71894	1.23297		0.249365	0.476331	+	3.8928	2.31102	+	1.8247	2.20455	8.53107	8.73834	9.15206	8.39116	9.71625	9.32148	10.9306	8.29416	10.4796	8.56442	8.79799	10.9052	8.47743	9.79898	8.10019	10.8486	8.30719	11.1704	8.06776	10.7979	8.834	10.9081	9.09587
DCAF8		1.09216	0.84548	+	1.7528	1.34086		0.410574	0.266135	+	1.37712	2.11543		0.716198	-0.58283	+	1.48852	1.35321	+	2.41351	0.999383	9.73322	8.8018	9.70689	8.16975	9.08526	9.42707	9.1492	6.75655	9.91725	8.81382	8.24829	10.0325	9.42679	9.54805	8.79023	9.70943	8.27676	9.77299	8.88796	10.48	8.4587	10.1024	8.74715
DCD		0.966689	2.11902		0.714015	1.4217		0.487203	-0.70351		0.0422703	0.105743		0.0153759	0.069519		0.0994587	0.227589		0.327887	-0.441116	13.4216	11.539	8.65746	12.417	12.5672	12.7213	10.5105	12.1725	11.2127	9.25714	8.79494	12.5506	12.1254	11.7771	13.0261	11.4315	12.2197	13.2926	12.2377	11.1275	10.0816	12.1504	13.2796
DCHS2		0.00298333	-0.03416		0.0604506	-0.557421		0.427492	-1.57003		0.756047	5.52464		0.03783	0.424808		0.41333	-1.57865		0.281077	1.57633	16.9573	15.827	8.28555	7.88494	8.962	16.3242	17.2493	8.41828	15.1095	15.2471	8.05493	14.5206	13.8161	15.6609	16.034	14.6529	16.2441	15	14.4999	10.2854	14.1347	13.5082	8.9061
DCK		0.24189	0.401398		1.26207	1.32342		0.383623	0.851341		0.620157	0.926197		0.346107	-0.540826		1.02517	1.39439		0.267841	0.673907	9.10718	8.44231	8.63179	8.27043	8.64962	10.2691	9.82258	8.5636	10.2728	9.54701	8.56056	9.91886	8.10162	7.60308	7.90043	10.2122	8.45642	10.1998	9.34776	10.6646	10.0545	10.4388	8.97178
DCLRE1A		0.155062	-0.8603		0.307648	0.792352		0.0531727	0.0560093		0.538013	2.97107	+	1.5832	3.65494	+	2.87518	4.01929	+	2.94177	4.40286	7.7241	12.7003	8.73002	8.45582	12.8673	8.62778	13.6404	8.20285	13.3098	8.15948	10.1415	12.8142	7.96075	12.2014	7.87476	13.1388	9.56835	13.1834	9.23625	12.9062	9.2722	13.3064	8.37156
DCTN1		0.519327	1.87053		1.13456	2.81649		0.472848	-0.934118		0.104214	0.585826		0.373171	-1.60729		0.289706	-0.159504		0.259311	0.555337	9.0938	7.5714	8.2172	8.76122	12.219	12.4891	11.5386	12.5505	12.4122	12.229	9.00338	12.4477	12.6564	12.2549	12.5232	12.0128	12.3478	12.2969	12.7701	12.1023	12.0372	14.8135	12.406
DCTN2		0.305333	1.04825		0.291214	0.969494		0.0107932	-0.0130177		0.144375	-0.267544		0.037117	0.184446		0.757303	-0.510947		0.533889	-0.362318	12.8462	13.1418	8.59322	12.5378	11.2713	11.9872	10.8594	11.8215	11.6188	11.4577	8.59028	12.4247	12.4011	12.1927	12.3472	11.5269	12.4702	11.3238	11.9343	11.5484	12.1615	12.0225	12.3445
DCTN3		0.0485078	0.152445		0.494443	1.10656		0.207598	0.544047		0.0952844	0.385854		0.0665365	-0.208302		0.175493	-0.305029		0.0453004	-0.145957	8.60534	11.2655	8.60903	8.39722	10.6599	10.8163	9.99745	11.0912	11.125	11.1325	8.66994	12.1127	11.4121	11.8124	11.3459	9.95294	11.7368	10.7383	11.5398	11.1869	11.0188	9.06973	9.17262
DCTN4		0.29572	0.986794		0.804288	1.55357		0.659958	0.353797		0.180953	-0.676922		0.269847	-0.888147		0.231632	-0.174551		0.614409	-0.426412	8.81269	10.3539	8.79558	11.0089	12.115	11.6067	11.0869	12.061	11.6464	11.8758	8.17278	11.7556	12.0432	11.3817	11.3636	11.3735	11.5163	11.0122	12.0072	11.1452	11.2385	10.8191	11.1215
DDA1		0.214309	0.54523		1.12439	2.13282		0.0493623	0.0599174		1.18135	2.00989		0.440814	0.961256	+	4.73676	3.67626	+	2.81429	3.71267	9.6922	8.93686	9.65543	9.09846	10.7831	8.62012	11.7572	7.98735	11.1831	8.86337	9.32861	12.2034	8.31454	11.2932	7.89981	12.3325	8.5778	12.5238	8.3438	11.8852	8.50004	12.4244	8.85977
DDB1		1.0071	-0.331837		0.105656	0.0486965		0.0589938	0.0446717	+	2.95421	2.11336	+	1.32065	3.23057	+	3.54312	2.10814	+	1.79177	1.60596	14.1582	14.1133	8.84756	12.0899	13.8993	12.1451	14.3542	11.7182	13.9948	12.3635	14.5803	14.4712	12.1465	13.8743	12.3196	14.5171	12.5864	14.5163	12.5503	14.2056	12.1365	14.6693	13.3721
DDOST		0.463288	1.64295		0.599135	1.99392		0.368409	-0.448773		0.21615	0.295647		0.055084	0.302474		0.394975	0.260907		0.0778791	0.126533	13.0898	12.9555	8.09367	11.9294	12.1736	12.0169	11.2201	12.154	11.7486	11.0651	7.90753	13.0097	12.3794	14.104	13.0399	12.5194	12.0585	12.6507	12.4661	12.5358	12.8443	12.6566	13.5256
DDX1		0.634415	-1.03164		0.287701	-0.511477		0.351148	0.180153	+	1.38072	0.794191		0.825334	2.61721	+	1.83942	1.17925	+	2.27856	1.16427	12.8937	13.5629	9.07119	12.4351	13.51	12.8044	13.5301	12.4274	13.2727	13.0442	15.6784	13.7572	12.3722	13.2432	12.5251	13.9166	13.0933	13.5623	12.4701	13.5632	12.2336	13.891	12.2084
DDX11L8		0.0437678	0.173086		0.331377	0.916109		0.0083702	-0.01815		0.465705	1.46499		0.564359	1.49974	+	1.96698	2.72531	+	1.90826	2.33494	8.60052	9.47433	8.0772	9.69361	11.0747	8.11484	12.2027	8.16966	11.5146	9.97937	8.99362	10.0906	8.90994	10.2818	8.32074	11.9294	8.30274	11.8282	9.30583	11.3989	8.03032	11.3634	8.84198
DDX17		0.476873	1.32727		0.318406	0.935582		0.50862	-0.270901	+	1.39077	1.21708		0.291291	1.07881	+	3.25184	1.50175	+	1.88267	1.10964	13.1474	12.9138	9.17194	12.5556	13.3287	11.9943	13.534	11.7393	13.6175	11.7091	9.66399	12.9198	11.2574	12.8226	11.8548	12.8459	11.6653	13.3875	12.3628	13.1528	11.4906	13.5212	12.1848
DDX17;DDX3X;DDX5		0.159903	0.940333		0.754176	2.44306		0.51667	0.457007		0.133858	-0.783433		0.129284	-0.678736	+	1.45495	2.65616		1.091	1.80762	7.88208	8.79634	8.45043	11.9087	12.559	12.4276	13.1669	11.9337	12.9722	11.7504	8.62897	12.7336	9.34728	11.6427	10.6786	12.4466	8.95243	12.906	11.3768	12.7413	11.6532	12.0017	9.07207
DDX17;DDX5		0.213614	0.479294		0.221175	-0.578074		0.505029	-0.722554		1.00262	1.09399		0.576744	2.15443		0.645618	1.01704		1.29766	1.48313	15.4235	15.2952	9.28344	13.9874	14.6712	13.8813	14.9712	13.442	14.3313	13.3601	12.7218	12.9597	12.2706	14.4722	12.0483	14.9731	13.4195	14.6261	13.8763	13.3211	12.5127	14.3234	13.0476
DDX18		0.372838	-0.737629		0.272527	0.553374		0.150575	-0.183968		0.0685949	0.144228		0.282717	0.636483		1.10986	1.00557		0.513219	0.990288	8.91652	10.508	8.83574	8.98049	10.2304	10.7634	11.7237	10.244	10.1225	9.97378	9.2507	10.2783	10.2574	10.9486	8.62921	11.5542	10.1603	11.6954	10.8622	11.3099	9.70803	11.0503	11.2321
DDX19A;DDX19B		0.234127	0.900412		1.07621	2.40445		0.0608335	0.0650263		0.269515	1.59121		0.243647	-1.0428		0.92419	-0.849384	+	2.29424	-0.842412	8.56853	8.6835	8.4072	6.87313	12.2924	11.3733	11.8717	11.5826	11.5962	13.1038	9.20068	12.772	12.7626	12.1491	12.9353	12.5781	13.5922	12.1629	13.3126	11.6191	13.1627	12.4622	13.0535
DDX20		0.165485	0.500237		0.7803	1.32622		0.383379	0.22164		0.0950597	0.42485		0.643895	-1.40429		0.28728	-0.155564		0.487983	-0.37485	8.49694	8.9492	9.8604	8.24306	10.756	11.9447	11.1883	11.2408	11.2474	11.4074	8.86211	11.3511	11.1405	11.0745	10.5601	10.7276	11.3514	10.688	11.3724	10.8995	10.9531	10.5509	11.5054
DDX21		0.266927	1.47459		0.414129	2.14316		0.0121772	-0.0143471		1.2309	1.15577		0.138675	1.0362	+	2.29505	1.39223		0.807972	0.806716	13.7824	14.721	8.37217	13.2636	14.1065	13.8331	15.1088	12.8269	14.7141	12.8654	8.34945	14.4652	13.6379	14.2273	13.4299	15.1536	13.5929	15.25	14.3715	14.99	13.2013	15.1744	14.4302
DDX21;DDX50		0.163821	-0.633158		0.0845039	0.200492		0.316023	-0.405886		0.0178107	0.0850155		0.602815	1.30191	+	2.03162	2.29702		0.679798	1.28564	7.93756	11.6155	8.94083	10.2241	11.4277	10.677	11.9542	10.2888	11.6592	9.40041	9.3542	10.801	9.16617	10.6656	8.91535	11.4895	8.00424	12.3197	10.702	11.2349	9.46393	11.7577	11.2688
DDX23		0.7276	-0.471633		0.825481	-0.47325		0.313017	-0.160367	+	1.97908	1.56642	+	1.51458	2.56832	+	2.30207	1.40642	+	1.98346	1.25165	12.9987	12.8315	9.03739	11.1128	12.3525	11.5587	12.864	10.9354	12.4204	10.8854	13.4909	12.3989	11.2374	12.4723	11.0739	12.8996	11.4916	12.8688	11.5249	12.4682	10.8185	12.9068	11.8941
DDX24		0.347784	0.832043		0.0669689	0.172687		0.38874	-0.503164		0.341287	1.01293		0.244038	0.556047		0.814176	0.84496	+	1.95574	1.47	9.10453	8.09607	8.02613	10.4875	10.7574	9.47275	10.7679	8.14383	11.1239	9.32265	9.62574	8.80188	8.67704	10.7621	8.72167	10.359	9.11278	9.92433	8.4456	9.84681	8.68303	9.83074	8.93996
DDX27		0.387672	0.740638		0.331748	0.647386		0.36749	0.271435		0.223381	0.37605		0.607412	1.26643	+	1.43476	1.85802		0.100844	0.0921135	11.5864	11.507	9.59832	11.8812	11.4154	10.1388	11.4414	10.199	11.2466	8.49002	9.07808	11.4667	10.1352	10.4679	11.2343	11.3462	8.27732	11.2652	10.8896	11.1557	9.98202	11.4212	10.754
DDX28		NaN	0		0.778602	-0.528978		0.993621	-0.818209		NaN	0		NaN	0		0.568175	-1.35667		0.829199	-2.85693	9.17121	8.64424	8.23115	8.44279	9.18436	8.70746	9.33534	8.79098	9.25815	8.97499	9.13861	8.37828	11.9037	9.93945	12.0245	8.18356	8.53098	9.0155	9.55418	8.96941	9.16661	9.03093	14.978
DDX39A;DDX39B		0.63653	-0.846331		0.796871	-1.06154		0.793494	-0.389516		1.05636	0.517561		0.961447	3.1483	+	1.5695	1.33028	+	2.12444	1.19618	13.5383	13.6698	8.54049	13.3349	13.8622	13.0814	14.1728	12.9232	13.5393	12.412	15.6362	13.1064	11.9919	13.5943	12.4218	13.7098	12.7508	14.0859	13.0082	13.478	11.5607	13.7825	12.4442
DDX3X		0.443451	1.4821		0.589687	1.86692		0.802853	0.394771		0.680495	-0.650124		0.0410689	-0.289327		0.982901	-0.41616	+	2.26417	-0.6846	12.5774	12.9151	8.11866	13.9119	13.4219	13.7499	13.3061	13.7809	13.5896	14.142	8.92138	13.9618	14.0053	13.43	13.9076	13.3487	13.9057	13.0589	13.8908	13.4329	14.0808	13.0702	13.8145
DDX41		0.214204	0.186408	+	3.02184	0.945054		0.743872	0.510136		0.691735	0.73571	+	1.66358	0.80485	+	2.25028	1.43216	+	1.33551	1.11629	8.83147	9.25216	8.16291	8.95467	9.92025	8.39055	9.44232	8.48421	9.61372	8.83821	9.11175	10.3131	8.70579	9.4071	8.93462	10.1472	8.37512	10.3247	8.1329	10.1811	9.264	9.37917	8.69458
DDX42		0.776591	-1.63631		0.735347	-1.55032		0.21927	-0.191664	+	1.57341	2.88703	+	1.51757	4.73274	+	3.02708	1.79957	+	2.05624	1.76748	13.0588	13.7246	7.45146	8.92306	12.4227	10.8201	13.0862	10.7108	12.6303	10.551	16.21	12.5016	10.7525	12.4174	10.8583	13.0588	11.19	13.0871	11.6055	12.8095	11.0287	13.4403	11.1786
DDX46	+	1.33657	-0.449461		0.465221	-0.33501		0.349879	0.401539	+	2.08547	1.70011	+	1.61074	2.79427	+	1.70647	2.62805	+	1.35036	1.27357	12.8745	13.2468	8.98458	10.9418	12.6882	11.382	13.4867	11.4816	13.1728	11.3346	13.3504	12.4192	9.14246	11.9191	10.8735	13.3276	11.0583	13.1541	11.6767	13.3321	10.994	12.801	11.5033
DDX47		0.0237424	-0.147176		0.147393	-0.757178		0.229276	-0.602379		0.105132	0.479259		0.607248	2.47479		0.940684	1.91625	+	1.63318	2.84042	9.46816	8.77597	8.16931	11.6892	12.6715	10.7521	13.068	11.1267	13.522	9.75739	14.2591	9.50328	9.06136	11.2676	8.36387	12.6945	9.39006	12.6918	10.3841	11.6338	9.63142	11.6793	8.36952
DDX5		0.84175	-0.571162		0.361447	-0.247406		0.238577	-0.165026		1.1635	0.708673		0.850187	2.77866	+	2.68978	1.51206	+	1.32247	1.22047	13.7557	14.1575	8.91205	13.552	14.2728	13.5107	14.9127	13.246	14.2946	13.2779	14.9663	14.2623	12.816	14.1078	12.6717	14.6521	13.2657	14.7813	13.6555	14.38	12.6764	14.9003	13.8009
DDX50		0.112435	0.653164		0.171815	0.86881		0.667817	0.929754		0.343065	1.20997		0.508304	2.73655	+	1.71693	2.48226		0.852495	1.85981	15.8274	16.3325	7.58768	13.4218	12.6384	11.5353	13.3593	11.8663	13.0962	12.2698	9.91065	14.9821	10.7629	12.3155	11.9219	13.7725	12.3519	13.7434	12.4515	13.4543	11.6474	13.3608	9.46683
DDX54		0.0776308	0.126091		0.176344	0.325581		0.187333	-0.226315		0.188197	0.502735		0.470095	1.01189		1.06279	1.7971	+	2.60807	3.00793	10.7426	11.1903	8.99827	11.7377	10.942	11.2596	11.5008	9.08547	11.0583	9.07118	9.67359	10.35	10.3519	10.9354	8.44994	11.7764	8.04125	11.532	7.59767	11.2151	9.55695	11.553	8.94899
DDX6		0.239568	0.61141		0.103593	0.237753		0.032629	0.0646687		0.483239	-1.07287		0.561513	-1.05635		0.0410311	-0.111149		0.166012	0.388506	8.86514	10.129	10.0415	11.6408	10.976	11.4201	10.5743	10.9885	10.8843	10.5987	8.1879	10.6252	9.09675	10.454	9.43587	9.57395	11.6569	10.2448	10.5995	9.4053	9.1842	8.71165	8.20951
DECR1		0.605079	1.84116		0.934628	2.87414		0.0210947	0.0680319		0.413152	-0.421073		0.0989749	-0.430794		0.538905	-0.703558		0.333862	-0.892934	11.5175	12.103	8.93359	11.9693	12.3288	11.378	10.6256	12.7363	11.9488	11.2525	7.54308	13.8385	13.8932	14.7854	14.8631	12.0631	13.144	12.0203	12.9286	12.9925	13.9676	11.8843	13.5771
DEK		0.367074	-0.51616		0.402816	-0.626219		0.0896691	-0.181862	+	2.6965	3.37852	+	1.70495	5.39792	+	2.30054	4.08497	+	2.234	3.98027	14.8327	14.6329	7.61523	11.8266	14.9295	11.9139	16.4213	11.6819	15.6363	11.224	15.8927	14.2448	9.81065	14.0375	10.632	15.3545	11.9358	16.0771	12.0536	15.4689	11.0669	15.4992	10.9873
DENND10;DENND10P1		0.120971	-0.402126		0.205298	0.444528		0.498258	-0.545805		0.109866	0.40799		0.0734842	0.170265		0.422229	-0.49438		0.822419	1.3836	8.35918	10.6797	8.59347	8.27988	7.94834	9.93528	9.68041	9.16724	11.0871	9.56149	8.24091	9.09153	10.3366	10.3613	8.47523	10.3385	10.1694	10.3409	10.6565	10.5046	10.9118	10.8698	8.28951
DENR		0.934804	-1.39792		0.795951	0.241433		0.45355	-0.18201		0.516071	-1.12367		0.395649	1.0505		0.563488	-0.321301		0.273068	0.180783	9.33161	11.9403	8.6712	11.5346	11.7513	12.0181	11.9972	11.8474	10.619	12.0549	11.9581	11.9711	12.7007	12.4698	12.1427	12.4526	12.7761	12.1846	12.6607	12.1963	12.1072	12.5115	11.8203
DGLUCY		0.480222	0.393423		1.01698	1.81709		0.574836	-1.28062		0.577397	-1.23842		NaN	0		0.610136	-1.20785		0.60959	1.66412	8.52405	8.85106	9.66635	9.25937	9.0517	8.57764	8.46112	11.3912	9.68479	8.40798	8.76809	11.9179	11.806	12.5504	12.2618	9.04379	12.2151	10.7403	8.61578	10.5698	11.134	12.0827	9.50347
DHCR24		0.0939947	0.488774		0.769685	1.90818		0.436821	0.211588		0.115927	-0.618496		0.0757803	-0.390058	+	1.4583	0.333648		0.170071	0.220462	8.30314	12.6191	8.35374	11.7553	12.9706	12.9534	10.8848	11.9211	12.3855	12.0559	8.68894	12.8108	12.3551	12.7522	11.3829	12.6453	12.3186	12.1249	12.285	12.4613	12.2427	12.4054	12.9533
DHCR7		0.587954	2.66992		1.03325	3.40102		0.453514	-0.450677		0.155485	-0.735848		0.39687	-1.80049		1.1022	0.654667		0.92602	1.09415	9.6484	8.22182	9.12363	12.917	13.8028	12.4802	12.6928	13.1873	13.4978	12.7368	8.02458	13.5593	12.5346	14.1136	13.2588	12.8321	12.1778	13.4506	12.0969	12.7509	12.4658	12.93	11.8561
DHFR2		0.0117711	0.0739768		0.504615	1.70999		0.175916	0.108891		0.191566	-0.966323		0.400769	1.75521		0.635266	0.420835		0.530591	1.70663	8.35432	13.2132	8.4756	12.0681	12.672	8.16457	12.0476	12.396	12.7708	11.6694	8.31438	12.9675	11.9696	12.3884	12.2266	13.066	12.5649	13.0198	12.7346	12.6717	12.9081	12.9703	8.29748
DHX15		0.166819	-0.129487		0.510166	-0.256896		0.114746	0.159248	+	1.8981	1.61335	+	1.43806	3.30048	+	2.16747	2.42142	+	1.31979	1.7619	14.2361	13.9834	8.78857	12.4951	13.602	11.8376	14.5475	12.3983	14.342	12.0409	14.0376	13.7381	11.0237	12.8095	11.2521	14.174	12.4174	14.1289	12.2276	13.8858	11.0924	14.3818	12.5548
DHX15;DHX16;DHX8		0.0384514	0.178686		0.521815	1.43335		0.408543	0.59257		0.506192	1.75055		0.901489	2.37038	+	2.92675	2.74682	+	1.51978	2.33449	8.32056	8.32132	8.53487	7.98055	10.8754	7.36111	12.3406	9.23014	11.8718	7.52453	9.86972	11.0222	9.01728	10.1617	8.23036	11.8626	8.55366	12.0172	9.60324	11.9469	9.0203	10.8751	8.21693
DHX16		0.0799505	-0.448222		0.358938	1.3204		0.00488079	0.00766691		0.525653	2.18525		0.720158	2.67187	+	3.87875	2.63828	+	2.19671	3.52135	8.56402	12.8355	8.47904	8.02856	12.2926	7.80209	13.2541	9.74326	12.3569	10.2614	8.46855	12.731	9.96441	11.8448	8.62987	13.0174	10.5027	13.1282	10.1402	12.771	10.1374	13.5233	9.16229
DHX29		0.0626309	-0.138879		0.26301	0.381047		0.630031	0.595838		0.04366	0.16393		0.084077	0.242812		0.231875	-0.187597		0.0892814	0.19109	9.05943	10.8643	8.33243	8.59779	10.7774	11.1317	10.7998	11.3791	10.6203	10.6812	9.20966	11.073	11.151	10.6286	9.27335	10.4138	11.0534	10.2384	11.2099	10.5301	10.3753	9.3624	9.17291
DHX30		0.430224	1.11205		0.683316	1.66396		0.0262167	0.045345		0.541307	-0.504172		0.0123408	-0.0657632		0.653685	-0.477861		0.0928668	-0.138397	11.9366	12.5719	8.67285	12.8896	12.8815	12.7436	12.3654	13.1518	12.7315	12.9943	9.27609	13.5874	13.5421	14.0081	13.5353	12.5476	13.3081	12.4278	12.9037	13.0703	13.7888	12.6334	13.0455
DHX36		0.248085	0.893146		0.96395	2.43251		0.296484	-0.153029		0.318793	-0.910556		0.152941	-0.679165		0.402226	0.349155	+	2.92826	0.902594	9.33715	9.13739	8.3873	12.4161	11.5718	11.8525	12.3824	11.3181	11.9606	11.9879	8.67033	12.2604	11.5564	12.5132	11.8361	12.859	12.6479	12.5908	11.6864	12.3683	12.2359	12.8427	11.7165
DHX37		0.170268	-0.40211		0.0370939	-0.0975205		0.287231	0.902315		0.144193	0.349636		0.932951	1.27398		0.95444	1.31546		0.417721	1.08423	8.90116	9.17997	8.97976	9.00321	9.43344	8.68668	11.3397	9.86275	11.0133	9.0658	10.0345	9.04732	8.9892	9.85723	8.05072	11.2305	8.77912	10.662	7.9344	9.98378	8.54692	7.03542	8.31686
DHX38		0.0984554	-0.316176		0.14333	0.364891		1.00999	-0.417714		0.303928	0.702344		0.678895	1.46267	+	3.84212	2.34934	+	1.97935	2.56683	9.43389	11.7394	9.28059	9.49208	11.7683	8.9312	11.8298	10.1789	10.4113	9.96219	8.99273	11.3742	8.84	11.6362	9.29637	11.381	8.8058	11.8302	9.8959	10.9014	8.96284	11.4434	8.01705
DHX40		0.00518447	0.0194337		0.458675	1.21767		0.287894	-0.164262		0.0453269	0.130653		0.224546	0.686333	+	2.89305	2.39998	+	3.95779	2.23189	8.45776	7.50883	9.29867	10.2827	9.85176	7.95458	11.4013	8.34116	10.0183	8.95723	9.35932	10.9212	7.87042	10.6815	8.62679	10.7981	8.30437	10.8461	8.7721	10.2032	8.54777	10.8876	8.32072
DHX9		0.249807	0.142678		0.230227	0.13854		0.236208	0.156976	+	2.04843	1.19351		0.763441	2.41756	+	3.46868	1.79849		1.08325	1.11736	13.6414	13.5601	8.43255	12.8502	13.9912	12.9537	14.1171	12.5049	13.9806	12.5462	13.5079	13.6178	11.9766	13.3025	11.7404	14.0712	11.9892	14.0796	12.9251	13.9117	12.2396	13.7478	13.1123
DIAPH1		0.156568	0.327355		0.680341	0.903941		0.251529	0.214968		0.248987	-0.457667		0.0339116	0.100524		0.992591	0.689029	+	1.64338	1.48523	8.67862	8.29576	7.87265	9.66949	10.4325	8.92871	10.3467	10.3916	9.60756	10.6337	9.09413	10.3327	9.65947	9.81575	7.97888	10.0604	8.84812	9.43817	8.52676	10.0553	9.87378	10.5496	8.84221
DIDO1		0.30923	1.11057		0.189561	0.694316		0.617293	0.219236		1.06008	2.29368		0.329829	1.28341	+	4.3429	2.96281	+	3.72174	2.08317	12.481	12.0843	8.30989	8.39205	11.0315	10.8066	11.8166	10.3451	11.4743	8.68835	7.7541	11.3078	8.31938	10.7478	8.87529	11.2647	8.00665	11.0537	8.98653	11.1655	8.52357	11.2788	8.96899
DIMT1		0.263413	-0.458107		0.657894	0.627794		0.266691	-0.144928		0.0159297	0.0390058		0.946866	0.941587	+	1.41399	1.14986	+	2.02474	1.89711	8.22203	8.95882	8.71562	9.33623	8.65875	8.84627	10.2166	8.59472	10.1327	8.00109	9.21237	9.87771	9.44964	10.0839	8.79827	9.90763	9.03007	10.3938	8.66503	10.4858	8.34185	10.2282	7.55127
DIP2B		0.932274	1.65668		1.23785	2.0653		0.420799	0.912301		0.273262	-0.910961		0.927743	-1.75364		0.595893	-0.977244		0.704565	-1.48083	9.28286	8.15616	10.1108	9.63376	8.85386	8.40921	7.66239	11.8527	11.36	11.2676	8.70814	8.8219	11.3605	8.39828	11.8417	11.1912	11.3217	10.3816	11.2757	10.7095	10.9721	9.20585	9.31078
DIS3		0.184299	-0.226051		0.00919308	-0.0109288		0.122249	0.116889	+	1.8015	2.26676	+	1.52601	3.3279	+	2.91891	3.09317	+	2.04295	3.3534	12.4219	12.6013	8.03279	10.9965	13.0226	11.1456	13.7929	10.4442	13.5169	10.4773	13.2452	12.9599	9.86508	12.4967	9.77109	13.5672	10.759	13.4299	10.8259	13.0795	9.70306	13.3294	8.59879
DKC1		0.125977	0.504226		0.681496	1.75979		0.205227	0.128923		0.251497	-0.777373		0.0940588	-0.400944	+	2.06938	1.12743	+	1.36755	1.67938	8.90564	8.61145	8.57291	11.0505	11.0833	11.3025	12.4065	11.7763	11.9191	11.7229	9.37744	11.7899	10.7767	11.4568	9.9076	11.6282	10.9977	11.9214	11.1164	12.2567	10.5181	11.9098	9.22583
DLAT		0.150776	0.503954		0.854127	2.07449		0.0395938	-0.125943		0.773789	-1.90491		0.0472998	-0.194256		0.683325	-1.1386		0.180275	-0.482254	9.21636	11.976	8.45562	12.9346	11.7017	11.7294	10.3163	12.5368	11.5743	11.3783	8.68822	13.3882	13.8891	14.2985	13.9623	11.2845	12.65	11.4586	12.7318	12.5313	14.0808	11.8247	12.3346
DLD		0.19043	-0.670063		0.67667	1.46261		0.246038	-0.359986		0.102574	0.355058		0.110032	0.325625		0.765022	-0.266204		0.291831	-0.797873	7.23005	11.4765	8.58605	8.37712	9.29714	10.1338	9.31541	8.87293	10.4131	9.2537	8.15853	10.9703	11.2704	12.3235	12.179	10.9833	11.3209	10.4104	10.668	11.3847	11.5455	11.6843	13.9648
DLG1		0.389352	0.42222	+	1.85542	1.09881	+	1.75472	1.36099		0.264518	0.450339		0.705419	-1.05		0.0172508	0.0311642		0.36602	-1.02727	8.89314	9.17058	8.91463	8.58999	10.3154	10.609	9.46456	9.63408	9.47858	11.0469	8.78531	10.4925	10.5183	8.4952	10.4205	9.904	11.0094	9.47498	11.5587	10.3204	9.09566	8.66373	7.73647
DLST		0.394288	1.46528		0.53612	1.92296		0.128135	-0.368626		0.175212	-0.329168		0.0656531	0.297344		0.456544	-0.773529		0.313686	-0.76746	12.7517	13.146	8.8233	11.9534	11.0665	10.2558	8.45804	12.0674	11.2255	10.6768	9.04379	12.9373	13.0203	14.1683	13.9759	11.029	12.0774	11.1386	12.4016	12.4505	13.6397	12.2157	13.4475
DMAP1		0.121288	0.316646		0.0245718	0.0648607		0.10753	0.193657	+	2.06482	3.37658		1.25685	2.9273	+	2.67528	3.35187	+	1.35028	2.44956	12.7891	12.4058	8.46399	8.71452	11.583	9.99256	12.5825	8.44398	11.4954	7.67909	9.92917	11.6094	9.1926	10.2921	10.186	12.1164	8.00004	12.2438	8.21579	11.3863	7.86388	11.9952	8.78071
DNAAF5		0.303714	-0.863222		0.198003	0.33383		0.642321	0.171658		0.228352	-0.744377		0.157123	0.590639		0.475027	0.175283		0.127375	-0.103535	9.07788	12.5234	8.71199	11.5751	11.4507	12.3095	12.3635	11.7869	12.2813	12.6062	10.5126	12.2481	11.9341	12.0961	11.9942	12.1293	11.7179	12.0275	12.5825	12.0237	12.2231	11.7624	11.62
DNAH9		0.481184	1.68961		0.310254	1.2371		0.0997109	0.183956		0.203408	-0.131876		0.0274256	0.186215		0.517778	1.2836		0.13291	0.460079	12.7431	12.9482	7.82684	13.0869	13.2729	12.6006	12.8799	13.3525	13.2475	13.2086	8.36656	13.3564	12.0508	12.8197	9.52821	11.4619	12.4635	12.6695	13.4658	13.0878	9.54094	11.8649	12.9799
DNAJA1		0.0254412	0.122815		0.177906	0.558165		0.165399	-0.110694		0.182014	-0.697277		0.034963	0.198518		0.245318	0.217831		0.413442	0.335721	9.31952	12.0178	8.16304	12.2091	12.3414	12.8591	13.0364	12.1929	12.8502	12.525	9.08842	11.9985	11.085	11.631	11.452	12.1471	11.957	12.2586	12.263	11.6715	12.1216	12.2595	11.4271
DNAJA2		0.234683	0.745227		0.896922	1.96601		0.0139109	-0.0131044		0.180124	0.864287		0.35902	-1.14468		0.124163	0.111835		0.329905	0.941608	8.98621	8.63797	9.13164	7.68338	11.4029	11.8443	11.7313	11.6395	11.1881	11.7997	8.97226	11.8993	11.7737	11.6178	12.0368	11.1853	11.8072	11.6763	11.9376	12.1549	11.3231	11.9848	8.47967
DNAJA3		0.345571	0.771859	+	1.39815	2.351		0.0368018	-0.0966485		0.0304523	-0.150751		0.0196577	-0.0420914		0.0420215	-0.0984157		0.0601917	0.126841	8.31173	9.45257	8.56547	8.4233	10.7936	10.3409	9.74781	11.7694	10.7315	8.74117	8.32088	12.1781	11.4683	12.8049	12.0628	10.2203	10.9162	11.2518	10.7018	12.1759	12.485	10.8075	11.719
DNAJB1		0.321932	1.55928		0.46369	2.12014		0.493417	0.505499		0.187779	0.192519		0.000293096	0.00241725		1.22993	0.370652		0.206954	-0.250655	13.2941	14.1255	8.4649	13.1045	13.6812	13.7404	14.033	13.8353	14.0121	14.0969	8.15094	14.2655	13.6932	12.8421	13.7484	14.2137	13.7334	14.0071	14.2356	14.1906	14.1313	14.3042	13.9213
DNAJB4		0.106967	-0.179162		0.75554	1.38214		0.58811	1.40693		0.0179125	0.0110655		0.376102	-0.732237		0.340341	-0.505088		0.141352	-0.439825	8.90891	9.84157	9.96582	9.08324	8.72286	8.7139	7.85261	8.58777	8.90795	10.5942	9.38302	11.5172	10.7344	10.7789	10.8329	9.51646	11.266	7.98707	9.1271	10.19	10.7384	8.23692	8.36236
DNAJC11		0.0318374	-0.127068	+	1.42839	2.55895		0.183996	-0.202821		0.0720001	-0.366845		0.421519	-1.08368		0.622883	0.556095		0.732812	1.24142	8.034	8.58803	8.98037	8.14263	8.28185	11.1922	10.9896	11.0344	11.3492	11.1247	8.46857	12.1679	10.805	12.8797	9.53298	11.8802	12.0702	11.5678	11.5454	11.6749	11.1796	11.8841	11.5289
DNAJC13		0.170041	0.241898		0.167163	0.244976		0.0701721	0.108086		0.042232	-0.0909266		NaN	0		0.193997	-0.30395		0.174874	0.264011	8.39629	8.56247	8.97339	8.34939	9.62605	7.78376	8.17977	9.83471	8.98103	9.02824	9.53544	9.43272	10.1468	9.57058	8.20301	8.25122	8.52992	8.87805	9.48023	9.32867	9.24768	8.23972	8.21307
DNAJC2		0.0481848	0.123079	+	1.4652	1.88039		0.318049	0.622542		0.231243	-0.783539		NaN	0		0.479324	-0.694778		0.0237679	0.0821517	7.85262	8.83705	9.20072	8.85916	10.6533	8.39261	8.81178	10.5451	8.24991	8.05867	8.73775	9.51515	11.138	10.1747	9.5961	11.0312	11.7819	10.9178	11.9008	11.4814	11.1922	9.06764	8.4168
DNAJC30		NaN	0		0.454853	0.78162		0.13901	-0.484974		NaN	0		NaN	0		0.52987	-0.812627		0.0214694	-0.0855853	8.32392	8.61693	8.52479	8.51843	9.30688	8.19236	8.52872	8.36826	7.94918	8.73871	9.50113	10.1952	10.3708	12.0919	11.5412	8.32805	10.5829	10.0749	10.2025	10.4684	10.4758	8.27981	8.95959
DNAJC7		0.475257	-1.79077		0.0605406	-0.0654637	+	1.38624	0.558769		0.306629	-1.59686		0.311691	1.20933		0.296318	0.120218		0.954831	-0.396015	8.09395	12.3049	8.74872	12.8833	12.4311	13.2557	13.5457	12.7986	13.2072	13.4721	13.2539	12.9923	12.6263	12.0389	12.7852	12.937	12.7529	12.6368	12.9037	12.9788	13.1682	12.5561	12.7309
DNAJC8		1.16751	-0.704414		0.578936	-0.513966		0.08034	0.154769	+	3.02556	2.72533	+	1.7061	4.17439	+	1.59411	3.93168		1.30076	3.69486	14.0694	14.0954	8.37544	10.963	13.8656	11.9188	14.9528	11.4717	13.8932	11.124	14.8932	13.8307	8.02401	12.7524	7.92966	14.6986	11.4988	14.4513	11.3476	13.8702	11.0817	14.7315	11.5734
DNAJC9		0.280878	1.14088		0.366475	1.44913		0.0545912	0.111719	+	1.36482	3.40417		0.40445	1.83665	+	2.4375	2.96286		1.11578	1.85136	13.8881	14.3163	8.84594	9.05485	13.5076	12.3046	14.2362	11.7139	13.9699	11.2825	9.39039	13.6581	10.5309	12.7076	11.4788	14.6158	11.8834	14.8132	11.9661	14.0165	10.9876	14.4343	12.9563
DNLZ		0.0124614	0.0150782	+	1.38831	1.5491		0.587896	1.07639		0.497014	-0.499395		NaN	0		0.0394426	-0.0731131		0.033252	-0.0853351	8.22378	8.80108	8.7496	8.94349	8.24378	8.7739	8.05333	9.15887	9.1878	8.21391	8.75571	10.8848	10.6183	10.3545	10.1498	9.28852	9.30092	8.23412	8.34295	10.0841	10.5576	8.43958	8.79146
DNM1L		0.097697	0.358583		0.619873	1.82777		0.169732	0.131981		0.203404	0.251959		0.0465184	0.282228		0.312791	0.232673		0.179923	0.138698	11.6863	13.0197	8.08357	11.101	12.0526	12.6958	12.7524	12.2716	12.0759	13.113	8.96691	13.6318	13.0385	13.6242	12.7544	12.9888	12.8803	12.9114	13.4728	13.6017	13.6056	13.2907	13.183
DNM2		0.657322	0.675509		0.984925	1.04092		0.69618	0.393504		0.0910999	0.0513005		0.105865	0.363229		0.394967	-0.229132		0.848006	-0.595387	12.9936	13.0499	9.57974	12.6404	12.7449	13.157	12.1929	13.0807	12.9971	12.8827	11.4663	13.5324	13.5569	13.2238	12.9637	12.9064	13.2161	12.7796	13.5676	13.393	13.7463	12.648	13.9062
DNMBP		0.223205	0.872507		0.938386	1.8354		0.871739	0.423272		0.456099	-1.76196		0.507213	-1.44744	+	1.61831	-0.750031	+	1.63376	-0.921888	8.13102	8.83315	9.43988	12.5186	11.8377	12.0024	11.5243	12.194	11.8144	12.0656	8.80813	11.798	12.4338	11.0015	12.1413	11.2647	12.4671	10.9415	12.3505	11.609	12.0209	11.4589	11.6759
DNMT1		0.0355589	0.0648034		0.331608	0.490918		0.128809	0.201148	+	3.27469	4.71659	+	1.85083	6.4908	+	3.43591	5.57004	+	2.93302	5.31567	16.7494	16.2301	7.6789	12.2833	17.1359	11.9196	18.1729	12.539	17.498	12.1179	16.7858	17.3602	11.4388	16.2763	11.3413	17.945	12.8961	17.8482	12.3105	17.3563	11.6165	17.9336	12.4594
DNTTIP1		0.0916376	-0.160772		0.378133	0.504842		0.093218	-0.117809		0.65933	0.726541		0.27649	0.437769		1.16361	0.989029		1.1783	1.12753	8.7519	9.33533	9.45875	8.88941	9.1975	9.01834	10.382	8.12215	9.74757	8.38888	8.46193	10.0376	8.16566	9.18866	8.76626	9.88829	9.49656	10.1483	8.88523	9.76792	9.06449	10.7103	9.01314
DNTTIP2		0.214344	-0.871313		0.0121642	0.0446994		0.230147	-0.388839		0.397179	1.44589		1.0942	2.79734	+	1.6631	2.26659	+	2.29461	2.71754	8.16932	12.1741	7.58693	9.18253	11.4879	9.3214	12.6337	8.82592	11.6932	8.66393	9.15654	10.3928	9.07682	10.9758	9.23936	12.2253	8.55808	12.0391	9.40102	11.4803	9.66373	12.25	8.47189
DOCK1		0.133217	-0.286328	+	1.79989	1.1779		1.09298	1.01574		0.0177781	-0.0705541		0.259399	0.617249		0.342695	-0.217972		0.255069	-0.558227	7.74418	9.40083	7.0287	7.73627	8.31557	8.12428	8.72712	9.96319	10.2778	10.1918	9.06856	10.6456	10.7086	8.70583	9.46162	9.89172	10.4724	9.96246	11.2749	10.1929	10.2031	9.01472	8.6212
DOCK10		0.616488	0.927317	+	2.46311	1.51516	+	1.69129	0.952416		0.50489	1.22442		0.796044	-1.27084		0.301719	0.198572		0.292288	0.42999	8.80862	9.21974	8.82338	9.44044	11.0362	11.0428	9.11475	7.89429	9.83053	10.8397	8.5589	10.532	10.7077	9.9617	8.59612	10.2276	9.90911	9.27406	10.2036	10.6793	10.2263	9.34585	8.49195
DOCK7		0.00465765	-0.0204153		0.338011	0.758911		0.20358	0.146653		0.360103	-1.29116		0.0492818	-0.25798		0.947444	-0.525009		0.500569	-0.433907	8.78737	11.8209	8.18675	12.5859	12.1961	12.9649	12.0319	11.9745	11.9837	12.6507	9.1756	12.0199	12.4762	12.1172	12.5243	11.6545	12.5612	11.3876	12.1065	11.6307	11.8428	11.3604	11.5362
DOK1		0.369906	-0.628479		0.253438	0.275174		0.274411	0.231778		0.0616323	-0.139635		0.0401849	-0.076149		0.678344	0.427718		0.138486	0.249574	7.56555	9.86298	9.41443	8.97761	8.77715	8.44282	9.44568	8.58395	9.58072	10.1801	8.50021	9.47182	9.44123	9.89489	10.2445	9.32481	9.26747	8.87759	8.37016	9.83774	8.64252	9.16656	8.57565
DONSON		0.572116	-0.726196		0.0584328	-0.133643		0.220611	-0.436361		0.229157	0.360194		0.279449	0.288791		0.0600064	-0.136396		0.68968	0.726758	7.70885	8.43958	9.08041	7.71938	8.63345	9.00137	9.76141	8.5092	9.08115	8.65388	9.40105	8.034	9.68431	8.86063	8.84349	10.366	8.43778	10.0728	9.30497	8.80116	9.48821	9.5768	8.18146
DPCD		0.373198	-0.387985		0.0275898	0.0680793		0.717788	-1.20506		0.0433827	-0.0543391		0.576282	0.84954		0.0710468	-0.182413		0.994679	1.44911	8.70308	9.07252	8.083	8.80499	8.79415	7.92343	10.0815	9.36172	9.58982	9.69596	9.09695	9.96943	9.98299	10.6388	10.5038	10.4884	8.72109	10.5199	9.01466	7.9974	10.2984	10.9117	8.20461
DPF2		0.0586133	0.229971		0.112941	0.425631		0.0114511	-0.0175174		1.13107	1.41051		0.555197	1.6375	+	1.81344	1.922	+	2.04475	2.17908	11.1658	11.4507	8.33173	8.87975	9.89137	8.33962	11.4124	9.02847	10.0367	8.82011	7.54085	9.69977	8.26367	10.0629	9.01265	10.9613	8.93189	10.9312	7.71413	11.0197	8.71929	10.7393	8.4694
DPP9		0.339269	0.765924	+	1.82434	2.07083		1.04887	0.384631		0.0837399	0.338119		0.180833	-0.497574		0.22283	0.149461		0.295441	0.140614	8.53649	8.91265	8.00562	8.48497	11.0634	10.9456	10.327	11.0512	10.7188	10.5624	8.78127	11.2345	10.8615	10.8467	10.7499	11.3924	11.2366	10.9434	11.1628	11.6066	11.6869	11.2894	10.7451
DPYSL2		0.130405	0.136044		0.463556	0.260768		0.558466	0.389789		0.423989	-0.516068		0.160492	0.790062		1.10182	-0.735243	+	1.79187	-0.899279	12.8215	13.3064	8.96973	13.9416	13.9428	14.1983	13.4524	14.2393	13.9588	14.7767	13.5561	13.7659	14.3445	13.5264	14.2251	13.2678	14.1219	13.5015	14.3607	14.0635	14.8366	12.9	14.0399
DPYSL2;DPYSL3		0.183264	0.944887	+	1.36012	2.68505		0.752505	1.44318		0.337927	-1.93219		0.260229	-1.1713		0.0913371	-0.174262		0.0431487	0.177725	7.41775	8.83686	8.09271	12.6759	12.4971	12.1353	11.6887	13.0638	12.898	13.264	9.45258	13.2283	12.0089	12.2833	12.4801	12.673	12.5301	11.8075	11.8851	12.1321	14.0171	9.61294	8.80537
DPYSL3		0.443512	-2.52555		0.208778	-1.10448		0.470971	0.421617		0.0872329	0.659201		0.456925	2.55806		0.619313	-0.667565		1.27454	-0.521018	8.29284	12.1417	8.38932	7.83089	12.6877	11.9883	11.0569	12.9728	12.2025	12.708	17.5611	12.7038	13.5224	12.0237	12.85	11.7336	12.5678	12.1611	12.6674	13.0088	13.3588	11.9966	12.2271
DR1		0.0442474	-0.255713		0.298608	1.08051		0.191329	0.728823		0.437485	1.81838		0.415204	1.91238	+	5.37179	4.67999		0.972287	3.1018	8.56433	12.8389	9.26524	9.13175	11.955	7.35585	12.894	9.51755	12.9098	11.838	8.46333	12.4798	7.99256	8.83552	9.3035	12.3782	7.83398	13.1336	8.275	12.5798	7.57122	13.2821	8.36736
DRAP1		0.310054	1.29427		0.349186	1.46563		0.211262	-0.315715	+	4.53067	4.22107		0.892306	3.27767	+	3.72996	5.17249	+	2.04637	4.98274	13.7873	13.8839	9.52471	9.68226	14.0543	9.54932	14.7332	9.7132	13.9148	8.96657	9.25644	13.575	9.11866	13.5216	7.92376	14.8134	8.72	14.7778	11.1863	13.8821	8.91437	14.9183	9.15938
DRG1		0.0439329	-0.173463		0.100862	0.356322		0.276933	0.275838		0.254625	0.782499		0.0937138	0.409862		0.277963	-0.217299		0.378616	1.04323	9.2096	11.995	8.13587	8.09534	10.7712	11.1889	11.2351	10.7601	10.6499	10.5967	7.92098	10.794	10.6068	10.325	7.53463	10.3474	11.3937	9.95934	11.3654	11.0787	10.8714	11.1082	9.36287
DRG2		0.250612	-0.391699		1.25646	1.0974		0.48397	0.766529		0.143556	-0.382212		0.180743	-0.361058		0.80704	0.694937		0.125457	-0.265261	9.1953	9.19549	8.50271	8.40246	8.06083	9.98945	10.1134	10.3521	9.72906	10.7513	8.85142	10.8041	9.94033	11.0564	9.52191	10.3671	9.09713	9.02864	9.6713	10.2814	10.3302	9.06788	10.7555
DSC1	+	2.18315	2.22594		1.09128	0.966171		1.10964	-0.919886		0.418275	1.74651		0.271601	-0.79337		0.380602	-0.701786		0.517058	-1.93135	11.8803	9.30751	8.28707	12.3674	12.2569	12.0357	10.3492	7.85857	11.4413	10.958	9.24396	11.0216	12.348	10.8663	12.6208	10.3541	11.6974	11.8129	11.1782	10.4235	9.85908	11.8796	16.5538
DSCC1		0.1449	-0.427503		0.28705	-0.615644		0.74697	-0.765675		0.219576	0.641478		0.0522091	0.133244		0.143002	-0.296852	+	2.39292	0.990364	7.26274	8.34064	8.38614	8.68574	9.96169	8.96936	10.7188	7.67848	9.24633	9.99805	8.69386	8.71365	9.62069	9.11828	8.39119	9.36967	7.68242	9.49995	8.56718	7.82302	9.49379	9.58514	8.27391
DSG1	+	1.84933	3.21304		1.21623	1.66091		0.997466	-1.36386		0.351135	1.5001		0.157203	-0.465445		0.199761	-0.565665		0.521642	-1.87898	12.3828	8.88065	7.7968	12.1694	12.3972	11.0543	8.80734	8.23751	10.3307	8.01678	7.78353	11.1348	10.8777	10.8174	12.3705	10.0252	12.2765	11.9621	11.3853	9.29417	8.99707	11.7664	16.427
DSP		0.646995	1.36344		0.0685715	0.16879		1.01733	-1.267		0.0518789	0.175838		0.20803	0.652405		0.531422	-1.04203		0.561185	-1.86111	14.1986	11.9671	9.7975	14.6151	14.9166	13.0201	11.798	12.7894	12.5191	12.7691	13.7788	13.8267	14.0853	13.8214	14.9622	12.2905	14.6082	13.9928	13.7983	11.9331	12.4829	14.0371	18.6742
DST		0.0982428	0.281065		0.437325	0.749257		0.227157	-0.275038		0.450044	-1.22517		0.0973597	-0.272968		0.0713778	-0.119781		0.0239902	0.0377248	8.85191	11.3544	8.92968	12.0932	11.2429	11.6554	10.0207	11.439	11.528	11.0133	9.40444	11.9136	11.8602	11.5203	11.6996	10.4518	10.865	11.2496	11.8116	10.6619	10.6615	11.0826	10.228
DSTN		0.0572945	-0.348493		0.251583	0.971833		0.170656	-0.205032		0.240318	-1.17766		0.11009	0.682783	+	1.36045	0.667135		0.929458	0.972824	8.48128	8.69802	7.75266	12.4749	12.7312	12.5671	13.1413	12.6519	12.9447	12.8346	13.3633	12.3675	11.8647	13.5035	12.3737	12.7077	11.9823	13.1063	11.4541	13.043	12.2697	12.1235	11.987
DTD1		0.0584918	-0.191805		0.24724	0.670992		0.489353	1.10647		0.431748	1.29645	+	1.33645	1.97965		1.04786	2.21784		0.087914	0.380732	8.43843	11.6652	8.5288	9.14638	11.5189	9.07388	10.313	8.89691	10.9969	7.98805	9.55153	12.2657	8.59369	9.65861	8.30445	9.44244	8.4056	10.9655	8.13923	11.8346	9.88984	9.59913	12.6374
DTL		0.285398	1.53816		0.918676	3.30374		0.0390957	0.0361048		0.344362	1.61196		0.0859458	0.418533	+	3.3078	4.45312		0.904006	2.9547	8.51773	8.33235	9.17518	8.92697	12.4109	8.67155	13.0739	10.4008	12.899	10.1108	7.8069	12.8458	7.76782	12.4329	7.99935	13.2748	8.93874	13.2433	12.9665	13.0038	9.05847	13.3399	9.18605
DTYMK		0.409883	1.26485		0.886145	2.12179		1.06179	0.396413		0.396087	-0.936229		0.317039	-1.12917	+	1.80366	0.728725		0.155224	-0.165545	9.1049	8.69593	8.46529	11.8708	11.0594	11.3235	11.3615	10.9942	11.3245	11.293	7.63682	11.2618	10.5623	10.7279	10.9818	11.1878	10.4451	11.1185	10.5437	11.61	10.866	11.024	11.8416
DUS1L	+	1.92781	-1.38946		0.86598	-0.391172		0.159365	0.211261		0.822453	-0.756017	+	2.18441	0.765137		0.363176	0.297604		0.179391	-0.225767	8.11715	9.29813	8.7134	8.63468	8.54733	8.75109	9.75475	9.03531	7.57245	8.64542	9.35244	8.84101	8.67236	8.08206	9.0099	9.36386	8.31172	9.71715	9.23275	9.02693	9.35491	8.7988	9.03267
DUS3L		0.219061	0.523206		0.622311	1.05676		0.287933	0.2835	+	1.34167	2.60399		0.853619	1.4432		1.12073	1.67677	+	2.33731	2.34431	9.32547	9.4014	8.75312	7.79837	11.3354	7.86497	11.3891	8.01141	10.8658	9.00933	9.16655	10.7348	9.68968	10.2385	9.02375	10.7632	8.13226	10.9058	8.01909	11.6293	10.2751	11.1325	8.20104
DUSP12		0.427476	-0.765705		0.631292	0.676339		0.0401487	-0.0481675		0.0338139	-0.105206		0.888439	0.700761		1.24278	1.2736		0.775111	0.962059	8.20623	9.65324	9.01915	8.43807	8.46213	8.8381	10.4102	9.8161	10.3973	9.40323	9.29928	10.0434	9.19608	10.15	8.80141	11.1682	8.6236	10.5377	10.5865	10.1802	9.75129	10.8486	9.26217
DUSP23		0.118382	0.557134		0.754375	1.66189		0.969952	-0.439156		0.384753	-1.72632		0.252112	-0.816934		0.886404	0.521004		0.874628	1.59856	7.52009	8.41895	8.9369	12.3255	11.8272	11.3363	11.6915	11.7542	11.5932	11.4468	9.15869	11.769	11.2247	11.8073	11.0195	11.4367	10.8553	11.9398	11.1948	11.0491	10.6118	11.8252	8.56223
DUSP3		0.292639	-0.358357		0.845234	-0.805376		0.688111	-0.360721		0.252556	0.20102		0.652525	1.55393		0.0131729	0.0082283		1.01951	1.02403	11.9191	11.1656	8.47165	11.3312	11.155	11.651	12.0765	11.4915	11.7629	11.1277	12.6701	11.0344	10.8483	11.1068	10.8233	11.2226	11.103	11.5744	9.68435	11.239	11.52	11.8969	10.9984
DYNC1H1		0.0935123	0.107319		0.234602	-0.25832		0.649856	0.353605		0.264224	-0.0832429		0.350572	1.65693		0.480775	-0.165714		0.729121	-0.385286	14.4158	14.0035	8.89932	14.4445	14.5746	14.6465	13.9754	14.7295	14.5207	14.6726	15.2103	14.4313	14.3614	14.1782	14.0432	14.005	14.2638	13.5635	14.4494	13.978	14.2863	13.6117	14.0167
DYNC1I2		0.019653	0.0824715		0.22163	0.540829		0.059231	-0.06753		0.568854	1.79002		0.368677	0.969158		0.541179	-0.100582		0.0391416	0.107397	11.7468	12.1715	8.78289	8.88482	8.48895	9.06449	10.2516	8.57754	11.3278	10.5613	8.89305	10.9298	11.1902	10.3924	11.9466	10.949	10.9464	10.9984	11.6121	11.0599	11.1038	11.7504	9.26033
DYNC1LI1		0.0630323	0.313169		0.470922	1.20777		0.404931	1.14931		0.399203	-1.71721		0.206371	-0.846781		0.787652	-0.50051		0.194072	-0.809801	7.71925	10.5738	8.6281	12.386	11.8782	12.2699	11.6832	11.8689	11.6332	11.9335	8.03421	10.7936	11.593	11.73	11.5537	11.4712	12.0537	10.8785	12.4854	11.6497	11.7693	7.858	8.85686
DYNC1LI2		0.037924	-0.112699		0.671731	1.01449		0.283378	0.202607		0.00980345	0.0342199		0.111615	0.38179		0.631776	-0.240063		0.290951	0.517371	8.52259	11.0289	9.11235	9.15668	10.5309	8.31202	10.5069	10.7524	10.9128	11.7347	8.76853	11.0574	11.1966	11.4749	10.6607	11.2235	11.681	10.5703	11.3857	11.067	11.1905	10.6948	9.14151
DYNLL1;DYNLL2		0.219205	-0.761111		0.299295	0.664545		0.175699	-0.392423		0.500385	-1.74006		0.459169	0.894697	+	1.87216	1.76375		0.926687	1.67672	7.13036	8.80072	9.29448	10.3873	9.70037	9.21387	11.5387	11.4842	10.7564	8.67805	9.5311	10.0539	9.21002	9.60476	8.89711	11.338	8.65519	12.2029	10.0822	10.4722	8.70765	11.2338	9.0319
DYSF		0.205362	0.517965		0.241117	0.214669		1.21698	1.2075		0.118187	0.484608		NaN	0		0.157901	0.272779		0.0132803	0.0171976	8.2275	9.74242	8.14562	8.69217	11.2084	8.43674	9.63042	10.6849	11.0835	7.89844	9.59269	10.5366	10.4922	9.24206	8.31689	9.36223	8.60832	8.18218	9.2345	9.71075	9.69066	8.5628	8.38406
EARS2		0.179583	-0.276019		0.940428	1.46634		0.29653	-0.631326		0.308674	-0.361774		0.598801	0.641862		0.0316092	0.136164		0.23249	0.765305	8.56567	9.90183	8.50981	9.06611	8.38634	8.61836	9.1127	9.30512	9.5195	8.24582	8.28504	10.8915	11.9114	12.5022	12.6567	9.47488	7.75583	10.4102	9.28362	11.3322	11.6229	10.6802	9.35629
EBNA1BP2		0.0420628	0.132757		0.434539	0.866898		0.397454	-0.451454		0.307441	1.11707		0.305053	0.702173		1.08827	1.23628		0.201541	0.289441	9.07204	10.3165	9.63049	8.02365	10.7955	10.6932	11.7233	10.7896	11.7036	8.74267	9.13306	10.7783	10.2937	11.3534	10.7786	12.0773	10.4256	12.1847	11.0866	10.9179	9.34542	11.5897	12.3944
EBP		0.807021	1.64052	+	1.97637	2.95487		0.437194	-0.464954		0.38043	1.00225		0.0523173	0.110973		0.877123	1.35753		0.583081	1.86567	9.48782	8.33822	9.96421	9.20911	11.8769	8.60765	10.3878	10.5879	11.3374	8.87586	9.05463	11.8894	11.8868	13.4163	12.7115	12.0407	9.58782	12.4656	11.5919	12.7151	11.098	12.1582	8.13962
ECE1		0.282065	0.499138		1.19149	1.29604		0.201054	-0.432096		0.625521	1.10235		0.318069	0.480854	+	2.70832	1.62254		1.26306	2.31557	8.93717	8.38238	8.84245	8.31496	10.7656	8.17065	9.68416	9.13728	9.78268	9.53232	9.92144	10.8268	9.20381	12.6497	8.70665	10.7842	8.74844	10.5036	9.26871	10.2652	9.05625	10.0191	8.25034
ECH1		NaN	0	+	2.3855	2.43589		0.217112	0.705223		NaN	0		NaN	0		0.0606803	0.171016		0.174352	-0.657105	8.87871	8.57866	9.11651	9.33462	9.23934	9.03807	8.42062	8.79183	9.04983	8.42535	7.70478	10.9024	11.442	12.0592	12.0379	10.0513	8.64775	7.81867	10.2594	11.058	11.4089	10.0182	9.57007
ECHDC1		0.030869	0.144091		0.64457	1.49947		0.513305	0.318327		0.316381	-1.2171		0.146362	-0.425822		0.405909	0.153495		0.399983	-0.245854	8.56535	12.1861	10.8009	12.2286	12.2477	11.0186	11.386	12.0359	11.9324	11.7712	8.7411	12.4563	12.1394	12.2855	12.396	11.9907	12.2322	11.5069	12.2118	12.3646	11.9795	12.0643	11.9865
ECPAS		0.528808	-0.834609		0.732297	-1.16082		0.258525	0.158896		0.111149	0.121283		0.529649	2.03066		0.579577	-0.661433	+	1.76441	-0.473956	12.0847	11.9221	7.6733	11.3265	11.7179	12.5984	12.2482	12.2912	11.9879	11.9306	14.124	11.785	11.6956	11.3601	12.1043	11.1316	13.152	11.4263	11.9206	11.8952	11.9484	11.5487	11.7321
ECT2		0.186315	0.494084		0.430258	1.04667		0.238779	0.549246		0.929937	1.3457		0.445889	0.964655	+	1.89148	2.39329		0.945786	1.58913	9.3202	8.28759	8.58107	8.40507	10.7239	8.51973	11.4015	9.18484	10.3779	8.94495	9.25061	9.77756	8.79686	8.62019	8.42047	11.4279	7.83472	11.0294	8.91107	10.8743	8.26827	10.7824	8.33306
EDC4		0.0141108	-0.0327787	+	1.47993	1.49803	+	1.50723	2.15674		0.127025	0.328544		0.0555447	0.108926		0.39688	-0.275085		NaN	0	8.62449	8.54906	8.71098	8.34674	8.53308	8.52454	9.9989	9.44168	10.5107	10.2043	9.21864	10.4802	11.1148	8.92587	9.26946	11.169	11.3294	9.48045	8.85682	10.6114	10.6417	7.38414	9.56191
EDF1		0.243852	1.08625		0.224553	0.98455		0.141861	-0.192623		0.470369	0.792488		0.213292	1.06817	+	2.73063	1.70603		1.05585	2.436	13.2812	13.1371	8.64049	12.3987	11.7928	11.5061	13.4479	11.3787	12.9695	11.4337	8.19989	12.1538	10.7076	11.8614	10.9782	12.8043	10.8752	13.1877	11.6254	12.7803	11.0376	13.2672	8.40481
EEA1		0.924528	0.889694		1.12905	0.841209		0.821292	-0.18989		0.503814	-0.444173		0.133914	0.795824		0.34958	-0.127996		0.363065	-0.185057	15.6309	15.286	9.63335	16.0536	16.1399	16.1219	14.8744	16.1192	15.156	16.115	14.0973	15.5822	15.6607	15.9021	15.6128	15.5377	16.0024	15.5831	16.0452	15.6614	15.5021	15.8658	16.2481
EED		0.0195535	0.115371		0.370897	1.36684		0.123066	0.291155		0.642247	2.80112		0.030216	0.181842	+	2.05837	3.63584	+	1.77229	2.47527	8.02378	10.6284	8.84643	8.73793	12.253	13.3244	13.0707	7.12792	11.9253	9.13961	8.15696	10.9285	9.25434	10.721	8.98965	13.0304	8.01373	12.835	9.39357	11.9975	7.78095	11.527	9.27403
EEF1A1;EEF1A1P5		0.127048	-0.304213		0.0946407	0.120024	+	1.49216	-0.346164		0.495861	-1.17		0.284219	1.5729		0.104987	0.0819397		1.03442	-0.518878	12.7631	13.7052	8.63769	15.3391	14.86	15.46	15.1467	15.5387	15.1836	14.903	14.8675	14.489	14.6761	15.0077	15.1728	14.7809	14.1286	15.1041	15.5231	14.8095	15.0289	15.0061	15.9787
EEF1A2		1.22791	0.37431		1.13051	0.517554		0.0189924	0.0133775		0.709863	-0.266284		0.336616	2.88848		0.652218	-0.293067		1.09742	-0.338187	19.4839	19.0979	9.02951	19.5837	19.5058	19.5677	19.0611	19.7	19.137	19.7411	18.8448	19.8118	19.8338	19.7465	19.9177	19.6089	19.8572	19.3569	19.927	19.1357	19.7446	19.4129	19.6861
EEF1B2		0.390435	0.216211		0.341859	0.246026		0.0147339	-0.0161333		0.160678	-0.0897099		0.275116	1.57678		0.264569	-0.259385		0.530656	-0.385161	15.0336	14.3751	8.66105	14.8854	15.1715	15.2379	15.0294	15.3409	14.8653	15.7924	15.0173	15.4623	15.039	15.5599	15.4435	14.8695	14.9226	15.1209	15.655	14.828	15.9764	14.5274	15.2652
EEF1D		0.498233	0.47342		0.0884356	0.0994911		0.233092	-0.153172		0.686328	-0.318704		0.283564	1.67217		0.937103	-0.485214		0.232827	-0.202883	15.2215	14.2685	8.66742	15.8724	15.7365	15.6331	15.2897	15.7704	15.55	15.7707	15.5296	15.1004	15.1962	15.7542	15.3663	14.9678	15.7059	15.0119	15.9589	15.3181	15.9398	15.0797	15.1292
EEF1G		0.079499	-0.0407473		0.120423	-0.103803		0.169993	0.146337		0.106862	0.0849589		0.389035	2.07187		0.0430162	0.0472616		0.843514	-0.322155	15.4864	15.4135	8.69147	14.8407	15.1306	15.4949	15.0442	15.4021	15.0021	15.3394	15.2836	15.4707	15.2325	15.2702	15.1427	14.5541	14.6461	14.8618	15.5298	15.4051	15.4095	14.859	15.2849
EEF2		0.246822	0.182881		0.666311	0.349923		0.0197625	-0.00934092		0.52454	-0.389696		0.318181	2.31558		0.924979	-0.482377	+	2.55415	-0.362079	16.4656	16.3765	8.469	17.1891	17.0651	17.3999	16.9502	17.4266	17.2237	17.3902	16.8792	17.3393	17.9226	17.1464	17.3743	17.1126	17.4964	17.0697	17.5429	16.8037	17.2837	17.0675	17.4527
EEF2;EFTUD2		1.08581	0.397937		0.204512	0.24125		0.027296	-0.0363614		0.675544	-0.295027		0.268562	1.82316		0.672364	-0.70846	+	3.46288	-0.622489	16.5207	16.237	9.12783	17.0079	17.0008	17.3505	16.3234	17.1345	16.8071	17.1869	16.5744	17.0625	17.2961	16.5602	17.2662	17.0648	17.6497	16.6745	17.2496	15.7311	17.038	16.7328	17.3192
EFCAB5		0.496069	-1.71217		0.438248	-1.26742		0.395894	0.929837		0.00202963	-0.0145292		0.121689	0.486578		0.996267	1.90254		0.141769	0.358687	8.61932	10.6215	9.04949	7.85948	9.21842	12.41	11.2345	12.3842	12.4842	12.5393	13.6025	12.2275	8.40377	9.15339	9.09347	9.54134	8.29696	9.04708	10.6884	9.88735	9.24784	10.6662	8.00876
EFHD2		0.384216	0.843952		1.21921	1.64472		0.83814	0.16779		0.0525905	-0.152337		0.300709	-0.781896		0.243103	-0.146958		0.694306	-0.359514	9.28266	10.0347	8.87958	10.2149	11.2894	11.5022	10.7434	11.3702	11.3486	11.3526	8.61073	11.3598	11.187	11.2579	11.4274	11.3385	11.9461	11.2975	11.3681	11.6247	11.6307	11.2641	12.1026
EFTUD2		0.329233	1.44538		0.304533	1.33108		0.163611	0.0830933		0.971359	1.00191		0.122257	0.709441	+	2.08438	1.19439	+	1.74882	0.682375	13.9159	13.8571	8.81786	12.4339	12.9383	12.4994	13.323	12.0919	12.9402	12.0127	8.27821	12.9932	11.998	12.7413	12.3794	13.1812	12.3333	13.3248	12.4515	13.2771	11.5371	13.1361	12.3242
EGFR		0.42497	1.26929		0.161664	0.290417		0.16739	-0.413602		0.150243	-0.618618		0.0846938	-0.214721		0.631545	-0.787741		0.139527	0.45091	8.63919	9.38127	8.47222	11.6352	12.0621	10.8326	10.7193	11.521	12.1772	10.41	8.97005	9.18125	10.0232	11.7368	10.4528	10.6064	11.1625	10.5737	11.1092	10.1542	11.1193	8.87219	8.26795
EHD1		0.0626085	0.238281		0.377231	1.03496		0.10195	-0.145169		0.391679	-1.00144		0.00560653	-0.0232455		0.14335	-0.186265		0.704402	-0.684596	9.03796	11.6116	8.74327	11.8002	11.5285	10.9146	11.2703	11.4619	11.3224	11.5858	8.29208	12.0906	11.7237	11.7889	11.694	10.5357	11.3449	11.1347	12.0789	11.6526	11.7691	11.7908	12.9953
EHD1;EHD2;EHD3		0.336196	0.488323	+	1.51974	2.11676		0.272065	0.643862		0.0631671	-0.138615		0.327801	-0.690261		0.506582	1.05695		0.0978022	0.352506	9.15181	8.63851	8.61987	9.29899	8.76249	9.13391	9.47533	9.96146	10.5605	11.3269	8.89602	12.036	10.6872	9.00848	8.38431	10.0071	8.67821	11.368	9.94852	11.317	10.8239	11.052	12.0382
EHD2		0.34671	-0.87305		0.598621	1.09073		0.133936	-0.135703		0.415525	1.25638		0.273322	0.630865		1.07674	0.328145		0.910603	0.729889	8.91069	12.445	9.56598	7.75923	10.7405	10.8911	11.1872	10.1655	11.0051	10.9258	9.64319	12.3258	11.8137	13.042	11.6889	12.0119	12.0622	11.9546	11.6777	12.2099	11.6873	11.9581	11.3984
EHD4		0.144792	0.29727		0.32162	0.613883		0.536707	0.377307		0.987045	-0.424416		0.207059	0.734704		0.0697486	-0.0606362		0.165873	0.316621	10.6993	11.8188	7.58862	11.387	10.8694	11.1652	10.7925	11.2903	11.1741	10.893	9.23965	11.44	11.0987	10.8759	9.16713	10.7794	11.0776	10.4749	11.1246	11.4731	11.6981	11.2098	11.319
EHMT1		0.426167	-0.450157		0.245013	0.252544		0.180147	0.185962	+	2.08848	5.26227	+	3.96142	6.05841	+	5.34827	5.88944	+	3.61565	5.02042	13.4244	14.0471	8.52937	7.58332	13.9594	8.19515	15.0833	9.66246	14.2717	8.10621	13.8755	14.3284	8.53969	13.6865	9.42628	14.8602	8.75508	14.6707	9.6716	14.575	8.80047	14.8485	9.04654
EHMT2		0.395048	-1.29874		0.253625	0.35929		0.0420937	0.0575139		0.943345	3.69277	+	2.71176	3.89667	+	4.01058	4.97663	+	3.42821	5.46225	9.51405	12.4098	9.72235	8.55931	13.5027	9.18417	14.1537	8.23518	13.2533	9.56973	13.6027	13.3664	8.43504	12.8775	8.69508	14.1511	9.19376	14.0946	7.73864	13.7266	8.68544	14.0995	8.2511
EIF1AX;EIF1AY		0.134177	0.552663		0.619977	1.91586		0.384332	-0.320998		0.268667	0.836674		0.00199488	-0.00958347	+	2.47751	1.94285	+	2.76707	2.69317	8.63392	7.08414	8.13948	7.70532	9.65733	10.647	11.7608	10.0586	10.8646	8.74019	8.65292	10.6865	8.80109	10.8957	8.53676	11.2056	9.59263	11.8908	9.14081	11.3534	9.02317	11.4219	8.45137
EIF2A		0.471536	1.73009		0.427419	1.59677		0.405454	-0.314572		0.331629	0.429387		0.0794198	-0.480359		0.978425	-0.411277		0.153442	0.115884	13.0896	13.0531	9.04076	12.0486	13.3686	13.5186	12.9273	13.3642	12.9491	13.0988	8.23663	13.1413	13.325	13.8551	13.091	13.2379	13.4027	13.0593	13.368	12.6281	13.5135	13.0367	13.1444
EIF2B3		0.113019	0.254806		0.649932	1.10892		0.456433	0.36845		0.181163	0.386153		0.0305708	-0.145936		0.106623	-0.0552092		0.334809	-0.304021	9.52557	10.0529	7.13884	8.77375	10.6325	11.0494	10.9755	10.5845	10.0378	11.681	8.40304	11.0761	10.9333	11.0132	11.0795	10.5802	11.1255	10.6617	10.4171	11.1019	10.865	9.97789	11.0683
EIF2B4		0.294634	1.17672		0.405423	1.15347		0.0481652	0.169796		0.137152	-0.585834		0.311361	-1.36208		0.434953	-0.572702		0.509894	-1.32786	8.14283	8.30032	7.86614	10.7166	11.9011	12.0107	11.5194	11.4115	11.3908	12.114	8.08479	9.52467	10.4569	11.8476	11.3797	11.0481	11.1023	10.8761	11.3429	10.7922	11.5239	8.13193	12.1165
EIF2S1		0.282016	-0.318582		0.541657	-0.560916	+	1.59579	-0.23115	+	2.20695	0.289877		0.597671	2.59212		0.241094	-0.0981331		1.24084	0.231272	14.4699	14.3445	8.47516	14.2565	14.5217	14.0438	14.4267	14.2046	14.5697	14.2217	15.7459	14.2064	14.123	14.4379	14.1418	14.386	14.6448	14.5256	14.2762	14.2419	14.3609	14.5642	14.4159
EIF2S2		0.380788	0.784415		0.438982	0.896119		0.0144058	0.00958474		0.984735	1.1959		0.143876	0.506985		0.438124	0.454149		0.602894	1.67718	11.7201	11.7959	8.22166	9.61234	11.4391	10.7351	11.1968	10.8897	11.1816	11.5098	8.9948	11.4088	10.6561	11.4788	10.8935	11.961	11.8924	11.7173	11.3241	11.306	10.7649	11.451	7.39801
EIF2S3		0.55165	1.28567		0.502434	1.22292		0.107979	0.0997957		0.0976901	-0.0632364		0.0564921	0.314132		0.359019	0.416992		0.053362	-0.0398712	12.4083	12.6452	7.87395	12.6784	12.852	12.7662	12.2708	12.9089	12.931	12.7517	9.41833	13.069	12.2317	12.8109	12.1971	12.0662	11.6113	12.5389	12.6738	12.8679	12.909	12.3539	12.9523
EIF3A		0.458865	-0.856063		0.444395	-0.830241		0.133701	0.0597045		0.129301	0.0892309		0.626448	2.46342		0.255247	0.140898		0.199807	-0.141394	13.2091	13.8834	8.72536	13.2218	13.754	13.5647	13.2856	13.5975	13.5335	13.3846	15.8958	13.794	13.1772	13.6184	13.0903	13.2976	13.7093	13.3636	13.7953	13.4826	13.265	13.413	13.9336
EIF3B		0.270051	1.07919		1.01133	2.42777		0.207532	0.200921		0.230408	-0.901097		0.108193	-0.602379		0.958633	0.588894		0.0776277	0.0919069	8.97357	8.66415	7.42698	11.8891	12.1567	12.4239	12.3524	12.4103	12.6156	12.4645	9.49172	12.5192	11.8062	12.917	11.916	12.3967	11.7149	12.5304	12.7208	12.8757	12.5038	11.7415	12.2762
EIF3C;EIF3CL		0.450012	1.71368		0.354252	1.40806		0.0667267	0.0563822		0.0219571	0.0103296		0.00534165	0.037096		0.342209	0.23822		0.185462	-0.0896924	13.6337	13.7332	8.90311	13.9175	13.8365	13.7253	13.745	13.6954	13.9801	13.5695	8.83109	13.5739	13.0198	13.793	13.4692	13.0727	13.2198	13.3633	13.5036	13.8868	13.5791	13.208	13.6605
EIF3D		0.0293838	0.158327		0.22026	0.770402		0.869679	-0.680058		0.286031	-1.16476		0.0345762	-0.175343		0.122226	-0.19545		0.228285	0.122581	8.88148	12.4009	9.21055	12.3644	12.5889	12.6536	12.6261	12.6521	12.5601	12.2174	8.52846	11.3711	11.4676	12.9503	12.4876	12.1315	13.1278	12.7089	12.4575	12.3641	11.8576	12.2476	12.594
EIF3E		0.496405	1.9625		0.396957	1.62252		0.359718	0.287061		1.13421	0.553931		0.00674497	-0.0473353		0.0792302	0.0495227		0.122029	-0.0997372	14.2552	13.7876	8.99094	13.4804	13.9449	13.6126	13.6714	13.3597	13.7217	13.5729	8.57536	13.4761	13.374	13.7601	13.3021	13.9966	13.8053	13.4639	13.6561	13.4292	13.5742	12.8168	13.3817
EIF3F		0.0646926	-0.216357		0.305446	0.638565		0.0969237	-0.127941		0.395125	-1.09409		0.154624	0.437803		0.212812	-0.346122		0.238235	0.78413	9.13829	12.3191	9.23625	12.2198	11.8466	11.5571	11.2469	11.6501	11.5376	11.0649	9.60565	12.2893	12.1996	12.5193	8.54821	11.6056	12.8956	11.4831	12.4276	11.1924	11.0305	11.4687	12.1429
EIF3H		0.340103	1.52417		0.308895	1.37648		0.0098303	0.00998751		0.476148	0.676145		0.0474046	0.311488		0.665475	0.529436		0.40643	1.64591	14.2924	14.5195	9.00953	12.6612	13.5753	13.0855	13.0175	13.0779	12.7693	13.035	8.52741	13.7584	12.8004	13.8079	13.1583	13.5229	13.3456	13.2927	13.7179	12.9126	12.4596	13.0633	8.35008
EIF3I		0.345116	1.39516		0.975563	2.484		0.685961	-0.514243		0.291793	-1.15754		0.265642	-1.32123		0.10756	0.0964756		0.279167	0.219299	9.18505	8.66394	8.29232	12.3763	12.7528	13.1491	12.495	13.0626	12.7479	13.0224	9.34131	12.4057	12.1248	13.7248	12.959	12.9861	13.0623	13.0387	13.1408	12.5604	12.4756	12.7315	12.7372
EIF3K		0.0904972	-0.395378		0.198956	0.63113		0.194672	0.195667		0.0651198	0.417371		0.113494	0.517742		0.363387	1.08694		0.0713897	0.0697648	9.09439	12.7273	8.95435	8.35745	11.6615	13.0327	12.5837	13.0037	12.5379	10.9397	9.16898	12.2945	12.7509	11.7282	11.4013	11.4123	8.74558	11.9906	11.6847	12.6665	11.616	12.0675	12.4911
EIF3L		0.240967	-0.664228		0.407895	-1.01264		0.180264	-0.0768751		0.70005	0.706296		0.608398	2.27762		0.745119	0.222313		0.290713	0.0888529	13.2765	12.6128	8.45992	11.7313	12.5183	12.5586	12.0395	12.2435	12.2864	12.2224	15.4216	12.614	12.0943	12.5727	12.1655	12.2215	12.1746	12.4347	12.4125	12.2004	12.1001	12.2592	12.4221
EIF4A1		0.463223	1.98595		0.458084	1.96842		0.0189315	0.0191558		0.444621	-0.121017		0.0478031	-0.351182		0.274005	-0.17352		0.159516	-0.166058	14.1384	14.0068	9.02531	14.2497	13.9043	14.382	13.8356	14.1052	14.1265	13.8577	8.36908	13.9984	14.6034	13.4148	13.8009	13.8837	14.2337	14.1394	14.1816	14.2346	13.8002	14.505	14.575
EIF4A1;EIF4A2		0.702665	-0.322162	+	1.51023	-0.606783		0.81839	-0.422879		0.623823	-0.380532		0.361105	1.69745		0.0263373	-0.025012		0.598527	0.368317	13.9194	14.7286	8.98091	14.5869	14.6004	14.9931	14.4918	14.7164	14.2936	14.7135	14.5596	13.8785	13.4805	14.634	13.6497	14.3232	14.2137	14.5099	14.0651	13.7579	14.3404	14.0843	14.4085
EIF4A1;EIF4A2;EIF4A3		0.536062	-1.90221		0.850069	-1.1997		0.214176	-0.321254		0.372365	-1.85942		0.552276	1.87268		0.681283	1.69646		0.690596	0.559893	8.8078	12.6719	8.75516	12.6342	11.8024	13.4708	13.3955	14.1442	13.9791	12.452	14.2285	12.8365	10.3462	11.9732	11.6981	11.2908	8.86027	12.5557	12.0542	12.5696	12.401	13.1318	12.2287
EIF4A1;EIF4A3		0.152618	0.430057	+	1.58432	1.5547		0.370779	0.990061		0.233299	-0.783166		0.203085	0.480574		0.98461	0.944091		0.122573	-0.465901	7.89029	9.15279	7.56318	10.5038	11.1516	10.4608	10.0982	10.7224	10.448	8.73394	8.94865	10.7719	9.30949	11.3412	10.9422	11.5018	10.2926	10.7234	11.6142	10.5901	10.4294	7.829	8.7349
EIF4A2		0.404392	2.14502		0.521278	2.60901		0.583915	-1.92346		0.465592	-2.08112		0.444315	-2.52988		0.0119094	0.0595474		0.0608498	0.121179	8.69714	7.81141	8.49061	14.0783	12.9876	13.794	12.8626	13.0893	12.8233	13.378	7.39892	9.33606	12.7302	15.1489	14.2641	13.5296	9.94189	13.0667	13.6678	13.0343	13.0492	13.4549	13.3749
EIF4A3		0.416739	-0.5837		0.207482	-0.329917		0.165901	-0.194568		0.680463	0.881678		0.824225	3.12612	+	1.54712	1.38854	+	1.72224	1.30562	13.3555	13.7117	8.14479	13.5959	14.4084	13.2707	14.9827	12.7791	14.4438	13.1649	15.2644	13.6257	12.7231	14.1153	12.6873	14.9654	13.2094	14.8354	13.5797	14.3779	12.8709	14.602	13.3688
EIF4B		0.482404	1.83291		0.371945	1.46564		0.241402	-0.300409		0.0518776	0.0484109		0.0680318	-0.40589		0.229649	-0.193582		0.462272	1.23654	13.7413	13.6447	9.32616	13.4097	13.2935	13.0074	12.5497	13.1448	12.9422	13.3624	8.28387	13.2416	12.7791	12.9971	12.7287	13.1137	13.6118	12.6665	13.4179	12.5198	13.0651	14.1129	9.92017
EIF4E		0.371364	1.15759		0.744378	1.5701		0.127357	0.283069		0.138115	-0.461633		0.396788	-1.24403		0.121883	0.219688		0.0128891	0.0461397	9.21044	8.79103	9.21769	10.9273	11.5872	12.0716	11.7164	11.9254	12.0965	11.8641	8.91389	11.263	10.6782	11.7402	11.852	11.6869	10.3708	12.0383	11.9857	11.1817	12.4236	9.50392	9.30624
EIF4G1		0.387324	1.51626		0.308182	1.24122		0.00204455	0.00158723		0.00492619	-0.00590754		0.0247473	0.183459		0.292912	-0.159599		0.450803	-0.165076	14.4493	14.3974	8.52142	13.7238	13.8701	14.3928	13.7081	14.1952	13.5414	13.8474	9.20649	14.1133	13.7806	13.8833	13.8551	13.4209	13.8542	13.4418	13.9938	13.5015	13.8796	13.7058	13.6772
EIF4G2		0.407837	0.870352		0.352522	0.768421	+	1.3806	0.51139		0.97514	-0.304046		0.0176792	0.0836665		0.815886	-0.303617	+	2.4115	-1.02364	11.7971	12.2799	8.37512	12.3345	12.0299	12.0953	11.5293	12.0701	11.8678	12.3623	9.27449	11.7993	12.2036	11.3192	12.3496	11.6704	11.7922	10.9971	12.3968	11.9193	12.304	11.5385	12.1793
EIF4G3		0.0337315	0.0726659		0.96579	1.09696		0.658522	0.677307		0.0728974	0.209425		0.250828	0.461419		0.853853	1.08076		1.20374	1.43458	8.75271	9.73114	8.22481	8.52793	10.611	9.12284	10.3902	10.4129	9.67578	10.0896	8.70011	10.7594	10.4265	9.18832	7.98047	10.3286	8.56547	10.4465	9.26302	11.0244	9.87813	10.4457	8.53321
EIF4H		0.197558	-0.875661		0.350353	1.08863		0.362915	0.277061		0.00938283	0.0494254		0.0918919	0.41616		0.266849	-0.204043		0.342255	0.7789	7.90144	12.6742	8.70499	8.84686	10.6066	12.0978	11.7082	11.1929	11.6999	10.7837	8.45257	11.767	12.002	11.4697	12.2181	11.9466	12.7253	12.2755	11.4995	12.3872	11.9857	11.5245	9.21531
EIF5		0.061692	0.318959		0.496778	1.50861	+	1.72435	0.707544		0.396843	-1.52975		0.02587	-0.148733		0.699751	-0.232105	+	1.59433	-0.762201	9.13628	12.8341	8.58997	12.9619	12.6799	12.8774	12.271	13.213	12.8571	12.6952	8.61124	12.8794	12.7088	11.9515	12.562	12.6768	13.0911	11.7937	12.8175	12.686	13.1386	12.3743	13.0266
EIF5A		0.627512	-0.427977		0.348845	-0.286132		0.0104328	-0.0108414	+	1.87765	0.819926		0.776785	2.54358		1.01381	0.650015		0.329299	0.318327	13.5267	13.6003	8.42065	12.4537	13.4055	13.1202	13.5911	12.8518	13.4859	12.5304	14.5105	13.3951	13.4848	13.0433	12.9347	13.9045	12.7	14.0872	13.1971	13.544	12.7087	13.7456	13.7893
EIF5B		0.431756	0.839919		0.441892	0.888396		0.13944	0.117036		0.227785	-0.447787		0.0322185	0.149501		0.0569877	0.0669521		0.285923	0.198935	11.7655	11.9631	8.1006	13.1652	11.7632	12.3626	11.4227	11.1635	11.6209	11.7182	9.24415	12.0199	12.0177	11.298	11.0675	11.9757	12.0432	11.6378	11.6728	11.2995	11.0334	12.0082	11.6069
EIF6		0.49002	2.19971		0.542317	2.38975		0.312811	0.376951	+	1.98384	1.55627		0.0385471	0.266409	+	2.80842	0.999727		0.316094	-0.9205	14.4104	13.9498	8.96825	12.4544	14.0755	12.865	13.6554	12.5523	13.6931	12.9473	7.9746	14.4266	13.4152	12.9948	13.9994	14.1623	13.2511	13.9571	13.4341	14.1601	13.0835	14.6663	16.9462
ELAC2		0.196867	0.525575		0.396736	0.933952		0.0502191	-0.0503696		1.00587	1.04173		1.02503	2.28912		1.13944	2.14672		0.922208	1.95507	11.5072	11.8056	8.07347	10.8378	11.0642	8.79462	12.1653	10.1334	12.0106	9.26983	9.03445	11.9161	10.4544	11.3438	11.7526	11.7572	8.04659	12.2037	9.80227	12.1338	10.866	12.4108	8.5381
ELAVL1		0.377491	0.323579		0.0086867	-0.00884883		0.680346	-0.15426		0.913692	0.530864		0.552421	1.74329	+	2.19629	0.699564	+	1.43629	0.659835	13.6032	13.9771	9.04821	13.1052	14.1287	13.0448	13.663	13.4972	13.7643	13.2026	12.8854	13.4996	12.7754	13.6747	12.9428	13.6446	12.9917	13.7462	13.372	13.3548	12.6332	13.5409	12.6675
ELOA		1.10005	-3.29809		0.196198	-0.508906		0.953515	0.97863		0.278773	0.971803	+	1.59171	3.77816	+	3.74708	3.40293	+	1.59848	2.56937	8.48713	11.3276	9.76057	8.88895	8.21414	8.7398	12.0749	7.88763	11.379	8.13966	14.572	12.147	9.08966	10.89	9.71287	12.4558	8.68246	10.5761	8.36744	11.845	8.46691	12.0458	7.72349
ELOB		0.08188	-0.196626		0.62155	0.812635		0.178603	-0.130587		0.720537	1.54393		0.444141	0.756977		0.648503	1.07169	+	1.84419	0.704499	8.83493	9.86915	9.13719	9.01376	10.4567	8.96653	11.369	8.12305	11.0453	10.5522	9.68878	10.6845	10.4243	11.0166	10.7051	11.1338	8.68692	11.4337	10.6186	11.5465	11.0385	11.3062	10.3193
ELOC		0.311282	1.29582		0.887984	2.49432		0.262091	0.251362		0.119977	0.536168		0.242043	-0.964758	+	1.67909	1.11606		0.177694	0.166999	8.83512	8.22635	8.91869	9.50517	11.9789	11.5363	12.3133	11.4669	12.2526	11.6185	8.6395	11.8994	11.2868	11.2895	11.6865	12.3409	10.6015	12.4234	11.7488	12.4219	11.4256	12.1952	11.9717
ELP1		0.673766	2.02868		0.394211	1.57708		0.0121311	0.0633634		0.180382	0.753448		0.520303	-2.08895		0.470287	-1.57237		0.582277	-1.57696	9.33317	8.57094	8.34793	11.7307	11.9255	12.8098	11.1107	9.19758	12.394	12.6758	7.88501	12.778	11.4965	10.8756	12.1213	8.13506	13.0474	8.82031	11.3055	11.3848	12.4712	12.4119	13.4118
ELP3		0.587428	0.935666		0.971512	1.57918		0.637271	0.613515		0.157073	0.361044		0.463245	-0.981681		0.115066	-0.143609		0.179479	-0.35324	9.76002	9.14996	8.84771	8.72575	9.77375	10.5001	10.2457	10.7075	10.6993	11.0233	8.03036	11.3893	10.5033	10.2483	11.2587	10.8089	11.1216	9.84236	11.1342	9.96531	10.9695	10.2324	8.9898
EMC1		0.540981	0.899263		0.822059	1.09895		0.0247714	0.0345894		0.0942352	-0.222817		0.122342	0.342784		0.508827	1.4773		0.188137	-0.25456	12.2422	11.3282	9.09462	12.2133	10.774	11.7519	10.3587	10.7714	10.7923	9.23585	9.4238	11.8353	11.8519	12.165	12.337	10.9077	7.64378	10.9622	11.0889	11.6646	10.48	11.1767	11.6416
EMC2		0.48775	0.990912	+	1.54703	1.58845		0.137232	0.262774		0.18683	0.609697		0.959062	1.1162		0.106241	-0.0749556		0.179953	-0.343142	9.10186	9.92414	8.36864	9.04489	11.6775	7.9813	10.137	10.9186	10.995	9.10311	8.74049	11.4997	11.4474	12.1975	11.6755	10.8518	11.4243	10.7184	10.8233	11.2155	10.9201	9.86284	11.3093
EMD		0.127187	-0.364295		0.333622	0.62961		0.152513	-0.131024		0.375723	1.00805		0.135682	0.439149		0.651429	0.986311		0.76759	1.17413	8.68464	11.2002	8.38146	8.55171	10.9517	11.6325	11.3743	9.82254	10.9492	10.347	9.10393	11.2172	10.8092	11.029	11.0084	10.7064	8.94546	11.6236	10.632	11.6436	10.8536	11.3077	8.79754
EMG1		0.367094	1.33218		0.13485	0.548696		0.0868215	-0.148954	+	2.78025	3.72022		0.582537	1.96249	+	2.26172	2.25334	+	1.5933	2.60814	12.2079	12.1048	8.92656	8.4129	11.4775	8.4812	12.171	8.09388	12.2353	8.62905	7.6485	11.108	9.73481	10.1719	8.55766	11.3975	8.56631	12.1636	9.58527	11.065	8.50924	11.6818	8.04988
EML3		0.0597566	-0.112328		0.186963	0.129338		0.336495	-0.207928		0.0148634	-0.0381859		0.156157	0.282605		0.314878	0.320386		0.0620147	0.0555986	7.79556	9.00541	8.07014	8.91181	9.0555	8.16363	9.25911	9.07892	10.0205	10.1269	8.944	9.60444	9.48995	9.51294	9.77639	8.7547	8.33302	9.42555	8.7624	9.23739	8.8124	9.28181	9.51473
EML4		0.106039	0.409145		0.20729	0.511497		0.488667	-0.764133		0.0945804	0.472154		8.1110808399432E-05	0.000258764		0.676699	-1.14938		0.751512	-0.844978	7.53658	8.89863	9.56437	8.47343	11.3803	8.17332	10.897	10.5046	10.9667	10.9177	8.86051	8.71416	10.6957	10.7617	10.9193	10.8413	11.9284	10.9679	11.4494	10.6351	11.0146	10.7534	12.6493
ENO1		1.21742	-0.536039		0.300772	-0.237736		0.286571	0.394072		0.316307	0.13629		0.561796	2.48029		0.388823	0.33543		0.315271	-0.552892	14.9158	15.4931	9.10053	14.6665	14.7378	14.5598	15.1454	14.9123	15.1235	15.284	15.7467	14.9107	14.5571	13.8792	15.0408	15.0001	14.7447	15.4725	14.6877	15.7611	15.3639	15.138	16.42
ENTPD8		0.287733	1.38312		1.07546	2.96698		0.262003	0.196313		0.0978097	0.779673		0.0142236	-0.0907548		0.849819	3.14571	+	3.79183	4.87188	8.96964	8.92877	8.46771	8.30358	13.2644	13.874	13.0486	13.8721	13.3685	9.38368	9.47581	13.6792	8.58865	13.6011	8.82346	13.3247	8.59131	13.4547	8.20577	13.3502	13.737	12.7093	8.12028
EPG5		0.448688	1.23152		0.558883	1.38248		0.398438	0.901768		0.0874354	0.262655		0.297274	-0.919026		0.32871	0.472631		0.242005	0.746417	9.45342	10.1087	8.88261	9.67749	11.5582	11.2824	10.8555	11.3103	11.258	11.1671	7.61087	11.8398	10.6141	11.1603	8.00086	10.709	10.8953	10.4414	10.9971	10.1737	9.7952	8.41549	8.78002
EPHA2	+	1.93584	2.85258	+	1.57635	2.0211		0.0702681	-0.0783993		0.637781	0.790064		0.212425	-0.593362		0.894142	0.469414		0.328244	0.315085	13.0028	8.79897	8.27384	11.1489	12.1335	11.3318	10.6009	11.9805	11.9279	10.681	9.1066	11.7929	11.3387	12.2261	10.9747	11.1482	10.9929	11.0605	11.2187	11.6287	10.8299	11.5184	11.6663
EPHB2		0.549362	1.22994		0.0775176	-0.0645094		0.71429	-0.601992		0.358271	1.2268		0.54373	-0.757994		0.167806	0.286582		0.119439	-0.120541	7.88712	8.49023	9.94191	7.92182	11.0826	8.14405	8.73051	9.30347	10.5486	10.0166	8.6078	8.21956	9.08503	9.53538	9.20086	8.30311	8.54513	9.25061	8.85287	9.11234	7.1451	8.65499	9.74888
EPM2AIP1		0.208033	0.656416		0.668463	1.71498		0.706473	0.866337		0.679457	0.943924		0.165404	0.517159	+	1.77198	1.72615		1.24779	1.54226	9.22986	8.95934	9.58302	9.03076	10.5564	8.66613	11.6449	9.34004	10.6017	8.6181	7.81444	11.6661	9.94989	9.71987	9.34121	10.7907	9.66432	9.93552	8.6717	11.1069	8.77103	11.3093	8.32496
EPPK1;PLEC		0.0417001	0.211655		0.733875	1.57245		0.332207	-0.298716		0.435909	-1.97443		0.00298062	-0.0150493		0.124807	-0.222778		0.649737	-1.21203	8.63686	12.2565	8.6387	13.669	12.7732	12.8842	12.2505	13.2896	13.1046	12.4019	9.37269	13.0737	13.3588	13.7764	13.5349	13.068	14.0016	12.9269	13.6497	12.4553	11.905	12.7899	15.9446
EPRS1		1.17319	0.416124		0.735208	0.347436		0.714812	0.475289		0.898779	0.28185		0.404751	1.7578		0.123835	0.0497344		0.00117961	0.00137266	14.3469	13.8044	8.42512	13.822	14.262	13.78	13.5949	14.1418	14.1823	14.0643	14.1436	14.486	14.1177	14.2381	13.7422	14.0251	14.1657	13.5674	14.1742	14.074	14.1525	13.3537	13.2387
EPS8		0.4415	-1.006		0.205082	-0.279989		0.690824	1.02534		0.424641	-1.19129		0.415093	1.07603	+	1.3869	1.25888		0.180859	0.436037	8.46898	11.8676	8.04658	11.7901	10.4716	11.0463	11.2403	10.745	11.2883	10.9259	10.139	10.6334	9.90268	10.5886	9.05545	10.669	8.75359	10.2695	10.5621	11.1045	9.97397	8.47279	8.40524
ERAL1		0.357321	0.812018		0.876943	1.98898		0.148708	0.411527		0.278353	0.531949		0.00064841	-0.00230153		0.547793	-0.806098		0.232081	-0.640127	11.0951	11.6763	8.77592	9.43276	11.0883	10.4771	10.185	11.3394	10.5708	11.072	8.45677	12.741	13.245	13.4144	13.4976	11.1112	12.0714	10.3828	11.9463	12.4328	13.3869	11.2533	11.5268
ERCC1		0.277673	-0.923467		0.649915	1.61332		0.232683	0.227261		0.116076	0.328749		0.794285	1.87731	+	2.35946	2.28979	+	2.12687	2.48418	8.04749	9.07537	8.25172	8.67038	8.66035	8.25184	12.2041	8.89344	10.6241	7.96687	8.82287	11.5756	9.32637	10.8942	9.76425	12.1594	9.85806	11.6279	8.64104	11.2074	8.88851	11.7384	8.40271
ERCC3		0.149581	-0.304053		0.199218	0.257423		0.00978386	-0.00866922		1.18879	2.18485	+	1.47403	1.78149	+	2.47693	2.6474	+	1.53111	2.10397	9.08872	10.4815	9.11642	7.99834	10.9358	9.05621	11.4323	8.16379	10.7732	8.19281	9.79609	10.591	8.25087	10.3464	8.97923	11.1043	8.82782	11.1736	7.62254	10.7869	7.4613	10.9881	9.59451
ERCC4		0.0216899	0.0973597		0.441123	1.14156		0.0260216	-0.0732673		0.371599	1.29369		0.271998	0.773393	+	1.36029	1.54175	+	1.41711	2.79171	7.73407	8.41102	8.07636	8.85549	10.5908	9.29902	11.8081	8.25951	11.2287	9.56593	9.04236	10.1335	9.27218	9.31361	8.4786	11.2451	10.0269	11.3708	8.49589	11.3075	8.76184	12.2215	7.55635
ERCC5		0.0509025	-0.185238		0.62672	3.01986		0.222968	1.19592		0.325816	-1.38002		0.0137486	-0.0660038		0.880936	3.75421		0.864445	2.14202	9.17769	8.53469	7.87417	12.5319	8.07203	11.8213	11.5002	8.69468	10.4501	8.75806	8.22069	16.2386	8.03151	11.8265	10.5891	10.4731	9.82562	9.5147	8.43138	10.6034	8.19538	12.3862	8.2808
ERCC6		0.75362	1.95412		0.711361	1.8617		0.369639	0.26479	+	3.0358	3.94232		0.880464	2.60508	+	4.29257	3.57326	+	3.09715	2.9001	12.3857	10.5228	9.0737	8.97302	12.5983	6.68635	12.6782	8.22536	12.6405	8.18687	8.56116	12.2817	8.75908	11.7366	9.52874	12.6916	8.69696	12.6783	8.97553	12.3739	9.17142	12.1381	9.34831
ERGIC1		0.034907	-0.0956289		0.813119	1.51637		0.2023	0.649857		0.0159328	-0.0614274		0.109713	0.14643		0.48433	1.28241		0.147556	0.565543	7.46214	9.03659	9.45006	8.74121	10.1465	9.8583	9.68716	9.93421	10.2202	8.36809	9.39199	12.2767	11.1276	11.7515	11.4295	9.36766	9.18091	10.353	9.93985	11.0205	8.50908	8.61078	7.64935
ERH		0.199504	0.57603		0.635298	1.37576		0.677141	1.2022		0.80473	1.65387		0.281993	0.679807	+	2.11413	2.14431		0.632823	1.03605	8.9519	8.7936	8.41662	8.13747	9.23336	7.84978	10.8743	8.0933	11.1225	9.27385	7.91175	10.4508	8.37566	10.6498	8.16221	9.89662	8.56191	8.31161	7.96144	11.3595	8.33648	9.13891	8.86858
ERLIN1		0.643828	1.00838		0.334361	0.557501		1.12812	-0.703446		0.367645	0.903073		0.0224898	-0.0664736		0.84173	1.14768		0.115585	0.13448	11.8754	10.8421	9.01832	9.19388	11.0256	10.6326	11.1214	11.6817	11.1216	11.546	9.03403	10.4658	10.266	11.6848	11.0151	11.1115	8.55264	11.8894	11.1657	11.0927	10.4083	11.2061	12.1961
ERLIN1;ERLIN2		0.196275	0.7082		0.530683	0.827762		0.303669	-0.243365		0.299939	-1.20285		0.370268	-0.635217		0.700479	0.458017		0.33685	0.401137	7.85424	8.78924	9.68626	11.2772	11.5863	10.3775	10.9003	11.6968	11.4119	10.5697	9.03831	10.1299	9.88719	10.9482	9.52917	10.7104	10.3981	10.9039	10.2786	10.3709	9.55174	10.0891	10.93
ERP29		0.142095	0.242804		0.16612	-0.189494		0.696441	-0.669038		0.0959918	-0.263529		0.75467	0.556755		0.00226873	0.00323757	+	1.35397	0.737632	8.24374	8.72118	7.89548	8.67095	10.3176	8.14667	9.14735	10.103	8.80903	8.92951	8.77339	9.0475	8.33315	9.38757	8.41539	7.87642	8.62714	9.07458	9.02251	9.14952	9.10343	9.6184	8.42975
ESCO2		0.313657	0.993083		0.375297	1.12856		0.0770378	0.112325	+	1.55544	2.82578		0.88524	2.40172	+	2.96963	3.82556	+	3.04966	3.81984	13.1702	12.906	9.024	8.90065	11.9445	8.36972	12.2003	10.1236	11.899	9.43564	8.92815	13.0633	8.23433	11.8632	8.51992	12.2486	9.32369	12.0284	8.73025	12.1082	8.38547	13.1915	8.37352
ESD		0.570801	2.35514		0.519292	2.17038		0.378027	-0.103535		0.090248	0.0215354		0.147408	-0.874057		0.175401	0.0617027		0.979797	-0.188945	13.8426	13.0455	10.0498	13.9189	14.0561	13.4254	13.8111	13.9637	13.9899	13.9702	7.96648	13.6359	13.6253	13.741	14.0891	13.8656	13.94	13.855	14.0665	13.8328	13.5838	14.0489	14.0562
ESYT1		0.0262622	-0.10781		0.90616	1.46753		0.0194875	0.00707626		0.235794	-0.983102		0.116239	-0.276318		0.497214	0.155306		1.04483	0.274517	8.36225	11.5855	10.2223	10.872	11.7572	11.3111	11.4639	12.4206	11.8701	11.6085	9.26353	12.2718	12.3119	12.4498	11.9729	12.1535	11.8638	12.0717	11.8641	12.2902	12.0739	12.1729	12.0337
ESYT2		0.871939	1.30614	+	4.58001	1.95299		0.212286	0.263916		0.412906	0.914786		0.304255	-0.459407		0.11157	0.0929035		0.434066	-0.62124	8.69559	8.59071	9.21895	8.94202	10.9764	8.1397	8.75343	9.32633	10.4749	10.248	8.88432	10.7349	10.4376	10.9261	11.7656	10.713	11.1855	10.9005	10.9219	10.6396	10.1856	9.46907	10.4719
ETF1		0.194459	-0.466515		0.141837	0.263117		0.521221	-0.342537		0.645805	-1.39286		0.0134338	0.0540826		0.141303	0.424917		0.272852	0.318806	8.97995	10.7994	8.18538	11.0011	10.0517	11.8127	11.5412	11.9668	11.2417	11.5126	9.33235	10.74	10.3585	11.5154	10.176	10.4747	8.52577	10.9334	10.702	11.2475	12.3033	11.041	11.6555
ETFA		0.549368	-0.474208		0.116093	-0.286279		0.279905	-0.729511		0.216851	0.31716		NaN	0		0.655669	-1.49656		0.0324529	-0.0755097	8.95557	9.16843	8.29767	9.10844	8.34634	8.37903	8.79952	7.85076	9.08837	9.66725	9.84496	8.19751	9.29363	10.7392	10.696	8.08803	10.9583	9.81916	9.58861	10.6685	11.1918	8.58422	9.08453
ETFB		0.446295	1.01915		0.847468	1.84797		0.138966	0.238143		0.318629	0.785831		0.070122	0.2324		0.330184	-0.464885		0.361293	-0.673372	10.7793	11.5221	9.28945	8.9722	11.4434	8.94782	10.2373	11.4871	10.8238	11.0546	8.22964	11.9862	12.3149	12.6789	13.3666	11.2185	11.4786	10.9324	11.5249	12.3283	13.1341	11.2073	11.9471
ETHE1		0.36072	1.0915		0.959476	2.09127		0.647624	0.696108		0.419999	-1.06655		0.0790009	-0.279816		0.0584685	-0.0779727		0.0065092	0.0316525	9.51988	11.5827	9.19543	12.1359	12.2884	11.7219	9.88789	11.969	11.1493	9.60525	8.21252	12.4327	11.5853	11.6045	13.6731	11.3951	11.8751	10.5415	11.7356	12.1292	12.7304	11.7227	8.36497
EWSR1		0.0132687	0.048852		0.456984	1.12651		0.0159114	0.0327269		0.103459	0.420476		0.283677	0.890659	+	1.4079	2.08662		1.17303	1.52256	8.63437	10.616	7.57143	8.8339	11.0222	10.6898	11.6256	11.1136	11.5261	10.1028	8.7945	10.1488	9.19609	11.4578	9.28353	11.9897	9.7446	11.6778	11.102	12.2771	9.21504	11.1819	9.36419
EXO1		0.0962189	0.318157		0.862624	1.71325		0.34619	0.851027		0.606359	1.41959		0.713966	1.48003	+	3.74273	3.23092		0.856518	1.92377	8.79702	9.55264	8.79947	9.06668	11.2408	7.95314	11.7251	8.7002	10.8713	8.76195	8.67686	11.4312	8.69712	8.849	8.44354	12.0382	8.1539	11.6885	9.44203	11.6249	8.55059	12.0038	8.88442
EXOC1		0.0279236	0.0902901		NaN	0		NaN	0		0.997934	-1.65692		0.0416369	0.134154		1.3003	-1.70917		0.302985	-0.614773	8.73182	10.0419	8.27089	10.6643	8.84702	10.11	10.2938	11.2632	10.3418	8.86634	7.314	7.79461	9.89458	8.88855	8.3213	8.88311	10.2447	9.21979	10.7351	9.474	11.1399	7.95138	8.84765
EXOC4		0.0265162	0.081275		0.178618	0.438227		0.013962	-0.0325289		0.18625	-0.515861		0.192601	-0.527557		0.258935	-0.379111		0.0301176	-0.0808557	8.45695	11.094	8.83784	8.99085	9.97645	10.7088	9.10432	11.0646	10.1021	10.3277	8.09341	9.43422	11.0553	11.1842	8.86312	10.4537	9.34073	9.78092	10.6091	9.71844	10.3477	8.73887	10.4744
EXOC5		0.4333	0.953286		0.669047	1.07706		0.133313	0.175867		0.174089	0.538083		0.318681	-0.711116		0.773797	-0.423246		0.171267	0.399608	9.48814	10.9572	9.33773	9.15266	11.3844	10.9848	9.90351	11.2873	11.4017	11.2252	8.55363	11.2209	11.364	11.3312	10.9019	10.4633	11.4749	10.9098	11.2374	10.9613	11.0765	9.87693	8.77985
EXOC6B		0.34025	-0.405037		0.559296	-0.84467		0.302609	-0.634799		1.00723	-0.822445		0.532424	0.687241		0.508624	-0.600698		NaN	0	8.30865	9.1872	8.6341	9.15162	8.2303	8.58371	8.08517	9.52277	9.00529	7.47982	9.48699	9.03999	8.71214	7.36343	8.11542	7.91376	8.65159	9.53367	9.05815	7.2716	8.66371	9.23264	8.37263
EXOC7		0.194742	0.487502		1.04318	1.75504		0.0621719	-0.102807		0.129914	-0.482268		0.854241	-1.702		0.385133	-0.496112		0.0626297	-0.0957098	8.1066	7.64931	8.97962	8.33079	8.69146	10.7787	9.78431	10.855	10.5338	11.2171	8.43578	11.2069	11.2576	11.0757	11.3215	9.52484	10.9357	10.0561	10.5892	10.4028	10.4296	10.3111	9.81944
EXOSC1		0.11279	-0.440741		0.189894	0.538413		0.262876	0.675474		0.542264	1.56872		0.953462	2.20267	+	2.11329	1.85531		0.418546	1.0139	8.49263	12.153	8.17447	8.79743	11.4433	8.79888	11.5528	8.79878	11.1646	8.84134	8.71694	11.1834	9.38608	8.67633	9.31857	11.0467	9.04617	11.5979	10.1741	11.8079	10.0397	11.7373	9.47712
EXOSC10		0.038835	-0.160925		0.378976	1.00905		0.314962	0.352296		0.0651236	-0.406426		0.461013	1.27309	+	2.30357	2.54884		0.565811	1.08179	8.57181	11.5295	9.57438	13.0961	11.4043	8.28933	11.5266	8.2228	10.7829	9.5588	8.1857	11.2479	9.56149	10.1807	9.24929	11.4478	9.0191	11.4326	9.28491	11.5733	8.04185	11.5987	11.4325
EXOSC2		0.576492	-1.35706	+	2.46511	-1.17551		0.0857052	-0.0999056		0.0907932	-0.353153	+	2.37746	2.21892	+	2.29152	2.75148		1.07616	0.991868	8.64872	12.1513	9.17402	11.3074	11.8418	10.3818	11.8708	10.8624	11.7049	10.0539	12.2445	10.6351	7.30172	10.494	9.99779	11.1606	8.92217	11.7634	9.687	10.9442	8.26167	10.7822	10.3793
EXOSC4		0.139007	0.419861		0.150064	0.483219		0.146595	-0.376301		0.414168	1.00664		0.260965	0.564773		0.432727	1.00104		1.06992	2.01335	8.89733	8.94478	9.05848	8.92235	11.1103	9.43066	11.6192	9.77358	11.0562	9.62077	9.2403	8.72009	9.541	10.0205	8.5513	11.1654	8.48462	11.5155	10.2173	11.3684	10.2251	10.8467	7.57419
EXOSC5		0.261695	0.809666		0.409467	1.1814		0.0946866	0.128907	+	1.38149	3.02437		0.564953	1.57785	+	1.85158	2.22195		1.23661	1.99719	12.7869	13.2226	9.78968	8.17127	11.6669	9.27758	11.885	10.2551	12.259	10.4829	9.17608	12.0593	10.7823	11.7462	9.18269	13.0459	10.8851	12.6182	11.1122	12.7227	9.49467	13.0768	11.1547
EXOSC6		0.120025	0.391874		0.575323	1.31112		0.119962	-0.363276		0.52481	1.62465		0.48632	0.852142		1.14736	1.84628		1.15263	2.11095	9.51377	8.3026	8.10687	7.59666	7.9888	9.0602	10.5582	8.39973	11.366	7.96942	8.83207	9.03791	8.7265	9.3371	8.22743	11.3014	8.82299	11.3496	8.92291	11.2869	8.53796	12.0294	9.23289
EXOSC8		0.181798	-0.366203		0.552745	0.754881		0.607967	-0.637297		0.0162621	-0.0436867		0.722919	0.770847		0.918202	1.13522	+	1.57999	1.83215	9.26969	9.13966	8.45392	9.71523	8.09867	9.09134	10.4724	8.78085	10.2447	8.85387	9.09964	9.52064	9.12761	10.5688	10.0471	10.764	8.50719	10.9163	8.45884	10.6917	9.93586	11.4031	8.88585
EXOSC9		0.160428	0.82968		0.128509	0.569838		0.312365	-0.632722		0.202677	0.896384		0.302257	1.13388		1.04818	1.74367	+	2.13764	2.34947	8.35609	8.50297	8.45206	10.3655	12.0045	9.74045	12.9959	9.61836	12.3044	8.58175	8.67707	9.25122	9.25495	10.828	9.00121	11.1098	9.21353	12.1471	9.10636	11.5244	8.18596	10.8085	8.62761
EYA3		0.392436	1.11706		0.18144	0.681105		0.422735	-0.85632		1.27944	1.93412		0.293036	0.844337		0.981874	1.84483	+	2.05226	1.7451	9.62996	9.06228	7.96853	7.80288	10.7643	8.61285	11.2506	8.9536	10.5429	8.47153	7.27306	8.20065	7.94976	10.5137	9.60809	10.9424	7.66806	11.0569	8.50015	10.4862	8.47691	10.6276	8.85466
EZH2		0.294918	-1.1261		0.241386	-0.72162		0.184087	-0.358181		0.817304	2.8342	+	1.33466	3.01502	+	1.5174	2.12781	+	1.89883	2.87948	8.68267	13.1883	9.44608	8.31517	12.2492	8.85096	13.0793	7.9517	11.971	8.93908	10.0136	10.3035	9.91435	10.9759	8.95248	12.1635	8.91469	12.6572	8.02078	11.6493	8.90387	11.5578	9.57916
EZR		1.01881	0.365361		1.1933	0.646863		0.387243	0.226152		0.860871	0.50575		0.537906	1.78275	+	1.82955	0.870218		1.18753	0.635064	14.8268	14.6054	9.64043	14.5089	14.6349	13.9782	14.0679	13.873	14.6284	14.0271	14.3207	15.2038	13.9894	15.0281	13.7238	14.575	14.2106	14.6579	14.4342	15.1557	14.1239	14.5701	14.193
EZR;MSN;RDX		0.17396	0.139515		0.371659	0.533909		0.149201	0.257403		0.61135	0.708205		0.629717	2.8471		1.24408	1.66132	+	1.51482	0.937116	14.7011	15.3773	8.18232	14.0408	15.4789	14.4247	14.8574	14.994	15.4968	14.1099	15.0236	16.234	14.0001	15.906	14.4537	14.4571	13.5343	15.1406	14.2675	16.1688	14.3416	15.0412	14.5552
FAAP100		0.0937451	-0.539035		0.123624	0.536771		0.255443	0.350104		0.357949	1.561		0.619162	2.19568	+	2.56333	2.72268	+	2.20057	2.90588	8.0707	12.7992	8.17667	9.23722	12.6919	9.46754	12.5726	8.84827	11.0486	9.19709	8.05661	11.4001	9.11053	10.5538	7.86586	12.4074	9.17774	11.9024	9.15043	11.2311	8.58233	11.5321	8.25443
FABP5		0.389012	1.50513		0.392153	1.52567		0.485759	-0.463266		0.604385	-0.785394		0.0262718	0.173344	+	1.33975	1.1831		0.316071	-1.36777	12.9785	13.2546	8.64221	14.7828	13.5877	13.2308	13.6296	13.4482	13.424	13.0818	8.59072	13.5529	11.7354	13.1727	13.397	12.83	11.9771	14.1742	13.484	13.669	12.79	14.0948	18.6641
FAF1		0.213982	-0.491319		0.112833	0.238998		0.877223	0.984015		0.548105	0.865151		0.856919	1.40963		0.895476	1.26062		0.512591	0.699785	9.09034	8.65574	8.59376	8.266	9.0155	8.48851	11.2928	9.03495	10.441	8.70967	10.0723	10.0724	7.71028	9.19403	8.85164	10.4052	9.83634	10.1831	7.94733	10.2602	9.40934	8.40868	8.88746
FAH		0.359336	0.729263	+	1.52406	1.88443		0.438259	0.856361		0.106911	0.401614		0.20984	-0.446966		0.411245	0.318569		0.424864	-1.06263	8.34523	9.21978	9.08687	7.79609	10.34	8.40939	9.62538	10.6032	10.1185	10.4606	7.77081	10.7054	10.8625	10.6289	10.644	10.9414	9.82252	10.832	9.99721	10.6226	10.6285	8.23936	12.2468
FAM111A		0.345889	1.4645		0.384866	1.51484		0.0580226	0.116413	+	1.61944	4.25556		0.64529	2.60377	+	3.87927	4.16733	+	2.39909	4.48614	12.2269	12.4703	8.02913	8.30903	13.4894	9.1004	14.414	9.91134	14.3809	10.7629	8.81937	12.9579	9.26621	11.9933	8.74204	13.5581	8.95183	13.9706	9.49592	13.7322	9.52823	13.9351	8.20265
FAM111B		0.0705292	-0.284272		0.0521264	0.187507		0.118829	-0.237569		0.76511	1.82902		0.762819	1.93532	+	2.45627	2.94001	+	1.77578	2.47559	9.1453	11.5795	9.08395	8.87652	11.2829	8.99419	12.6601	8.88785	11.7054	9.10231	8.74686	10.3753	8.21924	10.2225	9.26241	11.7305	7.84238	12.0892	8.92388	11.4431	8.66731	11.9499	8.64859
FAM120A		0.443647	1.3481	+	1.8851	1.91652		0.111305	0.150987		0.18394	-0.796382		0.53527	-1.2115		0.435978	0.518971		0.264271	0.659949	12.3071	8.82719	8.60151	11.4856	8.15889	11.3717	10.0096	11.2544	11.2548	11.3378	8.83973	11.539	10.7003	11.8687	11.0427	11.1084	9.79032	10.583	11.3976	10.7787	11.3786	10.5214	8.55298
FAM136A		NaN	0		0.857494	1.07311		0.00773615	-0.0239137		NaN	0		NaN	0		1.13058	-1.86639		0.420359	-0.952317	9.58779	9.12256	9.27798	9.2791	8.85505	8.56387	8.11782	8.36412	9.391	8.15706	8.62471	8.69714	11.768	11.0668	10.175	10.066	12.4645	10.0292	11.4488	10.3213	10.4512	8.06015	10.3893
FAM50A		0.0643949	-0.323192		0.278642	1.09704		0.155498	-0.23129		1.01078	2.92066		0.50069	1.81825	+	2.74633	3.15455	+	1.3531	3.09898	9.33014	12.9247	9.17725	7.22462	11.4976	10.2301	12.7055	8.84419	12.0374	8.97262	8.20454	11.6266	9.20189	11.7873	9.73553	12.7567	8.87402	13.0894	11.0938	12.7426	9.58631	12.9431	7.6935
FAM98B		0.29721	0.670753		0.517024	1.01722		0.561455	0.692706		0.549565	0.9168		0.244466	0.534959	+	1.41892	1.61109		1.05015	0.933311	9.0802	8.42377	9.35394	9.37698	10.7145	8.06045	10.9117	9.09685	10.6665	9.42963	9.11338	9.75835	8.9198	9.60849	9.36255	10.4539	9.37457	10.4388	8.80762	11.2883	8.37289	9.37508	8.45232
FAN1		0.0892939	-0.345749		0.021888	-0.10591		0.204985	-0.693748		0.154492	0.519407		0.641253	1.61841		0.256963	0.911762	+	1.58787	1.84675	8.12175	9.21844	9.29006	8.59428	10.3144	8.08062	12.2912	9.97617	10.9778	8.22523	8.94148	7.7489	8.53621	9.90302	9.24242	11.8348	10.5893	11.6451	8.71276	10.5498	8.27258	10.6666	8.71923
FANCB		0.211477	-0.321515		0.0352868	0.0627136		0.10953	-0.105867		0.285738	0.109267		0.243569	0.384164	+	1.33606	1.03659		0.373137	0.449298	9.15001	9.19202	8.96048	8.80104	8.94706	9.40308	10.5002	9.13343	9.13243	8.678	8.50187	9.40266	7.93152	8.96473	9.28168	9.71838	9.06853	9.66735	9.69211	9.26116	8.27238	10.0677	8.37812
FANCD2		0.360014	1.58747		0.206257	1.02236		0.0836181	-0.231469	+	2.3627	4.87646		0.906919	3.56851	+	2.02898	4.71042	+	2.44395	4.94616	14.4071	13.5422	8.59691	8.46162	13.5878	8.7581	14.9517	9.90274	14.181	9.35295	8.91952	12.3681	8.41156	12.1918	8.74769	14.3851	10.3328	14.735	9.15883	13.7274	7.60498	14.2482	8.42999
FANCI		0.121334	-0.280926		0.299647	-0.656255		0.0390877	-0.107661		1.24554	2.51625	+	1.80406	3.55162	+	1.58131	2.89693		1.27565	3.18236	12.827	12.897	9.49416	10.7534	14.2531	10.8457	15.0512	11.9881	14.5808	11.509	14.5555	12.3501	11.1605	12.2059	11.4945	14.3906	11.2361	14.4894	11.2287	13.7942	9.44755	14.1626	8.58753
FANCL		0.186769	-0.330049		0.0966236	-0.192633		0.151267	0.200476		0.237089	0.291695		0.474177	0.81628		1.08624	0.982981		0.332561	0.398758	9.68162	10.2074	9.52057	9.8182	9.54931	8.37788	10.7633	8.61718	9.29723	9.17103	8.54764	9.58157	8.55327	8.65371	9.4998	9.23759	8.13992	9.59008	9.03207	10.1212	9.29827	10.0952	8.61083
FANCM		0.00417165	0.010506		0.0286937	0.0800966		0.253404	-0.470253		0.0205328	0.0347276		0.530152	0.916406		0.27798	0.445721		1.12176	1.22821	9.23958	9.10509	7.978	9.56344	10.1533	8.51737	10.7237	9.13365	8.75693	8.87371	8.28951	8.61228	8.59067	9.08986	8.41784	10.6318	9.1121	10.3821	8.36944	9.11454	9.31865	10.2974	9.29743
FARSA		0.339245	1.17583		0.229232	0.76325		0.17473	-0.204213		0.33097	0.656814		0.139624	0.673233		0.14347	-0.0992702		0.085478	0.107155	13.5177	13.1433	8.11994	11.5978	12.2932	11.74	11.816	11.9179	11.433	11.8368	8.75709	11.8845	11.8753	13.0575	12.2099	12.247	11.8762	11.7661	11.8444	11.8747	12.5525	11.7952	12.2431
FARSB		0.45918	1.87246		0.588646	2.32154		0.204067	0.19174		0.278066	0.20846		0.0559993	-0.378251		0.151972	-0.0897951		0.123497	-0.107178	13.5051	13.3353	8.71171	12.8254	13.3978	13.0978	12.968	13.3099	12.9256	13.5362	7.90768	13.9946	13.5793	14.1466	13.7175	13.3676	13.9212	13.1336	13.6853	13.8135	13.9445	13.3202	13.5191
FASN		0.129468	0.189868		0.0154161	-0.0177946		0.3919	0.228288		0.53496	-0.652916		0.252063	1.63809	+	1.71443	-0.495286	+	1.56941	-0.79197	14.4449	14.4077	8.2984	15.7916	15.6639	15.9728	15.0266	15.9725	15.5786	15.9323	15.6836	15.2242	15.6749	15.2367	15.5415	14.9528	15.4123	14.5286	15.7106	14.8874	15.4632	14.6143	15.5035
FASTKD2		0.0911687	0.349952		0.58649	1.79055		0.183243	0.298126	+	1.43137	-2.14438		0.0239523	0.0974954		0.367485	0.546998		0.330524	0.621988	8.8448	8.09138	8.51067	10.5353	8.92713	8.99394	11.348	11.9538	9.52859	8.45356	6.81131	10.3703	10.5592	11.428	10.6035	10.3475	8.80403	9.66782	9.28119	10.9046	10.6181	9.63213	8.97729
FASTKD5		0.243295	0.701247	+	1.38	1.35203		0.0858785	-0.276464		0.104766	0.496382		0.0701858	0.105916	+	2.20403	-1.35457		0.0590692	-0.223071	7.6523	9.34723	8.75661	7.6258	11.3209	9.07429	8.80027	10.1805	9.22543	7.94621	7.94737	9.8335	11.3312	12.3211	11.7593	9.85163	11.1863	10.223	10.447	10.4658	11.6972	8.4362	9.44328
FAU		0.220352	0.819846		0.84887	2.72195		0.282895	-0.496169		0.195103	-0.212733		0.0328352	0.174582	+	1.42255	1.71177		1.05343	1.6097	12.5342	12.9979	8.87792	12.3446	11.4668	12.4225	12.2729	12.1901	12.163	11.8802	8.4336	13.9622	11.976	14.9536	11.9586	13.1551	11.8808	15.0224	12.9702	14.7528	12.8781	13.3828	13.6009
FBL		0.369603	1.35564		0.33656	1.24757		0.115283	-0.100174		0.845003	0.880172		0.223972	1.0827		1.05918	1.01983		0.472619	1.82276	12.732	12.947	8.56634	12.7425	13.3196	12.3472	13.6413	11.7814	13.3749	11.1979	8.77121	12.7748	11.5496	12.6272	8.06565	12.9722	12.8509	13.2497	12.4155	13.3551	11.6422	13.5258	13.4532
FBLIM1		0.374171	-0.889468		0.333094	0.940917		0.492816	1.36626		0.705391	-1.62226		0.234952	0.563271		0.924026	-1.44573		0.210961	0.555508	9.32886	8.41228	9.43927	9.24367	8.91723	8.80461	11.4631	11.539	8.06119	9.04198	9.10032	9.26488	12.4014	11.1837	9.25249	11.6816	11.8568	8.11112	8.45133	10.852	11.8774	8.40489	8.32932
FBXL18		0.000523159	-0.00309404		0.576314	1.87003		1.21004	0.453947		0.199804	1.16916		0.00993249	-0.0518827	+	1.67292	1.42678		0.749229	1.93708	8.90264	12.042	9.63473	8.35798	12.8299	12.456	13.6225	12.2304	12.6576	12.4643	8.73488	13.1118	12.5456	12.6354	8.60402	13.3757	11.2678	13.0711	12.3766	13.5219	11.9158	12.9411	11.8558
FBXO22		0.129445	0.256923		0.93633	1.42008		0.116776	0.250106	+	1.5974	1.62792		0.57307	0.874934	+	2.67452	2.41108		1.14224	1.90624	9.16257	9.099	8.33563	8.17596	10.1602	8.70165	10.7888	8.07017	9.93019	8.82011	8.59441	10.4369	8.55459	9.19205	8.24994	11.2832	8.87657	11.4863	9.15984	11.0224	8.07804	11.3137	8.86362
FBXO28		0.334173	-0.600918		0.0778956	-0.143661		0.0628085	0.107413		0.700638	0.914565		0.719977	1.11924		0.322067	0.282318		0.518963	0.715192	9.74353	9.4677	9.45546	8.4047	8.46771	8.15207	11.1278	8.42716	9.78025	8.82897	9.19873	9.37072	8.98086	8.60345	9.43001	9.78678	9.85348	10.3425	8.95945	10.2058	9.68196	10.0951	8.50599
FBXO38		0.333918	-0.932299		0.117226	0.274292		0.415519	0.506129		0.0366575	-0.123743		0.703694	1.33056	+	1.54474	1.35414		1.28906	1.40368	7.77582	8.56372	8.13587	9.61523	8.80797	8.58908	11.3061	8.77263	10.6268	9.29083	10.1377	9.73439	8.68477	8.95033	8.41933	10.7924	8.63299	10.3256	8.84491	10.3036	9.45014	10.036	7.83665
FEN1		0.40629	0.604279		0.182726	0.28402		0.25063	0.295065	+	1.61642	5.48242	+	1.5909	4.42965	+	2.21087	4.24484	+	2.45308	3.57281	15.4484	14.6871	8.79652	9.0579	16.1589	11.8512	16.3937	12.2575	16.813	12.6708	15.5267	15.1632	10.5146	14.8822	11.0246	16.172	12.982	15.9864	12.6017	16.1242	11.2284	15.7056	12.2296
FGD4		0.107533	0.672603		0.162099	0.894151		0.121776	0.608556		0.432453	2.06237		0.365175	1.52143		0.249259	1.18913		0.0594384	0.24364	14.003	13.6299	8.25858	8.82914	9.30462	8.36208	8.98966	9.00152	9.62551	9.73034	8.29569	13.3849	12.8298	9.38033	11.194	9.15699	8.08584	9.09726	10.0093	11.0559	9.11474	13.2945	9.83783
FGF2		0.278043	1.27095		0.62366	1.71653		0.157075	0.603968		0.538852	2.27643		0.0608047	0.227628	+	1.34211	2.69843		0.570893	1.86418	8.42597	8.58617	9.99736	8.60316	11.6208	8.67562	12.214	8.91631	13.0617	9.93976	8.49543	11.246	10.594	8.05557	8.84552	11.8383	8.18653	11.9005	8.67101	11.3609	7.56941	12.6773	9.52427
FGR;YES1		0.635995	0.438337		0.969259	0.577177		0.379891	0.266723		0.451856	0.281721		0.492001	1.59016		1.09853	0.703645		0.726101	0.542658	14.9423	14.6521	9.97784	14.67	14.8919	13.8165	14.5015	14.2754	14.4289	14.3833	13.7945	14.8272	13.6142	14.0728	14.0283	15.0695	14.4843	14.8183	14.4457	14.783	14.4703	14.9885	13.7775
FH		0.118097	0.28632		0.488953	1.08031		0.0374328	0.0917117		0.293605	0.449649		0.0862106	0.214733		0.655221	-0.961398		0.557815	-0.953218	9.16728	11.1858	8.59823	9.03162	10.5374	9.75754	8.89554	9.86649	9.99144	9.83719	8.7558	11.067	11.5346	11.8131	11.8709	9.60513	11.0845	10.225	10.6942	11.406	12.3431	9.76485	12.0975
FHL2		0.306169	1.38697		0.87446	2.57303		0.232185	-0.180854		0.175891	-0.772877		0.0419568	-0.246685		0.0298088	0.0380618		0.664959	2.17453	10.2099	9.87115	8.59373	13.5298	14.2919	13.0251	14.0038	13.4032	13.579	13.0411	10.0449	13.5115	14.2434	14.4005	13.3122	14.3156	14.158	13.7217	13.398	13.8119	13.1234	14.0593	8.94766
FHL3		0.0239479	0.100763		0.852845	1.83685		0.5946	1.36377		0.477779	1.53266		0.0800325	-0.347154		0.620593	-0.489165		0.0332122	0.134776	7.68168	8.17946	9.11753	8.10109	9.85201	8.21522	11.3526	8.003	11.2204	12.1605	8.9198	11.3411	11.5732	8.04748	8.92481	11.809	12.2215	10.4976	11.7277	10.8123	11.6351	11.326	8.81423
FIP1L1		0.0645268	0.124324		0.0968195	0.238763		0.145989	0.275456		0.0376619	-0.101404		0.522855	0.838831		1.08208	1.49958		0.384946	0.488817	9.64929	10.4348	9.0251	11.006	9.68739	8.30539	10.0486	8.60873	9.7812	8.89792	8.26152	8.6744	7.7132	10.0575	9.27287	10.4841	8.68149	9.82269	9.53038	10.3027	8.56776	8.75461	8.36512
FIZ1		0.116797	0.367684		0.175487	0.377405		0.724603	-0.410283		0.640213	1.70077		0.324892	0.64736	+	1.61238	1.55676	+	3.16726	2.1451	10.8938	10.1851	9.46315	8.79626	8.38105	9.01879	10.7194	7.90786	10.8837	8.63142	8.1509	9.76629	7.81972	10.5117	8.58056	10.5153	9.12193	10.2492	7.95312	9.90607	8.57573	10.6577	8.44953
FKBP3		0.0542255	-0.0634715		0.691345	0.510463		0.15586	-0.150666		0.217923	-0.336709		NaN	0		0.893675	0.601526		0.913667	1.35121	9.34792	9.22522	8.94369	8.75439	8.14337	8.83747	8.91215	9.66268	9.12419	8.86534	8.66852	8.88128	8.96664	9.33846	6.97401	9.8771	8.93467	9.43983	9.17566	9.5789	8.63139	10.011	8.58596
FKBP4		0.64397	1.62359		0.576345	1.40246		0.325342	0.206218		0.272657	0.381076		0.119026	0.66001		0.90046	-0.342203		0.601716	-0.437455	12.0163	12.0919	7.07376	11.9314	13.1045	11.5988	12.2575	12.7389	13.0278	12.6252	8.92835	12.4674	12.5345	11.8414	12.3777	12.5563	13.1393	12.2878	12.7388	12.4615	12.8381	12.7373	13.0624
FLG		0.756048	2.26396		0.666451	1.72351		0.327021	-1.61937		0.103196	0.653101		0.27478	-0.389187		0.139873	0.594802		0.32625	-2.11365	9.05092	9.59442	8.61566	12.4111	13.6238	10.1392	8.60254	8.60888	10.8145	9.11007	8.50036	12.7106	12.2193	8.98892	13.3005	8.87869	8.67254	13.0078	11.4537	10.2785	9.19164	14.7293	18.3128
FLII		0.000751363	0.0029494		0.0203201	0.0558189		0.0879375	-0.0414807		0.0389356	0.155934		0.134208	-0.407605	+	1.75059	-0.685822	+	1.37411	-0.82159	8.27519	11.4841	9.16421	9.0628	11.1393	11.2078	10.3489	10.779	10.8161	11.0725	8.38865	9.84833	10.607	10.3013	10.6321	10.2417	10.8941	10.2128	10.8382	10.2991	10.9454	9.99953	11.508
FLNA		0.209385	0.186833		0.334367	0.294468		0.195267	0.223225		0.793684	-0.52662		0.250804	1.69201		0.66511	-0.483595		1.0096	-0.846808	15.9368	15.6254	9.13647	16.741	16.4277	17.1496	16.2602	16.983	16.6416	17.0835	16.5599	16.7814	17.3157	16.935	17.0118	15.9869	16.5219	16.0242	17.3231	16.5606	16.9421	15.7001	16.8649
FLNA;FLNB;FLNC		0.387032	0.583237		0.0479114	0.0862293		0.336223	-0.230262		0.127	-0.0863481		0.296673	1.99568	+	1.93293	-0.702291		0.171032	-0.222493	14.9549	13.4314	7.20824	15.3183	15.4387	14.9131	14.5627	15.0479	14.8966	15.4322	15.5465	14.4501	15.2799	15.2975	15.1441	14.7358	15.5486	14.8314	15.714	14.6134	15.0777	14.3611	14.2994
FLNA;FLNC		0.322611	-1.32962		0.072708	0.220106		0.996792	0.878218		0.529654	-2.23387		0.00854895	0.0480299		0.25384	0.335904	+	3.06326	-1.68148	8.51487	11.0078	9.40786	13.4966	12.2921	13.8358	12.2587	13.4313	12.8832	14.2912	14.4125	13.3644	11.9436	12.1753	13.5291	12.0908	12.2178	11.9706	13.5375	12.8841	13.1702	11.5588	13.6826
FLNB		0.0933425	0.0487696		0.651263	0.388851		0.405357	0.363508		0.575064	-0.312066		0.255729	1.23622		0.74798	-0.391492		1.15455	-0.786982	13.6521	13.6579	8.78946	14.0077	14.0596	14.5157	13.8019	14.4311	14.0104	14.562	14.1159	14.6245	14.7146	14.4667	14.453	13.8198	14.6729	13.7161	14.8318	14.298	14.5293	13.469	14.7279
FLNB;FLNC		0.363859	1.07797		0.0583321	-0.19254		0.286432	-0.816275		0.0860031	-0.299049		0.475106	-1.42859		0.162196	-0.341407		0.159017	-0.374036	8.92682	8.49002	9.0894	11.3744	11.9171	12.3315	11.2639	10.6548	11.3027	11.7776	9.15876	8.29657	9.92314	11.5602	10.1529	10.9298	9.50422	10.5528	10.9747	9.10875	9.93195	8.67086	10.7783
FLNC		0.381673	-0.60719		0.551052	-0.75813		0.083099	0.0866623		0.675362	-0.734012		0.297339	1.76147		0.573428	-0.306909		0.893952	-0.650628	13.9706	14.4432	8.85627	15.3396	15.0597	15.8952	15.0609	15.4928	15.0162	15.8323	16.364	14.9247	14.9621	15.0302	15.0556	14.1469	14.6903	14.1513	15.4101	14.5222	14.862	14.1523	14.8199
FLOT1		1.07311	1.85548	+	1.79721	1.46591		0.145207	0.310271		0.194196	-0.530639		0.387742	-0.899388		0.909719	1.06995		0.0413416	-0.134683	9.59751	9.28501	8.28521	12.1164	11.8281	11.1096	9.7738	11.0604	11.7477	10.9102	8.54805	10.5224	9.45388	11.3449	8.94281	10.8006	8.7382	10.9322	11.1338	10.6815	10.6027	8.7967	11.4012
FLYWCH2		0.180678	0.440831		0.995846	1.60971		0.232816	0.357186		0.320519	0.602202		0.374672	0.756089	+	3.06496	2.43865	+	1.57931	2.02495	8.60052	8.20152	7.70792	9.31483	10.2822	9.05709	10.6916	8.9511	10.3228	8.84974	8.9899	10.5977	8.49067	9.40333	8.57417	10.8725	8.7957	11.0648	8.26101	11.242	8.10983	11.1725	8.73053
FN1		0.110018	0.539986		0.214217	0.981388		0.128171	0.275505		0.549489	-0.571587		0.105464	0.586612		0.0988629	0.144429		0.102224	-0.247077	12.2511	8.54176	8.83112	12.8289	11.9634	11.9341	10.8654	12.0504	11.3896	11.4591	14.5771	12.8589	12.8977	13.4751	13.0307	12.1113	12.2324	11.5887	12.365	11.9581	11.3649	11.0381	11.4474
FNDC3A		0.587218	1.25493		0.422689	0.806255		0.166459	0.369358		0.0715371	-0.275058		0.548572	-0.81954		0.00604577	-0.0150385		0.49777	-0.987917	8.41379	8.96611	8.56704	9.87802	11.4461	10.3348	9.29758	11.2352	10.9847	10.6367	8.81614	10.9416	9.79926	9.92686	9.06534	8.27668	9.60906	9.12064	10.3457	10.2804	10.1354	9.34302	11.9432
FOSL1		0.182932	1.17999		0.84829	3.03258		0.0720336	-0.11661		0.426932	2.49344		0.0343111	0.198166	+	3.54557	5.40705	+	2.90037	4.67814	7.8822	9.0302	8.54809	8.75534	13.7324	9.74317	13.6032	9.36327	13.0437	12.2325	8.48483	13.9081	7.5336	12.6641	8.13485	13.5776	7.93509	13.7404	9.35796	12.7303	8.52614	14.1613	9.03858
FOXC2		0.174648	0.308659		0.123859	0.285803		0.15059	-0.303309		0.405496	1.03923		0.75298	1.40679		1.00042	2.04076	+	1.35589	1.88646	10.5903	9.98112	9.80714	10.6356	9.80179	7.76614	11.1389	8.00717	10.6897	8.36222	9.03588	9.95574	8.75932	9.73221	8.50508	11.4865	9.31479	10.8809	9.62515	9.57104	6.81687	11.31	8.13358
FOXK1		0.128967	-0.698449		0.289472	0.970865		0.136465	0.130486		0.162356	1.13629		1.21565	3.63669	+	3.9201	4.4083	+	3.42301	5.01577	8.83276	13.5418	8.03016	12.9532	13.3302	9.32997	14.0401	8.27855	13.0936	9.08172	9.77003	13.4432	9.47715	12.6478	8.79574	13.6595	8.57832	13.5777	7.69835	13.1618	8.98414	13.6475	8.33165
FOXK1;FOXK2		0.0880438	-0.295297		0.325784	0.69115		1.03068	0.482557		0.0951533	0.309294		0.475514	0.982623		1.23503	1.85625	+	2.11928	0.934746	8.39137	8.73249	9.20587	9.6696	8.91139	8.84836	11.4608	8.64657	11.0994	8.28593	9.09472	10.7645	8.56206	9.78149	8.84991	10.1871	7.42828	10.2484	9.26901	10.41	9.80239	9.88396	8.99065
FOXK2		0.176694	0.97598		0.313978	1.60294		0.192457	0.200727		0.246228	1.75514		0.191964	1.50614		0.469749	1.43184	+	3.98242	5.98449	13.1332	14.5052	9.17482	8.25814	13.6597	15.5167	14.9874	15.5352	14.1626	8.81764	8.53493	14.4969	10.2557	13.4544	7.71512	14.508	14.3447	14.1957	8.15226	13.8314	13.9405	14.5841	8.41336
FOXP1		0.0471938	-0.232076		0.385098	1.26169		0.19282	-0.295825		0.639339	2.07817		0.790419	2.37421	+	2.34792	3.83774	+	2.93777	3.85469	8.51563	11.63	7.58953	8.87713	11.9636	8.66173	12.5366	8.08064	11.1919	8.99351	8.20084	11.7932	8.27664	11.5229	8.28873	12.832	7.25914	12.5262	8.36063	11.5273	9.10348	12.9908	8.82653
FOXRED1		0.220345	-0.298678		0.415391	0.674037		0.643876	-1.2048		0.339694	-0.488395		NaN	0		0.144802	0.488094		1.29533	1.96107	8.9073	7.8502	8.87452	8.31857	8.34372	8.6925	9.184	9.70996	8.3266	8.57846	9.43945	8.85563	7.72567	12.0435	8.86771	9.19404	7.99131	9.72838	8.43699	10.4461	11.3145	10.3383	8.92223
FRA10AC1		0.310477	0.6515		1.2475	2.02345		0.400106	0.764905		0.562864	1.10064		0.0482256	0.123429	+	3.79908	2.5458		0.837296	1.48608	8.86005	7.73753	9.36758	7.50977	9.33638	8.86027	10.2811	9.23392	10.221	7.86482	8.4443	10.9305	8.58106	8.46797	8.61301	10.7001	7.99576	10.9049	8.87653	10.9027	8.31908	10.8657	8.29082
FRK		0.183498	0.76648		0.975289	2.10967		0.596342	0.810082		0.386158	-1.5122		0.0779965	0.277077		1.23419	-0.213874		0.584157	-0.827583	7.91129	8.84006	8.42457	11.8787	11.2201	8.70405	11.5733	11.8249	11.8873	10.7595	8.30593	11.7841	11.9334	11.2902	11.5362	11.6808	11.9721	11.6472	12.0662	11.5835	11.7845	9.68071	11.4984
FSCN1	+	1.81959	0.612197		1.27295	0.562784		0.068565	0.0469402		1.18688	-0.562089		0.29012	1.2512		0.66808	-0.336011	+	1.81877	-0.672601	14.6094	13.7633	9.10738	14.93	14.1634	14.4913	13.8574	15.099	14.5844	14.1683	13.8998	14.8098	14.9453	14.6064	15.2265	14.2034	14.6418	14.2502	14.8588	14.1957	14.6298	14.2114	15.0005
FTO		0.0824183	0.847843		0.0787054	-0.642832		0.264613	0.290906		0.753871	5.08948		0.713872	4.49423	+	3.68551	3.19432		0.285439	1.10889	17.8738	18.0287	7.91523	8.08688	11.3354	8.41212	11.3591	8.55662	11.0245	7.88012	8.30239	11.6156	8.99558	10.862	8.48289	12.3095	8.53675	11.9117	9.5899	11.8366	8.64639	12.1153	13.4895
FTSJ3		0.207391	0.428191		0.65983	0.669577		0.421162	0.695016		0.0130255	-0.0453078		0.581578	0.841692	+	2.22505	1.60442		0.284824	0.668667	8.63402	9.32376	8.17284	10.9655	10.7953	9.59035	10.3558	8.99073	10.3691	8.2256	8.83431	10.3593	9.09592	10.0534	8.53645	10.1501	8.12343	10.291	10.033	10.0132	8.48998	8.09322	7.86208
FUBP1		0.456936	1.44724		0.224642	0.780694		0.0503017	-0.0267754		0.815626	0.51285		0.0740056	0.376497	+	2.43092	0.837363		0.296443	0.209093	13.4582	13.3446	9.18348	12.9664	12.9378	13.0827	12.9439	12.4861	13.3213	11.9799	9.08709	12.5511	11.5719	12.296	11.9556	12.5119	11.9944	12.5903	12.7023	12.6547	11.6392	12.9116	12.5128
FUBP3		0.537678	1.48932		0.409271	1.16319		0.183886	0.115594		0.0928562	0.113699		0.0592524	0.340245		0.365657	0.242878		0.23406	0.249915	13.7235	13.0805	8.20345	13.4559	12.8854	13.0491	12.7461	12.7409	13.0274	12.8951	9.34179	13.2281	13.0001	12.9057	12.5226	12.7547	12.2499	12.4396	13.1863	12.6752	12.6793	12.9659	11.8525
FUS		0.119661	0.472184		0.117657	0.445846		0.440926	0.353404		0.736	1.09958		0.427355	1.58571	+	2.254	2.43918		1.14925	2.49149	13.1199	13.9465	8.59155	11.5148	11.754	10.7696	12.0972	10.7543	11.8285	11.1676	9.24217	12.3557	9.18409	11.3377	8.33441	12.4035	10.5703	12.3689	11.3121	11.8642	9.55151	11.8566	8.44225
FXR1		0.393523	1.3322		0.233005	0.829913		0.316165	0.161851		0.354497	0.348053		0.0872976	0.546919		0.64428	0.238476		0.0552917	-0.0358159	13.9447	13.8044	8.03545	13.056	13.2875	13.1762	13.0447	13.0029	12.9004	13.2836	9.28699	13.0048	12.5825	13.0587	12.6026	12.8645	12.921	12.7042	12.9552	12.7564	12.4068	12.3773	12.6899
G3BP1		0.240269	0.676339		0.0445588	-0.149555		0.159186	0.505911		0.053628	-0.213766		0.459432	-1.41796		0.0903847	-0.348327		0.144216	-0.521895	8.9542	9.51201	9.02949	9.30596	10.7364	12.1767	11.2161	11.8632	11.4218	12.1311	8.35532	9.95047	8.04365	9.80049	8.84804	8.02032	11.9187	10.0577	11.5419	10.6639	9.71738	7.25884	8.29269
G3BP2		0.125572	0.378973		0.33777	-0.855817		0.704287	-1.49332		0.171144	0.757442		0.0464023	-0.156556		0.48121	-0.980431		0.520223	1.05759	9.04156	11.5907	8.70806	8.58053	11.8843	11.4104	10.4212	11.6204	11.6479	11.7881	9.42491	10.9701	11.0718	12.0065	10.9171	8.08338	10.6446	10.9918	10.6989	9.81593	10.0942	10.3511	8.56059
G6PD		0.0591849	-0.23515		0.670944	1.51908		0.274989	0.264779		0.350277	-1.07977		0.0108623	0.0555452		0.14238	-0.115147		0.384566	-0.2512	9.02809	12.5479	8.38956	12.0383	11.8632	12.4616	11.7247	12.0038	11.9325	12.5114	9.25668	13.0537	12.817	12.8506	12.767	12.1464	12.6164	11.9332	12.5596	12.8864	12.9985	12.5084	12.7191
GAK		0.317707	0.825319		0.544742	1.0953		0.461427	1.11438		0.506486	-1.0409		0.416718	-1.01379		0.636197	-0.397313		0.232725	-0.658117	9.11458	8.45809	9.50512	11.7057	11.1386	10.6985	11.2335	11.1839	10.9584	11.5734	9.04402	11.2131	11.1094	11.2521	10.8197	10.2979	11.1379	9.65487	10.5405	10.5105	10.9662	7.77149	9.2926
GALK1		0.147808	0.372301		0.334701	0.717672		0.317899	0.772554		0.600115	-2.41027		0.181311	-0.593975		0.42841	-1.43904		0.134818	0.404365	9.33349	10.7577	8.54156	14.7101	10.3901	11.0055	10.44	10.3742	10.6721	11.5136	8.0811	9.94936	11.0984	7.86894	8.30224	10.7267	14.6646	11.1072	10.1982	10.7557	9.98584	10.1379	9.40055
GAPDH	+	3.18417	1.1373		0.399875	0.12206		0.0927424	0.039457		1.2802	-0.255872		0.317577	2.0068		0.765688	-0.40345		0.539569	-1.34447	16.5842	15.7669	8.39083	16.9169	16.7495	15.9572	15.4905	16.9981	16.7711	16.3245	15.4355	15.8194	15.6893	15.4053	15.9837	15.5473	16.0963	15.85	15.8167	15.6924	16.4839	15.6855	19.1738
GAPVD1		0.206735	0.381973		0.451601	0.587376		0.0698724	0.0961943		0.378583	-0.606675		0.650628	-1.17494		0.791138	-0.711217		0.103953	0.20961	8.72572	8.49435	9.27087	10.3274	10.2711	11.3736	10.2532	10.3428	10.1885	10.9198	9.29188	9.94875	10.1324	10.5143	10.0203	10.3331	11.294	9.93115	10.3992	9.51973	10.5088	9.0675	8.46455
GAR1		0.0166228	0.0634538		0.959967	1.67709		0.0335723	-0.0129302		0.308493	-0.998254		0.0308969	0.0755027	+	2.06576	2.31706		0.700626	1.68319	7.80964	8.32117	9.57042	11.0954	10.5871	9.78362	11.1457	10.3813	10.8236	9.44944	9.56309	11.2897	9.77213	11.6133	10.5654	11.3874	8.13245	11.1978	10.9657	11.3842	9.20549	11.289	7.51931
GARS1		0.051369	-0.271228		0.684011	1.82037		0.21437	0.191632		0.290531	-1.31934		0.149977	-0.631731		0.482901	-0.306359		0.338002	-0.268971	7.41153	11.9231	8.99737	11.6454	11.7015	12.125	11.2663	11.3008	11.3482	12.0478	8.08551	12.3194	12.5119	12.5404	12.7535	11.7866	12.3593	11.7638	12.0352	12.63	12.7839	11.8569	12.1792
GART		0.121304	0.401378		0.514767	1.01899		0.68616	0.285259		0.315784	-0.893014		0.0921695	-0.325274		0.26096	-0.126714		1.01962	-0.513072	9.24758	11.4337	9.03442	12.1895	11.7787	11.6384	11.3547	11.4543	11.7604	11.8855	8.79409	11.5551	11.5658	10.9095	11.6032	11.4623	11.4151	11.347	11.6488	11.6221	12.0388	11.5272	12.0709
GATA6		0.116702	-0.725952		0.842919	3.03504		0.217842	0.293852		0.225894	1.25982		0.420773	1.66932	+	3.14779	4.50654	+	3.06163	4.32173	8.02924	13.7803	7.89895	9.29897	13.0111	9.14024	8.80662	7.86393	8.48352	9.65452	9.11471	14.2757	9.17365	12.9139	9.79323	13.7894	9.3201	13.1962	8.54467	12.7417	8.79344	13.8151	8.62218
GATAD2A		0.941676	-0.8557		0.21397	-0.203317		0.142104	0.181089	+	2.84447	3.38349	+	2.66033	4.27693	+	3.092	4.33213	+	2.00849	2.77373	11.9069	12.5043	8.86409	8.82818	12.4092	9.76933	13.7525	9.05103	12.6532	8.07218	13.2796	12.8527	9.56843	11.8595	9.93874	13.0466	8.01704	13.213	9.41844	13.0271	8.34458	13.3107	10.7048
GATAD2A;GATAD2B		0.289093	1.19214		0.360897	1.44308		0.0607284	0.0595026	+	3.04809	4.29056		0.575507	2.15455	+	4.01739	3.80461	+	3.18233	4.3802	12.4574	12.5639	9.3926	8.73851	12.6454	9.40628	13.6015	7.95771	12.8131	9.07703	8.17417	12.6745	9.1804	12.2005	8.96441	13.0746	9.39588	13.2366	8.53884	12.9197	8.67871	13.0532	7.84646
GATAD2B		0.192008	0.788352		0.294252	1.15275		0.165272	0.289615	+	2.92454	3.8877		1.00551	3.33981	+	3.67871	4.95066	+	1.94201	3.63989	13.2282	13.5666	8.90592	9.33717	12.5906	8.84489	14.0216	8.94728	13.2709	8.95448	9.13656	12.93	8.0233	11.932	8.62608	13.291	8.46275	13.7292	10.5665	13.9619	8.84494	13.6528	9.20187
GBE1		0.216457	1.38379		0.840552	2.94381		0.272871	0.209105		0.407618	-2.46827		0.317923	-1.84027		0.507422	-0.423779		1.29364	-0.666208	7.90533	8.74211	8.65305	13.7438	13.1707	13.6484	13.5019	14.5446	13.9518	14.0958	8.63241	13.6385	13.7054	13.2969	14.0177	12.7617	13.1859	13.072	13.6233	13.3076	14.0878	12.7116	13.4381
GBF1		0.344823	0.943278	+	1.37999	1.89342		0.565327	-0.151558		0.412223	-1.30877		0.346426	-0.898944		0.271693	-0.160539		0.786483	0.231843	8.85003	9.39989	8.93556	12.648	11.82	11.5335	11.0113	11.3936	11.4659	11.5339	8.89497	11.7357	12.2314	11.9203	11.7303	11.6917	11.8039	11.6005	11.4377	11.559	11.4327	11.9202	11.5776
GCDH		0.0695619	0.100612	+	1.8196	2.09254		0.889438	1.17753		0.164321	-0.322027		NaN	0		0.316088	0.96509		0.373162	-1.02273	8.56298	8.4873	8.49325	8.27533	9.37	8.92588	9.32652	9.80998	8.2289	7.79694	8.04623	10.3916	8.53994	10.5431	12.157	10.3341	8.55629	9.14215	10.8822	11.412	12.1461	8.91983	8.63399
GCLM		0.0339475	0.133801		0.181078	0.436303		0.461744	-0.527766		0.0863785	-0.333604		0.162587	-0.414399		0.207907	-0.290143		0.969706	1.27649	8.42972	9.81768	9.86436	11.0338	11.3257	11.3519	11.9984	10.5965	11.6893	11.0702	9.22722	10.798	10.9948	10.7471	9.42171	11.4033	11.8052	11.2781	11.0627	10.1509	10.4226	11.9104	9.62162
GCN1		0.698011	1.57544		0.593546	1.38286		0.578007	0.352145		0.304423	-0.110347		0.0517984	-0.263782		0.720177	-0.360495		1.02963	-0.465654	13.5623	12.8264	9.20503	13.4062	13.2862	13.5826	12.7809	13.5261	13.2188	13.3447	9.73365	13.5474	13.666	13.1922	13.1321	13.0041	13.6264	12.6348	13.4511	12.938	13.2786	12.6061	13.2468
GDI1;GDI2		0.390869	1.48889		1.12551	2.86988		0.278072	-0.19801		0.494636	-1.68266		0.443936	-1.84706		0.685522	-0.44052		0.332006	-0.37775	9.15828	9.00439	9.06023	13.1053	12.3512	13.4675	12.1818	12.9549	12.5328	12.5891	8.38946	12.8165	12.8983	13.1538	13.0624	12.2777	13.478	13.002	12.6896	13.0911	13.1305	12.6235	14.1606
GDI2		0.0537969	-0.222795		0.702712	1.5597	+	1.59374	0.601834		0.296513	-0.984696		0.0878447	0.410782		0.384244	0.199553		0.484627	-0.776395	8.79228	12.4829	7.97128	11.638	11.978	11.9448	11.4939	11.9231	11.6174	11.9076	9.07925	12.6808	12.7262	11.921	11.8817	12.5701	11.9976	11.725	12.2902	12.4842	12.4126	12.2836	14.0869
GEMIN4		0.168665	-0.759807		0.196909	-0.705461		0.104868	0.108021		0.198125	0.787727		0.0809879	0.314846		0.115442	-0.119308		0.173655	0.454204	8.50425	9.11427	10.3996	9.04134	11.8037	11.259	11.3052	10.6225	11.551	11.5351	13.7189	10.6611	10.7763	10.587	10.2622	11.301	10.9956	10.3892	11.7394	10.0599	10.6081	10.7218	8.3338
GEMIN5		0.383866	1.21651		0.236943	0.804829		0.247105	-0.0971413		0.168436	0.135592		0.0386201	-0.213367		0.700791	-0.244653	+	1.98618	-0.561049	12.0782	12.2741	8.34541	11.4631	11.9319	12.3056	11.9278	12.243	11.9558	12.3055	8.11458	11.7532	12.0646	11.7728	12.1657	11.5788	11.7188	11.4407	12.2457	11.3988	11.6814	11.8088	12.2941
GET3		0.687651	1.30145		0.596857	1.13776		0.224468	0.184855		0.860846	1.0253		0.30651	0.845981		0.770418	0.48108		0.273495	0.222751	11.7328	10.8436	7.87925	9.83445	11.5213	10.1921	11.2292	11.1073	11.2343	9.97484	8.51128	11.4361	11.3271	10.5251	11.1045	11.3846	10.3696	11.4918	10.8996	11.1767	10.8575	11.426	10.7705
GFM1		0.455301	1.49564		0.914284	2.85301		0.220631	-0.351773		0.374628	-0.309836		0.117688	-0.558889		1.01205	-0.831104		0.177913	-0.31054	12.687	12.9525	9.50881	12.3461	12.2029	12.107	11.5753	13.0895	12.334	12.7978	8.20911	14.3009	14.5517	15.1115	15.2956	13.0515	14.4457	13.6789	13.901	13.9435	14.7919	13.5609	14.0864
GFPT1		0.664203	1.4408		0.594083	1.34715		0.36779	0.307943		0.55482	1.60777		0.0379842	-0.164817		0.433263	-0.348101		0.33708	-0.328681	12.4158	12.105	8.89856	9.10633	12.3972	12.4344	11.6497	12.3695	12.2241	11.8762	8.96002	12.7414	12.8831	12.415	12.7688	12.1293	12.7755	11.6255	12.3835	11.8854	12.1418	11.7918	11.6661
GGCT	+	1.59411	2.56166		NaN	0		1.02416	-1.61793		0.457188	1.14422		NaN	0		0.715986	-0.868436		0.359218	-2.1415	11.5187	8.17468	8.77275	10.2637	11.5586	8.58636	8.52635	9.07816	9.36809	8.78529	8.0594	8.80929	10.6673	8.93329	12.2419	8.87006	9.19926	10.7066	8.50145	8.49953	8.91763	11.3928	16.7138
GHITM		0.13061	0.379133	+	1.90036	2.45999		1.14648	-1.00317		0.099857	0.427382		0.274982	-0.730098		0.426622	-0.180716		0.239048	0.24884	8.44787	8.75534	8.66433	8.3865	11.5838	10.9492	10.6973	10.912	10.1983	11.6693	9.63997	11.989	12.2619	13.9295	13.0885	12.3525	12.6219	12.9527	12.7423	12.131	12.1309	12.5999	12.9047
GIGYF2		0.432362	-0.538832		0.899691	-1.1675		0.0361379	0.0432377		0.0176977	-0.0263735		0.588914	1.60892		0.218007	0.534234		0.206716	0.255645	12.0175	12.0087	8.42377	12.2125	11.9665	12.0662	11.6242	11.2929	11.195	11.4788	13.1627	11.8484	11.3227	11.1255	11.2844	10.5342	8.82753	10.8437	11.245	10.9104	11.5401	11.1942	9.86698
GINS1		0.300577	-0.905367		0.140925	0.40198		0.141624	0.366989		0.637201	1.392	+	1.31331	2.81193	+	2.87922	2.82041		1.22076	2.7227	9.05738	12.3777	8.72535	9.24566	10.8638	8.52866	12.3112	8.85486	11.4056	8.35308	9.354	11.216	8.85231	9.59912	7.99051	12.4064	8.92001	12.3936	8.24759	11.6264	9.01526	12.1552	9.74164
GINS3		0.206842	-0.557865		0.151998	0.326027		0.408919	0.75574		0.263227	0.6508		1.24864	1.97955	+	1.99402	2.15013		0.335242	0.602287	8.46026	11.3217	8.31341	9.39616	10.5274	8.68573	11.1205	9.16036	10.7995	8.52299	9.01862	10.3346	8.8574	8.63237	9.54043	10.6996	9.1445	10.6007	9.10875	11.4047	7.98656	10.9385	9.7156
GIPC1	+	3.02233	1.39401	+	1.45318	0.963278		0.137991	0.172347		0.0220457	0.00836658	+	2.40722	-1.37442		0.290505	-0.250938		0.645729	0.65726	9.53808	7.78043	9.10151	9.58547	9.3638	9.68206	8.09076	9.30164	9.45389	9.51342	8.30253	9.47066	9.6913	8.3877	8.63777	8.54373	9.20008	8.56537	8.21585	9.04916	8.92499	9.59344	7.72111
GIT1		0.0563141	0.219414		0.402557	1.02928		1.15327	-0.708951		0.0445721	0.293293		0.0160607	0.0774161		0.830854	-0.505674		0.68054	1.70764	9.6589	12.4822	8.80575	8.48638	12.3398	12.9535	11.8225	13.6141	12.0319	11.3808	9.06765	11.6712	12.6591	12.7371	8.88654	12.6482	12.647	12.9389	12.4671	12.1407	12.6712	12.911	12.1105
GLOD4		0.196702	-0.687863		0.115192	-0.395851		0.412619	-0.706351		0.191949	-0.602092		0.180646	0.508322		0.0873153	0.296463		0.505737	0.859847	8.17615	12.1152	9.50943	10.113	10.7551	10.6302	11.0591	10.943	10.8465	10.1768	8.66705	8.78349	8.01006	11.1333	11.1606	11.0373	11.1365	10.8686	10.3671	10.8331	10.6178	10.7709	8.66558
GLRX		0.510762	0.537433		0.212124	-0.307501		0.916942	-0.885131		0.272477	-0.254642		0.23239	-0.363		0.357684	-0.48205		0.427223	-1.67096	8.9481	9.56315	8.35488	9.6878	9.41492	10.0517	8.80279	9.67881	9.92298	9.35611	8.30775	8.23429	9.01272	9.19546	10.5221	8.08222	9.7201	9.67441	8.61494	9.43469	8.46452	9.53671	14.2824
GLRX3		0.585045	-0.725799		0.167762	-0.239678		0.176903	-0.193311		0.194677	0.182821		0.717295	2.52947		0.723619	0.481154		0.994	0.815455	12.6226	13.0128	8.24094	13.136	13.3022	13.0073	13.7485	12.708	13.3898	12.6552	14.7306	13.1881	13.2733	13.1011	12.8336	13.8768	13.387	13.9327	13.2439	13.708	12.6691	14.3189	12.829
GLS		0.00305423	0.0192013		0.986946	3.15851		0.00150816	-0.00310103		0.429674	-1.95888		0.00260662	-0.0155636		1.00438	-0.906758		0.096612	-0.222349	8.36829	13.6522	8.68307	13.3902	12.3892	12.1607	11.4058	13.0036	12.9566	12.8595	8.59859	14.9672	15.6228	15.5348	15.7705	13.7969	14.7835	13.7116	13.9505	14.368	15.4461	13.8949	14.0874
GLUD1		0.108391	0.368994		1.00156	2.4896		0.00206501	-0.00653299		0.627917	-1.40185		0.00236881	0.00943788		0.204948	-0.432368		0.10718	0.361395	9.61834	12.4587	9.05795	12.7325	11.677	11.8372	10.5745	12.1625	11.8416	11.1065	8.99677	13.9066	13.6046	14.8548	14.5174	11.9813	12.6379	12.2697	12.3263	13.6108	14.5534	12.3938	11.5904
GLYR1		0.292735	-0.800475		0.258076	0.618054		0.0738697	0.105108		0.550283	1.03609		1.24334	2.90003	+	1.9548	2.28213	+	2.23116	2.6362	8.76678	11.7134	8.17687	8.81652	10.6484	6.7512	11.7004	9.07448	10.5296	8.71802	8.93237	11.0165	8.79353	10.4203	8.48504	11.8111	10.0188	11.6064	9.08496	11.3727	8.54165	11.8583	8.40641
GMPPA		0.114687	0.157453		1.02759	1.02465		0.353456	0.343462		0.296275	-0.77188		0.225265	0.298571		0.248242	-0.187999		0.670987	-0.750399	9.0107	8.88972	8.49583	11.6566	9.94606	9.42561	9.26646	9.11931	9.89152	9.55877	10.2197	10.0831	10.388	10.1578	11.199	10.4235	10.9606	9.5815	10.1041	10.9432	10.6653	10.6802	11.3676
GMPPB		0.441901	-0.562615		0.382221	0.490392		0.0177209	-0.0282046		0.0698514	-0.164028		0.0857934	-0.245063		0.74782	0.782902		0.394833	0.706994	8.88134	9.80587	8.15343	8.13373	8.97836	10.3975	10.4005	10.2597	9.23842	10.9703	8.57959	10.1336	8.95169	9.06514	8.45444	10.1574	8.7103	10.5842	10.3394	9.96613	10.2464	10.6924	9.42691
GMPS		0.967551	-1.08397		0.464949	-0.567197		0.0850428	0.158216		1.05214	2.84105	+	1.30202	3.41977	+	1.87535	2.1977		1.02616	1.50173	12.7564	13.725	8.73046	9.10271	13.5494	12.0235	14.4777	11.9626	13.8154	12.3597	15.1704	13.2515	10.9515	12.5833	12.4465	14.2876	12.3529	14.3519	12.7465	14.1323	11.774	14.2615	11.4986
GNAI2		0.324293	1.07582		0.107112	0.534472		0.0368264	-0.158091		0.334805	1.26671		0.0252347	-0.131875		0.0729061	0.273079		0.219252	0.641609	10.5473	11.5323	8.21145	8.43674	11.866	12.1446	11.9045	12.093	12.1814	11.4068	7.93047	11.9711	10.9116	12.4688	8.70776	8.45221	10.1368	10.8453	11.2164	12.5473	11.1029	10.1308	11.596
GNAI2;GNAI3		0.296918	1.25166		1.13164	2.15608		0.275705	1.07894		0.174072	1.04642		0.24464	-0.646447		0.926623	2.60848		0.109379	0.597617	7.97557	8.31863	9.58366	8.25133	12.4594	9.92218	11.3451	11.4265	12.221	11.3345	9.23733	11.7701	7.65854	12.7271	12.4458	11.8246	8.08481	11.7898	9.41978	11.7745	11.8005	7.61547	8.47403
GNAI2;GNAI3;GNAS		0.656786	2.16458		0.667287	2.17988		0.297629	-0.360243		0.187159	0.161698		0.122532	-0.651236		0.959284	-0.331893		0.126864	-0.173978	13.3868	13.2028	9.78103	13.2795	14.0492	12.8362	12.8565	13.8334	13.7184	13.997	8.60134	13.8343	13.7796	15.0456	14.2094	13.584	14.2169	13.7807	14.5185	13.782	14.1994	13.4547	14.075
GNAS		0.163402	0.434472		0.568659	0.723898		0.116913	0.228458		0.0343666	0.124828		0.0404699	0.0832307		0.122879	0.155385		0.265868	-0.48461	8.24389	10.5486	8.51941	9.10589	10.9037	9.74227	9.11444	10.4859	10.6147	9.94744	8.79576	9.96056	10.4125	11.0625	10.8735	10.1297	9.20087	10.1833	10.4624	10.5403	10.551	8.69925	10.0631
GNB1;GNB2		0.0137087	-0.0199451		0.284986	-0.371329		0.375897	-0.520859		0.196745	-0.225301		0.435645	1.03458		0.0223942	0.0306575		0.0809356	0.103318	12.8221	13.1252	10.516	13.462	13.8825	13.4987	13.0342	13.8352	13.5653	13.2113	14.1703	13.3791	12.776	14.4192	13.4306	13.5177	13.5533	13.4465	13.6729	12.319	12.7945	12.9127	13.3648
GNE		0.232445	0.720982		0.97886	1.7181	+	2.12111	0.601282		0.314418	-0.930314		0.491958	-1.32219		0.101955	-0.0296405		0.19701	0.632663	8.89635	8.66869	9.61709	11.469	11.7297	12.1702	11.4782	11.7795	11.4558	12.0982	9.77203	11.7174	11.8085	11.2416	11.5277	11.5173	11.7024	11.018	11.8441	11.8385	11.6512	11.0096	7.99955
GNL1		0.403176	-0.937396		0.163088	-0.374866		1.02752	-1.0847		0.0512207	0.143251		0.730103	1.32668		0.398917	-0.432997		0.35414	1.00517	9.6891	11.5877	8.40462	8.29286	7.89838	9.35696	9.10896	9.66519	9.77935	8.43741	9.4824	9.0111	9.7096	10.4459	7.4848	9.6813	10.0953	11.381	10.8588	10.362	10.5486	10.4816	10.9494
GNL3		0.349545	1.26291		0.383437	1.36794		0.123743	0.253645		0.825194	1.01557		0.27015	1.12859	+	1.95998	2.559		0.795032	1.43341	12.207	12.345	8.5955	12.131	12.5622	11.0005	13.0559	10.807	12.6846	10.6834	8.26421	12.2902	10.8205	10.8692	10.1628	12.6865	8.97265	13.0286	11.0383	12.7922	10.2987	13.1102	11.5066
GNL3L		0.300664	0.721327		0.348865	0.781178		0.0695572	-0.0542262		0.933592	1.74069		0.320713	0.777496	+	3.36898	2.08525	+	2.5552	2.57335	11.7923	11.5392	8.92706	8.508	10.7622	10.1391	11.1732	10.3354	10.9326	9.92448	8.61067	11.4478	9.4059	10.7974	8.08981	11.1875	9.12423	11.5967	9.02372	11.0314	8.8808	11.4353	8.99577
GNPDA1		1.23346	1.38403		0.969151	1.03284		0.0806135	0.0603666		0.316678	0.296844		0.0563346	0.222165		1.05271	0.459208		0.40775	-0.700298	11.8461	10.5233	7.23281	11.3658	11.315	10.9452	10.4305	10.8275	11.0194	11.1839	9.07455	11.353	10.5326	10.7055	10.7151	10.7545	10.7932	10.8703	11.2869	11.0194	10.4235	11.37	13.0447
GOLGA3		0.34091	0.591127		0.434395	0.752964		0.53515	-0.783825		0.737919	-1.57586		0.255922	1.66292		0.111691	-0.255263		0.22441	-0.203931	15.1334	14.5877	8.70771	18.1364	17.0506	17.2464	15.9978	16.7877	15.4744	14.9423	15.2996	16.9865	16.1182	16.8641	17.1716	16.2827	17.331	16.5083	16.4491	14.8748	15.4606	17.123	17.4866
GOPC		0.871704	1.62947		0.759731	1.12867		0.201309	0.391667		0.10183	-0.262034		0.626371	-1.38652		0.0704076	-0.155898		1.17801	-1.70053	9.43307	9.26419	8.5869	10.1433	10.2167	11.0961	9.49516	11.2067	11.5891	10.827	7.59113	9.65885	11.4609	10.3885	11.097	9.51665	9.21365	9.98161	11.3472	10.561	9.5297	8.1914	11.2188
GOT1		0.319859	0.550081		1.17967	1.47079		0.0100532	-0.00892353		0.00547809	-0.00990582		0.944091	-1.17248		0.0321114	0.0247421		0.541486	-1.44244	8.58408	8.49012	9.62819	9.16278	9.33797	10.2323	9.86197	9.5366	10.0973	10.026	8.01702	9.87664	9.9158	10.0063	10.7854	10.4976	10.2805	10.0976	10.3409	10.4073	10.511	10.7044	14.0094
GOT2		0.0308025	0.188302		0.652829	2.19176		0.0178053	-0.0451654		0.418395	-1.96515		0.129487	-0.638192		0.3843	-0.601028		0.160284	-0.358358	8.08916	13.207	9.33606	12.5891	12.6888	12.959	11.0602	13.3819	12.283	12.1156	8.22893	13.4335	13.7009	14.4564	14.3592	12.0719	12.8052	12.3188	12.8382	13.566	14.3684	12.4317	13.0846
GPATCH4		0.641356	1.59273		1.26405	2.29252		0.184307	-0.475194		0.439773	1.48436		0.542158	-0.533793		0.474142	2.03949	+	1.72044	2.4515	8.62785	8.25356	9.02452	8.82187	12.3294	9.96162	9.36601	9.22153	10.5609	9.35522	9.12041	12.7657	12.5528	10.9947	9.69011	10.3459	7.53941	11.1779	8.86767	10.506	7.40685	12.8705	9.13085
GPATCH8		0.228456	0.682281		0.494669	1.151		0.167379	0.446404		0.536163	1.35851		0.245854	0.653843	+	1.7236	1.8827		0.0787781	0.246987	8.39947	7.7952	8.23335	7.78742	10.8163	7.72961	10.8843	9.12186	10.2237	9.46811	8.71306	9.60152	8.76068	8.11939	10.0399	11.0981	8.46279	10.1899	8.33857	10.146	7.97404	11.1971	10.387
GPD2		0.0928216	-0.368149		0.268895	0.696787		0.154683	-0.191803		0.191979	-0.653714		0.0509446	0.187879		0.384021	0.259013		0.355735	0.386445	9.02633	12.9256	9.66168	11.7077	12.0952	11.8157	11.6955	11.58	11.8487	12.0337	9.45367	11.8177	11.4043	13.0438	11.6401	11.8835	11.9869	12.0538	11.7293	12.464	11.9968	11.6429	12.2117
GPI		0.100658	-0.518142		0.813582	2.17846		0.0255053	0.0342995		0.0365186	-0.235017		0.195082	-0.754691		0.00296339	-0.00483227		0.235831	-0.396164	7.35469	8.26078	8.77705	8.08965	8.49717	11.5895	12.135	11.0047	12.0846	11.3885	9.09514	12.137	12.3379	11.9887	11.6238	11.2832	11.2828	12.3658	11.8887	12.6061	12.4201	11.5689	13.5994
GPKOW		0.215221	-0.733535		0.220251	0.686432		0.649859	-0.921353		1.10581	2.16043		0.618571	1.74331	+	3.24124	2.83824	+	2.43789	3.61229	8.88454	12.1741	8.35739	7.48183	10.7872	8.89489	11.7582	8.30347	10.4875	9.87764	8.42757	11.2985	8.83248	11.3836	8.71	11.9928	8.4649	12.3936	8.97558	11.1278	8.60704	13.406	8.66073
GPNMB		0.893146	3.03021		0.425849	1.5345		0.178959	-0.217241		0.527772	-0.694226		0.156977	-0.788589		0.100303	-0.0831095		0.483135	-1.43326	13.4935	12.6034	9.47033	14.793	14.7289	12.6347	12.1921	14.4062	13.4937	12.8862	7.83002	12.2909	12.6141	13.4358	13.2056	12.7793	12.8161	12.425	12.5098	12.1588	12.048	12.0199	16.4651
GPS1		0.394931	1.1775		0.546614	1.37867		0.227495	-0.389009		0.063264	0.211581		0.136177	0.501313		0.316461	0.430771		0.990719	1.50877	9.33566	8.63194	9.17901	9.98307	11.8574	10.849	11.6797	11.3751	11.4789	7.6075	8.82787	10.9339	10.7543	10.7214	10.3276	12.067	10.9349	12.1593	10.7498	10.2746	10.294	11.5618	8.8387
GPX8		0.669404	0.792373	+	2.74479	2.11936		0.210529	0.422672		0.096543	0.297219		0.23916	-0.582088		0.570599	0.376848		0.359953	0.973599	9.18467	8.9404	8.05073	8.64393	10.3792	10.837	9.749	11.0028	10.7979	10.8432	9.29528	11.4473	11.516	12.5241	10.4613	11.159	10.6845	10.4927	11.2444	11.7364	11.0117	10.0579	8.44822
GRB2		0.126175	-0.259042		0.60399	0.945446		0.951319	0.759528		0.42436	0.551284		0.0545789	0.171981		1.20295	0.637619		0.911295	1.10945	9.34448	9.56234	8.32066	8.86872	9.81719	11.1538	11.4845	9.76909	10.4489	10.3973	9.34085	10.76	10.1137	9.65378	10.1217	11.1257	10.7478	10.5736	8.8276	11.3383	10.4496	10.7181	8.66775
GRPEL1		0.336974	0.916164	+	1.55727	2.79298		0.0460557	-0.095096		0.483396	-1.41342		0.011227	-0.0252371		0.808763	-1.00517		0.541722	-0.72082	8.38153	8.36414	8.9867	11.8738	11.1862	10.1512	10.5013	11.4454	11.1709	8.92792	9.12465	13.0762	13.1164	13.1176	13.6293	11.2103	12.7878	11.6357	12.3608	12.0825	13.4804	11.9011	12.8266
GRSF1		0.137615	0.170305		0.547214	0.680347		0.0210882	0.0311502		0.932725	-0.495098		0.266348	1.25808		1.17857	-0.813599		0.466838	-0.503792	14.157	14.6769	9.06718	14.4071	14.3369	14.3583	14.1286	14.8969	13.9768	14.7601	13.1543	15.3118	15.5072	15.3798	15.6978	14.3232	15.4114	14.2726	14.7897	14.3658	15.523	14.2549	14.9312
GRWD1		0.302303	1.1758		0.772803	2.16747		0.309274	0.219138		0.334938	1.25344		0.181178	-0.628532	+	3.4898	1.72266	+	1.46397	1.46287	9.054	8.24032	10.034	8.40282	11.7176	10.0755	12.2778	10.8508	11.8692	10.8895	8.59529	11.7622	9.87532	11.0894	10.4296	11.9581	10.3134	11.9854	10.6712	11.8955	10.2591	11.8836	9.46896
GSDMA		NaN	0	+	1.32905	-1.08069		0.936873	-2.47528		NaN	0		NaN	0		1.08887	-0.95999		0.705922	-2.35562	8.82921	9.54772	9.65404	8.62026	8.33241	8.46846	8.87382	8.59529	7.56464	8.49191	8.9077	7.50827	9.26025	8.17519	12.2599	7.99467	9.26572	11.1999	11.611	8.58422	8.44116	12.1379	14.7089
GSDME		0.0906732	0.127295		0.142252	0.309781		0.152051	0.274548		0.228152	-0.567913		0.513636	-0.765704		0.209014	-0.409381		0.0546088	0.0366297	9.12407	8.92226	9.01137	11.0515	9.09443	10.4556	10.0173	8.54178	9.46769	10.1344	8.36477	10.0532	9.08776	9.52459	9.13732	8.12118	10.4603	8.98469	8.86966	10.0593	9.91372	8.90073	9.29314
GSPT1		0.53665	1.99159		0.6277	2.29466		0.868173	0.582312		1.0913	-0.595868		0.094583	-0.645361		0.273645	0.170468		0.958455	-1.67749	13.4906	12.7708	8.30026	13.6728	13.0057	13.5678	13.0353	14.0499	13.3002	13.8896	8.01555	13.9515	13.3858	13.3415	13.9007	13.5635	13.6101	13.0382	13.8493	13.1905	13.1983	12.579	16.2411
GSR		0.102024	0.33525		0.873351	1.59919		0.277156	0.714022		0.259507	-0.845973		0.47975	-1.24808		0.193936	0.516332		0.419912	-1.20036	8.2361	8.82795	8.61862	9.76919	8.76356	11.418	10.4483	10.7637	11.2618	10.9633	7.97947	9.8443	10.0826	10.8795	10.3699	10.8277	8.62366	10.926	10.4036	11.3813	11.7981	8.10569	12.7388
GSTK1		0.152848	-0.19587	+	2.34456	1.15994		0.21903	0.385944		0.0810196	-0.162768		NaN	0		0.118644	-0.16641		0.313218	-0.583613	9.42495	8.69628	8.53868	8.18592	8.01559	8.68641	8.9209	9.14536	8.06807	7.77766	8.47904	9.91979	10.4425	10.711	10.7576	9.56301	9.05534	9.28954	9.53045	10.0932	10.5775	8.41765	9.88095
GSTO1		0.253231	1.03741		0.220995	0.922682		0.439327	0.373257		0.342736	0.137853		0.0682906	0.441663		0.645716	0.552782		0.140148	-0.192841	12.9722	14.1662	8.31217	12.8531	13.0925	12.739	12.7356	12.7112	12.6953	13.2716	8.74589	12.6891	11.6025	11.7661	12.9917	13.0887	12.8437	12.8353	11.8586	12.638	12.3113	12.6947	13.0243
GTF2B		0.0299147	0.12916		0.602164	1.57058		0.268844	0.854668		0.652239	1.79036		0.677846	1.72475	+	2.87779	2.83902		0.626814	1.83313	8.73666	9.08615	8.68249	8.30913	10.885	8.45215	12.6165	8.98857	11.696	8.62125	9.22755	11.5644	8.86955	8.51453	9.94242	12.192	8.6204	12.1228	8.96261	11.8855	9.63487	12.4405	8.67346
GTF2F1		0.144233	-0.466737		0.100331	0.270823		0.501081	0.883817		0.91154	2.16123		0.894716	1.89407	+	2.17503	1.9606		1.04585	1.60249	8.68601	11.8382	9.43931	7.83563	10.8068	8.74735	11.3509	8.28179	11.167	8.19117	8.871	10.4542	9.4155	8.7279	8.67582	10.9011	8.91514	11.1194	8.20881	11.5172	8.66007	10.3738	8.52894
GTF2F2		0.0233661	-0.107267		0.603314	1.63183		0.253554	0.301765		0.592222	1.75829		0.869442	2.33307	+	2.79902	3.45976	+	1.98319	2.92332	8.41417	11.2056	8.75974	8.70472	10.7082	7.81505	11.8883	8.30561	11.668	7.53818	8.01824	11.6919	8.62767	10.8604	9.09827	11.9042	9.18993	12.0636	9.40868	12.4116	7.81078	12.1784	7.82546
GTF2I		0.886006	-0.909655		0.0915002	-0.111146		0.0105609	-0.0174017	+	2.29527	3.03505	+	1.76309	6.23749	+	3.0074	4.23612	+	2.7091	4.1724	15.6648	16.514	7.78015	13.3698	16.2069	12.6863	17.8104	12.9169	16.6635	12.0853	16.9399	16.584	12.1245	15.9891	12.2528	17.272	13.6051	17.5377	13.0964	17.0748	12.4928	17.4562	13.1166
GTF3C1	+	1.38386	-0.853457		0.47496	-0.326855		0.113219	0.131479		0.348739	1.74421	+	2.15024	4.25008	+	1.99846	3.5997		1.06119	2.27854	12.2384	12.7212	9.38657	13.278	12.1865	7.40218	13.5944	7.92261	12.6086	10.0549	13.2783	12.9175	8.80763	11.9606	9.39076	13.1128	8.2366	13.0565	12.3134	12.5829	10.77	13.2018	9.6791
GTF3C2		0.409555	-1.29349		0.204935	0.288755		0.202453	-0.183156		0.586034	2.26578	+	2.92703	4.43011	+	4.29756	4.70615	+	2.46757	3.81248	9.12471	12.7075	8.44006	8.79503	12.7223	8.47573	13.8766	9.83419	12.8942	8.41553	12.0376	13.1592	8.87395	12.6885	8.89142	13.3142	8.04454	13.5373	10.5445	13.0146	8.45097	13.8116	9.16407
GTF3C3		0.229134	0.854804		0.245093	0.908132		0.015306	-0.0138178		0.197383	-0.839582		0.673186	2.54741	+	3.94021	3.68484		0.153412	0.458185	12.6028	12.5976	8.28093	11.2852	12.4951	8.2713	13.7076	15.5584	12.6488	10.9878	8.8771	12.4402	9.16365	12.0875	11.5219	12.786	8.50461	12.9155	14.3042	12.6806	9.18392	12.9452	10.7475
GTF3C4		0.732521	-1.98768		0.575494	-0.595465		0.0666493	0.0748638		0.0277766	0.182371	+	1.59275	3.87394	+	2.95763	3.53642		1.29345	2.73676	8.92589	12.363	8.08027	13.1534	12.3876	8.62337	13.6109	8.98491	12.4411	11.3922	13.7437	12.4163	9.26233	11.9564	9.32704	12.8905	8.35306	13.225	11.6196	12.6244	9.70663	12.5252	8.54979
GTF3C5		0.75808	-1.64102		0.389149	-0.338182		0.152468	0.184356		1.25198	3.65483		1.13634	2.77574	+	2.27433	3.52612	+	1.35882	3.2039	9.92412	12.6875	8.59353	7.94158	12.614	11.0129	13.7993	8.29719	12.7845	12.312	13.7588	12.998	8.42545	11.9953	9.08822	13.0984	9.58774	13.2916	11.6519	13.1347	10.6396	13.3911	8.32627
GTPBP4		1.17454	-0.605694		0.896212	-0.536632		0.760056	0.589088		0.176969	0.266654		1.18495	2.4856	+	1.59303	1.33934		0.741397	2.02577	13.3254	13.4566	9.2106	13.3841	12.8491	12.4638	13.3752	12.0238	12.7373	11.5976	13.8971	12.6992	11.7635	12.1449	11.3744	13.4709	12.2056	12.9985	11.9023	12.9488	11.1318	12.2084	7.99769
GTPBP6		0.25195	0.488673		1.10441	1.8281		0.0363535	0.0999044		0.035154	0.108707		0.15975	-0.265785		0.0238333	-0.059624		0.0931428	0.39486	8.5943	10.0161	9.367	8.11588	10.2057	9.06551	8.54835	10.3333	9.19981	8.89868	7.9694	11.1082	11.5921	12.1049	12.0117	9.70516	9.38564	9.43974	10.8258	11.2048	11.2193	10.1738	7.69632
GTSE1		0.0395557	-0.127884		0.345445	0.870073		0.789666	0.892723		0.719681	0.992316		0.238119	0.679475		1.17734	1.87427		0.00944564	0.0235236	9.17576	10.7505	8.94522	8.51185	10.2316	8.92378	11.4004	9.37339	10.3974	10.281	8.03753	11.2579	10.2529	9.05393	8.71895	10.8547	7.73719	10.5001	10.5136	10.686	9.18577	10.5665	10.8174
GYS1		0.624064	1.31278		1.23919	1.67546		0.487179	0.372544		0.249952	-0.617989		0.663456	-0.963066		0.994319	-0.647088		0.28973	0.600572	8.78613	9.0171	9.71394	10.9051	11.1902	9.50466	9.90047	10.8009	10.7286	10.4373	7.8491	11.0456	11.2762	10.351	10.4828	10.3613	11.5869	9.75005	10.3669	10.3861	10.8712	10.5743	8.02395
GZF1		0.43684	-1.87005		0.101637	-0.477267		0.0385943	-0.142997		0.535882	1.43327		1.0392	3.58054	+	2.428	2.94679		1.15807	3.0344	8.49127	13.7521	8.60967	8.87196	10.8522	8.48566	13.6362	8.67624	11.2787	8.39533	8.84389	10.7599	8.75924	9.41963	8.23558	12.4301	8.55247	12.9177	8.36442	11.6105	8.64839	12.8921	9.52625
H1-1		0.159618	0.39328		0.539594	0.911056		0.463601	0.746495		0.7021	1.49677		0.698904	1.00707	+	1.33607	1.37322		0.917511	1.23114	8.61873	8.24907	8.07949	8.48549	9.7351	8.88515	10.314	8.1097	11.0293	8.2174	9.64018	9.59974	8.96419	8.94433	8.89491	10.2476	8.55816	10.6548	8.27111	11.0891	9.29442	9.0978	7.83752
H1-1;H1-2;H1-3;H1-4		0.039621	-0.598676		0.0129701	0.160895		0.299424	-1.63476		0.0467161	-0.662481		0.225918	2.55109		0.402295	2.15592	+	1.45658	3.57814	8.31127	9.071	8.51012	16.241	20.0172	16.5068	19.8884	16.3412	18.5574	16.0117	19.7224	12.5009	12.0951	17.7447	13.6477	19.1557	15.4431	19.7986	15.674	17.5079	15.1586	16.5255	14.0127
H1-1;H1-2;H1-3;H1-4;H1-5		0.190909	-0.663217		0.0157218	-0.0607684		0.499771	1.27146		0.951109	3.32626		1.14542	3.26053	+	1.4271	4.17943	+	1.7747	3.847	11.3195	12.0109	8.66083	8.4434	13.3407	10.8716	13.6371	10.9409	14.395	11.7308	15.3969	13.2444	8.21111	10.8674	7.55021	12.4122	8.51444	13.069	9.69693	15.206	11.5987	13.1117	8.26
H1-10		0.38635	-0.582426		0.52831	-0.955009		0.196591	-0.60299	+	1.56023	4.33082	+	3.42606	5.33875	+	2.62555	4.93531	+	1.51339	4.14723	13.1152	13.4464	9.27775	8.22576	13.6414	8.81405	14.8651	10.6858	14.6032	8.99907	14.7956	12.1505	8.52604	12.0548	8.29993	13.7961	7.91393	15.1448	10.4198	14.2955	8.99619	14.8515	10.8896
H1-2;H1-3;H1-4		0.201075	-0.167412		0.507017	-0.663979		0.183045	-0.419528	+	2.33858	2.86825		0.927068	6.05301	+	1.95099	3.58125	+	1.71011	3.4042	20.0918	19.9818	8.18019	17.4832	20.6314	17.5961	20.6077	17.0763	19.7208	17.0108	20.3567	18.8718	14.8865	18.715	15.5105	20.6974	16.6848	20.9013	17.426	19.385	16.6392	20.5965	17.0637
H1-5		0.038861	0.0721823		0.14813	-0.240618		0.109027	0.247744	+	2.29969	3.71533		1.24106	5.65655	+	2.48507	4.67761	+	1.83749	3.71431	18.3861	18.2102	9.05047	15.2721	18.7326	15.5303	19.8414	15.1599	19.6753	15.0271	18.5259	17.9438	12.6311	16.894	13.6761	18.8727	14.433	19.3095	15.3315	19.0391	14.7587	18.9089	14.9619
H2AC11;H2AC12;H2AC14;H2AC25;H2AC4;H2AC6;H2AC7;H2AJ		0.342385	-2.41592		0.372796	-2.68271		0.0647469	-0.478668		0.1768	1.68918		0.780363	4.19057		0.55232	3.06216	+	1.40623	3.7487	8.89295	12.0461	7.9259	8.96283	13.6735	12.808	17.2134	13.9723	16.9037	13.4123	17.4584	15.1683	9.7801	12.0118	9.29889	8.00471	9.45871	14.7964	8.16507	15.4968	10.2445	13.2976	11.3957
H2AC11;H2AC12;H2AC14;H2AC25;H2AC4;H2AC6;H2AC7;H2AJ;H2AZ1;H2AZ2		1.00557	-0.893122		0.426122	-0.591314		0.573135	-0.637206	+	2.38833	2.51968		1.01861	6.44047	+	2.3761	3.87422	+	2.05111	3.37795	19.7035	21.4585	8.42589	16.8699	19.8673	17.8183	20.5945	17.6976	19.8395	16.5241	20.0366	20.5608	15.2204	20.2926	16.1077	20.4978	16.7556	20.7621	17.6311	19.2572	16.717	21.1726	18.3546
H2AC11;H2AC12;H2AC14;H2AC7;H2AJ		0.891986	-0.473934		1.24939	-0.610952		0.0301702	0.0692272	+	2.70259	2.95305	+	1.40122	5.21069	+	3.04144	3.80914	+	1.54273	3.16566	17.1805	18.0514	9.1058	13.9801	17.1517	14.0535	17.8772	14.6592	17.4859	14.4485	17.3113	17.1917	12.471	15.5288	12.8049	17.1852	13.791	17.9245	14.4973	17.0302	13.7176	17.7461	14.4002
H2AC21		0.461308	-0.781403		0.264684	0.347245		0.199856	0.516504	+	1.47486	3.19385		1.13296	5.78559	+	2.63055	4.46749		1.1147	5.64372	17.5929	19.029	8.62843	15.1315	17.7906	16.2644	19.7153	15.1844	19.672	15.15	18.6554	18.9827	14.0969	17.1676	15.2048	19.1391	15.1516	19.9928	15.8285	20.3196	15.7905	19.7315	8.9275
H2AC25;H2AC4;H2AC6		0.725935	-0.885096		0.493818	-0.688382		0.139965	0.385678	+	1.65526	3.43509	+	1.60954	4.26219	+	2.22833	3.92587		1.0592	3.44617	14.1216	15.3463	9.24439	10.9004	15.0091	12.9291	15.9299	12.18	15.7952	12.6211	16.3049	15.0986	10.2738	13.0889	8.87792	14.2753	11.5454	15.9241	12.1008	16.1421	11.9192	15.3459	13.0417
H2AZ1;H2AZ2		0.260272	-0.634901		0.836718	-1.17719		0.126377	-0.273792		1.08208	2.89898	+	1.39823	4.26269	+	1.91053	2.88437		1.08077	2.00646	15.8571	16.2705	9.07595	12.0091	13.7014	13.3769	16.6407	12.8757	16.4656	12.6879	15.0176	15.0917	11.5525	13.7908	12.0017	13.9525	12.917	16.0345	13.2837	15.353	11.2747	15.3934	13.9138
H2BC14		0.0078249	0.0357704		0.0974146	-0.371819		0.0512806	0.120673		1.27892	2.91026		0.824521	5.3412	+	1.36627	3.18705	+	1.85651	3.40188	18.1226	16.772	8.73918	16.1543	20.2283	16.5799	20.86	16.9929	20.1006	17.0015	20.7123	18.6609	13.9148	18.5577	14.9779	19.5988	17.5161	20.4256	15.7799	18.9691	16.2368	17.8834	15.9033
H2BC14;H2BC26		0.659288	-1.27521		0.6557	-1.17306		0.0239313	0.0854276	+	2.02174	4.55999	+	1.31589	7.43517	+	2.51033	5.23614	+	1.51396	4.01341	18.4544	19.1106	8.10762	14.0807	19.7315	15.9101	21.1548	15.4644	19.8117	15.5	21.5578	19.9826	12.677	17.0313	14.7725	19.0204	14.7685	20.5362	16.1019	19.3011	15.1501	20.4802	15.1331
H2BC26		0.127516	-1.47212		0.0315776	-0.324262		0.266817	-1.57525		0.0342459	-0.395738		0.332995	2.89955		0.493474	2.1936		0.888862	3.21486	8.37843	9.47113	8.79407	14.2308	18.4132	13.8439	17.9932	14.5968	15.2627	15.1341	19.0063	11.9909	11.062	17.3529	13.2514	17.7314	13.7954	19.2477	14.1907	15.7756	14.0596	13.623	13.137
H3-3A;H3C1;H3C15		0.645909	-0.59255		1.06642	-1.04398		0.0374561	-0.0545947	+	2.89521	3.06249	+	1.32102	5.91719	+	2.19412	3.59877	+	1.9843	3.11358	18.8488	19.9379	9.58853	15.7789	19.3638	15.899	18.8713	16.1666	18.8931	15.6443	20.0741	18.8281	13.9473	17.8027	14.4633	18.8573	14.8613	19.1449	16.2108	18.0661	16.1465	18.9676	15.9004
H3-7		0.83015	-0.508141		0.303552	-0.188415		0.255959	0.300051	+	2.61145	2.64294		0.991474	6.42335	+	2.43462	3.73073	+	2.18226	2.94647	20.4361	20.9241	8.83784	18.0123	21.0779	17.9719	21.6197	18.3308	20.9296	17.8881	21.4241	21.3395	16.4883	19.9801	17.1849	20.8554	17.2016	21.4652	18.1457	21.2078	18.5206	21.0573	18.3326
H4C1		0.149027	-0.391362		0.668114	-1.33335		0.237052	-0.417357	+	1.30683	2.38893		0.757163	5.9884	+	1.98466	2.8195	+	1.84954	2.74925	20.8444	20.3528	8.89171	18.9029	21.2015	19.8614	22.8407	19.4572	22.6612	19.1628	22.6877	19.8711	16.9948	20.0837	17.5977	20.713	18.5867	22.0081	18.5052	21.297	17.8411	21.0414	18.7826
HACD3		0.0806969	0.0825866		0.222627	0.195935		0.187713	-0.203362		0.579621	0.684692		0.60459	-0.587706		0.392349	0.566764		0.650692	0.569599	8.74402	9.45621	9.14226	9.00373	9.9392	10.6258	9.24781	8.48792	9.60833	10.0389	9.33978	8.89735	9.93167	10.1817	8.60453	10.0392	8.79743	9.70222	9.23539	9.69507	8.2022	9.35771	9.69297
HADHA		0.423381	1.19172		0.726181	2.04493		0.0371548	-0.118862		0.552449	-0.214406		0.111006	0.54629		0.504995	-0.675086		0.0370496	-0.125305	12.4484	12.9747	7.8675	12.3733	12.1895	11.4839	11.2677	12.5041	12.035	12.1076	8.85534	13.7412	14.0558	15.1373	14.5413	12.1364	13.0956	12.2663	12.6916	13.355	14.1064	12.1856	12.7322
HADHB		0.0153835	-0.11769		0.628282	2.73362		0.121077	-0.294413		0.414755	-2.16428		0.0131148	-0.093764		0.542165	-0.62192		0.0977288	0.262578	7.28523	13.616	8.09095	12.7518	12.1175	11.7434	11.4228	12.7476	12.3536	12.5564	7.07066	13.6715	14.2446	15.3359	14.4751	12.7096	13.3903	12.7965	12.7004	13.9292	14.5412	13.0611	13.2302
HARS1		0.247052	0.627997		0.544767	1.25811		0.230994	0.264578		0.0287663	0.0254892		0.00985887	-0.0418536		0.0365373	0.0318273		0.672924	-0.906531	11.5354	11.8167	8.71282	11.5398	11.2032	11.6227	11.4308	10.9345	11.0492	11.6939	8.65639	12.3085	11.888	12.2644	12.2652	11.5295	11.5203	11.6946	11.8846	11.8402	12.1744	10.9255	13.4542
HARS1;HARS2		0.413103	1.43215		0.593511	1.98104		0.325758	-0.23223		0.753907	0.431812		0.00846802	-0.0531249		0.0758376	-0.0608565		0.260496	-0.590898	12.2498	12.6612	8.04507	11.5603	12.413	12.2226	12.0127	12.192	12.2612	12.5192	7.95351	13.3274	13.0869	13.4292	13.1584	12.6717	12.6123	12.8726	12.472	12.5715	13.054	12.9654	15.4096
HAS1		0.653662	-2.40893		0.660942	-1.13421		0.337768	-0.502868		0.319251	-1.65203		1.03484	4.0548		0.351614	1.41753		0.214637	0.17559	13.4678	13.9943	9.31219	13.4402	8.83928	7.96113	13.7959	13.8715	13.7044	13.8005	15.448	13.9125	13.1642	13.3701	13.3655	13.7969	8.73092	13.8942	14.0784	12.1263	13.6879	14.08	13.3735
HAT1		0.173788	0.587889		0.459306	1.3932		0.19754	0.33413	+	1.41081	1.99422		0.564171	1.74689		1.20156	1.93493	+	1.47197	2.5891	11.2436	11.5149	9.46443	8.44059	11.1659	7.86784	12.2246	9.95691	11.1693	9.24226	8.07573	11.9286	9.42465	10.5101	9.95104	11.5687	11.475	12.0151	8.02804	12.4976	9.29034	12.4672	9.24605
HCFC1		0.229328	0.809324		0.220526	0.740456		0.496727	-0.454175		0.677865	1.16214		0.176149	0.653181	+	1.68233	1.6609		1.27887	2.27467	12.8377	12.4716	9.34298	11.1906	11.2972	10.6359	12.2152	10.2088	11.4507	11.2192	8.47083	11.4812	10.7258	11.5766	8.50858	12.1764	9.37213	12.4567	11.0613	11.7214	10.2983	12.7082	10.3476
HDAC1		0.0790268	0.319078		0.566108	1.59615		0.365071	-0.583891		0.409699	1.19549		0.398688	1.20191	+	2.10363	2.58991	+	2.38253	3.23267	8.70469	8.14409	7.96254	9.87667	11.3093	8.6173	12.1705	8.2101	10.7027	9.57385	9.44483	10.8081	9.458	11.0335	8.88803	12.2004	9.02185	12.6662	8.63695	11.5393	8.29827	12.5998	9.07655
HDAC1;HDAC2		0.299972	1.63769		0.369975	1.96213		0.0364559	0.0502539	+	2.57082	3.06987		0.326403	2.02909	+	3.91245	3.50523	+	1.67472	2.75343	14.6026	15.0357	8.62656	11.3907	14.8645	12.5703	15.7809	12.155	15.061	12.3309	8.79848	15.104	11.6539	14.2402	11.2242	14.9282	11.3613	15.5957	12.5793	15.4691	11.9706	15.5148	13.2869
HDAC2		0.400301	1.43696		0.835916	2.67459		0.0319664	-0.0707331		1.22032	1.69582		0.0410392	0.177078	+	2.22044	3.11704	+	2.02653	3.2802	9.91923	8.31209	8.76781	8.56836	10.2953	8.71503	11.9004	9.06955	11.3298	9.21937	7.02093	11.2161	7.76908	10.4589	8.47141	12.0595	8.56741	12.7444	8.46396	11.9816	9.56963	12.2662	8.69347
HDAC3		0.0463895	-0.180271		0.407313	1.18791		0.0725047	0.24596		0.392009	1.14504		0.311685	0.743471		0.779835	1.45675		0.491276	1.33379	8.79901	8.31395	8.96849	8.45164	8.73901	8.97605	11.6282	8.63028	11.52	9.42387	9.65666	9.5048	9.63197	11.1833	11.0101	11.951	8.94054	12.1443	8.64757	11.7068	10.2198	9.09699	8.7656
HDGF		0.8907	-0.561018		0.518794	-0.382923		0.233613	-0.168282	+	1.67324	5.03211	+	2.9168	4.72539	+	1.68708	4.34567	+	2.84197	5.99793	14.9136	15.3448	9.67764	8.27567	14.7664	11.2963	15.9091	11.3117	14.7974	11.0103	14.9066	14.9992	8.43653	14.6857	9.61435	15.2563	12.3517	15.423	10.1538	14.7562	11.1864	15.4078	7.75457
HDGF;HDGFL2;HDGFL3;PSIP1		0.0994593	-0.752447		0.214897	1.16041		0.186573	-0.400528		0.584615	3.36637		0.702274	3.17562	+	1.88	4.35889	+	3.77289	5.44411	8.39442	14.4403	9.64003	8.86053	12.7931	8.39639	14.9276	8.36174	14.745	10.6266	8.822	14.4402	8.14463	13.8135	8.72792	12.4042	10.3757	14.9194	9.28891	14.8267	10.0741	14.1397	8.52351
HDGFL2		0.386101	-0.393264		0.0567344	-0.0920556		0.0702537	0.106874	+	2.21231	3.54641	+	2.82345	4.82749	+	2.5153	4.0202	+	2.25293	4.25645	13.4932	12.9391	8.91691	9.17047	13.3095	9.77341	14.2476	10.529	13.3858	8.19543	14.1814	13.155	9.0197	12.8158	9.65574	14.3916	10.6828	13.9773	10.3207	13.5454	9.32894	13.9783	8.02569
HDGFL3		0.0378815	-0.17042		0.338145	1.0255		0.284202	0.332438		0.659534	1.98344		0.825444	2.1686	+	2.38608	3.31811	+	2.02563	2.73608	9.17931	12.0551	8.73807	8.72563	11.4451	9.66995	12.6757	9.37427	12.4758	8.69761	8.88063	12.9104	9.59969	11.6544	10.2632	11.4224	8.40692	12.2584	8.71316	12.3552	8.727	11.7778	8.50598
HDHD5		0.553483	1.35138	+	1.59941	3.22812		0.0163981	0.0296526		0.0825193	0.357529		NaN	0		1.01591	-0.861921		0.46941	-0.837546	8.84546	7.6938	8.61221	8.18729	10.7489	9.127	10.4885	11.4685	10.962	8.49971	8.31984	12.6912	12.7007	12.9172	14.0415	11.3999	12.8924	11.8636	11.9688	12.0954	13.1792	11.3167	12.5999
HDLBP		0.348166	1.17299		0.281223	0.964434		0.740588	0.476496		0.0699683	0.0795234		0.0030766	0.0180782		0.364671	-0.214684		1.14366	-0.547135	13.9889	14.3225	9.53558	13.4393	13.3044	13.4936	12.7609	13.2524	12.9828	13.6737	9.6737	13.544	13.281	13.1597	13.1593	13.2575	13.7125	12.6164	13.3665	12.849	13.3009	12.4447	13.3365
HEATR1		0.18568	0.427807	+	1.38194	1.1957		0.0633899	0.0570237		0.792555	1.91067		0.0126039	0.029136	+	1.31496	1.77166		0.647746	0.853445	8.6576	10.159	8.93446	8.5041	11.1201	11.0889	10.2257	8.15575	10.9441	9.32757	9.0537	11.1683	10.3533	10.4988	9.1204	10.7371	8.22739	10.888	10.2566	11.12	9.12974	11.4675	10.9171
HEATR3		0.049347	0.166879		0.511766	0.989154		0.215189	0.272834		0.488021	1.26945		0.84579	1.47771	+	2.74788	2.35642	+	2.08317	2.06757	8.72842	9.38277	8.45857	9.04975	10.6638	8.85196	11.7587	9.05139	11.5678	8.71577	9.31791	11.4557	9.06083	10.0846	8.59592	10.6055	8.82202	11.042	8.89872	11.3656	8.47478	11.4817	8.91103
HEBP1	+	1.78183	1.70728	+	1.30236	0.868701		0.694337	0.50625		0.105678	0.264257		0.572408	-0.378553		1.0274	0.734229		0.0433638	-0.0986344	9.17472	8.29	8.98251	8.82849	10.4827	8.9718	8.45049	10.6848	10.4053	8.12221	8.20036	9.55758	8.27939	8.52429	8.68301	8.58071	8.73103	8.5604	10.1418	9.40867	8.33384	8.94352	7.49932
HECTD1		0.254932	1.02064		1.0398	2.29178		0.0744654	0.0917959		0.333155	-1.34097		0.444925	-1.34667		0.314437	-0.300908		0.0487342	-0.0502202	7.8096	8.52506	8.95382	11.6318	11.671	11.2289	11.2349	11.6262	11.3834	11.6594	8.04218	12.1094	11.3709	11.2297	11.3637	11.1212	12.2669	11.0702	11.8141	11.4469	11.9424	12.1022	11.375
HELLS		1.00189	-1.23498		0.0597548	-0.111984		0.00302657	-0.00780137	+	1.47622	3.52211	+	1.90137	4.45901	+	2.2801	4.55801	+	2.1356	4.57911	13.2734	14.717	8.89637	9.38509	14.1302	11.8446	16.0938	11.5473	14.5613	11.5518	14.859	14.1511	9.46958	13.7508	9.47414	15.5805	11.781	15.9863	11.5128	15.6023	10.4093	15.6202	10.633
HERC4		0.0207925	-0.0726808		0.147137	0.438178		0.598664	0.61464		0.0732838	0.261093		0.0099524	-0.0345224		1.24054	1.49644		0.272803	0.567118	9.07675	11.7636	9.41584	8.51955	10.714	11.0813	10.6274	11.2373	10.6279	10.2431	8.24564	11.0238	8.68525	10.1309	10.6153	9.86906	8.80551	10.3985	9.85596	11.0583	9.97111	9.57792	7.93469
HEXB		0.319037	1.32659		0.487091	1.62346		0.154829	0.474485		0.920323	-2.87169		0.355304	-1.71541		0.139459	-0.239739		0.241065	-1.11948	9.66614	8.64812	8.86286	14.7745	13.0195	13.6084	12.763	13.5475	11.1823	12.5632	8.47703	11.6591	12.4564	12.3312	12.8078	12.1987	12.2107	12.0512	9.43377	10.9008	10.8107	8.95266	14.452
HGS		0.186153	0.498665		0.847326	0.908782		0.877219	0.869253		0.618455	-1.71927		0.21468	-0.7541		0.741706	-0.58735		1.01406	-1.08147	8.44144	9.23421	7.95595	12.0801	11.073	11.9538	10.6883	11.8789	11.2663	11.6374	9.36227	10.9789	10.7735	10.2396	10.3644	10.359	11.8521	10.2131	11.2288	10.6732	11.1476	8.9507	11.0546
HIBADH		NaN	0		0.485734	0.641208		0.138515	-0.458757		NaN	0		NaN	0		0.952427	-1.23206		0.150248	0.53575	8.29486	9.18029	9.5437	8.0265	7.39597	8.50559	8.92197	9.46513	8.10733	8.29917	8.34894	9.35766	10.1441	12.1126	10.7976	8.61358	10.7041	9.09033	9.0017	10.4036	11.2228	8.54817	8.34455
HIBCH		0.0617044	0.0542898		0.457521	0.882605		0.176531	-0.445284		0.226873	0.366015		0.11932	-0.115351		0.0542981	-0.205984		0.0535662	0.223056	8.74158	8.61174	8.55072	7.89021	9.38731	9.3992	8.84435	9.39323	8.89432	9.25647	9.40425	10.5455	10.7933	11.274	12.0808	8.24251	7.99453	10.0975	10.5533	10.7201	11.3383	9.47259	7.54077
HIRA		0.0543146	-0.283972		0.426295	1.44363		0.0546982	0.017444		0.722012	2.37917		0.745169	2.3783	+	4.55078	3.83624	+	3.24561	3.66312	8.80643	12.222	9.34744	8.85886	12.1169	8.74525	13.1125	8.30814	11.9647	8.51234	8.40541	12.7968	8.69979	12.5551	8.4863	12.7589	9.16586	12.7819	8.83967	12.5151	8.69643	12.6815	9.70315
HIRIP3		0.18159	1.01093		0.705977	2.38016		0.135119	-0.273105		0.420625	2.04972		0.456524	1.6091	+	2.45546	3.83253	+	2.15145	3.23965	8.21751	9.36426	7.82745	8.93526	12.6813	9.10689	13.1329	9.53245	12.9519	9.0563	8.32076	11.8918	8.08601	11.7884	9.2797	13.5434	8.94539	13.5366	10.2381	12.5232	9.42943	13.4528	9.54095
HK1		0.288266	-0.324828		0.095188	-0.122022		0.0299501	-0.0312214		0.832125	-0.259922		0.429849	2.20685		0.905955	-0.340085		0.0311359	-0.0333964	14.2915	14.6156	8.19177	14.4463	14.377	14.3228	13.9296	14.7862	14.4005	14.9084	15.4982	14.6812	14.5786	15.279	14.6427	14.4783	15.118	14.2904	14.7984	14.5179	15.0011	14.2017	14.4301
HK1;HK2		0.0331083	0.187902		0.379514	1.55331		0.0964645	-0.136082		0.684018	-1.83628		0.171411	-0.906276		1.16747	-0.806336		0.287542	-0.33536	9.48338	13.1451	9.92912	13.2727	12.164	12.5189	12.3348	12.8831	12.0776	13.432	7.68135	13.0661	13.1367	13.627	13.1491	12.2575	13.846	12.3799	13.3073	12.4975	13.2575	12.2225	12.7792
HK2		0.0408222	-0.19401		0.277754	0.910992		0.213177	0.121601		0.250391	-0.83575		0.0708062	-0.339202		1.17478	-0.359059		1.05672	-0.451256	8.71335	12.1845	9.04958	10.8995	11.4995	12.2503	12.0325	11.9787	11.5971	12.1098	8.17503	11.8661	12.0615	11.339	12.0623	11.806	12.1802	11.4844	11.8738	11.4529	11.9605	11.9369	12.1779
HLA-C		0.753554	2.08906	+	2.23636	1.7401		0.00346057	-0.00800832		0.135431	-0.628814		0.187759	-0.289383		0.52954	1.02373		0.242475	0.663865	8.76314	9.03767	8.55055	12.4024	12.8432	10.481	9.52123	11.3626	12.1547	9.33052	8.93501	11.3746	11.1971	12.3068	11.4164	10.4434	8.41189	10.0066	10.6545	10.8962	10.0341	10.4249	8.67577
HLTF		0.184589	-1.11749		0.0334893	-0.195888		0.134118	-0.29521		0.424565	2.02919		0.636253	2.69445	+	2.6743	3.72985	+	2.16908	3.85369	8.22059	8.24274	8.99036	7.46467	12.2115	9.43845	13.0328	10.1376	12.0588	9.33125	14.5679	10.7209	7.99429	10.8851	8.28915	12.4312	8.14254	12.9982	7.41922	12.1036	7.92935	12.2581	8.87191
HMBS		0.0987082	-0.120379		0.240197	0.308879		0.382376	-0.345212		0.0509948	0.04788		0.546202	0.584347		1.00585	0.998035		0.175043	0.215397	8.39738	8.22142	8.63046	8.51682	8.97473	7.7951	8.98726	8.99119	9.03354	8.5882	9.55812	9.12455	8.28789	9.19294	10.1481	9.84332	8.77762	9.73325	9.24451	8.72556	7.63382	9.80287	8.69031
HMCES		0.238049	-0.46785		0.13778	0.35336		0.271775	-0.471032		0.184289	0.272705		0.576196	1.13326	+	1.30108	2.26627	+	2.20923	2.2654	9.8392	10.249	9.85754	9.60525	8.78612	8.83399	11.0338	8.92481	9.98789	7.92547	8.73392	9.04233	8.57782	10.8054	7.97777	11.1817	8.55365	10.4966	8.44033	10.8528	7.14655	11.1879	9.27563
HMG20A		0.115675	-0.521741		0.498105	1.40076		0.0972046	-0.198365		0.754784	2.79979		1.19069	3.06165	+	2.14093	3.66445	+	2.55004	5.08521	9.09203	12.6979	8.43657	9.39069	12.2799	8.80824	13.3649	7.67693	12.6288	9.13625	9.50322	12.6658	9.6101	12.1633	9.03868	13.5819	8.4349	13.8017	8.40323	13.5206	10.7299	14.3984	7.66585
HMGA1		0.0778079	-0.127054		0.205067	-0.336969		0.269987	-0.477277	+	1.40271	4.92645	+	2.04441	5.35962	+	2.09604	5.78074	+	1.72789	4.41916	15.5695	15.8878	8.65345	8.37093	14.6823	11.8933	15.6563	12.0452	15.1517	9.15907	14.2406	14.2917	8.91464	14.1974	9.01472	15.5775	7.33127	16.0359	11.8557	14.9046	11.1857	15.9724	12.0778
HMGA2		0.338688	1.06271		0.44992	1.28826		0.651868	0.339537	+	2.19936	3.87856		1.04478	2.74666	+	3.00853	4.35514	+	2.93329	3.86786	13.0143	12.7138	9.18186	8.99333	12.0042	8.65389	13.2516	8.9186	13.4851	9.23972	9.34999	13.0227	8.05521	12.3926	8.46298	12.7887	8.43157	12.9087	8.36866	13.3689	9.62803	12.8604	9.72641
HMGB1		0.620324	-0.714829		0.765556	-1.10181		0.0582799	-0.153578		1.16759	1.62343	+	1.63083	3.61646	+	1.70195	3.57743		0.895083	1.77389	14.1752	14.7217	9.39003	12.4253	13.5142	12.3979	15.5079	12.8017	15.0213	12.218	14.6256	13.9639	11.0198	12.6597	11.3996	12.7574	8.79327	14.9162	11.8492	14.8285	11.0045	14.4346	13.4401
HMGB1;HMGB2		0.291119	-0.579145		0.000911369	0.00169055		0.0607355	0.139646	+	1.37688	4.70016	+	2.3476	5.77642	+	3.05976	4.16641	+	1.6548	5.2541	13.6035	14.2665	8.04608	8.31645	14.3745	9.06334	16.1156	11.3723	15.6556	10.9324	14.989	14.6395	10.2077	13.4942	8.98186	15.5965	11.3724	15.8313	12.1514	15.1402	11.2968	15.6317	8.06162
HMGB1;SP100		0.159169	0.906155		0.351861	1.81423		0.386275	0.707271	+	2.69396	6.2576		0.8844	4.08447	+	3.46121	4.70088	+	2.7064	5.62345	14.4164	15.032	9.52655	8.20474	13.949	8.07881	15.1253	7.0319	13.2624	9.05053	8.75198	14.0364	9.73604	12.8275	7.66612	15.2297	10.2971	15.1357	8.90308	15.0859	10.2162	14.267	8.79064
HMGB2	+	1.43979	-1.35828		1.05506	-1.17438		0.0643514	0.184518	+	2.24678	4.03911	+	2.31088	4.50157	+	2.63472	4.01587		0.997447	2.4278	13.3219	14.8024	8.46156	9.40899	12.3965	10.7177	14.5338	8.84568	13.781	10.8902	14.238	12.4907	8.74658	11.487	9.38818	13.348	9.49681	14.3683	10.8673	14.2123	9.76004	13.6422	11.9585
HMGB3	+	2.48039	-1.21845		0.337911	-0.309517		0.123998	0.232826	+	3.06938	3.65485	+	3.50235	5.3017	+	3.16257	4.35922	+	2.0308	3.65861	14.5363	15.9496	9.7273	10.7332	14.5572	10.9737	16.1133	11.3032	14.9257	11.0684	15.6117	14.8892	10.628	14.1746	10.6795	15.864	11.5788	16.0623	12.16	15.9928	11.4615	15.8107	12.2322
HMGCL		1.28432	1.4828	+	2.27925	2.93231		0.117576	0.409449		0.6593	0.828811		0.587658	-1.15616		0.480912	-0.369979		0.19437	0.884564	9.06338	7.57256	8.76888	8.43498	10.1826	8.44649	9.02571	9.29836	9.8405	10.8912	8.03977	11.7047	11.54	12.8232	12.3052	11.1123	11.3059	10.8115	8.95895	10.6179	11.699	8.57196	8.28875
HNRNPA0		0.393095	1.49705		0.28818	1.01736		0.00753567	0.026268		0.78988	2.43238		0.252387	0.916302		1.12995	1.72053		1.21226	2.39876	13.1464	12.1618	7.63512	9.28262	9.69462	9.14237	9.56665	8.54976	11.2047	10.0282	7.82612	10.845	8.71453	9.06408	8.44959	9.72307	9.12781	11.2618	8.4584	12.0386	9.60269	12.2019	8.42357
HNRNPA1		0.0530548	0.0467828		0.921699	-0.484684		1.29938	-0.838716		0.558887	0.661383		0.819774	2.7808	+	1.40258	1.1015		1.21562	1.3675	15.0635	14.7238	8.69143	14.4282	14.0893	13.547	14.6532	13.5511	14.8004	13.232	14.4358	13.8589	13.2057	14.5686	12.623	14.5779	13.3901	15.199	13.9346	13.922	12.4584	15.1072	14.2149
HNRNPA1;HNRNPA3		0.167373	0.769607		0.0824181	0.326471		0.167811	-0.341969		0.863004	2.69168		0.696274	2.34033	+	1.66577	2.30777		1.14602	1.98527	13.3005	13.0459	7.39556	8.92797	9.72502	8.36208	11.0822	8.81107	11.6581	9.59614	8.24665	11.3691	9.05695	10.204	9.96007	10.8611	7.64637	11.363	9.55675	11.124	9.72757	12.8131	8.90746
HNRNPA2B1		0.0615291	-0.0284068		0.263252	-0.199902		0.143635	-0.111894	+	2.59056	1.1762		0.618079	3.51162	+	1.81335	1.33868	+	1.89771	1.16426	16.5004	16.1923	7.74099	15.1695	16.1828	15.6296	16.5993	15.1079	16.2614	15.1245	16.2384	15.6241	14.4412	16.0788	14.6914	16.5561	15.0264	16.3834	15.5653	16.25	14.9466	16.3037	15.0164
HNRNPA3		0.0781234	-0.318482		0.168801	0.455352		0.143437	-0.132741		0.24163	0.998458		0.129211	0.472174		1.03178	1.59735		0.521508	1.03138	8.80249	11.9749	8.81893	8.56523	11.0204	11.7706	12.0992	10.875	12.3329	11.1052	9.03713	11.1849	10.2755	11.0697	8.9706	11.8394	8.53491	11.7848	11.6151	11.4529	10.8748	12.0211	11.1956
HNRNPAB		1.00942	-0.795817		0.656935	-0.44706		0.339221	0.204034	+	2.00415	1.82454	+	1.45103	3.12284	+	3.34779	2.01767	+	2.54376	1.53936	12.5548	12.9832	8.53438	10.8154	12.5211	11.2474	13.8613	11.0703	13.2262	11.5393	13.8451	12.9317	10.7798	12.6381	11.51	13.2906	11.2766	13.3603	11.3092	13.126	11.2389	12.7379	11.299
HNRNPC		0.278137	0.353312		0.0290703	0.0272214		0.188399	-0.111941		0.952252	1.23566		0.764084	3.07513	+	3.36149	1.67413	+	2.11471	1.2808	16.7897	16.0233	8.86409	14.8593	15.4848	14.3332	15.7252	14.5708	15.5776	14.3694	15.0436	15.5958	13.8328	15.3692	14.2372	15.8501	14.1439	15.8284	14.7977	15.4279	13.8747	16.0121	14.3323
HNRNPD		0.360068	0.303905		0.0313135	0.0329281		0.0451868	0.0479345	+	1.8384	2.11353		0.89181	3.54347	+	3.77716	2.9981	+	1.71524	2.21201	15.1335	15.1317	7.86399	13.7352	15.4734	13.6996	15.5362	12.6803	15.3569	12.8581	14.3842	14.8674	11.8105	14.3106	11.9226	15.0413	11.9165	15.3582	13.5373	15.2422	12.4296	15.3383	12.9112
HNRNPDL		0.389041	1.82915		0.309406	1.50541		0.0997388	0.0952066	+	1.58659	1.21681		0.201164	1.24343	+	1.90931	1.97443	+	1.49091	1.0985	15.0237	14.6601	9.05266	13.7534	14.3835	13.4096	15.1236	13.3187	14.8514	12.5786	8.98746	14.0395	12.938	13.8191	12.8003	14.443	11.6643	14.672	13.4091	14.8049	12.7618	14.5106	13.4969
HNRNPF		0.167365	0.543676		1.13566	1.93078		0.697543	1.25563		0.243819	0.978367		0.591639	1.23273	+	2.55499	2.85882		1.19383	2.0718	8.42123	9.46327	7.89453	8.08488	11.0426	9.56464	11.2273	10.5766	11.4635	8.13891	8.60568	11.921	8.82657	10.8925	8.00702	11.8891	8.18112	11.5319	8.64921	11.2785	9.50445	8.89738	8.4501
HNRNPF;HNRNPH1		0.130481	0.169765		0.269458	0.299717		0.196243	-0.171432		1.2067	2.38974		0.888223	3.19365	+	1.66261	2.31695		0.665159	0.663687	13.9547	13.9886	8.12714	13.1009	14.6827	11.5446	15.1063	11.1116	14.8506	13.7261	13.8838	14.3799	12.6857	14.335	13.4113	14.4489	11.1378	14.8233	14.3543	15.0491	13.1035	15.2339	14.6356
HNRNPH1		0.403379	1.42055		0.30652	1.13996		0.813891	-0.608796	+	2.3881	0.764711		0.060861	0.355141		1.09371	0.859459		0.491136	0.621513	13.802	13.555	9.40245	13.173	14.0508	13.6125	14.3751	13.1258	13.8895	13.4003	9.55049	13.8274	13.2704	13.8214	12.6059	13.9792	12.4994	14.4014	14.194	13.094	12.5524	14.5041	14.0625
HNRNPH3		0.443026	0.264943		0.335547	-0.213573		0.139433	0.176466		1.10244	0.746131		0.6275	1.66076		1.27794	0.886515		0.983188	1.77187	13.5433	13.0247	8.90201	12.3906	12.7879	12.6344	13.0808	12.4857	13.2216	12.2393	12.6525	12.4818	11.3602	12.5752	11.4203	13.1571	11.9666	13.2157	11.569	12.4784	12.131	11.797	9.28297
HNRNPK		0.336528	-0.571335		1.0076	-1.02778		0.0231985	0.0208953		0.875742	1.44367		1.11667	3.89809	+	2.88079	1.36293	+	1.3883	1.31968	16.2689	15.5568	8.74761	14.0088	14.7087	13.7047	15.1242	13.5288	14.6599	13.2049	16.6704	14.6658	13.1831	14.1978	12.7207	15.0127	13.5516	14.938	13.6793	14.5896	13.4446	15.0696	13.8464
HNRNPL		0.0677767	0.0280488		0.112328	-0.0762266		0.00880161	0.0109584	+	2.54497	1.40881		1.12695	2.8733	+	2.8632	2.11015	+	1.35699	1.37984	14.3325	14.158	8.91725	12.8512	13.971	12.6661	14.0332	12.7352	14.3026	12.3187	14.3308	13.7874	11.9752	13.4134	12.0404	14.5478	12.2246	14.3598	13.0406	13.9581	11.763	14.4872	13.0399
HNRNPLL		0.111162	0.311198		0.457852	0.992224		0.0165879	0.0230427		0.71817	1.18718		0.504094	1.27338		1.1946	1.66429	+	2.175	1.58802	9.12454	9.15893	7.63871	8.64697	9.32757	9.57434	11.0636	8.51592	10.8538	7.3391	8.14976	10.3454	7.99601	9.94512	8.51181	9.84949	9.80101	10.4947	9.00447	11.1541	8.55907	10.84	8.99949
HNRNPM		0.420042	-0.289571		0.891522	-0.688125		0.369296	0.314447	+	1.70941	0.923463		1.0438	3.11424	+	1.86889	1.15588		0.683335	0.443154	14.3232	14.111	8.6013	13.2632	13.8719	12.7968	14.3585	13.2572	14.3557	12.6787	14.9501	13.2671	12.4784	13.2136	12.7048	14.0086	12.6273	13.9579	13.1209	14.0795	12.7819	13.2404	13.2566
HNRNPR		0.381339	1.39997		0.280885	1.06533		0.201871	-0.168602		1.10415	3.06695		0.123349	0.592266	+	2.37845	1.66649	+	1.43849	2.05683	13.0728	12.7364	8.61242	7.91121	11.8457	11.2299	12.2936	10.793	12.3387	11.4382	8.02733	11.5929	10.5152	11.9589	9.6593	12.5522	10.3102	12.2747	11.4791	12.1081	10.4283	12.5255	9.45023
HNRNPR;SYNCRIP		0.179409	-0.0951869		0.71799	-0.381288		0.215029	-0.1325	+	1.56075	0.89985		0.616349	2.74309	+	1.72406	0.906401		1.10572	1.04571	15.2824	15.0877	8.41276	14.3509	15.0051	14.4293	14.8995	13.9413	14.8505	14.3522	15.4363	14.8817	13.6151	14.9201	13.2026	15.0015	13.8174	15.1408	14.6301	14.3964	14.128	14.6163	13.7074
HNRNPU		0.3126	0.420849		0.0360634	-0.0672169		0.242827	-0.249965	+	1.68832	1.17721		0.747725	3.44578	+	2.11666	1.94863	+	1.77025	1.74886	16.4312	15.1424	8.66951	15.747	16.6616	15.0704	16.9483	15.1263	16.7486	14.5016	16.4883	15.6369	13.8457	15.8889	13.8953	16.7377	14.5963	16.6761	15.0874	16.0027	14.0894	16.5622	14.8979
HNRNPUL1		0.691076	1.81347		0.404741	1.10412		0.412219	-0.229917		0.722869	0.864165		0.187689	0.791976	+	1.33603	2.6968		0.941687	2.31714	12.1346	12.058	7.98871	12.2559	12.766	11.844	12.038	11.4346	13.2276	10.4792	8.59194	11.7979	8.07821	11.8133	8.96983	12.0851	8.68335	12.5248	12.1646	12.1173	11.1482	12.3519	8.60412
HNRNPUL2		0.141933	0.286168		0.384988	-0.595569		0.374324	-0.194008		0.541917	2.53531	+	1.49646	3.51304	+	2.59308	2.85494		0.567221	2.23223	14.1302	11.997	7.74496	8.25192	13.0607	10.4434	12.9611	13.3242	12.7792	10.3841	14.1535	12.4977	9.22946	12.4276	8.93346	12.7339	9.18162	12.6745	13.8803	12.0934	10.349	12.8048	8.39648
HP1BP3		0.314562	-0.259466		0.195994	-0.217036		0.0292362	0.0634028	+	2.55439	3.54114	+	2.23535	5.0874	+	3.43957	4.59836	+	2.21803	5.74974	14.9423	14.9712	8.55502	12.0056	14.9475	11.5954	15.9508	11.1003	15.3924	10.6481	15.1386	14.572	10.4565	13.7726	8.37463	15.5902	11.0621	15.9655	11.0296	15.2474	10.0959	15.4812	8.56588
HPF1		0.215743	0.733284		0.181377	0.706367		0.286443	-0.766796		0.820954	2.33277		0.560047	1.37323		0.685203	1.55601	+	1.79181	2.33121	9.41594	9.18591	8.54209	9.50191	11.2237	8.74603	12.2963	7.58494	11.989	9.0209	8.94649	8.8387	9.22276	10.9165	8.65271	12.1183	9.0188	12.1499	10.1659	11.5909	9.63822	11.7819	9.036
HPRT1		0.545347	-0.698168		0.253781	0.234057		0.697494	0.752196		0.291098	-0.548109		0.589604	0.799169		0.316058	0.425406		0.919978	-1.60614	7.66396	9.50886	7.70755	9.1644	9.50196	9.78444	9.38738	9.48201	9.15936	8.5303	9.52355	9.31673	9.7947	9.57435	9.58292	9.37134	8.46322	8.84686	10.0762	10.4339	9.58783	8.44417	12.0246
HPS6		0.738374	0.929761	+	2.25713	1.51158		0.352393	0.424382		0.142539	-0.461073		0.959964	-1.7419		1.23511	-0.778915		0.0573958	-0.151607	9.10823	8.77355	8.75988	8.75258	8.9792	11.0306	8.18475	11.3099	10.6231	11.3565	8.96291	9.85814	11.3242	9.87626	9.94822	10.255	11.0179	10.4707	11.1914	10.3428	10.4506	8.83585	8.49799
HS3ST5		NaN	0		0.551931	1.40411		0.224091	0.61328		NaN	0		NaN	0		0.232502	0.792593		0.0238616	0.0844193	7.39244	8.96534	8.22141	9.4369	9.48747	8.28114	9.29537	9.27769	8.83721	9.08919	8.10071	11.4002	11.0063	9.53441	8.50721	8.06044	8.51567	9.56248	8.1249	11.1131	8.67396	9.63701	11.8485
HSD17B10		0.0466582	-0.178841		0.780353	2.03058		0.018926	-0.0508397		0.00477937	0.025503		0.222958	0.765892		1.08326	-1.13337		0.434239	-0.908003	9.21257	12.8111	8.93186	8.65535	11.5886	11.5126	10.5289	12.52	11.0384	9.63397	9.03616	13.4118	14.0082	14.3749	14.7388	11.8618	13.7899	12.1433	13.1389	13.1942	14.0699	12.1022	13.4667
HSD17B11		0.0740042	-0.220451		0.0672131	-0.132324		0.886254	-1.12001		0.146003	-0.588391		0.20208	0.46466		0.330103	-0.53833		0.330542	0.583561	7.15418	8.69433	7.33645	8.55634	10.4358	8.82318	9.99181	10.6016	9.38173	10.0794	8.9469	8.34801	9.88837	10.1362	8.91709	10.18	10.0773	10.5386	11.0235	8.70802	8.88538	9.92138	8.90487
HSD17B4		0.517208	1.85858		0.803061	1.66704		0.386739	-0.227886		0.262799	-1.10306		0.351551	-1.25092		0.505755	-0.320717		0.584081	-0.787755	8.76007	9.30368	8.43344	12.211	12.6717	12.107	11.1085	12.5255	12.3637	11.432	7.80749	11.2028	10.9082	11.6283	11.5376	10.8736	11.7886	11.4098	11.5262	11.1444	11.4862	10.8664	13.204
HSDL2	+	2.38467	1.01303		0.83658	1.20763		0.363559	-0.928559		0.0199503	-0.0415742		NaN	0		1.0508	-1.73196		0.0516895	-0.17087	9.63862	8.62177	8.77592	8.60475	9.51964	8.70527	8.36374	10.3631	9.16878	7.76856	8.30243	8.3137	10.5862	12.2041	11.9249	10.3579	11.6093	10.0287	10.9927	10.2392	11.9112	9.46372	9.29152
HSP90AA1		0.857444	-0.517917		1.00138	-0.513432		0.568083	0.384973		0.379385	0.285258		0.477341	3.1334		0.298059	0.11208		0.0694045	0.0699724	15.8752	16.2507	7.84277	15.5427	16.1247	16.4397	16.6487	16.1595	16.4092	16.2801	17.0633	16.1087	15.7609	15.1741	15.3347	16.0694	16.2501	16.1462	15.9895	16.2444	16.0752	15.9473	15.7335
HSP90AA1;HSP90AA4P		0.593223	-2.06206		0.0656393	0.0676483		0.772627	1.2543		0.215872	-1.15682		0.653746	2.51673		0.914382	3.45628		0.0330966	0.116619	8.64339	13.6518	7.82417	12.4241	13.2985	13.2686	13.6636	13.3651	13.2714	12.7566	14.0841	13.3907	8.27517	12.9747	12.0987	13.7114	9.11346	13.5521	11.0296	14.5004	13.845	11.3128	14.3614
HSP90AA1;HSP90AB1		0.0715848	-0.0350145		0.569079	0.319675		0.58891	0.443759		0.284327	0.173465		0.407083	2.24234		0.152777	0.147855		0.321899	-0.208789	16.1418	16.235	9.42239	15.9213	16.1743	16.4804	16.5266	16.331	16.5828	16.3741	16.2423	16.6734	16.8367	15.7822	16.2177	16.2458	15.9532	16.2183	16.5614	17.0437	16.7294	16.6312	16.4788
HSP90AA1;HSP90AB1;HSP90AB4P		0.477479	1.8291		0.537492	1.94718		0.134945	0.113445		0.987592	3.04654		0.049246	0.30245		0.371146	0.259577		0.0745167	-0.0744781	14.2262	13.4438	8.427	8.6883	12.8774	12.6802	12.6654	11.8235	12.8037	12.4054	8.31082	13.3011	13.6561	12.7052	13.1062	13.5112	13.1618	13.5381	13.3292	13.4493	12.6649	13.678	13.7093
HSP90AA4P		NaN	0	+	2.00882	1.91226	+	1.65163	1.48516		NaN	0		NaN	0	+	2.06304	2.19942		0.671352	-1.09884	8.72921	8.48821	8.58041	8.3348	8.52774	9.66713	8.81097	8.46256	9.56774	8.52517	8.72217	9.89867	8.42948	9.03535	11.5852	10.5701	7.98463	9.00221	9.94853	11.2894	8.74577	9.26511	9.06544
HSP90AB1		0.0366898	-0.0228694	+	1.63237	0.615255	+	1.34831	0.319399		0.188909	-0.107449		0.370003	2.25928		0.192518	0.107941		0.186616	-0.0784562	16.0018	16.3697	8.88436	16.2215	16.1526	16.6005	16.4138	16.4387	16.5136	16.4738	15.953	17.0143	16.8199	16.413	16.3389	16.8654	16.3862	16.618	16.8355	16.7027	17.0524	16.5932	16.685
HSP90AB1;HSP90AB4P		0.194989	0.759568		0.0200409	0.0988064		0.568595	-1.69004		0.142462	-0.572279		0.333117	-1.25441		0.87969	-2.52432		1.03092	-1.31408	9.01663	9.63636	9.37336	11.0857	12.1372	13.0392	12.4595	12.3524	12.2865	12.5123	9.06574	12.4049	13.0688	11.4356	12.5792	10.9494	13.7356	12.3462	13.9095	8.10369	12.2266	12.7463	13.9817
HSP90AB1;HSP90B1		0.306942	1.6416		0.8244	2.87616		0.078181	-0.1243		0.0923571	-0.541561		0.293185	-1.60239		0.167768	0.241083		0.269423	0.203038	8.39656	8.29593	8.26745	11.3319	12.6465	13.3485	12.8956	12.6516	13.3076	12.6171	8.23434	11.9443	12.9151	12.791	12.6147	12.5252	12.3605	12.319	12.7552	13.5848	12.0555	13.3172	12.4483
HSP90B1		0.696584	2.23626		0.523962	1.74864		0.102474	0.0872129		1.12613	0.575835		0.0574797	0.344901		0.869171	0.37556		0.505403	0.335894	13.6899	13.1784	7.86874	12.7911	13.4192	12.35	11.9952	12.8772	13.1209	12.2677	8.34766	13.319	12.5865	13.294	12.2413	12.6864	12.5537	12.6666	12.4231	12.7617	12.5003	12.5448	12.8335
HSPA1A;HSPA1B		0.263521	0.807589		0.355648	1.06385		0.552831	0.407692		0.806451	0.63787		0.0722792	0.364473		0.619217	0.354168		0.23163	-0.252299	12.49	12.8381	8.86241	11.5067	12.5282	12.8707	13.144	12.3797	12.7251	12.494	9.33841	12.7647	12.418	12.0444	11.9806	12.4568	12.3843	12.7982	12.8414	13.2906	12.6473	12.4465	13.2239
HSPA4		0.185256	-0.671162		0.182783	0.509458		0.0560701	-0.0347881		0.273246	-0.842418		0.157169	0.527269		0.939106	0.603407		0.804902	1.27285	8.6656	12.3566	9.2554	10.8502	11.4242	11.4961	11.9846	11.734	11.2593	11.0292	9.02142	11.7751	11.1016	11.3232	11.1751	11.7232	11.4625	11.7523	11.0254	11.3926	10.5166	11.9197	8.97622
HSPA4L		0.140376	-0.380344		0.213555	0.468225		0.244375	0.184544		0.473492	-0.879565		0.182371	0.481534		0.692336	0.462194		0.562051	1.18647	8.88699	11.54	9.20716	10.4609	10.3233	9.423	10.7763	11.2386	10.7002	10.9768	8.73522	10.655	9.83258	10.1918	9.5327	10.6743	10.6269	10.6342	10.9649	11.1269	10.6101	11.0765	7.84558
HSPA5		0.385391	0.384325		0.345531	-0.449095		0.0164813	0.0298786		0.907612	0.463504		0.638259	2.13028		0.323577	0.315097		0.245407	-0.499183	14.5676	13.7232	8.84596	13.761	14.2559	13.1795	13.3168	13.8545	13.9903	13.2445	14.6208	14.0684	13.3049	14.303	13.2409	12.7662	12.8601	13.2037	13.2675	13.4789	13.2033	12.7171	15.2131
HSPA5;HSPA8		0.519001	2.45717		0.400305	1.93202		0.248309	-0.390889		0.267707	-0.713527		0.0789082	-0.653414		0.217095	-0.348473		0.37871	2.0374	14.3061	13.7921	9.54171	15.7899	15.9733	16.3354	16.2752	16.993	16.7543	15.7453	9.59486	15.1694	15.5773	15.7826	15.6893	16.2017	15.6817	15.358	15.8334	14.0872	15.2447	15.4903	8.99592
HSPA6		0.241737	-0.281659		0.201002	0.21172		0.30249	0.284231		0.0286947	-0.0580703		0.353799	2.12059		0.0789161	0.0697025		0.385656	-0.38674	14.9518	14.7751	8.40705	14.5113	14.8115	15.6822	15.7111	15.9646	15.7762	15.9335	15.8983	15.2797	16.0616	14.7935	15.3546	15.7434	15.3376	15.8866	15.6769	15.9966	15.4114	15.487	16.2958
HSPA6;HSPA8		0.0599637	-0.0650063		0.0665283	-0.0825024		0.0198904	0.0143846		0.219628	-0.0932636		0.393415	2.64101		0.0758506	0.0605965		0.24231	-0.153277	16.5571	17.0891	8.51903	16.9712	16.7564	16.895	17.2025	16.6468	16.8337	17.0051	16.0505	16.3546	16.516	16.538	16.4027	17.1331	16.438	16.7728	17.2252	16.607	16.9589	16.7407	16.8835
HSPA8		0.518056	-0.360964		1.01355	-0.463216		0.738303	0.282109		0.0402209	-0.0524683		0.463216	2.35363		0.226064	0.0834363		0.250407	-0.122986	15.3969	15.9115	9.4442	15.5014	15.7591	16.0393	16.1602	16.2379	16.2956	15.9901	16.4628	15.6297	15.6027	15.4424	15.2269	15.5203	15.6564	15.602	15.6734	15.9949	15.6354	15.2541	15.7671
HSPA9		0.563571	-2.0995		0.0734691	0.168934		0.00558158	-0.0153055		0.386469	-1.89615		0.67783	2.42805		0.728458	-1.06176		0.306734	-0.631752	8.8505	14.6165	8.58898	13.5741	13.5487	12.8604	12.7805	14.0521	13.3517	13.3157	14.6523	14.6332	15.1701	15.6485	15.6171	13.1515	14.5608	13.6894	14.2561	14.7714	16.0106	13.2641	14.624
HSPB1		0.016758	0.0238584		0.326921	0.312302		0.994156	0.328917		0.677511	-0.593133		0.279676	1.59432		1.05194	-0.408132	+	1.5301	-1.11343	14.0721	13.9964	8.49826	15.1671	14.8677	15.2991	14.5608	15.3012	14.9833	15.2712	15.2944	15.0441	15.069	14.8103	15.2273	14.7009	15.3922	14.4901	15.6	15.0435	15.5517	14.5013	16.3147
HSPB8		0.160143	-0.676805		1.06321	3.0699		0.561172	0.617996		0.918524	-2.51283		0.185834	-1.0232		0.0652335	-0.10347		0.185002	0.912322	8.49148	8.75775	7.63963	11.6541	8.16559	12.352	12.5056	11.8262	11.0249	12.7904	8.44896	13.722	13.5884	12.9691	13.5312	12.532	12.2785	12.1514	13.0571	12.668	13.3655	11.9476	7.74275
HSPBP1		0.42211	2.30404		0.584457	2.30692		0.367955	-0.720435		0.224227	-1.2979		0.408705	-2.02274		0.4933	-0.909432		0.437243	0.365597	8.70595	8.03817	9.08073	13.1336	13.8307	13.1311	12.9772	13.6629	13.7644	13.2453	8.37361	10.9923	12.478	12.8468	12.5416	13.5307	13.4752	13.3818	12.6511	11.7867	13.0847	12.2423	12.1815
HSPD1		0.0971248	-0.246008		0.128711	0.360373		0.0669932	-0.153695		0.215997	-0.118957		0.510592	2.22736		0.398942	-0.551299		0.109608	-0.240778	13.802	14.5503	8.40849	13.6464	13.8898	13.4973	12.2427	14.1099	13.5857	13.4277	15.2225	15.0524	14.9562	15.7798	15.6251	13.4126	14.3506	13.9535	13.958	14.6316	15.4439	13.8246	14.697
HSPE1		0.136426	-0.455802		0.774757	1.65066		0.0699343	-0.123274		0.602207	-1.54982		0.00920834	-0.0383841		0.710857	-0.853406		0.337348	-0.672299	8.47346	12.2959	8.68519	11.7261	11.2103	12.2187	10.2447	11.6474	10.7271	10.9895	9.23766	12.6205	12.7488	13.2866	13.6345	11.4586	12.6801	11.6984	11.698	12.6511	13.8615	12.115	13.7844
HSPH1		0.346444	1.17685		0.350994	1.19143		0.652601	0.195661		0.163181	-0.114256		0.0166347	0.0887864		0.302498	0.109146		0.154801	0.0683743	13.056	13.048	9.56738	13.4056	12.9273	13.0415	13.324	12.7383	12.8898	12.4674	8.97061	12.8185	12.6232	12.5645	12.6301	13.1073	13	12.8653	12.9552	12.991	12.9663	12.9001	12.5394
HTATSF1		0.130315	-0.320744		1.16528	2.16264		0.358303	-0.563501		0.19468	0.349124		0.447891	0.815756	+	1.33445	2.42274	+	2.12901	3.3449	9.00489	9.01881	8.38803	8.84788	8.50379	8.63904	11.0405	8.95868	10.2485	9.24511	8.66011	11.0267	8.29	11.4899	9.04292	12.6008	10.686	12.3057	9.7351	11.5799	8.96312	13.1023	8.08512
HUWE1		0.0562953	0.12079		0.31775	0.429895		0.748481	-0.341525		0.14046	0.317424		0.649527	1.0092		1.22289	1.13974	+	2.40083	2.03826	8.70984	8.55958	7.76523	10.0056	10.4564	8.54668	10.3819	8.72482	9.88168	9.34607	9.74407	10.2878	9.63124	10.4833	8.00709	9.84848	8.23004	10.0367	8.91065	9.839	8.69477	10.4798	7.96732
IARS1		0.0477073	0.0743462		0.328318	-0.441588		0.997612	0.447599		1.21679	0.0839273		0.371994	1.26444		0.446508	-0.175132		0.246075	-0.191053	13.2963	12.4752	9.35188	13.2224	13.3422	13.2979	13.0163	13.2704	13.3525	13.3248	14.2763	13.1078	13.0794	12.6593	12.1898	12.6674	13.0658	12.2849	13.0778	12.668	12.8233	12.1562	12.4059
IARS2		0.306064	0.551152	+	1.97743	2.64807		0.000593322	0.00139268		0.0340488	-0.138044		0.912528	-0.794347		0.627021	-0.783075		0.51107	-0.781697	8.25419	8.71819	9.15862	8.32049	9.76066	10.0688	8.73105	11.03	10.5967	10.1137	9.50885	12.2901	12.8059	12.7434	12.9965	10.6026	12.0922	10.9628	11.7296	12.0096	12.3534	11.1919	12.5171
IDE		0.19302	0.488276		0.654507	1.59289		0.240007	-0.689334		0.123167	-0.43792		NaN	0		0.0118583	0.0515976		0.404328	-1.2056	8.26144	8.2441	8.71459	8.86457	8.4023	9.72223	8.35699	10.4234	10.9545	8.39962	9.55229	10.9211	11.9022	10.1792	11.1669	8.32242	8.41185	10.9344	10.9219	11.6885	10.4632	11.8864	14.5281
IDH1		0.0147433	0.0539635		0.68797	1.25141		0.137874	0.149047		0.326231	-0.980166		0.550924	-1.33278		0.188067	0.197753		0.376334	-1.10028	7.8123	9.1986	9.5928	10.8523	10.4234	12.0578	11.1106	10.38	10.6723	11.0938	8.4369	10.5284	10.5898	10.2969	11.2667	11.2835	11.2286	10.4223	10.0457	10.6884	10.0886	11.334	14.0416
IDH1;IDH2		0.132444	0.519962		0.583934	1.37577		0.0471854	0.0703402		0.286632	-1.00004		0.0965866	0.367355		0.15799	-0.230838		0.155043	-0.769953	7.98492	9.05045	8.81148	11.1017	10.927	10.9845	11.4698	11.0699	11.3453	7.79937	8.17717	10.8589	10.9883	11.3005	8.53049	10.3512	10.5788	11.1456	11.5482	11.6146	11.9501	10.1676	14.8448
IDH3A		0.432199	-0.635325		1.15819	1.83192		0.0120443	-0.0245365		0.145388	-0.436783		0.273402	-0.619124		0.202978	-0.248914		0.0124728	0.0294167	9.0628	9.82578	8.95719	7.99897	8.88036	10.9746	10.6419	10.9138	9.11565	10.8904	8.49708	12.0922	11.7144	12.5148	12.3292	10.7228	11.3181	10.6715	10.4157	11.6455	12.1749	11.3479	11.701
IDH3B		0.286703	0.245991	+	1.62932	1.45718		0.177067	0.450715		0.870351	0.820994		NaN	0		0.641876	-0.804916		0.275786	-0.6514	10.1572	9.46482	9.7627	8.79694	9.19426	7.98521	9.43409	8.64097	9.26841	9.83606	8.98296	11.1667	11.1773	11.9329	11.5909	9.99663	11.0933	10.0958	10.771	11.0901	12.3975	8.87262	10.4935
IER5		0.0352279	-0.194846		0.630847	1.99458		0.185145	0.102359		0.0207365	0.111211		0.249628	1.27783		0.432135	1.33033		0.214424	-0.563394	8.54092	13.0232	8.73495	9.84751	11.936	8.15796	12.0898	11.8745	12.4396	12.7747	8.38812	12.9532	9.221	12.8937	12.8917	13.4729	13.2818	13.3357	12.3552	13.0588	12.991	12.9484	15.6211
IFI16		0.409371	1.33495		0.117207	0.425156		0.0167745	-0.0212644	+	1.39767	2.47567		0.661448	2.20755	+	2.93706	2.79804	+	2.83863	3.14223	13.5791	12.7594	7.84257	9.66268	12.1271	9.05924	12.5164	10.722	12.2978	10.4748	8.72343	11.4085	8.39801	11.0362	8.53886	12.0377	9.19571	12.0329	8.46299	11.8285	9.28685	12.2694	8.90996
IFIT1	+	1.30693	3.09032		0.0862036	-0.289864		0.00988874	-0.0135609		0.149599	-0.0827379		0.150353	0.535749		0.0746461	-0.112721		0.790232	0.430448	12.5207	8.0148	8.74526	12.279	12.3707	7.6006	11.5592	12.7968	12.4741	10.1414	8.52049	9.05974	8.98626	8.96413	8.58489	8.31217	9.75714	9.06853	9.10372	9.85301	8.81969	9.23295	8.28566
IFIT2	+	1.39999	3.93235		0.435512	-1.34421		NaN	0		0.134489	-0.0804769		0.406417	1.29883		NaN	0		NaN	0	13.7385	8.84246	8.81452	13.6618	13.5269	7.51747	12.0761	13.4735	13.1961	8.43598	7.74588	8.66923	9.09755	9.41187	9.42379	8.12076	9.01018	7.81981	8.30364	7.84185	9.49351	8.55971	9.20207
IFIT3	+	5.18658	4.24769		0.15447	-0.0843503		0.124922	0.132733		1.26477	-0.348677		0.0477673	-0.0871213		0.259658	-0.172334		0.664135	-0.54239	13.0958	9.04819	8.76439	13.332	13.0601	10.0985	8.94741	13.6009	13.1974	8.00867	8.61457	8.80847	9.19858	9.01616	9.15402	9.04484	8.53341	7.94114	9.3883	8.50381	9.14213	9.00162	9.04378
IFIT5		0.0849995	-0.108593		1.24796	1.29204		0.644448	0.798943		0.00794961	0.00816806		0.671981	-0.906772		0.203059	0.186077		0.188331	-0.32497	8.87789	9.03062	8.88606	8.98291	8.33076	9.94609	9.44814	8.50369	9.04575	10.4683	8.10143	10.7045	10.3478	10.2998	9.02364	9.94463	9.5957	9.06639	10.5324	9.8072	9.9546	8.6933	9.47835
IGBP1		0.00771	-0.0337218		0.49212	1.4243		0.198975	0.294419		0.113412	0.513935		0.0471304	-0.205871		0.00317763	0.00348282		0.881847	-0.930091	8.83522	11.7119	8.85601	8.12829	10.9661	11.4642	11.4883	11.542	11.2459	11.4458	7.94829	12.3596	12.1033	10.679	12.1849	11.2345	11.6223	11.5623	12.4377	11.8273	11.6854	12.2969	12.7058
IGF2BP2		0.0263798	-0.178167		0.251947	1.11184		0.299689	-0.239107		0.155877	0.98467		0.0712275	-0.436595		0.112165	0.0830545		0.340373	1.13406	8.39041	13.4968	9.41018	8.48412	13.0459	12.7071	12.8564	12.0904	12.3795	13.5428	7.9971	12.9242	12.3695	13.2738	12.7713	12.1607	12.2883	12.5874	13.2624	12.6009	12.7789	12.5419	8.96723
IGF2BP2;IGF2BP3		0.154593	0.319253		0.834287	1.16914		0.690068	1.27723		0.254786	0.620977		0.85669	-1.10365		0.721079	1.18205		0.244227	0.467346	9.41869	8.85692	9.64284	8.25387	8.61517	10.7248	10.2114	9.65652	10.6947	10.7141	8.70241	10.2406	8.98077	9.93917	8.40032	9.77555	8.34765	9.79443	9.1433	11.262	10.4036	7.7129	8.50084
IGF2BP3		0.39797	1.02688		0.426657	1.08554		0.865833	0.304801		0.849251	1.45098		0.0111882	0.0566374	+	1.42929	0.325549		0.573578	0.265626	11.5285	12.2503	8.12203	9.31224	11.9483	11.594	11.2247	11.2282	11.6868	12.197	8.60803	11.642	11.4066	11.7523	11.0155	11.8064	11.352	11.2542	11.493	11.8912	11.6043	11.4187	11.1198
IGHA1		0.203351	0.480133		0.918928	1.51225		0.175784	-0.357177		0.142164	-0.568663		0.492294	-1.77863		0.312447	-0.714332		0.452426	-1.70963	8.41177	8.29785	9.3445	11.3542	11.0405	13.7746	8.85748	8.66657	8.87286	9.10149	9.72941	10.3157	11.2182	10.1023	12.249	11.6634	12.3413	10.8324	9.97447	9.44238	10.005	11.5583	15.3984
IGHG1		0.77598	1.6675	+	1.83082	2.21763		0.07604	-0.229533		0.0715936	0.28576		0.54706	-0.622969		0.0172449	0.0552972		0.395082	-1.80496	9.19932	8.62609	8.68853	10.3795	11.8027	8.17237	7.83302	8.8452	8.69227	9.69977	8.23265	11.3516	11.4517	8.98313	12.151	10.3209	11.2211	10.8115	9.74511	9.67221	8.50599	12.2386	15.552
IK		0.0416378	0.123678		0.120694	-0.455907		0.231064	-0.603434		1.20087	2.2745		1.19239	2.67651		0.813649	1.68604	+	1.39769	2.0665	11.5235	12.3042	9.00155	8.08679	11.2411	8.82754	12.2773	10.1773	11.455	7.98998	9.26716	8.97994	9.10783	10.6308	8.69551	12.0515	8.82647	11.696	10.468	11.4494	9.48847	11.9645	8.92818
IKBIP		0.567975	1.06522		0.099062	0.194665		0.0403748	-0.0700766		0.473431	0.762286		0.514915	0.941977	+	1.35843	1.22521		0.298613	0.709854	12.1481	10.9051	8.62035	10.8455	11.1213	10.0478	10.8549	10.153	10.5151	9.09472	8.82882	10.0625	8.73923	11.4778	10.6526	10.6306	9.93563	10.3809	10.4076	10.4797	8.82235	9.52442	8.19333
IKBKB		0.203007	0.418539		0.615755	0.714385		0.0261271	0.0489511		0.0379476	0.127322		1.26359	-1.49927		0.0677979	-0.138695		0.0209212	-0.0359707	8.5815	8.85246	9.92829	8.86211	9.62948	11.2348	9.9024	10.4343	11.1156	11.4057	9.31615	10.8451	10.9158	10.9073	10.3268	9.38679	9.07068	9.82147	10.4589	9.98231	10.6437	9.33851	9.38953
IKBKE		0.19028	0.330159		0.554972	0.900008		0.201793	0.346377		0.549778	-1.13322		0.290633	-0.505449		0.930524	-0.856566		0.0548633	-0.146673	8.76205	8.03263	9.61577	9.13953	9.42033	8.69409	8.28306	11.3664	9.17679	9.57519	10.053	10.359	10.52	10.4828	10.784	9.34504	11.0268	8.71253	9.40594	9.36466	10.0916	8.83429	8.27971
IKBKE;TBK1		0.386086	1.05384		1.2235	2.38196		0.6043	1.20138		0.475388	-1.15424		0.304399	-1.14485		0.714489	-0.566756		0.136641	-0.56963	9.37514	8.85791	8.42209	11.766	11.2849	12.0611	11.5181	12.2666	11.9262	12.3761	9.04871	12.8104	13.0661	12.4465	13.0166	11.7416	12.7244	10.9519	12.6838	12.0186	12.4803	9.56799	8.97495
IKBKG		0.205759	0.228229		0.149104	0.212283		0.230659	-0.315851		0.0963777	-0.138784		0.309921	-0.328854		0.0603153	-0.192846		0.378049	-0.655233	8.84988	8.64056	9.6687	9.08374	9.83008	9.90664	9.73528	9.99301	9.51881	8.9253	9.13823	9.93664	11.4786	9.08124	10.5955	8.54679	7.97037	10.1951	11.3403	9.6675	9.28052	9.82219	9.12831
ILF2		0.00316195	-0.0162551		0.0700533	0.258779		0.854793	-0.512374		0.128651	-0.504432		0.194635	0.893817	+	1.93119	1.11779		0.663661	1.01445	8.75453	12.3494	7.62846	11.4541	11.6735	11.5345	12.045	11.363	12.2843	10.9167	8.36673	10.8448	9.78162	11.8646	9.43732	11.2425	10.4026	11.9451	10.9113	11.4501	9.9998	11.2648	11.6826
ILF3		0.444674	-1.16845		0.518493	-1.33662		0.439646	0.23142	+	1.89814	1.0694		1.14586	3.28207	+	2.27969	1.51828		0.672657	0.723126	12.9701	13.0685	9.2942	11.9622	12.6379	11.63	12.8226	11.6912	13.0803	11.4232	16.3025	12.5624	10.7817	12.249	11.0813	12.5847	11.5572	12.8084	11.5962	13.0367	11.2899	12.432	12.6426
ILK		0.0855108	-0.394298		0.18691	0.683834		0.30963	0.227839		0.262337	-0.797537		0.0613577	0.301984		0.642618	-0.272861		0.244684	0.614605	8.85698	8.44088	8.69139	10.8527	11.2512	11.8708	11.2166	11.8808	11.5995	11.4224	13.2331	11.9511	12.1483	11.6353	11.4762	11.4551	11.8257	10.9058	12.0241	11.5359	11.7867	11.7174	8.91447
ILKAP		0.136615	0.641064		0.300987	1.20922		0.291185	-0.706276		0.103927	0.434261		0.309639	1.15722		1.25948	2.43054	+	1.49349	3.02859	8.7519	8.30911	8.42303	11.1937	11.7756	8.36687	12.8889	9.61334	11.9858	10.3286	9.39214	9.73518	8.53652	11.2556	8.19002	12.6596	8.97609	12.8041	10.7244	11.823	9.41355	12.2769	8.33647
IMMT		0.0728396	-0.0794776		0.400398	-0.367374		0.586348	-0.589767		1.15726	0.232295		0.609859	1.34604		0.871595	0.516038		0.57642	0.599396	12.4312	13.0693	9.31637	12.2784	12.386	11.8936	11.7637	12.0593	12.3863	12.1938	12.6088	12.0026	11.2778	13.5904	12.303	12.0992	12.1274	12.2594	12.1553	12.238	11.3864	12.2593	11.8526
IMPDH1		0.0421057	-0.282136		0.316998	1.15188		0.730964	1.27371		0.36565	2.03879		0.640282	2.12759	+	2.82259	1.95937	+	1.41614	2.4686	14.0797	13.8518	8.84393	8.51912	8.23881	8.5385	10.3967	8.89449	9.9183	9.318	8.83477	12.3333	9.78216	11.2682	8.70609	11.9313	10.401	12.0536	8.06186	12.2742	10.4775	9.39584	8.54392
IMPDH1;IMPDH2		0.7003	-1.20861		0.204397	0.341845		0.0914343	0.104741	+	2.35585	5.96819	+	1.50864	3.94977	+	2.75294	2.64233		1.28817	3.65974	14.6875	15.8418	8.66933	7.31267	13.2203	11.9141	14.0412	7.89858	12.8136	11.9145	14.4643	15.6259	12.3571	14.8622	12.3841	15.2931	12.4773	15.4394	12.9454	14.4538	12.6115	14.757	8.74984
IMPDH2	+	1.34566	-1.03067		0.656254	0.497812		0.0861144	0.0800063	+	2.67988	1.98846		1.20329	3.57936	+	4.15083	2.45117	+	2.25659	2.2481	14.5337	16.1446	9.22278	12.3972	14.1939	12.9926	15.0732	12.5671	14.6842	13.5503	15.2859	15.9468	13.6679	15.5988	13.3176	15.8526	13.3468	16.5451	13.4949	16.1979	13.629	15.6133	14.2004
INCENP		0.0742043	0.251777		0.0632501	0.235948		0.0380851	-0.122642	+	1.74651	2.97016		0.459248	1.38363	+	1.50728	2.47058	+	1.40839	2.77513	12.2832	12.8088	9.98155	8.17042	11.2586	9.23856	12.605	9.50295	11.8788	11.2942	9.25136	10.6626	9.00129	10.0778	9.1468	12.6701	10.2501	12.84	9.15564	12.0404	8.70991	12.8232	9.11314
INF2		1.12267	1.38827		0.745435	0.813054		0.0510948	0.0835972		0.189684	0.510385		0.158684	-0.370415		0.202078	0.302723		0.241238	0.493019	9.77436	9.22733	7.97094	8.92369	11.2759	10.4535	9.79807	11.1575	10.6027	10.175	8.46281	10.3896	10.2711	10.2736	9.01343	9.35091	8.7185	8.96916	10.6838	10.1869	10.0296	10.4338	8.50031
INPPL1		0.391651	0.885777	+	1.36914	1.52189		0.141329	0.180281		0.682661	-1.71844		0.561622	-1.13592		0.028187	0.0329094		0.0644791	0.186193	8.48725	8.88948	8.85492	11.9333	11.1541	11.2168	10.1782	11.7649	10.7505	11.0706	8.66689	11.1472	10.6172	11.293	11.4012	10.7615	10.2367	10.6241	11.2231	10.3916	11.3476	9.84233	8.57648
INTS1		0.225441	0.596639		0.0228238	-0.068312		0.0934287	0.0715205	+	2.00221	2.29506		0.519724	1.38579	+	4.07384	1.75309		0.765808	0.796165	11.6332	11.8501	8.34564	8.56826	10.78	8.63249	11.058	9.00229	10.8278	10.3156	8.54302	10.5015	8.81708	9.88337	9.38823	10.4794	8.58832	10.793	8.94856	10.2653	8.58147	10.3552	10.3063
INTS10		0.628923	0.696669	+	1.82843	1.43673		0.686346	0.804821	+	1.30643	1.71089		0.635994	0.452274	+	2.16738	1.69265		0.699477	0.983154	9.26364	8.92916	8.5608	8.10643	10.6637	8.96119	9.85784	8.42012	9.99516	8.95367	9.04547	10.7674	8.88727	9.65744	9.59064	11.0195	9.53574	10.8684	8.19486	10.3557	8.64172	9.20234	8.99325
INTS11		0.431844	1.19023	+	1.647	2.37985		0.0941477	0.277743		0.69654	2.08639		0.167189	0.305661	+	2.56802	2.83277		1.29433	2.91062	12.2252	8.53863	8.81393	8.56906	8.80625	9.5871	10.6495	8.42124	10.7131	8.85591	8.98579	11.5576	8.35663	9.41355	8.62925	12.0562	8.74977	12.3919	8.30065	11.6996	9.70875	12.6748	8.81847
INTS13		0.160691	0.574543		0.357597	1.14955		0.40743	0.261906	+	2.69799	1.93786		0.706192	2.06696	+	3.94623	3.12435	+	2.25265	2.33121	11.1056	11.9873	8.75263	9.41746	11.6042	8.83296	12.2894	9.46912	11.4336	8.63338	8.14313	12.1487	9.01376	11.1914	9.88415	11.7845	8.47488	11.9551	8.7024	11.9353	9.00678	11.9362	9.50257
INTS2		0.237945	0.644206		0.999627	1.74658		0.416841	0.513625		0.816099	2.10014		0.476964	0.866329	+	2.84406	3.0871	+	1.92743	2.13272	8.78422	8.82901	9.08829	8.90073	11.0061	8.70629	11.1538	7.42702	11.0017	8.46587	8.87657	11.6935	8.26469	10.0288	8.55326	11.6143	7.822	11.5232	9.13877	10.7913	8.75117	11.0063	8.46809
INTS5		0.00921531	-0.0149711		0.210722	0.356046		0.599486	0.67332		0.0186965	0.0353642		0.24282	0.36164		0.536795	0.605303		NaN	0	8.31213	8.46835	7.89733	8.28105	9.19453	8.60005	9.81547	9.52489	9.30836	9.27763	8.57611	8.48461	8.56954	8.76704	8.75671	9.25669	8.72312	8.43314	9.0466	10.1868	8.81949	8.70792	9.35906
INTS7		0.0770843	-0.33115		0.220136	0.707913		0.182505	0.184164		0.500316	1.44551		0.356232	1.16098	+	2.53553	2.89431	+	2.78007	2.91267	8.71846	12.3678	8.93981	9.4497	11.2898	10.9148	11.7392	8.71307	11.5724	9.23653	8.4671	10.9976	8.3644	11.1248	7.95249	12.1403	9.27269	11.7697	9.08931	11.5599	8.37785	11.2509	8.36558
INTS8		0.353464	-0.807682		0.0373794	-0.0845394		0.22355	-0.196475		0.140997	0.424615	+	1.5231	2.58967	+	1.4072	1.2622	+	1.80262	2.00882	8.60009	11.3513	8.41467	8.34145	10.2391	7.48333	11.3169	10.3918	10.5345	8.12977	9.12855	10.479	9.8419	10.2015	8.80867	10.9084	8.61005	10.838	9.3744	10.1558	9.30462	11.0931	7.92305
INTS9		0.00997437	0.0187105		0.341945	0.47868		0.00149154	-0.0024236		0.782604	0.529511		0.520416	0.850209		1.02939	0.610382		0.788004	0.956935	9.16471	9.54532	8.46821	8.96718	9.29175	7.90002	10.3643	8.86931	9.8868	9.36827	8.37755	9.79854	9.40644	8.89698	9.24638	9.93381	8.78032	10.1645	9.01725	9.99083	9.70527	10.6689	8.59601
IPO4		0.366454	1.18271		0.366125	1.19458		0.540053	-0.326031		0.722181	0.52488		0.0623921	0.307828		0.469239	0.257651		1.07849	0.431435	12.8106	12.8997	9.33104	12.0168	12.9452	12.5829	13.2969	12.8115	13.0612	12.4314	9.07228	13.0444	12.8453	13.0815	13.0147	13.2616	12.7508	13.1507	12.8371	12.5466	12.4835	13.5985	12.6845
IPO5		0.109225	0.382788		0.548785	0.868671		0.0890453	0.0610387		0.258649	-0.939174		0.0288712	0.0974801		0.169807	-0.102328		0.214195	0.156991	8.64198	11.2811	8.47589	11.5165	11.9823	11.2036	10.852	11.9571	11.7686	11.2726	9.11152	11.4409	11.3813	11.1377	10.7959	10.8404	11.4522	11.1183	11.6024	11.5693	11.324	11.4115	10.7981
IPO5;RANBP6		0.114411	-0.321947		0.502254	0.753869		0.785463	1.52729		0.168204	0.698627		0.244783	-0.748246		0.915579	1.84044		0.0564908	0.212848	8.34781	9.18235	8.66623	7.45804	9.42348	12.0694	11.1717	10.4285	11.1544	11.4007	9.53749	10.2643	7.78007	8.71129	10.7503	10.8372	8.17105	10.871	8.78159	11.0517	10.6807	7.98898	7.40085
IPO7		0.570417	1.58061		0.424158	1.20312		0.0784687	0.0638596		0.150664	0.158284		0.130113	-0.485806		1.09838	0.574394		0.754663	0.640048	13.0448	12.0415	10.24	12.7301	12.3794	12.4186	12.3619	12.1059	12.3045	11.7857	8.58347	12.1355	12.1061	11.743	11.8178	12.2948	11.3976	11.9781	11.7049	12.166	11.3694	12.6836	10.9619
IPO8		0.136059	-0.689299		0.0986163	0.41919		0.335429	0.655981		0.131847	0.648654		0.0353107	-0.161494		0.843625	0.919932		0.0878162	0.200406	7.38535	12.4104	9.9718	7.73225	10.2668	11.4889	11.0681	10.2459	11.2609	10.0048	7.50247	9.90435	10.3378	8.7523	9.79583	11.1587	9.7728	10.4767	10.6736	11.1755	9.36815	11.0417	9.19998
IQGAP1		0.308633	0.336265		0.0733485	0.0722946		0.302323	0.214311		0.363531	-0.36519		0.372811	1.00854		0.198035	-0.0824003		0.482201	-0.28928	12.5204	12.516	9.627	13.5309	13.4791	12.7868	12.4729	13.4912	13.4382	12.9894	13.44	13.154	12.8189	13.169	12.8698	12.6776	13.0654	12.3937	13.0962	12.814	13.0086	12.44	12.9046
IQGAP1;IQGAP3		0.411196	1.4568	+	1.45693	2.58868		0.617082	0.216597		0.291638	-1.23458		0.329458	-1.16884		0.783801	-0.837949		0.472885	1.02421	8.48798	8.91035	8.31064	11.8359	12.295	11.8366	11.1838	12.6622	12.2605	12.0324	8.57895	12.0596	13.4485	12.1347	12.0515	12.3496	13.4849	11.7183	11.6037	12.0299	12.0196	11.9364	9.06145
IRAK1		0.0607844	0.118511		0.251758	0.401193		0.372755	0.313307		0.0560158	-0.128535		0.0533032	-0.0968444	+	1.51261	-1.15396		0.420112	-1.06156	8.59461	8.1643	9.30979	8.66507	9.58978	8.83823	10.0615	10.2764	9.84222	9.81359	9.44525	9.03825	10.6309	9.15827	11.5875	9.85841	11.1609	9.08379	11.2704	9.97799	10.5447	9.69268	8.26152
IRF2BP1		0.232356	0.422912		0.0400841	0.0871264		0.161347	-0.159044		0.868049	1.26633		0.406541	0.668728		0.561039	0.964566		0.982502	0.727891	9.10708	8.66194	8.45278	9.08697	9.93045	8.25086	10.5627	7.73784	9.99869	9.05766	8.54286	9.49069	9.64012	9.66652	8.8963	8.68803	8.19261	9.22716	9.25448	9.85014	7.30243	9.61231	8.17154
IRF2BPL		0.173843	0.391567		0.228976	0.354173		0.882356	0.803607		0.739223	1.44546		0.997517	1.20769	+	1.78376	1.27133		0.65482	0.741552	11.6435	11.2846	9.07543	8.9625	9.43646	8.89231	9.92721	9.3265	10.6899	9.0044	9.38337	10.1228	9.36221	9.024	8.28749	10.83	9.63988	10.1689	9.40627	10.7049	8.84164	10.054	9.32847
IRF5		0.21401	-0.6641		0.225517	0.515272		0.229622	0.665171		0.708652	2.0153		1.16818	2.26522		1.25349	3.27607		1.08088	2.53687	8.67063	11.4136	8.33931	8.69172	11.8257	9.77343	12.2062	8.09266	10.7262	8.30638	9.59495	10.9536	9.15169	8.86027	7.66765	12.4518	9.72978	11.6747	8.6972	11.3552	6.0509	12.2301	8.78962
IST1		0.391827	-0.748561		0.826559	1.33004		0.97454	1.35978		0.546737	-1.45021		0.0154567	0.0362555		0.080742	0.291846		0.362884	-1.02632	9.29155	10.8974	9.17764	11.5083	8.46041	9.84876	8.62216	8.72841	8.25248	9.11496	8.73055	10.9146	7.90869	10.6772	9.39813	10.6731	11.7847	8.8533	9.45609	10.6525	11.6713	8.63036	12.3856
ITGA3		0.374912	1.19178		0.904402	1.57593		0.383571	-0.610022		0.186607	-0.710991		0.27142	-0.763098		0.0212576	0.0433925		0.267952	0.424183	8.38222	8.25215	8.62007	10.9232	11.4255	10.2748	10.8488	11.5725	11.8028	11.4296	8.93422	11.0189	11.4163	12.7594	10.9237	10.4674	9.60747	10.7163	11.273	11.2767	11.609	11.1174	11.1238
ITGA5		0.829055	1.59241	+	2.39402	2.04112		0.329614	0.611544		0.0281164	0.157962		0.390857	-0.982917		0.937649	0.849741		1.05793	1.82292	8.63296	8.44061	8.35331	8.08199	11.1878	11.6352	8.24228	12.1469	10.9964	9.00019	9.35705	10.6954	9.42748	11.0525	7.74802	10.7557	9.46876	10.6783	8.53769	10.7121	10.7178	8.59786	8.57419
ITGB1		0.461983	1.42792		1.14407	1.93137		0.325211	-0.360526		0.300681	-1.16774		0.233986	-0.661958		0.773564	0.465377		0.574183	0.65079	8.69101	9.05641	8.50387	12.8392	12.042	10.9092	10.9267	11.2274	11.8636	10.8858	8.32979	11.1812	10.6174	12.5016	10.7424	11.7264	11.3172	11.6254	10.8568	11.1995	10.7763	11.0616	11.637
ITGB6		0.416812	1.24272		0.225472	0.516414		0.103395	0.343513		0.112187	-0.489156		0.17754	0.384941		0.206183	0.695898		0.629731	-1.2601	8.32645	9.33349	8.62372	11.1366	11.828	10.4762	10.2693	11.2761	11.997	8.16862	8.82059	10.8576	8.51414	8.5154	10.8054	10.6987	8.01686	11.4224	11.0333	8.41638	11.3539	9.00428	10.8837
IVD		NaN	0		0.738813	1.70239		0.146085	0.600327		NaN	0		NaN	0		0.377021	-0.912893		0.0759105	-0.360867	9.37064	8.74492	8.29012	8.11044	9.13231	8.55844	9.85192	9.35555	7.58926	7.86907	9.41475	12.4799	12.169	12.7323	12.9754	9.10155	11.9957	9.16171	10.6464	11.5373	11.6927	9.42375	8.77855
IWS1		0.0906702	0.202085		0.336252	0.634689		0.352913	0.283259	+	2.6672	2.81008		1.11616	2.0414	+	4.21917	3.21069	+	2.09204	2.4442	10.4893	10.7034	7.98678	8.16434	10.8984	8.54541	11.9711	7.94929	11.2129	9.33803	9.31996	11.147	7.94432	10.4155	8.64683	11.1618	8.30341	11.3246	7.84617	11.5897	8.01869	11.3086	9.2231
JMJD1C		0.207035	-0.571244		0.0183807	-0.071966		0.4929	-1.03816		0.000165472	0.000481764		0.391238	0.891719		0.393927	0.887937	+	2.37563	1.61883	8.54653	9.49421	8.39457	9.94618	8.58191	8.68941	11.3442	8.22185	10.1251	9.2081	8.12887	7.76582	9.25721	10.7651	8.56147	10.4967	8.4707	10.739	9.04779	10.4888	8.35961	10.3616	9.40007
JPT2		0.0866529	-0.240606		0.482366	0.808074		1.10319	1.02305		0.289119	0.950202		0.353151	0.798648		0.659173	0.556878		0.144867	0.250504	8.94366	11.3701	8.51197	8.11611	11.1394	10.4531	11.1393	10.6104	10.8573	10.3011	9.15268	11.1419	10.1505	9.55338	9.79974	11.2112	11.247	10.7864	11.0748	11.7333	11.0182	10.6774	9.39112
JUN		0.308455	-0.686889		0.0294167	-0.0924397		0.73643	1.05644		0.0539772	0.0655314		0.228369	0.548167		0.787017	1.20761		0.516934	-0.476903	9.1059	10.7934	9.55651	8.65931	8.45284	8.38813	10.2513	9.181	9.39832	9.42859	7.97304	10.6203	8.7242	8.25243	9.25375	8.51227	7.64913	9.02109	9.38163	9.60785	8.74424	8.29757	8.36642
JUN;JUND		0.3997	-1.30529		0.0885709	0.304622		0.142693	0.214555		0.517033	1.03846		1.10358	2.88825	+	2.47406	1.87771	+	1.60895	1.97105	9.1325	12.8726	8.57488	8.78265	9.46434	8.42578	12.0046	9.01644	11.2172	8.06448	8.85267	11.5013	9.23641	10.2341	9.52516	11.6608	9.53973	12.0118	9.3211	11.4817	10.2345	11.7542	9.24069
JUP		1.19646	3.20275		0.919941	2.07759		1.29106	-1.12357		0.17031	0.572614		0.154041	-0.58664		0.502295	-0.857911		0.534665	-2.02441	13.9874	11.7649	8.73173	13.7861	14.4037	11.8738	10.4667	11.8972	11.8517	11.7889	8.40277	13.0643	13.3193	13.238	14.378	12.0145	14.1501	13.3864	13.231	11.7884	11.9716	13.6135	18.7021
KALRN;TRIO		0.128013	-0.344421		1.2214	1.56061		1.11787	0.972846		0.349273	-1.14638		0.63596	-1.03087		0.274967	0.493256		1.2206	-1.43151	8.35322	8.07942	9.28228	8.7837	7.55344	10.8458	10.0673	10.9539	10.2605	10.165	9.05376	10.6679	11.0843	10.2235	10.2702	10.9101	8.77305	9.7785	11.4496	10.3043	10.5452	8.96178	11.5385
KARS1		0.545777	-1.80271		0.170513	0.188024		0.163359	0.150093		0.254481	-1.22296		0.490775	1.76677		0.215202	-0.181414		0.315731	-0.126624	9.03578	13.7089	8.84677	13.2519	13.1532	13.3715	13.2158	12.9871	13.5008	13.5793	14.1732	14.3584	13.914	14.0344	13.7406	13.2974	14.0363	13.6015	13.9801	14.0061	14.2559	13.5758	13.8708
KAT6A		0.156188	0.266801		0.167694	-0.278303		0.0622126	0.120458	+	1.69054	1.689		0.743234	1.05314	+	3.51355	2.18089		0.8349	1.23275	11.0135	11.0646	9.59977	9.49023	10.9972	9.81865	11.2332	8.74988	10.4165	9.04892	9.32901	10.0766	7.89519	8.96511	9.2381	10.5544	8.29084	10.2327	8.55892	10.1608	8.06314	11.2327	8.9352
KAT7		0.173357	0.55877		0.5713	1.4132		0.259257	0.877455		0.828668	1.5448		0.294032	0.808867	+	2.88191	2.14174		0.607911	2.03052	9.24335	8.55924	8.9336	8.26331	10.4618	8.48178	11.8955	9.20979	11.1389	9.32573	8.71299	11.1558	9.14003	7.65235	7.20499	10.835	8.58457	11.0417	7.97695	11.4165	9.25748	12.0809	9.50142
KATNA1;KATNAL1		0.0648482	0.172811		0.346619	0.959489		0.0424694	-0.127954		0.131756	0.444685		0.0323158	-0.0706441		0.294517	0.755561		0.341324	0.69089	8.51922	8.55515	9.08671	7.88806	8.87268	8.67375	10.4165	10.0203	10.8046	10.1296	8.70647	8.25658	9.29236	10.4804	10.8698	10.8461	8.91204	10.739	8.18848	11.4538	10.0855	9.72097	9.80945
KATNAL1		0.284774	-0.330187		0.358501	0.388043	+	1.95153	1.72365		1.14982	1.24629		0.20203	0.425619		0.489166	0.524404		NaN	0	9.72047	10.3336	8.30992	7.94803	9.52055	10.4932	10.6941	9.06044	10.0106	10.1622	9.21448	10.5092	9.90546	9.494	9.2703	10.5649	9.16501	8.48532	8.78862	10.3321	10.7626	8.25601	8.14848
KATNAL2		0.425988	2.16404		0.453525	2.28352		0.943076	0.362335	+	1.50605	0.75852		0.0686264	0.520778		0.933179	0.802484	+	1.56937	0.366785	14.6549	14.5966	8.62618	13.6005	14.3204	13.0764	14.1332	13.6205	14.1318	13.35	7.88505	14.7548	13.9427	14.0846	13.7019	14.2202	12.9543	13.9916	13.706	14.4904	14.1609	14.3023	13.8702
KATNB1		0.253345	0.898328		0.0872089	0.273098		1.27826	-0.96855		0.00272681	0.0114546		0.234518	-0.910767	+	2.56813	-1.32725		0.434201	0.589705	11.8296	8.76137	8.16083	9.13921	9.60956	10.4282	11.3054	11.0689	8.90746	11.7948	7.5848	9.34572	10.7337	11.07	10.7869	9.83969	10.708	10.2327	9.72123	9.28547	11.0109	10.0739	9.09932
KBTBD2		0.0497168	0.146037		0.564463	1.06		0.730637	0.718638		0.796416	1.38861		0.0258283	-0.0699291		0.885431	0.915198		0.789337	1.11363	9.00546	8.58605	8.93605	8.50094	9.35585	10.013	11.2436	8.20927	10.8698	10.0537	8.96336	10.5904	10.2978	10.2319	8.85408	10.566	8.7974	9.06763	9.63675	10.8166	10.1323	10.5175	7.98537
KDM1A		0.73657	-3.03899		0.413674	-1.53369		0.208332	-0.350902		0.192675	0.839264		1.11345	4.7982	+	2.01749	3.29583	+	2.38684	2.46049	7.6569	10.6733	9.84594	8.27412	10.7894	5.47234	12.5311	9.95732	11.4187	9.26904	15.7775	10.4666	7.19416	11.0425	9.26625	11.7491	8.53964	12.4149	9.24006	12.1652	8.75959	11.9762	9.54581
KDM1B		0.0316244	-0.0798683		0.66237	1.16172		0.237397	0.282444		0.343761	0.565384		0.434559	0.837322	+	2.41777	1.92936	+	1.92494	1.89964	8.97953	8.17566	9.05159	8.17666	8.63434	7.77407	10.6871	9.13741	10.0534	8.56923	9.04409	9.9739	8.40596	9.47946	8.49604	11.005	8.76454	10.6751	7.80039	10.4132	8.43346	10.3901	8.54935
KDM2A		0.167511	0.541194		0.00201559	-0.00734043		0.0229006	0.0373192	+	2.01579	2.53142		0.762207	2.07832	+	2.88394	2.75106	+	1.97429	2.63786	12.4883	12.3733	9.70918	9.93847	11.6087	8.78435	13.2235	9.35996	12.4449	10.1898	9.32151	11.449	8.83511	10.5494	9.0436	11.6502	8.33818	12.3149	8.52	11.7972	9.46982	11.92	9.30717
KDM3B		0.0932485	-0.276203		0.38141	0.754864		0.159472	-0.158694		0.485623	1.12082		0.675772	1.31781	+	2.59665	2.45991	+	2.15528	2.47301	8.51908	8.7239	7.89119	8.21367	10.9835	9.34631	11.4012	8.91854	9.55824	8.69846	9.76434	11.1078	7.8899	10.5161	8.40672	10.8981	8.23275	11.3141	9.13866	10.1481	8.65162	10.7999	7.66567
KDM5C;KDM5D		0.637395	-0.509712		0.0993039	-0.101538		0.602548	0.577347		0.783813	0.810168		0.884627	0.809171		1.23	0.789115		0.366916	-0.334359	8.85918	9.32656	8.41955	7.97651	8.74553	9.53612	10.0152	8.59079	9.67674	8.4274	9.46883	9.06348	8.74854	8.84671	8.80624	9.36472	8.70703	9.48954	9.4661	10.0778	8.68306	8.43768	9.50467
KEAP1		0.753273	1.48855	+	1.36082	2.14414		0.22068	0.32655		0.599971	-1.3207		0.980277	-2.0991		0.522505	-0.617771	+	1.46831	-1.20862	8.74775	7.64648	9.11567	11.7698	10.5047	11.2137	9.67426	11.0663	11.0397	11.7944	8.50569	11.557	10.8581	10.956	11.4631	10.0267	11.7787	9.71646	11.8033	10.6751	11.4754	10.6068	11.6387
KHDRBS1		0.344072	1.0881		0.394589	1.21306		0.37932	0.264518		1.29901	2.45577		0.360606	1.42535	+	3.11581	1.8675		1.23856	1.25972	13.2958	13.0891	8.36837	9.52198	12.5012	11.3736	13.1801	11.4344	13.0049	11.5195	9.26829	12.7786	11.0952	12.3132	10.7374	13.0774	11.0342	12.9351	12.0883	13.3207	11.4449	13.1349	11.7783
KHSRP		0.467129	2.11598		0.343959	1.61311		0.320256	-0.0806389	+	1.37489	1.22016		0.058343	0.402223	+	2.17124	1.03993		1.13917	0.864283	14.4041	13.7098	8.58733	12.6865	13.4644	12.8391	13.6976	12.6317	13.7694	12.6567	7.88247	13.2252	12.0409	13.3488	11.9328	13.3838	12.6713	13.4741	13.1352	13.5203	12.2972	13.5482	12.7102
KIF11		0.439252	1.21491		0.892548	1.87082		0.067297	-0.0513538		0.57585	-1.27003		0.462132	-1.61402		0.459897	-0.546307		0.0552197	0.233292	9.14189	7.8135	8.61845	11.6921	11.1322	12.2849	11.0742	11.9763	11.4184	11.9865	9.16003	10.7309	10.8773	11.0849	8.14543	11.455	12.3403	11.281	12.7405	11.4743	12.0815	11.4484	12.2285
KIF18B		0.205296	-0.711467		0.105931	0.256698		0.300909	1.03226		0.724978	2.39532	+	1.61901	2.93402	+	2.95026	3.71144		0.675073	2.03446	8.79359	12.2536	8.28137	8.52243	12.2033	9.30851	12.6471	8.63526	11.9256	8.66497	10.1562	11.1772	8.26025	8.24539	8.42025	12.5671	7.91058	12.1557	9.46389	12.0828	8.52186	12.3291	8.7427
KIF1B		0.497293	0.568534		0.669503	0.670364		0.453639	0.416168		0.636605	0.8571		0.236926	0.189343		0.637484	0.657932		0.201236	-0.100996	8.64433	8.7616	8.87884	8.70841	9.77399	9.03375	8.65491	8.59151	10.1029	8.33495	9.39906	10.2583	9.26048	9.11643	9.15795	8.90892	9.14417	9.31669	9.06716	9.65947	8.44821	9.14505	9.65604
KIF20B		0.184173	-0.340097		0.123881	0.303384		0.262127	-0.474899		1.04599	0.995558		0.81421	1.36274		1.00299	1.78346	+	2.21192	2.27212	9.57275	8.76891	9.04404	8.28447	9.15261	7.74508	11.0396	8.90122	10.0399	8.90816	9.97701	9.11914	9.54523	9.96015	8.80632	11.2205	8.16441	11.2596	8.25615	10.3561	7.63563	10.9006	8.24154
KIF22		0.236006	0.756751		0.249262	0.828201		0.187039	0.439361	+	2.47934	3.28896	+	1.33732	3.57105	+	3.03539	4.34725	+	1.72658	3.38698	12.1701	12.819	8.55951	9.64068	12.7117	8.00421	13.3584	9.01417	12.9674	8.30205	9.40158	11.8097	8.58157	10.6991	8.63643	13.2419	7.90746	13.1784	9.67763	13.012	8.53275	12.8679	8.27043
KIF23		0.248522	1.00961		0.465746	1.33582		0.128709	-0.229629		0.586268	2.16568		0.24601	0.743474	+	2.10484	2.45881	+	1.3383	2.04515	8.3492	7.82243	9.15833	7.46055	11.892	8.54754	11.7732	9.23215	11.2949	8.57095	8.91163	10.0618	7.84754	10.0191	8.19922	11.255	8.92858	11.6847	9.87157	11.1978	8.36215	11.4998	8.99736
KIF2A		0.229108	0.747315		0.151451	0.572769		0.414438	-0.876269		0.552721	1.29894		0.252788	0.919577		0.312208	0.788445	+	1.48583	2.01746	9.627	8.29578	10.9074	8.65102	11.2871	8.39993	12.1735	10.3472	11.4801	8.08611	9.68296	8.9477	8.65351	10.8593	8.52661	11.5428	10.2449	11.7409	10.3938	11.38	10.6068	11.8991	9.52659
KIF2C		0.151021	0.520553		0.08953	0.333486		0.00449013	-0.011042		1.10406	2.74138		0.220085	0.955516	+	1.52151	2.2955		0.496323	1.28791	12.242	12.3296	8.13422	7.72293	11.621	11.7853	12.7839	10.4267	11.5855	11.1008	8.77341	10.8802	8.44419	10.2264	8.58565	12.1615	9.13202	12.3563	11.1489	11.8457	10.4246	12.3377	11.3222
KIF4A		0.479904	-0.573199		0.39462	-0.772954		0.0517359	-0.170883	+	2.69191	3.83134	+	1.87465	4.20185	+	1.48678	2.90159	+	1.36746	3.18288	12.574	12.6444	9.15701	8.58856	12.7403	7.71971	14.3133	9.39931	13.1616	10.7131	13.2377	11.3141	9.06891	10.9664	8.48964	13.5001	10.9415	13.856	10.4315	13.0624	9.16142	13.5668	9.91943
KIF5B	+	1.35319	3.96893		1.09405	3.16203		0.201435	0.13058		0.182192	0.204767		0.536113	-2.32549		0.737201	-0.423332		1.22785	-0.458379	14.3448	8.5467	9.39641	13.3209	13.4527	13.1967	12.4613	13.7794	13.4671	13.7413	8.34991	13.3965	13.4506	12.9469	13.0775	12.8309	13.1295	12.8639	13.5694	12.6166	13.5339	12.6414	13.1805
KIF5B;KIF5C		0.143077	0.475121		1.00984	1.63893		0.86504	0.544304		0.351996	-1.13752		0.267524	-0.859185		0.214013	-0.138213		1.02685	-0.645138	9.10125	10.7027	9.34039	11.8457	11.8205	12.4922	11.7959	12.5366	12.2392	12.4806	9.2371	12.5196	12.0266	12.1411	11.9796	11.9142	12.6463	11.4736	12.3896	12.2186	12.3941	11.4049	12.5857
KIFBP		0.431004	1.27137		0.648843	1.72495		0.508525	0.198883		1.06544	2.57849		0.096868	-0.377778		0.0352699	-0.0106939		0.769418	0.285673	12.5878	11.7996	9.60476	8.08494	11.2379	11.2371	11.7608	10.464	11.7332	12.0362	8.1843	12.4242	12.2645	11.8103	11.7152	12.1449	12.2512	12.2829	11.9854	12.3505	12.436	12.2298	11.7653
KIFC1		0.467626	1.608		0.253213	0.966031		0.0837531	0.205208		0.958054	2.43485		0.338293	1.37252	+	1.84654	2.64863	+	1.3105	2.23632	13.6518	12.4126	8.84952	9.22729	12.6115	11.6446	13.2345	11.9022	12.7354	9.56305	8.52754	11.5114	9.92334	10.6599	9.54451	12.9259	10.3944	13.0673	9.764	12.6356	8.80918	12.73	10.4397
KIN		0.382237	1.09532		1.10536	1.95697		0.744769	0.867803		0.49779	1.57633		0.00703742	0.0153631	+	1.30855	2.0509	+	1.99408	1.89672	7.99093	8.26664	8.2472	8.42422	11.341	9.3135	10.1774	8.413	10.6529	9.09207	8.25478	11.3139	7.80296	9.93746	7.65055	11.4632	9.21519	9.97633	8.91576	9.79261	9.39891	10.0526	7.7099
KLC1		0.230538	0.744883	+	1.41143	1.74378		0.382346	0.472668		0.423554	-1.57964		0.412747	-0.895152		0.263109	-0.246285		0.948681	-0.992317	7.88735	9.19107	8.80211	11.9552	11.4987	11.0985	10.4057	11.6991	11.3564	11.2927	8.91101	11.8749	11.6148	11.2931	11.3578	11.189	11.6438	10.018	11.589	10.6753	11.2194	11.0101	12.3513
KLC1;KLC2		0.664173	1.8169		0.482873	1.41049		0.110839	0.128389		0.0295094	-0.0339373		0.0586919	-0.39317		0.661037	-0.582094		0.217587	-0.223036	12.995	12.7311	8.04546	13.116	13.7555	13.9286	12.8992	13.7786	13.4895	13.9948	9.15899	13.4834	13.3022	13.3038	13.4334	13.221	13.9346	12.5351	13.4277	12.3165	13.5304	12.7967	12.4436
KLC2		0.589163	0.676678	+	2.31951	1.32268		0.584479	0.415028	+	1.42006	-2.1467		0.701279	-1.36654		0.897413	0.324624		0.878079	-0.829994	9.5934	8.68093	8.53351	11.7606	8.73428	11.2687	9.30708	11.6518	10.3509	10.9459	8.66049	10.4005	10.1249	10.3921	10.9595	10.1121	9.86921	9.52321	9.9793	10.104	9.64852	9.4562	10.9227
KLF16		0.420272	-0.524241		0.206262	-0.256798		0.19089	0.37356		0.6096	0.537672		0.874285	0.940102	+	1.57453	0.885253		0.342819	0.605562	8.71494	9.34639	9.26584	8.77185	9.29304	8.62925	10.6561	8.62607	9.70191	8.56722	9.28014	9.85071	8.257	8.04553	8.64092	9.27878	8.70324	10.5152	8.50838	9.38272	8.89622	8.83079	8.42555
KLHL4		0.284342	-0.641315		0.0297366	0.100574		0.350371	-0.856079		0.0826196	-0.207948		0.269189	-0.703168		0.537731	-1.24987		0.217899	0.287239	7.61808	8.41125	8.50175	8.98383	8.9251	10.763	10.5252	9.09285	9.948	11.2599	9.47867	7.72117	10.1491	11.0131	10.8409	10.9423	10.9392	10.3894	10.1104	10.0534	11.3782	9.88258	9.47202
KMT2A		0.13877	0.509281		0.528413	1.39779		0.283234	-0.351479		0.0409755	0.121677		0.0191851	-0.0780422	+	1.64043	1.40257	+	1.7155	1.86146	8.73305	7.51961	8.47284	8.7509	8.3128	10.2167	11.018	9.50266	10.6995	7.76216	7.67998	9.7959	8.71167	9.62828	8.98716	10.026	8.20717	11.0884	8.65249	10.589	9.28435	10.7487	8.24133
KNSTRN		0.243603	0.835676		0.213003	0.458263		0.0734358	-0.175492		0.00116911	-0.00592168		0.451665	-1.14475		0.673641	-0.585434		0.321853	0.673712	7.7823	8.78813	8.74984	9.08829	11.4317	11.3171	10.6258	10.9631	10.8453	10.9196	8.13829	8.99346	10.0004	8.39578	8.32992	9.6328	10.3709	10.123	9.36759	10.3008	10.312	10.9348	9.73489
KNTC1		0.260467	0.947111		1.18973	1.81353		0.929768	0.852854		0.450618	-1.89406		0.535677	-1.38433		0.421127	-0.203886		1.29636	-1.25334	7.81082	8.47005	8.96965	13.0014	11.858	11.5753	10.7732	11.4005	11.2518	11.6873	8.83601	11.112	11.0142	9.65625	11.4323	11.2793	11.7018	11.1131	11.8854	11.1285	11.4156	10.192	11.4036
KPLCE		0.0519455	-0.318542		0.0422807	0.241005		1.09627	-1.71044		0.874918	-3.10462		0.125075	-0.767579		0.653665	-1.4291		0.61982	-1.53447	8.65271	9.87945	8.978	14.4812	12.3568	12.9601	8.29943	12.7893	10.5824	12.9122	14.3687	11.9027	12.0944	12.4899	14.1851	11.6367	13.9134	13.3292	12.5431	9.73118	11.5501	12.5828	16.2772
KPNA2		0.209428	0.970574		0.257831	1.16713		0.0806556	0.161551		0.0381982	-0.0181007		0.092254	0.643397		0.820702	0.561012		0.134483	0.347419	13.4274	14.3738	8.38463	13.3537	13.2531	13.7936	14.1366	13.5532	13.6256	13.2859	8.88388	13.278	12.5542	12.1046	11.8177	13.8893	13.3191	14.1222	13.9817	13.7285	13.3393	14.1843	13.5694
KPNA4		0.126531	0.301974		0.169999	0.360816		0.41688	0.737127		1.00036	1.76398		0.181665	-0.413225		0.776504	0.912526		0.675641	1.05721	9.38741	11.2081	9.53986	8.14901	11.1405	10.6458	10.2166	9.06252	10.5813	11.2574	8.77855	10.9494	8.74799	8.3983	8.20866	9.68468	9.8812	10.2448	9.1879	10.6517	9.919	10.4313	8.5062
KPNA6		0.0396236	-0.147369		0.0530731	-0.197995		0.304884	-0.569669		0.0586439	-0.154322		0.529253	1.48368		0.563211	1.06174		0.310827	0.385823	8.75115	11.6096	10.0029	10.4851	10.8598	8.01621	11	10.0352	10.7064	8.28935	8.14996	10.4672	8.22051	10.1783	9.50696	8.66078	9.71725	11.0648	10.1904	11.0376	9.04257	10.6315	11.0197
KPNB1		0.0667877	-0.0429277		0.607463	-0.229667		0.0427034	-0.0216058		0.0188469	0.0157339		0.378581	1.53186		0.597261	-0.245383		0.110394	0.0720634	13.3052	13.5984	8.83558	13.6322	13.8967	13.8892	13.7914	13.772	13.9515	13.962	13.8924	13.2495	13.5787	13.4029	13.1359	13.6054	13.7852	13.7199	13.8831	13.7383	13.9655	13.5353	13.4229
KRAS;NRAS		0.861148	1.55967	+	1.73544	2.73161		0.244593	0.506		0.193521	0.522015		0.711913	-1.3211		0.238628	0.204713		0.402883	-0.733652	8.6392	8.77172	8.9356	8.22672	9.84605	8.81691	8.73153	10.1004	10.5714	10.5885	6.87442	11.0866	10.6133	11.6535	11.1139	10.1951	10.6308	10.3276	10.724	11.2908	10.7142	9.07339	11.4175
KRR1		0.36475	0.649493		0.923139	1.52374		0.256481	0.538146		0.945511	0.949311		0.103229	0.192902		1.107	0.997413		0.797765	1.33802	9.41578	8.90155	8.71511	8.67556	8.95842	8.63745	9.95472	8.385	10.0646	8.55904	7.63403	10.1742	9.2595	8.33074	8.03415	9.8036	9.71737	10.5712	8.69737	11.0837	9.09241	10.5451	8.70151
KRT1		1.1501	2.21206		0.145504	0.276019	+	3.38974	-2.2485		0.05199	0.18483		0.253453	2.29816		0.675109	-1.34356		0.565802	-1.75378	19.8353	17.3105	8.27935	20.901	20.9041	19.0342	16.6737	18.4437	18.8322	18.7274	18.9512	18.2641	20.1089	20.2951	20.8998	17.8957	20.1866	20.1919	20.2255	17.6037	17.4987	20.0221	24.6451
KRT1;KRT2		0.996283	1.97038		0.390235	0.638437	+	2.57892	-2.70041		0.254306	-0.849885		0.191626	1.69571		0.836005	-2.01835		0.682386	-1.24888	19.6345	16.5337	8.07147	20.5182	18.2685	18.0415	15.2849	17.9804	17.2952	18.087	17.4684	17.4956	20.1518	20.1005	20.549	17.154	20.1909	19.1749	19.9668	16.5527	16.9148	20.0281	22.5344
KRT1;KRT2;KRT77		0.913103	2.23129		0.0374643	0.0859439	+	2.89638	-2.39624		0.0378682	-0.174863		0.188429	1.4896		0.960484	-1.82551		0.217552	-0.259431	19.2083	16.472	9.03678	20.2223	19.6894	17.8079	15.0173	17.346	16.93	17.8204	17.6445	16.5311	18.833	19.3233	19.8357	16.7131	19.4567	18.4907	19.0471	16.1474	16.5786	18.7665	18.4759
KRT1;KRT5;KRT6A;KRT6B;KRT79;KRT8		NaN	0		NaN	0	+	3.32227	-2.37063		NaN	0		NaN	0		0.612683	0.336328		0.175542	-0.527698	7.83899	9.1687	8.35795	9.15176	9.62813	8.54201	8.29254	8.36248	9.45433	8.73639	9.45483	8.4014	8.22502	10.5233	10.3738	8.77203	8.45491	11.1103	10.1506	8.2924	7.77691	10.9442	13.6364
KRT1;KRT6B		0.634304	2.06719		0.223704	-0.765995	+	1.81734	-3.22807		0.084413	-0.398565		0.151088	1.40314		0.689172	-1.6752		0.308248	-0.935158	17.224	14.966	8.36426	20.3796	19.9626	18.1717	15.137	17.0711	17.7938	18.0334	18.6758	14.5974	17.7233	19.804	18.4951	16.5556	18.4608	18.353	18.6035	15.3277	15.3223	18.008	21.8718
KRT10		1.21919	1.60219		0.145409	0.249839	+	1.85947	-1.98941		0.105307	-0.273436		0.22344	1.56467		0.721314	-1.33372		0.662628	-1.88821	18.1944	16.1527	9.40355	19.3338	18.1544	17.6534	15.4337	17.0459	17.4004	17.1917	17.3562	16.9312	19.1375	17.9573	19.5846	16.8022	18.1233	19.2138	18.8571	15.9588	16.4325	18.4893	22.8834
KRT10;KRT13		1.07708	4.35566		0.405899	1.77023	+	2.02816	-2.36166		0.121117	0.408781		0.166282	-1.23824		0.35368	-1.01093		0.541083	-2.00001	15.4485	14.0676	8.97559	17.124	17.2457	16.121	13.2608	14.4805	15.939	14.1843	8.23782	13.983	16.9274	15.6135	16.5826	13.8829	13.6159	16.7823	16.2323	13.011	13.3663	15.566	21.147
KRT10;KRT13;KRT14;KRT16;KRT17;KRT18;KRT19		0.935242	1.62855		0.0758033	0.203594		1.19132	-2.16004		0.0392261	0.13929		0.308246	2.40644		0.731967	-1.57893		0.29287	-0.888948	19.7749	17.2985	8.40862	19.8318	18.2237	17.7961	15.9159	17.2765	18.0816	17.7706	17.9802	18.3528	19.1737	18.531	20.1828	17.5549	19.8163	19.796	18.4084	15.8976	17.5521	19.9585	22.3612
KRT10;KRT14;KRT16;KRT17;KRT19	+	1.35486	1.79708		0.558685	0.998793		1.28777	-2.28308		0.0569397	-0.213854		0.217507	1.43108		0.386533	-1.00139		0.570315	-1.56804	17.0549	14.9452	8.97411	18.948	17.7533	17.1626	14.6964	15.7443	16.5886	15.5756	16.3641	17.532	19.0629	17.4669	19.9289	15.748	16.9781	19.2562	18.4587	15.722	15.9652	19.1281	22.1678
KRT10;KRT14;KRT16;KRT17;KRT19;KRT9		0.463715	1.37908		0.277414	-0.644993	+	2.4684	-3.07884		0.0855487	-0.402471		0.341152	1.85385		0.581476	-1.96399		0.552665	-1.59591	17.342	14.9155	8.26435	17.4312	15.8388	14.3845	12.711	14.7513	13.8857	14.7188	15.3027	13.7714	16.7959	16.4366	17.4372	14.4213	17.3071	16.8997	16.7352	12.8016	12.7831	16.8944	20.8461
KRT10;KRT14;KRT16;KRT27		0.462536	1.41744		0.301071	-0.849406	+	1.64124	-2.86738		0.147755	0.722383		0.317015	1.56137		0.933527	-3.54796		0.194541	-1.38699	17.5676	14.8397	9.35145	16.8206	15.4423	15.298	12.5783	13.3281	14.3802	13.8043	15.7198	13.1084	18.7644	16.1185	16.3048	14.8291	18.688	17.2655	14.0255	12.652	13.7811	15.8078	23.0224
KRT10;KRT27		0.729664	3.65786		0.0687124	-0.570144		0.682115	-3.51189		0.0124905	0.0642134		0.0239101	-0.221316		0.766367	-3.55061		0.669456	-1.82118	14.5008	8.76245	8.41891	17.5817	18.1763	16.1856	13.8781	15.0486	16.461	14.2239	15.524	8.76679	15.7764	17.4259	16.7382	15.8893	16.5936	15.9353	17.1568	11.798	14.7359	13.6285	18.5583
KRT13		0.181455	0.433246		1.19534	1.50247		0.655304	-3.05632		0.160118	0.428025		0.347765	-1.57943		0.53219	1.01461		0.0472147	0.374779	9.20403	8.02272	8.81317	8.3025	10.2947	13.8208	8.21465	9.0241	7.77522	8.07854	9.73687	10.6045	10.7587	9.0236	12.0346	9.80677	8.36987	15.4156	10.3351	10.0704	8.30921	15.2114	16.1566
KRT13;KRT14;KRT16		0.246129	1.30098		0.121717	-0.635389	+	2.5438	-2.58437		0.0224094	-0.163958		0.343516	1.94518		0.595886	-1.44642		0.519527	-1.72228	15.6465	13.0019	8.97347	17.9455	16.1782	13.5522	10.857	12.3802	13.172	12.7325	17.2347	13.7559	14.2135	15.3585	17.3113	12.7806	16.4188	16.0015	14.8982	12.651	12.8944	15.5806	19.898
KRT13;KRT14;KRT16;KRT17;KRT19		0.357107	1.44366		0.247907	1.08829	+	1.42359	-1.59862		0.76561	-2.63162		0.0187271	-0.116934		0.362711	-1.27566		0.530194	-1.27713	13.3494	8.83665	9.50299	17.8462	12.8979	12.8741	12.0267	13.9583	13.5645	13.4546	14.6175	12.1796	13.81	14.099	15.5726	12.7666	16.7648	14.8545	14.1132	13.7995	11.9979	14.5881	17.6872
KRT14		0.899587	3.23368		0.375043	1.55638		1.0841	-1.71633		0.0665691	0.345797		0.0858173	0.503034		0.333775	-0.817756		0.902129	-2.18516	15.25	9.13229	8.64112	16.9054	15.917	12.6503	11.7566	12.5421	14.0416	12.7071	14.6187	14.7406	14.5596	14.7914	17.2719	12.2817	15.2254	15.087	15.3753	13.1544	12.845	15.4473	19.2341
KRT14;KRT16		0.201687	1.04865		0.0401805	0.216245	+	1.43209	-1.88697		0.0157522	-0.142106		0.0855392	0.503445		0.391146	-1.2285		0.699494	-2.30065	14.5268	10.9989	8.87289	16.2063	11.6166	12.8524	8.74482	9.14249	11.4534	11.2152	14.7072	12.6905	13.5808	13.2514	15.7312	10.7076	14.5932	13.5106	13.3997	11.7015	10.6111	13.9984	18.5315
KRT14;KRT16;KRT17		0.404987	1.35245		1.25564	3.16229		0.14179	-0.390683		0.647083	-3.33309		0.655706	-1.81434		0.14403	-0.571509		0.944799	-2.37163	8.40005	9.32245	9.13021	16.1206	11.4747	12.3426	10.6344	12.2666	12.7068	12.4944	8.56728	14.4302	13.1105	12.8626	14.7956	10.91	15.1504	13.1689	13.801	12.6709	11.4647	13.1516	17.7014
KRT14;KRT16;KRT17;KRT19		0.404567	1.60515		0.0431278	0.202175	+	2.02068	-1.71054		0.263569	-1.39205		0.297918	2.01914		0.635018	-1.72355		0.944667	-2.62518	16.4545	13.9682	8.23007	20.2743	17.3849	15.3842	12.5258	15.226	15.235	14.5872	17.7649	14.9928	16.2438	16.6418	19.1578	14.3513	18.8977	16.9209	17.1219	15.5213	14.8946	16.4343	21.5929
KRT14;KRT17		0.274276	1.16435		0.0708913	-0.336619	+	1.4235	-1.662		0.12789	-0.532465		0.328256	1.52768		0.61634	-1.72454		0.808951	-2.88763	13.1423	12.3511	8.47007	15.4757	14.069	11.8217	9.02247	11.9028	12.259	11.1025	14.6037	12.3322	13.7558	13.6028	15.1361	11.0706	15.2489	13.824	14.1245	11.5647	11.1363	12.5266	19.3557
KRT16		0.269846	1.64796		0.140395	0.950395		0.307817	-1.01807		0.260335	-1.81993		0.0310281	0.212002		0.0853232	-0.455766		1.04363	-2.67055	11.4367	8.35026	9.2186	17.5091	14.9376	11.3803	9.37456	11.432	11.5775	11.773	15.2831	14.3502	10.7224	13.8672	16.1196	10.0293	15.1984	12.6508	13.5199	11.4796	11.3056	12.3954	17.2855
KRT17		0.0902741	0.631864		0.0296033	-0.196984		0.936153	-1.7896		0.241912	-1.53334		0.354057	1.81315		0.415675	-1.3205		0.606248	-2.11372	13.8464	9.52862	8.73137	15.4862	12.2995	8.86931	8.6177	11.0915	9.12065	10.3308	15.2247	12.2519	11.055	13.0754	14.8887	9.31844	14.3284	12.2386	12.1289	11.2097	11.3581	12.8348	17.4724
KRT18		0.748006	1.8765		0.938926	2.31303		0.0680962	-0.103062		0.552167	-0.470294		0.0814798	-0.456106		0.401392	-0.302397		0.496454	-0.533283	12.8154	12.3045	8.67697	13.9353	13.5617	13.7478	12.8598	13.7057	13.6734	13.3646	9.25672	14.2662	14.3334	14.7838	14.2265	13.7616	14.1719	13.5837	14.6265	13.3323	13.762	13.3019	14.4162
KRT18;KRT19		0.667771	2.40777		0.874113	3.03265		0.0604411	-0.0905635		0.738702	-0.851774		0.107894	-0.750201		0.525204	-0.286247		0.545347	-0.643209	14.0424	13.6021	9.13793	15.8947	14.8684	14.6903	14.078	15.1035	15.0312	15.1411	9.0386	15.5561	15.8838	16.3005	16.0826	15.2827	15.4924	15.1517	16.2595	14.9778	15.2992	14.636	15.6759
KRT2	+	1.7288	2.16075		0.135069	0.228288	+	2.47456	-2.31152		0.138266	0.369407		0.246707	1.63376		0.487414	-1.2446		0.644779	-1.65458	18.4581	16.3943	9.22021	19.0172	18.0209	17.2339	14.8951	16.4959	17.8988	16.5401	16.6062	16.6114	19.4519	18.3378	19.3155	16.3899	17.039	18.8966	18.7432	15.5792	15.8233	18.2806	22.42
KRT2;KRT3;KRT4;KRT5;KRT6A;KRT6B;KRT7;KRT72;KRT76;KRT77;KRT79;KRT8		0.725306	2.97752		0.470663	1.7851	+	2.58326	-2.95868		0.221407	-1.02418		0.131214	-0.696895		0.626677	-2.17096		0.732638	-1.70808	16.0536	13.9102	9.81004	16.9533	14.4331	13.4747	11.7482	13.7941	12.5619	12.922	8.45757	12.8974	17.1443	16.0717	17.085	13.9995	16.4842	16.3072	16.4659	12.5744	12.3558	15.9685	19.9207
KRT2;KRT3;KRT5;KRT6A;KRT6B;KRT7;KRT72;KRT76;KRT77;KRT79;KRT8		0.569419	1.45137		0.0679272	0.248009		1.09361	-1.96723		0.07476	-0.276217		0.229576	1.38838		0.268933	-0.794779		0.678566	-2.54898	14.0422	12.1514	7.63797	16.5462	15.3893	14.2053	12.2255	13.4142	14.6805	13.7495	15.381	14.2975	16.1569	14.7967	17.0958	12.1027	13.0165	16.3804	15.7511	14.1017	13.7128	15.2265	21.2036
KRT2;KRT3;KRT5;KRT6A;KRT6B;KRT76;KRT79		0.152193	-1.04575		0.758298	-3.94197		1.05571	-1.91551		0.814781	-2.99774		0.113369	0.824588		0.519026	-1.62233		0.0641824	0.149005	8.40833	8.10333	8.02951	14.14	12.3678	11.7957	10.396	12.661	10.4321	12.0466	15.8462	7.85127	9.79491	10.4609	10.3591	8.44443	10.7951	9.12524	9.19235	6.22395	6.7966	8.68009	8.2677
KRT2;KRT3;KRT76;KRT79		0.979579	2.53561		0.827401	1.83231	+	2.96442	-2.59302		0.428945	-1.37756		0.257377	-1.19109		0.589475	-1.00997		0.576231	-1.59564	14.5228	12.3947	8.88441	15.9902	13.3704	13.6662	11.0018	13.4235	12.0947	13.4037	8.98456	12.5095	14.1563	15.0284	16.174	13.1434	14.5302	15.5033	15.0878	12.225	12.2214	15.1254	19.1821
KRT2;KRT3;KRT79		0.0151871	0.0952714		0.0285285	0.174183		0.710878	-1.87745		0.712768	-2.36002		0.0293233	-0.19453		0.149527	-0.827485		0.68405	-2.72701	8.92859	8.21649	8.6349	13.8234	12.3471	13.2205	10.3438	12.9939	11.8703	11.5883	14.2999	12.9122	15.2875	11.81	14.6706	9.39339	9.13566	13.1591	13.4791	11.0771	11.442	14.0459	19.0464
KRT2;KRT4;KRT6A;KRT6B;KRT76		1.02419	2.11829		0.532245	1.37934		0.667154	-1.17328		0.104982	0.352021		0.278028	1.65069		0.270589	-0.825157		0.730618	-1.9256	17.4978	14.2825	9.02284	18.2909	17.4134	16.1078	13.9474	15.3035	16.5365	15.0101	16.8629	17.5894	18.5007	16.7349	19.2517	15.2517	17.9838	18.0452	17.6933	16.3897	15.2217	17.9706	21.5824
KRT3	+	1.58793	5.60896		1.01692	3.60695		0.886823	-1.82709	+	2.21828	7.03143		0.361564	-1.85219		0.174594	1.07164		0.700138	-2.04831	15.7123	12.699	8.64974	8.21177	16.7464	13.8403	7.94924	8.77834	14.1208	12.8191	9.10429	15.155	8.42962	14.5542	16.4442	12.2792	15.8487	15.4194	15.861	13.1393	13.0801	16.0811	19.8945
KRT3;KRT6A;KRT6B		0.292926	1.48801		0.0833932	0.463652		0.475464	-1.01548		0.205589	-1.23037		0.413928	1.85314		0.20323	-0.914458		0.869144	-2.85569	14.7241	8.87333	9.02489	16.9981	14.0208	11.3568	11.7014	12.1579	11.2979	9.63772	15.0041	13.8883	12.2973	12.6733	16.7034	10.9381	16.1941	13.8783	13.4017	12.1434	11.2217	13.4646	18.4783
KRT5		0.729414	1.96254		0.0374324	0.12838	+	1.56743	-1.66617		0.432367	1.09078		0.298127	1.63992		0.572206	-1.22641		0.721127	-2.23248	16.4202	13.5871	8.70683	16.0461	17.1048	14.8402	12.7839	14.1777	15.0831	14.2536	16.3494	15.2292	16.4561	15.6249	17.2997	14.001	16.4339	16.417	16.48	13.8753	13.8947	16.0621	21.0218
KRT5;KRT6A		0.800263	2.49766		0.432401	1.52762		0.643877	-1.54744		0.0832061	-0.36303		0.209647	1.64069		0.305934	-1.09676		0.611878	-2.01068	17.3944	14.2016	7.45252	19.0978	18.1275	15.7289	12.6408	15.83	15.7807	15.7061	16.9672	17.7582	18.03	16.3816	19.6884	15.0489	18.7901	17.8638	17.4424	15.5854	14.8627	18.7894	21.936
KRT5;KRT6A;KRT6B		0.492393	2.23349		0.0720861	-0.403515	+	1.69859	-3.00997		0.0405198	0.233119		0.153974	0.872153		1.11835	-3.14665		0.921913	-2.8056	15.2047	11.6926	9.48773	16.7098	15.719	12.7718	9.79935	12.2731	13.2501	12.5973	15.9814	10.6768	14.6887	15.2587	17.5722	12.6615	17.383	15.6553	15.7118	12.9245	13.6311	14.3787	20.4254
KRT5;KRT6A;KRT6B;KRT7;KRT76;KRT78;KRT79;KRT8;VIM		0.336713	2.18339		0.273744	-1.20715		0.663398	-3.24558		0.144715	-1.1388		0.231665	-1.29536	+	2.31919	-5.49822		0.61592	-3.17526	15.7404	13.9733	9.06495	14.8108	8.73251	13.7496	9.3637	13.5748	14.689	13.6833	9.27477	8.33643	14.8831	8.81918	14.6523	9.40864	16.0795	15.1475	15.3996	11.2453	14.5224	14.7604	18.2009
KRT5;KRT6A;KRT6B;KRT79		0.81769	3.03265		0.356317	1.46331		1.18793	-2.18508		0.0301086	0.161319		0.0261795	-0.143907		0.417695	-1.13076		0.448819	-1.63335	14.5536	9.4073	9.06474	15.5758	14.3294	12.4628	8.87142	11.5467	12.2847	10.9739	13.791	13.4908	13.6898	13.3368	15.9731	11.1102	14.6245	14.7443	13.4031	11.8587	11.5377	14.9339	18.5388
KRT5;KRT6B		0.884265	3.05255		0.833052	2.26449		0.418251	1.26062		0.289139	1.57194		NaN	0		0.220688	0.788168	+	1.5666	-2.58852	8.71256	8.61744	7.81758	9.17029	14.2545	8.4146	8.43366	10.5483	11.3266	8.53432	8.08489	13.1048	9.28965	8.94204	12.9463	9.02505	11.0768	9.9257	10.6062	9.79965	9.19853	9.27986	12.3607
KRT5;KRT7	+	2.70238	4.14376	+	2.25177	2.16977	+	1.95487	-2.30108		0.0191782	0.0644956	+	1.53608	-2.30315		1.08923	-2.17216		0.757316	-2.41154	12.4203	8.04753	8.96567	13.1634	12.9578	11.2567	8.09367	10.9858	11.0393	10.6732	7.84483	10.8394	13.1678	11.8668	13.7532	9.47942	13.2094	12.5132	13.171	10.1765	10.6346	13.0187	17.709
KRT6A		0.344296	2.07018		0.133311	-0.920364		0.817219	-2.45455		0.141753	-1.00528		0.164945	1.1539		0.60044	-2.59348		0.968821	-3.25057	15.5008	8.84067	8.76168	18.5121	15.353	12.9987	11.672	12.4575	12.5848	12.006	16.7153	9.33614	12.1289	14.5915	17.3023	12.4763	17.2662	15.0349	14.8854	12.6545	12.8523	12.2042	19.3947
KRT6A;KRT6B		0.183233	1.06846		0.0264435	0.163753		0.747924	-1.04265		0.256327	-1.34849		0.44221	2.30342		0.25367	-0.971073		0.988322	-2.9319	14.1001	9.03689	8.86306	16.6004	13.8849	8.58451	11.092	12.2164	11.1947	11.6165	15.8455	13.1237	11.6191	12.6115	16.3451	11.4855	15.9983	13.9742	13.7248	11.8564	11.7615	13.0079	18.3193
KRT6A;KRT6B;KRT8		0.336103	1.49416		0.806071	2.53114		0.0831093	0.415305		0.378164	-1.73583		0.306539	-1.26479		0.732328	-1.53997		0.569307	-2.7387	8.8489	8.42092	9.12224	14.1897	13.1202	12.6563	12.4394	11.845	11.8755	11.3779	8.50174	11.1361	14.154	13.7754	14.3736	12.8772	15.0029	13.3546	12.4651	12.9422	12.4185	8.57963	17.087
KRT6A;KRT76;KRT78;KRT79		0.56115	1.93078		0.576762	1.5118		0.221973	0.720982		0.405347	1.83831		0.434491	-0.732078		0.138372	0.43852	+	1.33544	-3.64578	8.50668	9.58718	8.84075	8.21943	13.2139	8.87958	8.50194	9.06779	9.72517	10.1293	7.56429	12.0838	9.7874	8.66696	12.9469	9.03034	8.5262	10.8681	11.2366	9.07467	10.5597	8.49086	14.7797
KRT6B		0.152206	0.977828		0.00203097	-0.0143687		0.531394	-1.04232		0.198457	-1.29004		0.219963	1.37099		0.226633	-1.20435		0.849532	-2.65267	14.6834	8.94797	9.10943	17.6565	14.4995	12.1583	12.407	12.11	11.5968	12.4655	16.4913	13.9218	12.3515	14.4171	17.1569	11.278	17.6359	13.465	13.5715	12.6033	11.4287	13.048	18.1597
KRT7;KRT8;PRPH;VIM		1.1792	0.70671		0.035974	0.0214341		0.0515108	-0.0668866		0.598751	0.560105		0.419464	2.01816		0.106137	0.119761		0.191544	-0.238474	16.774	15.6637	9.43966	15.4262	15.9132	15.9203	15.5541	15.9326	16.0312	15.1838	15.3804	15.8487	14.9327	16.1807	15.3696	15.5983	16.1396	15.8525	16.0252	15.2155	15.231	14.83	16.1839
KRT72		0.0325127	0.0875422		0.024721	0.0471341		1.28544	-1.60343		0.174532	0.488268		NaN	0		0.0062459	-0.0209858		0.356157	-1.62793	10.9301	9.11222	8.29277	8.61876	8.47794	9.10185	8.57831	9.12089	8.66623	8.58728	10.1211	10.1994	9.21857	11.6384	10.4208	9.03421	11.1382	10.382	10.9593	8.71944	7.6592	10.7429	16.267
KRT77	+	2.76135	3.89068	+	2.11871	2.50279	+	1.39208	-1.05565		0.669145	1.02113		0.855424	-2.17959		0.23259	-0.248488		0.761378	-2.12511	12.9133	8.03907	9.04202	12.2934	12.2105	12.7769	9.57823	10.7039	12.4356	10.6072	8.27003	11.2292	11.0559	11.7353	12.9515	10.8337	12.1584	12.8041	13.1905	11.3329	10.9269	12.0231	16.796
KRT78		0.755609	1.76496	+	2.12485	2.29448		0.759067	-1.07976		0.131418	0.792582		0.348877	-0.866335		0.237164	-0.424442		0.428224	-1.77081	9.22856	9.14274	10.0459	12.3721	12.8941	11.7828	9.35915	7.88271	10.6374	8.23539	8.96326	12.3359	12.5726	11.5722	13.1878	11.068	12.2518	12.9467	12.072	10.9447	10.7975	13.0689	17.6405
KRT8		0.262115	-1.2418		1.02155	0.72457		0.0813225	-0.126865		0.385107	-2.28699		0.201294	0.824834		0.72254	-0.373315		0.580239	-0.736471	7.83276	12.4667	8.87459	13.9064	13.2455	13.5463	12.5048	13.7765	13.5852	13.4934	13.4173	13.7601	14.3018	14.7003	14.1554	13.4064	13.6841	13.3144	14.7279	13.396	13.6966	12.9284	14.2692
KRT80		0.768281	1.82234		1.13263	1.9902		0.752162	-0.761148		0.198873	-0.583803		0.116258	-0.371017		0.54561	-0.940173		0.521396	-1.6332	9.77501	8.93497	8.12077	12.2563	12.6088	11.2196	10.9092	11.5445	11.566	10.2555	8.63859	10.9745	12.6824	12.4486	12.367	12.3139	13.3757	12.4483	12.6738	11.165	11.2159	11.8399	16.5956
KRT81;KRT83;KRT85;KRT86;KRT87P		0.393629	1.36474		0.4645	1.35913		0.212682	-0.607195		0.330909	1.65874		0.440477	0.948926		1.21394	2.38776	+	1.88401	2.94855	8.83317	11.5401	8.79494	7.76327	12.1749	8.38718	8.70671	11.256	12.497	9.38198	9.16412	11.7115	8.54515	11.6159	9.0337	12.3923	8.70189	12.9318	9.17279	9.38442	9.07794	10.7622	8.25772
KRT9		0.938182	2.39472		0.0262179	-0.0684923	+	2.32537	-2.39704		0.00644916	0.0271301		0.208315	1.54852		0.549141	-1.30011		0.392162	-1.33729	19.607	16.5284	10.2162	20.6772	21.1545	18.1134	16.3242	18.574	18.1967	18.7989	18.9215	17.4902	18.0001	20.2263	20.2652	17.423	20.4366	19.3735	18.8932	16.6554	17.0322	19.1599	23.6131
KTN1		0.721804	0.825217		1.22819	0.682578		0.359592	0.373362		0.277493	0.750581		0.514383	-0.641749		0.0681698	-0.0992721		0.519453	0.449928	9.1294	9.34873	8.89961	8.29882	10.7905	10.6482	9.46701	10.4946	10.5219	10.3437	9.15042	10.4929	9.71723	10.3272	9.28838	9.76548	10.9935	9.14284	9.33401	9.75547	9.60102	9.42378	8.92164
L2HGDH		0.784019	1.86188	+	3.27	2.89753		0.137977	-0.236328		0.343798	1.42209		0.515279	-0.598992		0.467537	-0.24417		0.162619	-0.340108	12.6406	8.131	9.32632	7.85538	9.37305	9.96825	8.80791	10.342	9.54869	8.47913	9.03782	11.6689	12.2138	12.8678	13.0666	11.3806	11.5563	10.6973	11.5138	11.6199	11.6318	11.8132	11.8182
L3MBTL3		0.274849	-0.286702		0.303742	0.310699		0.341831	-0.346204		1.08802	0.87207	+	1.61844	1.24612	+	1.83606	1.17908	+	1.71318	1.89199	9.23225	10.0867	8.50837	8.86697	10.076	8.56855	10.3451	8.59124	9.49532	8.84835	9.2319	9.75532	9.31353	9.96002	9.37545	10.6019	8.8879	10.5371	8.39875	10.2385	8.85706	11.1372	8.18418
LACTB		0.585433	1.14885		0.437069	1.05261		0.0156875	-0.0626221		0.531342	1.06086		0.458968	0.989421		0.134009	-0.221307		0.284284	1.0906	10.974	11.2866	9.09275	8.57127	10.7687	7.89726	8.78211	10.742	10.4098	8.74772	8.63724	11.3029	11.105	12.9809	11.5571	9.48697	10.4266	10.099	8.71479	11.0739	10.9962	8.97179	8.50802
LAMP1		0.29218	0.59762		NaN	0		0.554067	-0.697265		0.446486	1.09973		0.175365	-0.267352		NaN	0		0.765559	-2.62428	8.68223	8.85138	9.10334	8.06877	10.7133	7.84945	8.8231	8.08097	8.12823	9.58018	8.05644	8.7992	9.57449	8.66589	11.3182	9.07401	8.45566	10.3866	10.4881	9.25885	8.92083	10.1714	15.2904
LANCL1		0.375843	1.24484		0.42543	1.38572		0.00444864	0.00416501		0.771554	0.664148		0.0428316	0.259945		0.440428	0.332355		0.706198	0.286892	13.6159	13.0871	8.44535	12.5277	12.8121	13.1871	13.2742	12.2739	12.7668	13.0481	9.09905	13.4053	12.5635	12.9911	13.1801	13.5654	12.9882	13.2192	12.6853	12.6467	13.0687	13.3947	12.8789
LARP1		0.413451	1.59481		0.257466	1.04648		0.17301	-0.166714		0.424769	0.655971		0.0527717	-0.32236		0.157331	0.111813		0.202605	-0.192418	12.6422	12.3532	8.16106	10.9726	11.4211	12.3736	11.9789	12.0523	12.442	12.1533	7.38876	11.9899	11.4789	11.5602	11.7288	11.1226	11.6314	12.3008	11.7088	11.7477	11.4146	11.4995	12.5001
LARP4		0.00102159	0.00614341		0.877146	2.52994		0.439272	0.38299		0.0829639	-0.606193		0.409476	-1.75361		0.817498	-0.408452		0.921238	-0.629399	9.09982	7.90556	9.10978	8.16538	7.80522	12.6963	12.3755	12.747	12.645	12.9863	9.2505	12.7413	12.8906	12.5827	12.5243	11.9657	12.739	11.7672	12.8435	12.4144	12.7172	11.6225	12.4928
LARP7		0.0154678	-0.0550553		0.370548	0.860541		0.11788	0.177923		0.807512	1.70422		0.679387	1.56507	+	3.38377	2.53357	+	1.64465	2.26803	8.91395	11.3339	9.5582	8.44898	10.7352	8.69602	11.2416	8.70407	11.1931	8.05795	8.43188	11.08	8.49776	10.0912	8.38783	10.9319	8.91764	11.0992	8.38603	11.5771	8.57289	11.8649	9.47727
LARS1		0.538813	1.37473		0.447814	1.1571		0.648634	0.28581		0.0531448	-0.0508768		0.101301	-0.453603		0.236979	-0.126008		0.845044	-0.214785	12.3353	12.5117	9.41936	12.6846	13.168	12.9732	12.3145	12.7988	12.5693	12.9166	9.12223	12.8015	12.5128	12.3761	12.4424	12.3802	12.842	12.173	12.4686	12.2379	12.4429	12.0132	12.2956
LARS2		0.298733	0.573524	+	2.26075	3.05827		0.0290505	-0.063777		0.65271	-1.24477		0.524396	-0.886813		1.22895	-0.820086		0.26505	-0.571513	8.77264	8.56235	9.25795	10.9948	10.7026	10.4566	10.2298	11.4794	10.5018	11.2024	9.46429	12.8263	13.2857	13.901	14.1576	11.9093	13.0824	11.893	12.4602	12.6956	13.5234	11.8286	12.7194
LASP1		0.561389	-2.34965		0.674283	-0.749384		1.01004	0.513859		0.32428	-1.89618		0.349048	1.72757		1.05408	-0.355401	+	1.68433	-0.924749	8.01289	13.4239	8.23563	13.1752	13.3933	14.4142	13.463	13.8005	13.3688	13.9914	14.9371	13.3391	13.7825	13.076	13.7028	13.0586	13.5481	12.6591	13.7199	13.1781	13.3114	12.2991	13.3858
LBR		0.442486	1.29062		0.33933	1.03358		0.872068	-0.385912		1.16861	0.587748		0.203246	0.820608		0.806357	0.802784	+	2.86128	0.470941	13.2403	13.0829	9.12414	12.5463	13.2047	12.243	12.95	12.4086	12.7506	11.4947	9.29082	12.4888	11.6696	13.2227	12.7796	13.1866	12.8268	13.2277	12.6221	12.7491	11.5197	13.1317	12.7677
LCP1;PLS3	+	1.91761	2.04635		0.187595	0.332013		0.415016	0.814096		0.325673	1.49152		0.555745	-0.962826		0.0592986	0.12959		0.181035	-0.269183	10.5857	8.93864	8.67661	7.35282	11.0657	10.9928	9.6636	12.0444	11.919	10.6505	8.82914	8.89565	8.67209	8.11751	8.9757	8.80961	9.22392	9.77086	9.09943	10.7222	10.1426	8.09677	8.71755
LDHA		0.348882	-0.313666		0.257594	0.204899		0.796953	0.428494		0.234582	-0.212499		0.401457	2.21586		0.12356	0.169015		0.364352	-0.181755	14.8901	15.5679	8.71357	15.3959	15.7496	15.0907	15.0674	15.4702	15.022	16.1509	15.9674	15.5443	15.4994	15.5296	15.7077	15.5746	14.7996	15.4293	15.4705	16.0984	16.4114	14.9729	15.299
LDHB		0.682684	-0.757924		0.644519	-0.756083		0.345141	0.218978		0.0735955	-0.0549747		0.542628	2.43825		0.00949948	0.0111411		0.670983	-0.167028	14.3052	15.5248	9.14563	14.6869	14.9702	14.7621	14.5941	14.7849	14.7674	15.094	16.1975	14.4377	14.6161	14.4056	14.7852	14.4196	14.1981	14.5978	14.6364	15.1909	15.2006	14.3878	14.4708
LGALS1		0.436481	2.23601		0.4887	2.45278		0.329544	-0.243195		0.584652	0.690711		0.0543394	0.469591		0.634891	0.543608		1.03747	0.774399	15.5679	15.0475	8.22778	13.8579	14.6489	14.0362	14.811	14.7412	14.754	14.59	8.4042	15.0656	15.1369	15.0214	15.0404	15.6079	14.8202	15.5426	14.8344	14.9476	14.0332	15.7867	14.1527
LGALS7		0.860344	2.71994		0.603862	1.92797		1.10846	-1.8233		0.161405	0.730019		0.181266	0.783339		0.144747	-0.372636		0.375729	-1.76667	13.6941	12.4947	7.63536	13.9307	12.9016	10.9712	7.95331	10.0422	11.5538	9.03302	9.54159	12.9393	12.4972	12.7881	14.7311	11.6495	13.5702	14.7547	12.7063	11.1847	10.824	13.7006	19.106
LIG1		0.224645	0.305262		0.0126012	0.0242399		0.0779681	0.187101	+	2.6474	4.47075	+	3.00827	5.04429	+	3.29579	5.22477	+	2.55725	5.23841	13.7966	13.7077	9.1862	10.1312	14.1927	9.40058	14.8207	9.46138	14.8118	8.16572	13.357	13.0732	9.20057	12.3776	8.00995	14.493	8.60108	14.4779	9.23796	14.3919	8.48211	14.5412	8.43364
LIG3		0.361927	1.35956		0.348061	1.30139		0.219547	0.26969	+	2.3588	3.50472		0.719267	2.40361		1.17706	2.71799	+	2.52233	3.57742	13.4546	12.9755	9.06676	9.30925	12.264	9.06733	12.9738	9.29369	12.7	8.99498	8.39056	12.2178	9.72497	11.7352	9.16806	12.9642	11.9862	12.6054	8.13458	13.0621	8.37894	13.0944	9.40009
LIMA1		0.0770831	0.111189		0.17766	0.33492		0.527125	-0.806464		0.803243	0.541885		NaN	0		0.162819	0.23388		0.396159	0.85245	8.94757	7.94516	8.03214	8.69956	8.72016	9.37106	9.1791	8.20068	9.3083	9.22909	9.5182	8.22645	9.06155	9.2021	7.75595	10.0542	8.80665	10.3772	9.1878	9.36655	9.07738	10.4874	10.5655
LMAN1		0.108422	-0.401471	+	1.33163	2.29811		0.742107	1.26332		0.132904	-0.524632		0.107432	-0.237884		0.0191258	-0.0269664		0.207055	0.640744	9.53341	11.1119	9.38298	9.86745	7.13142	10.1302	8.70884	9.54466	10.8794	9.94911	8.92795	11.9348	12.3653	12.0095	10.9564	11.4194	11.1206	10.3531	10.8797	12.2889	12.238	9.49043	8.0947
LMAN2		0.487607	1.03516	+	1.31957	2.29977		0.0606747	0.113681		0.804812	1.91846		0.0891798	0.304501		0.777041	1.00581		0.000561713	0.00110277	10.9555	12.113	8.4405	8.56182	12.4877	10.9784	10.1162	10.7877	11.3364	11.3418	9.44502	13.1666	12.5626	14.0043	12.6632	12.6894	10.711	12.1768	12.6136	12.7174	12.2825	12.0514	12.9523
LMF2		0.0417882	-0.189171		0.0171837	0.0480598		0.325808	-0.501107		0.262908	1.53162		0.705636	1.33256		0.0301218	0.0614783		0.697466	2.05158	7.96466	12.0328	8.97203	7.07147	12.4206	9.07439	10.8249	10.973	11.2763	10.185	9.37144	10.4335	11.0008	11.809	8.1127	11.8157	11.3352	11.4663	11.8172	10.1241	9.85284	10.6013	7.79194
LMNA		0.41137	0.364081		0.231	-0.215869		0.0771855	0.0979859	+	2.25566	1.80676		0.839465	3.45612	+	2.85281	1.77025		0.892497	1.04342	16.3236	15.8081	8.97708	14.7584	16.4105	14.7653	16.8347	14.7484	16.9463	14.4774	15.9454	15.6681	14.0447	15.0709	14.1734	16.275	14.4892	16.4024	14.9426	15.9975	14.0959	16.1733	15.4003
LMNA;LMNB1;LMNB2		0.402166	2.11556		0.223649	1.27763		0.223674	-0.401045	+	1.75164	2.84418		0.319041	1.90713	+	1.538	2.0389		1.14332	1.50332	15.9804	15.2951	8.80444	12.2068	14.6086	11.9547	14.9329	12.2105	14.5696	12.3314	8.5839	13.8575	11.9306	13.5948	12.4206	15.1613	12.9241	15.0647	13.5036	13.626	11.6734	15.1884	13.4137
LMNB1		0.55545	0.471661		0.889256	-0.792559		0.0871426	-0.178098	+	1.4774	1.29382		0.638244	2.35041		1.14744	1.36873		0.636859	1.08321	14.7978	14.0421	8.40622	13.4201	14.03	13.3563	14.525	12.9893	14.6678	13.2668	13.5135	12.7377	10.9475	12.0989	11.7138	13.7596	12.5487	14.2241	13.0408	13.2055	12.1005	13.9142	12.2329
LMNB1;LMNB2		0.0384077	0.142745		0.00507287	0.0128622		0.316062	0.6394		0.57918	1.98725		0.201833	0.642535		0.820992	1.0201		0.403302	-0.888614	8.05378	9.18509	8.59671	8.69245	11.0846	8.18353	11.3075	7.76986	11.5168	11.5191	9.73442	9.14594	8.65811	9.56813	8.96546	10.1238	9.16888	10.4799	11.0795	10.9959	9.37828	8.2993	10.9683
LMNB2		0.431915	1.66392		0.134443	0.600098		0.187994	-0.371492	+	1.50025	1.24465		0.106201	0.622788	+	2.08718	1.16171		0.388544	0.840673	13.7273	13.5179	8.82983	12.6678	13.3583	13.2571	13.914	12.3473	14.171	12.3096	8.83296	12.2964	11.4977	11.6126	11.1712	13.0192	11.7315	13.8701	12.4393	12.7496	11.3508	13.697	13.0471
LNPK	+	1.3129	-1.17381		0.124542	0.185797		0.0171649	0.0368662		0.460708	-0.588898	+	2.05273	1.13086		0.408575	0.556929		0.331674	0.813535	8.08631	9.98704	8.21795	9.33374	8.06181	8.60397	9.5438	8.73329	9.18573	8.6408	9.32445	10.4533	9.56295	10.7489	9.5161	8.7986	8.70225	9.42869	10.1153	10.1608	9.4767	9.12453	7.2301
LONP1		0.19624	-0.76608		0.848541	2.50219		0.123238	0.299994		0.258922	-1.1421		0.549231	1.5567		0.116765	0.588991		0.232154	0.952662	7.99557	12.4318	8.56036	8.65744	8.93167	8.78844	9.36263	12.163	10.8771	8.08367	8.30814	12.8855	13.2503	13.5667	13.4445	11.3889	8.50559	11.6693	11.9182	13.3347	14.0862	11.4731	8.48854
LORICRIN		0.731082	1.22564		0.631213	1.36218		0.00929471	-0.0415389		0.799427	2.23068		NaN	0		0.323533	0.932956		0.659842	-2.29023	9.15894	8.66568	8.66884	8.61369	11.4758	8.5984	8.65544	6.81386	9.19858	8.89348	8.83532	12.0215	10.435	8.15032	13.1683	9.13925	8.87549	10.2427	10.2135	9.08222	8.1336	11.9746	13.8564
LPCAT2	+	1.61643	2.68727	+	1.80344	2.8104		0.339572	0.6144		0.197407	-0.240623		0.691149	-1.46128		1.20093	-0.488507		0.615347	-1.01369	12.2686	7.97652	9.03856	11.6488	11.4116	11.0916	10.2579	12.0689	11.1745	11.0466	8.55841	11.8806	12.3381	12.5846	12.279	11.4753	12.3943	10.2199	12.0249	11.8681	11.9572	10.5764	12.118
LPP		0.764408	1.2159		0.283518	0.530945		0.0404424	0.047458		0.146173	-0.143499		0.0344635	-0.12127	+	1.74714	-1.08675		1.29634	-1.26193	11.4905	11.1844	8.62208	11.329	11.8789	11.6892	10.9984	12.1418	11.4064	11.1806	8.94532	11.341	12.2958	11.505	12.7648	10.8448	11.7969	10.5454	11.8372	10.5351	11.8884	10.5281	11.7622
LRIF1		0.203212	0.746721		0.145423	0.571463		0.178627	-0.549657		0.694044	1.53783		0.506035	1.47318		0.962556	1.58127		1.26208	2.58707	9.0258	7.99928	8.33703	8.35092	11.0835	8.49458	12.0787	9.32748	11.0218	7.6398	8.81297	8.68182	8.67092	8.97745	8.86663	10.9856	8.79576	11.5476	8.00726	10.9379	8.39485	11.7292	7.6192
LRPPRC		0.0184032	0.0319964		0.48839	0.761246		0.107037	-0.224837		1.18787	-0.453107		0.456156	1.64947		0.654227	-0.657099		0.0682944	-0.147943	13.8484	14.0124	9.18633	14.0328	13.7992	13.5283	12.6295	14.4071	13.6529	13.5415	14.5626	14.9485	15.464	16.0497	15.5782	13.7837	14.6013	14.1581	14.4429	14.7561	15.3942	13.955	14.5855
LRPPRC;PNPLA8		0.131236	0.475071		1.03732	2.40836		0.0146213	0.0291541		0.00923034	0.0481024		0.100721	0.425485		0.446666	-0.296743		0.166178	-0.315078	9.06172	12.2919	8.77876	8.73463	11.4699	8.50552	8.94589	12.3692	11.2684	11.8141	9.13706	12.7524	13.3532	13.7973	13.4058	12.4068	12.5121	11.9886	12.4744	12.4406	12.6248	11.7266	12.5775
LRRC40		0.628783	1.5923		0.927523	2.1608		0.628616	0.737841		0.561194	-0.819937		0.420694	-1.38185		0.708764	0.962359		1.10456	1.46715	10.2819	7.80942	8.82071	12.177	10.6445	11.571	11.3422	11.057	11.4648	11.3681	8.46266	11.3212	11.0562	9.59112	8.47379	11.2418	9.17645	11.2421	9.54272	11.5337	10.977	11.05	9.46517
LRRC41		0.120696	-0.442527		0.757359	1.71709		0.101439	0.127814		0.300173	-0.913604		0.0455507	0.133571	+	1.86446	1.88229	+	2.36714	2.3241	7.27986	7.78565	8.66748	8.9061	7.90276	8.77983	10.8997	9.84158	10.1981	8.86026	8.02291	10.0465	8.0845	9.86505	8.16311	10.8171	9.22908	10.5498	8.50996	10.996	8.89914	11.0613	7.83075
LRRC47		0.172059	0.443016		0.321827	0.772278		0.401564	0.386093		0.792975	0.61599		0.0473301	0.189491		0.321188	-0.324886		0.329311	0.591542	10.6423	11.9654	8.44092	10.5857	11.4878	11.5307	11.0834	10.3008	11.0476	11.3087	8.79999	11.8163	11.2817	10.9292	10.6911	10.8557	12.3002	11.5434	11.4208	11.4936	11.5583	10.5347	9.12072
LRRC59		0.237266	0.3491		0.436619	0.478166		0.497952	0.303445		1.07177	1.14227		0.498165	1.62232	+	1.59796	0.709492		0.611178	0.386754	15.0816	14.875	9.76396	13.1711	14.2487	13.7198	14.0801	13.3854	13.9314	13.8636	13.2591	14.6288	14.1246	14.768	13.6449	14.4525	13.462	13.9965	14.0213	14.5675	13.9337	13.974	13.912
LRRK1		0.413643	0.518971	+	1.88373	1.91048		0.0463584	0.0685736		0.68498	1.08316		0.051243	-0.153039		0.0729785	0.207371		0.34198	0.898961	8.71289	8.88447	7.61117	8.19145	10.4437	8.72106	8.74073	8.62817	9.32236	11.0489	9.29679	11.6504	11.4393	11.2219	11.4971	10.2178	8.87371	10.9652	10.3224	10.7853	11.7183	10.2606	7.93132
LRWD1		0.28421	-0.756838		0.0290053	-0.0687647		0.269179	-0.333354		0.427799	1.0963		1.01122	1.65471	+	1.65181	1.95252	+	2.70811	2.65681	8.0919	10.6382	9.16338	8.62416	10.0623	8.14394	11.5023	8.49929	10.8199	8.97316	9.10414	9.61491	9.0069	10.0458	8.2214	10.5394	8.48496	11.0672	7.65655	10.884	7.68889	10.9254	8.18997
LSM12		0.143518	0.476289		0.0528276	0.127		0.0801292	-0.184944		0.346467	-1.0832		0.926167	-1.88868		0.0238611	-0.0497443		0.81409	1.38488	7.96697	8.7872	10.0649	11.0002	11.2543	11.7485	10.8221	10.755	10.1619	11.8069	8.345	8.90254	10.0801	10.8207	8.36441	10.0139	8.25787	9.82084	8.59555	9.4189	10.1466	8.24861	7.77555
LSM3		0.170684	0.310301		0.534207	0.684297		0.343298	-0.346162		0.409031	0.744862		0.0842075	0.144537		1.19876	1.40164		0.119237	0.422079	8.83537	10.2963	8.61445	8.76014	10.5775	10.0515	9.6241	9.51424	10.2333	9.61566	8.79483	10.0772	8.07275	10.7079	8.89763	10.9513	9.00676	10.9009	8.91718	9.73968	9.4837	10.1979	12.7256
[truncated: 1,414 more rows]
