# Supplementary material for: BRCA1/BARD1 ubiquitinates PCNA in unperturbed conditions to promote continuous DNA synthesis
Source: Nat Commun. 2024 May 20;15:4292. doi: 10.1038/s41467-024-48427-6 (PMC11106271; doi:10.1038/s41467-024-48427-6)
Supplement: Supplementary file 8 — Supplementary Data 5 [file 41467_2024_48427_MOESM8_ESM.xlsx]

## Sheet: Table RAD18 TULIP2
Gene name			PARENTAL						BRCA1-KO												Miscellaneus													LFQ values
			WT vs DGG			WT vs DGG +UV			WT vs DGG			WT vs DGG +UV
Fasta headers	Protein names	Gene names	Student's T-test Significant RAD18-WT_RAD18-GG	-Log Student's T-test p-value RAD18-WT_RAD18-GG	Student's T-test Difference RAD18-WT_RAD18-GG	Student's T-test Significant RAD18-WT-UV_RAD18-GG-UV	-Log Student's T-test p-value RAD18-WT-UV_RAD18-GG-UV	Student's T-test Difference RAD18-WT-UV_RAD18-GG-UV	Student's T-test Significant RAD18-WT-BRCA1KO_RAD18-GG-BRCA1KO	-Log Student's T-test p-value RAD18-WT-BRCA1KO_RAD18-GG-BRCA1KO	Student's T-test Difference RAD18-WT-BRCA1KO_RAD18-GG-BRCA1KO	Student's T-test Significant RAD18-WT-BRCA1KO-UV_RAD18-GG-BRCA1KO-UV	-Log Student's T-test p-value RAD18-WT-BRCA1KO-UV_RAD18-GG-BRCA1KO-UV	Student's T-test Difference RAD18-WT-BRCA1KO-UV_RAD18-GG-BRCA1KO-UV	Student's T-test Significant RAD18-WT-BRCA1KO_RAD18-WT	-Log Student's T-test p-value RAD18-WT-BRCA1KO_RAD18-WT	Student's T-test Difference RAD18-WT-BRCA1KO_RAD18-WT	Student's T-test Significant RAD18-WT-BRCA1KO-UV_RAD18-WT-UV	-Log Student's T-test p-value RAD18-WT-BRCA1KO-UV_RAD18-WT-UV	Student's T-test Difference RAD18-WT-BRCA1KO-UV_RAD18-WT-UV	Peptides	Razor + unique peptides	Unique peptides	Sequence coverage [%]	Unique + razor sequence coverage [%]	Unique sequence coverage [%]	Mol. weight [kDa]	Q-value	Score	Intensity	MS/MS count	Protein IDs	Majority protein IDs	RAD18-GG-1	RAD18-GG-2	RAD18-GG-3	RAD18-GG-4	RAD18-GG-BRCA1KO-1	RAD18-GG-BRCA1KO-2	RAD18-GG-BRCA1KO-3	RAD18-GG-BRCA1KO-4	RAD18-GG-BRCA1KO-5	RAD18-GG-BRCA1KO-UV-1	RAD18-GG-BRCA1KO-UV-2	RAD18-GG-BRCA1KO-UV-3	RAD18-GG-BRCA1KO-UV-4	RAD18-GG-UV-1	RAD18-GG-UV-2	RAD18-GG-UV-3
sp|Q9NRG9|AAAS_HUMAN Aladin OS=Homo sapiens OX=9606 GN=AAAS PE=1 SV=1;sp|Q9NRG9-2|AAAS_HUMAN Isoform 2 of Aladin OS=Homo sapiens OX=9606 GN=AAAS;tr|F8VZ44|F8VZ44_HUMAN Aladin OS=Homo sapiens OX=9606 GN=AAAS PE=1 SV=1;tr|H3BU82|H3BU82_HUMAN Aladin (Fragment	Aladin	AAAS		0.140592	-0.0484252		1.14743	0.498046		0.225411	0.0855755		0.307461	-0.121644	+	2.10312	0.580595		0.15848	-0.0933328	15	15	15	30.2	30.2	30.2	59.573	0	323.31	20577000000	289	Q9NRG9;Q9NRG9-2;F8VZ44;H3BU82;F8VUB6	Q9NRG9;Q9NRG9-2;F8VZ44;H3BU82	30.0663	30.0655	30.0238	30.2468	30.2556	30.6132	30.4539	30.4654	30.9479	30.4543	29.9399	30.4719	30.0531	29.622	29.4746	29.9245
tr|A0A7P0T8J7|A0A7P0T8J7_HUMAN AAR2 splicing factor homolog OS=Homo sapiens OX=9606 GN=AAR2 PE=1 SV=1;tr|A2A2Q9|A2A2Q9_HUMAN AAR2 splicing factor homolog OS=Homo sapiens OX=9606 GN=AAR2 PE=1 SV=1;tr|A0A7P0TA70|A0A7P0TA70_HUMAN AAR2 splicing factor homolog	Protein AAR2 homolog	AAR2		0.124453	0.0864754		0.45172	0.0723677		0.110607	0.313638		0.147122	-0.0467744		1.00826	-1.53433	+	1.58165	0.370772	18	18	18	58.1	58.1	58.1	37.375	0	255.28	14658000000	261	A0A7P0T8J7;A2A2Q9;A0A7P0TA70;Q9Y312	A0A7P0T8J7;A2A2Q9;A0A7P0TA70;Q9Y312	29.4938	29.5149	29.6839	30.1675	28.6853	29.4135	28.8322	27.9733	24.8633	30.4589	30.4662	30.2409	30.3381	29.8597	29.9787	29.8438
sp|P49588-2|SYAC_HUMAN Isoform 2 of Alanine--tRNA ligase, cytoplasmic OS=Homo sapiens OX=9606 GN=AARS1;sp|P49588|SYAC_HUMAN Alanine--tRNA ligase, cytoplasmic OS=Homo sapiens OX=9606 GN=AARS1 PE=1 SV=2;tr|A0A6Q8PGN5|A0A6Q8PGN5_HUMAN Alanine--tRNA ligase OS=	Alanine--tRNA ligase, cytoplasmic	AARS		0.633594	-0.603764		0.0414304	-0.049367		NaN	0		0.308223	-0.494658	+	1.85085	-1.63044		0.176179	-0.32187	14	14	14	20.7	20.7	20.7	109.32	0	96.813	2784900000	70	P49588-2;P49588;A0A6Q8PGN5;A0A6Q8PFY2;A0A6Q8PF33;A0A6Q8PGE8;A0A6Q8PGR9;A0A6Q8PGB5;H3BPK7;A0A6Q8PFK3;A0A6Q8PHJ2;A0A6Q8PH44;A0A6Q8PHP7;A0A6Q8PHP3;A0A6Q8PF77;A0A6Q8PG28;A0A6Q8PG62;A0A6Q8PGI8;A0A6Q8PHN5	P49588-2;P49588;A0A6Q8PGN5;A0A6Q8PFY2;A0A6Q8PF33;A0A6Q8PGE8;A0A6Q8PGR9;A0A6Q8PGB5;H3BPK7;A0A6Q8PFK3;A0A6Q8PHJ2;A0A6Q8PH44;A0A6Q8PHP7;A0A6Q8PHP3;A0A6Q8PF77	27.8439	28.2324	27.7838	27.8355	26.5617	25.9963	25.0673	26.9522	26.0762	27.4842	27.5468	27.3542	27.5298	27.4811	27.8574	26.3376
sp|Q9UDR5|AASS_HUMAN Alpha-aminoadipic semialdehyde synthase, mitochondrial OS=Homo sapiens OX=9606 GN=AASS PE=1 SV=1;tr|F8WE53|F8WE53_HUMAN Alpha-aminoadipic semialdehyde synthase, mitochondrial OS=Homo sapiens OX=9606 GN=AASS PE=1 SV=1;tr|F8WAH1|F8WAH1_H	Alpha-aminoadipic semialdehyde synthase, mitochondrial;Lysine ketoglutarate reductase;Saccharopine dehydrogenase	AASS		NaN	0		0.701176	1.4044		0.0524489	-0.0490948	+	1.70174	-0.334733	+	4.82848	3.35547		1.25536	2.20079	21	21	21	26.6	26.6	26.6	102.13	0	49.707	3207900000	145	Q9UDR5;F8WE53;F8WAH1;A0A7P0T9N4;A0A7P0TAY5;A0A7P0T834;A0A7P0TA62;A0A7P0TB07;A0A7P0Z428;A0A7P0TA09;A0A7P0T8W7	Q9UDR5;F8WE53;F8WAH1	25.9012	25.9947	27.1651	26.5232	28.8187	29.6284	29.2449	29.7075	29.917	30.0144	29.8684	29.9324	29.9311	26.4289	25.8236	26.5315
sp|Q9NRK6|ABCBA_HUMAN ATP-binding cassette sub-family B member 10, mitochondrial OS=Homo sapiens OX=9606 GN=ABCB10 PE=1 SV=2	ATP-binding cassette sub-family B member 10, mitochondrial	ABCB10		0.680883	-0.265826		0.693553	0.266659		1.08601	-0.25506		0.109123	0.0651641	+	1.50753	-0.512123	+	1.57352	-0.656768	20	20	19	29.1	29.1	28	79.147	0	92.293	11982000000	197	Q9NRK6	Q9NRK6	29.3823	29.4028	29.5952	29.6604	29.1515	28.7056	28.9321	29.1468	29.0005	28.8233	28.8954	29.0082	29.0988	29.548	29.105	29.8304
tr|A0A5F9ZA98|A0A5F9ZA98_HUMAN Iron-sulfur clusters transporter ABCB7, mitochondrial OS=Homo sapiens OX=9606 GN=ABCB7 PE=1 SV=1;sp|O75027|ABCB7_HUMAN Iron-sulfur clusters transporter ABCB7, mitochondrial OS=Homo sapiens OX=9606 GN=ABCB7 PE=1 SV=2;sp|O75027	ATP-binding cassette sub-family B member 7, mitochondrial	ABCB7		0.0373468	-0.0159864		0.556022	0.297185		0.661765	-0.296384		0.312651	0.093667		0.728549	0.24649		1.22828	0.439588	19	19	19	29.5	29.5	29.5	83.27	0	181.22	11241000000	257	A0A5F9ZA98;O75027;O75027-2;B4DGL8;A0A087WW65;O75027-3;A0A590UJS8;A0A2R8Y473;E9PNQ5;A0A2R8Y3N2;E9PJR8	A0A5F9ZA98;O75027;O75027-2;B4DGL8;A0A087WW65;O75027-3;A0A590UJS8;A0A2R8Y473	29.2585	29.04	29.0753	29.6252	29.6486	29.5121	30.0634	29.3743	30.2848	29.8819	29.9293	29.8779	29.4699	29.2544	28.6475	29.4688
sp|Q9NUT2-5|MITOS_HUMAN Isoform 5 of Mitochondrial potassium channel ATP-binding subunit OS=Homo sapiens OX=9606 GN=ABCB8;sp|Q9NUT2-4|MITOS_HUMAN Isoform 4 of Mitochondrial potassium channel ATP-binding subunit OS=Homo sapiens OX=9606 GN=ABCB8;sp|Q9NUT2-2|	ATP-binding cassette sub-family B member 8, mitochondrial	ABCB8		1.08272	-0.424859		0.0860209	0.0636778		NaN	0		0.316543	-0.577859	+	3.07733	-2.27931	+	2.01849	-2.10677	15	14	14	33.4	31.9	31.9	59.382	0	33.85	5740800000	110	Q9NUT2-5;Q9NUT2-4;Q9NUT2-2;Q9NUT2;Q9NUT2-3;C9JYI3;C9JTY4;H7C5K9	Q9NUT2-5;Q9NUT2-4;Q9NUT2-2;Q9NUT2;Q9NUT2-3	28.5519	28.7335	28.6062	28.5251	25.7551	26.0109	25.4953	25.522	26.3349	25.5605	27.2162	28.0706	27.6462	29.1771	28.5305	28.5509
sp|P33897|ABCD1_HUMAN ATP-binding cassette sub-family D member 1 OS=Homo sapiens OX=9606 GN=ABCD1 PE=1 SV=2	ATP-binding cassette sub-family D member 1	ABCD1		0.226339	-0.159135		0.561277	0.351897		0.547593	1.26128		0.206417	0.135745		0.658601	-1.33294		1.15941	0.732944	20	20	20	31.8	31.8	31.8	82.936	0	220.45	9208300000	163	P33897;A6NEP8;Q9UBJ2	P33897	29.2854	29.5998	28.9768	28.7846	26.4103	28.9882	25.6185	26.0389	24.9854	29.6867	29.5785	29.8362	29.6861	29.1822	28.2039	28.8178
tr|A0A3B3ITW3|A0A3B3ITW3_HUMAN ATP-binding cassette sub-family D member 3 OS=Homo sapiens OX=9606 GN=ABCD3 PE=1 SV=2;sp|P28288|ABCD3_HUMAN ATP-binding cassette sub-family D member 3 OS=Homo sapiens OX=9606 GN=ABCD3 PE=1 SV=1;sp|P28288-2|ABCD3_HUMAN Isoform	ATP-binding cassette sub-family D member 3	ABCD3	+	1.88381	-0.25575		0.473232	0.17276		0.0408012	-0.0578773		0.0960933	0.0534663	+	1.31331	-0.962394	+	3.56741	-1.34811	46	46	46	42.9	42.9	42.9	75.421	0	323.31	104510000000	810	A0A3B3ITW3;P28288;P28288-2;P28288-3	A0A3B3ITW3;P28288;P28288-2	32.684	32.782	32.8456	32.9586	32.3023	32.0175	32.3381	30.7216	30.9068	31.5174	31.7837	31.4167	31.0422	32.8538	32.5777	32.8639
sp|P61221|ABCE1_HUMAN ATP-binding cassette sub-family E member 1 OS=Homo sapiens OX=9606 GN=ABCE1 PE=1 SV=1;tr|D6R9I9|D6R9I9_HUMAN ATP-binding cassette sub-family E member 1 OS=Homo sapiens OX=9606 GN=ABCE1 PE=1 SV=1	ATP-binding cassette sub-family E member 1	ABCE1		1.17452	-0.274129		0.184103	-0.0927377		NaN	0		NaN	0	+	6.95125	-4.50565	+	7.13561	-4.68625	18	18	18	43.9	43.9	43.9	67.314	0	211.58	22182000000	165	P61221;D6R9I9;H0Y990;D6RGF4	P61221;D6R9I9	30.7279	30.8799	30.4677	30.382	25.6824	26.9289	25.1785	27.1413	25.249	26.3145	26.3205	25.2994	25.7965	30.4767	30.8167	30.716
sp|Q9UG63|ABCF2_HUMAN ATP-binding cassette sub-family F member 2 OS=Homo sapiens OX=9606 GN=ABCF2 PE=1 SV=2;sp|Q9UG63-2|ABCF2_HUMAN Isoform 2 of ATP-binding cassette sub-family F member 2 OS=Homo sapiens OX=9606 GN=ABCF2	ATP-binding cassette sub-family F member 2	ABCF2		0.643344	-0.164782		0.10938	0.0291967		0.498967	0.408938		1.24044	-0.330544		1.05744	0.443251	+	3.75998	0.993726	34	34	34	43.3	43.3	43.3	71.289	0	107.15	24808000000	517	Q9UG63;Q9UG63-2;C9JHK9;C9JZV3	Q9UG63;Q9UG63-2	30.3413	30.4072	30.4472	30.5381	28.9578	30.7944	30.7178	30.5097	30.5351	31.5353	31.6221	31.7188	32.0105	30.1859	30.5023	30.3878
sp|Q8N2K0-2|ABD12_HUMAN Isoform 2 of Lysophosphatidylserine lipase ABHD12 OS=Homo sapiens OX=9606 GN=ABHD12;sp|Q8N2K0|ABD12_HUMAN Lysophosphatidylserine lipase ABHD12 OS=Homo sapiens OX=9606 GN=ABHD12 PE=1 SV=2;sp|Q8N2K0-3|ABD12_HUMAN Isoform 3 of Lysophos	Monoacylglycerol lipase ABHD12	ABHD12		0.147131	0.0553398		0.0196887	0.00841188		0.381072	-0.141703		0.433931	0.828158	+	1.79945	-0.522729	+	1.80943	-2.2648	17	17	17	42.6	42.6	42.6	45.558	0	58.553	15369000000	227	Q8N2K0-2;Q8N2K0;Q8N2K0-3;A0A5F9ZH71;A0A5F9ZHQ0;A0A5F9ZHQ8;A0A5F9ZH49;A0A5F9ZHH2;I3L206;A0A5F9ZGT4;A0A5F9ZGW7;A0A5F9ZH28;I3L294;A0A5F9ZHM3;A0A5F9ZGZ9;A0A5F9ZHF0;I3L440;A0A5F9ZHG5;I3L1V0;Q5T712;I3L380;A0A5F9ZHE8;A0A5F9ZHB5	Q8N2K0-2;Q8N2K0;Q8N2K0-3;A0A5F9ZH71;A0A5F9ZHQ0;A0A5F9ZHQ8;A0A5F9ZH49;A0A5F9ZHH2;I3L206;A0A5F9ZGT4	30.2101	30.0879	30.0878	29.8485	29.4215	29.7222	29.5076	29.9917	30.0214	27.8419	25.87	26.421	27.9924	30.2429	29.8091	30.3065
tr|A0A0G2JJD3|A0A0G2JJD3_HUMAN Alpha/beta hydrolase domain-containing protein 16A OS=Homo sapiens OX=9606 GN=ABHD16A PE=1 SV=1;sp|O95870|ABHGA_HUMAN Phosphatidylserine lipase ABHD16A OS=Homo sapiens OX=9606 GN=ABHD16A PE=1 SV=3;sp|O95870-2|ABHGA_HUMAN Isof	Abhydrolase domain-containing protein 16A	ABHD16A		0.197024	-0.124031		0.197533	0.096447		0.00155	0.00157394		0.0101687	-0.00555468		1.15982	0.722539		0.602241	-0.307721	14	14	14	29.3	29.3	29.3	67.518	0	43.224	9396100000	213	A0A0G2JJD3;O95870;O95870-2;A0A0G2JI89;F2Z3H2	A0A0G2JJD3;O95870;O95870-2;A0A0G2JI89	28.8492	29.1459	28.6002	29.0723	30.217	29.6001	29.7763	29.0291	28.9468	28.6782	28.9979	29.0889	29.0352	29.2589	29.2543	28.9972
sp|Q9BV23|ABHD6_HUMAN Monoacylglycerol lipase ABHD6 OS=Homo sapiens OX=9606 GN=ABHD6 PE=1 SV=1	Monoacylglycerol lipase ABHD6	ABHD6		0.222062	-0.146831		0.0453531	0.0153866		NaN	0		NaN	0		1.1489	-0.867718	+	2.23018	-1.2286	7	7	7	29.4	29.4	29.4	38.33	0	24.506	2099900000	38	Q9BV23;C9J010;C9JNE7	Q9BV23	27.0093	27.434	27.4126	27.3618	25.8431	26.3373	26.9482	26.3607	25.4522	27.4226	26.1635	26.3725	26.1521	27.1082	27.2632	27.2968
sp|O94929-3|ABLM3_HUMAN Isoform 3 of Actin-binding LIM protein 3 OS=Homo sapiens OX=9606 GN=ABLIM3;tr|A0A0C4DGA7|A0A0C4DGA7_HUMAN Actin-binding LIM protein 3 OS=Homo sapiens OX=9606 GN=ABLIM3 PE=1 SV=1;sp|O94929|ABLM3_HUMAN Actin-binding LIM protein 3 OS=H	Actin-binding LIM protein 3	ABLIM3		0.0538526	0.0877538		NaN	0		NaN	0		0.0635525	0.0377221		0.0519688	0.0760829	+	2.90859	2.40249	11	11	11	22.4	22.4	22.4	67.072	0	11.295	1309600000	57	O94929-3;A0A0C4DGA7;O94929;O94929-2;O94929-4;A0A0A0MRD5;D6RHE7;Q6H8Q1-8;Q6H8Q1-3;Q6H8Q1-7;Q6H8Q1-2;Q6H8Q1;Q6H8Q1-9;Q6H8Q1-5;A0A7I2V5G9;F5GYR0;Q6H8Q1-4	O94929-3;A0A0C4DGA7;O94929;O94929-2;O94929-4;A0A0A0MRD5	25.8291	26.5243	26.7025	27.2696	26.6997	26.3486	26.1184	26.0067	25.4777	28.4086	28.0327	28.3078	28.1248	25.8722	26.2726	25.5268
sp|Q9H845|ACAD9_HUMAN Complex I assembly factor ACAD9, mitochondrial OS=Homo sapiens OX=9606 GN=ACAD9 PE=1 SV=1;tr|A0A7P0T7Z1|A0A7P0T7Z1_HUMAN Complex I assembly factor ACAD9, mitochondrial OS=Homo sapiens OX=9606 GN=ACAD9 PE=1 SV=1;tr|A0A7P0T8U3|A0A7P0T8U	Acyl-CoA dehydrogenase family member 9, mitochondrial	ACAD9		0.297698	-0.454733		0.533084	0.673392		0.434782	-0.386976		0.0112407	-0.0234618		0.109748	0.205718		0.944282	-0.978951	13	13	13	22.5	22.5	22.5	68.76	0	76.987	5517100000	106	Q9H845;A0A7P0T7Z1;A0A7P0T8U3;A0A7P0T871;A0A7P0T9N9;A0A7P0TB58;A0A7P0TB68;A0A7P0Z450;Q9H9W4;D6RCD8;H0Y8Z9	Q9H845;A0A7P0T7Z1;A0A7P0T8U3;A0A7P0T871;A0A7P0T9N9;A0A7P0TB58;A0A7P0TB68;A0A7P0Z450;Q9H9W4	28.5588	28.4239	27.8022	28.162	27.9834	28.2413	28.4409	28.6533	28.5545	28.2734	26.1979	28.3525	27.8891	29.2109	27.9605	26.5364
sp|Q5T8D3-2|ACBD5_HUMAN Isoform 2 of Acyl-CoA-binding domain-containing protein 5 OS=Homo sapiens OX=9606 GN=ACBD5;tr|A0A7I2YQD7|A0A7I2YQD7_HUMAN Acyl-CoA-binding domain-containing protein 5 OS=Homo sapiens OX=9606 GN=ACBD5 PE=1 SV=1;tr|A0A7I2V2Y9|A0A7I2V2	Acyl-CoA-binding domain-containing protein 5	ACBD5		0.140641	-0.133163		0.571126	0.394319		0.412004	-0.766293		1.09761	-0.212906		0.24103	-0.495729		1.00545	0.184481	16	16	5	34.7	34.7	7.6	54.785	0	66.5	3743000000	93	Q5T8D3-2;A0A7I2YQD7;A0A7I2V2Y9;A0A7I2V2M2;Q5T8D3-3;A0A7I2YQE9;B7Z2R7;A0A7I2V560;A0A7I2YQJ9;A0A7I2V5E1;A0A7I2V347;Q5T8D3;A0A7I2V420;A0A7I2V690;A0A7I2V556;Q5T8D3-4;A0A7I2V5L4;A0A7I2YQS1;Q5T8E0;X6RDD7;A0A7I2V462;A0A7I2V2R8;A0A087X0B8	Q5T8D3-2;A0A7I2YQD7;A0A7I2V2Y9;A0A7I2V2M2;Q5T8D3-3;A0A7I2YQE9;B7Z2R7;A0A7I2V560;A0A7I2YQJ9;A0A7I2V5E1;A0A7I2V347;Q5T8D3;A0A7I2V420;A0A7I2V690;A0A7I2V556;Q5T8D3-4;A0A7I2V5L4;A0A7I2YQS1;Q5T8E0;X6RDD7	27.5958	27.4776	28.2992	28.48	26.5123	28.353	27.8877	28.8063	28.9435	28.3164	28.164	28.4844	28.4621	28.2195	26.7879	27.3396
tr|S4R3H4|S4R3H4_HUMAN Apoptotic chromatin condensation inducer in the nucleus OS=Homo sapiens OX=9606 GN=ACIN1 PE=1 SV=1;tr|E7EQT4|E7EQT4_HUMAN Apoptotic chromatin condensation inducer in the nucleus OS=Homo sapiens OX=9606 GN=ACIN1 PE=1 SV=2;sp|Q9UKV3-5|	Apoptotic chromatin condensation inducer in the nucleus	ACIN1		0.0888121	0.0599861		0.162674	-0.079011		NaN	0		NaN	0	+	4.34028	-4.18912	+	4.72532	-3.75074	20	20	20	20.4	20.4	20.4	145.44	0	190.35	12464000000	195	S4R3H4;E7EQT4;Q9UKV3-5;Q9UKV3;G3V3B0;Q9UKV3-3;Q9UKV3-2;G3V3T3	S4R3H4;E7EQT4;Q9UKV3-5;Q9UKV3	30.0739	29.8767	29.3186	29.9814	25.0849	27.1711	25.6221	26.5963	26.6236	25.52	27.0372	25.455	26.4986	29.9012	29.4829	29.5094
sp|P53396|ACLY_HUMAN ATP-citrate synthase OS=Homo sapiens OX=9606 GN=ACLY PE=1 SV=3;sp|P53396-2|ACLY_HUMAN Isoform 2 of ATP-citrate synthase OS=Homo sapiens OX=9606 GN=ACLY;sp|P53396-3|ACLY_HUMAN Isoform 3 of ATP-citrate synthase OS=Homo sapiens OX=9606 GN	ATP-citrate synthase	ACLY		0.545316	0.153023		0.188293	0.105862		1.24168	1.68269		0.251537	-0.214781	+	2.34813	-3.12011	+	2.82808	-1.60816	32	32	32	35.2	35.2	35.2	120.84	0	229.47	25280000000	323	P53396;P53396-2;P53396-3;K7ESG8;K7EIE7	P53396;P53396-2;P53396-3	30.8135	30.6874	30.3497	30.4562	26.6605	24.7168	26.406	26.3742	25.4772	29.31	28.669	29.5898	29.5997	30.4016	30.6892	30.1637
sp|P21399|ACOHC_HUMAN Cytoplasmic aconitate hydratase OS=Homo sapiens OX=9606 GN=ACO1 PE=1 SV=3	Cytoplasmic aconitate hydratase	ACO1		0.0858397	-0.0372219		0.0848852	-0.0930982		NaN	0		NaN	0	+	4.53516	-3.46796	+	3.39627	-2.93804	20	20	20	31.9	31.9	31.9	98.398	0	166	8741900000	184	P21399	P21399	29.4159	29.6299	29.6508	29.48	24.9325	25.6729	26.1742	25.9478	25.4244	25.8849	25.7959	25.7066	25.3237	28.5261	28.8978	28.6737
tr|A0A7I2V614|A0A7I2V614_HUMAN Aconitate hydratase, mitochondrial OS=Homo sapiens OX=9606 GN=ACO2 PE=1 SV=1;tr|A0A7I2V586|A0A7I2V586_HUMAN Aconitate hydratase, mitochondrial OS=Homo sapiens OX=9606 GN=ACO2 PE=1 SV=1;tr|A0A7I2V5T4|A0A7I2V5T4_HUMAN Aconitate	Aconitate hydratase, mitochondrial	ACO2		NaN	0		0.104777	0.192648		NaN	0		0.958845	-0.191936		NaN	0		0.861021	0.976829	8	8	8	16.3	16.3	16.3	79.55	0	29.954	1465200000	32	A0A7I2V614;A0A7I2V586;A0A7I2V5T4;A2A274;Q99798;A0A7I2V5A1;A0A7I2V3U0;A0A7I2V3F1;A0A7I2V4I8;A0A7I2V5W7;A0A7I2V3C8;A0A7I2V6A6;A0A7I2V538;A0A7I2V3U7	A0A7I2V614;A0A7I2V586;A0A7I2V5T4;A2A274;Q99798;A0A7I2V5A1;A0A7I2V3U0;A0A7I2V3F1;A0A7I2V4I8;A0A7I2V5W7;A0A7I2V3C8;A0A7I2V6A6;A0A7I2V538;A0A7I2V3U7	27.1889	25.4798	26.4977	26.8778	23.9086	26.1959	25.5672	26.1697	25.5988	28.0186	27.8929	28.0681	28.1389	26.9002	27.6286	26.1218
tr|H7C5A7|H7C5A7_HUMAN Acyl-coenzyme A thioesterase 8 (Fragment) OS=Homo sapiens OX=9606 GN=ACOT8 PE=1 SV=1;sp|O14734|ACOT8_HUMAN Acyl-coenzyme A thioesterase 8 OS=Homo sapiens OX=9606 GN=ACOT8 PE=1 SV=1;tr|E9PJN0|E9PJN0_HUMAN Acyl-coenzyme A thioesterase	Acyl-coenzyme A thioesterase 8	ACOT8		0.291232	-0.383685		0.99355	0.829946		0.141456	-0.314604		0.359387	-0.704043		0.885162	1.43872		0.118376	-0.270787	6	6	6	34.4	34.4	34.4	23.333	0	11.408	2124600000	57	H7C5A7;O14734;E9PJN0;H0Y698;Q9BR14;E9PMC4;E9PIS4;A0A494C0N6;E9PRD4	H7C5A7;O14734;E9PJN0	25.2958	26.6	26.8359	26.4187	25.6269	28.1522	27.4991	28.4233	28.5847	27.8859	27.5576	28.2809	27.675	27.5607	26.8494	25.9377
sp|Q9Y305-2|ACOT9_HUMAN Isoform 2 of Acyl-coenzyme A thioesterase 9, mitochondrial OS=Homo sapiens OX=9606 GN=ACOT9;sp|Q9Y305|ACOT9_HUMAN Acyl-coenzyme A thioesterase 9, mitochondrial OS=Homo sapiens OX=9606 GN=ACOT9 PE=1 SV=2;sp|Q9Y305-4|ACOT9_HUMAN Isofo	Acyl-coenzyme A thioesterase 9, mitochondrial	ACOT9		0.816317	-1.45667		0.199974	0.267282		0.0473435	0.0909809		0.663351	-0.218997		0.723052	0.801143		0.0926214	0.0110235	13	13	13	30.5	30.5	30.5	46.354	0	33.689	3778200000	79	Q9Y305-2;Q9Y305;Q9Y305-4;H7C5Q2;Q9Y305-3;C9J7L8	Q9Y305-2;Q9Y305;Q9Y305-4;H7C5Q2;Q9Y305-3	24.9646	28.2884	28.3045	28.4139	26.4708	25.3864	26.8979	26.3896	28.5871	28.4189	28.4903	29.0676	28.9104	28.8302	26.6556	28.8427
tr|A0A5F9ZHR7|A0A5F9ZHR7_HUMAN Lysosomal acid phosphatase OS=Homo sapiens OX=9606 GN=ACP2 PE=1 SV=1;sp|P11117|PPAL_HUMAN Lysosomal acid phosphatase OS=Homo sapiens OX=9606 GN=ACP2 PE=1 SV=3;tr|A0A5F9ZH82|A0A5F9ZH82_HUMAN Lysosomal acid phosphatase (Fragmen	Lysosomal acid phosphatase	ACP2	+	1.50189	-0.429667		0.0879612	0.0411377		0.774176	-0.816922		0.171748	0.112011	+	2.60459	-1.82752		0.447555	0.210258	7	7	7	21.2	21.2	21.2	49.352	0	27.961	4399200000	90	A0A5F9ZHR7;P11117;A0A5F9ZH82;E9PHY0;E9PQY3;A0A5F9ZI20;A0A5F9ZH40;B7Z6U3;P11117-2;B7Z7D2	A0A5F9ZHR7;P11117;A0A5F9ZH82;E9PHY0;E9PQY3;A0A5F9ZI20;A0A5F9ZH40;B7Z6U3;P11117-2	28.3279	28.1978	28.3045	28.281	28.0226	27.4894	26.7287	26.3602	25.587	28.5659	27.9274	28.5386	28.4661	28.2841	27.8283	28.6105
sp|Q4G176|ACSF3_HUMAN Malonate--CoA ligase ACSF3, mitochondrial OS=Homo sapiens OX=9606 GN=ACSF3 PE=1 SV=3;tr|A0A3B3ISK9|A0A3B3ISK9_HUMAN Malonate--CoA ligase ACSF3, mitochondrial OS=Homo sapiens OX=9606 GN=ACSF3 PE=1 SV=1;tr|F5H5A1|F5H5A1_HUMAN Malonate--	Acyl-CoA synthetase family member 3, mitochondrial	ACSF3		NaN	0	+	1.62893	1.02822		0.274531	-0.384048		NaN	0	+	1.60926	1.43955	+	1.36582	-1.07706	11	11	11	29.9	29.9	29.9	64.129	0	39.685	880080000	83	Q4G176;A0A3B3ISK9;F5H5A1;F5H755;F5H362;H0YGC7;F5H2G6;F5GX20;F5H3B2;H0YH37	Q4G176;A0A3B3ISK9;F5H5A1;F5H755;F5H362	26.4033	26.5722	26.2013	25.8864	26.3597	28.2187	27.8913	28.6679	28.3686	25.9253	25.7008	26.0126	26.6686	26.0223	25.7943	27.0515
tr|A0A7P0TA76|A0A7P0TA76_HUMAN Long-chain-fatty-acid--CoA ligase 3 OS=Homo sapiens OX=9606 GN=ACSL3 PE=1 SV=1;sp|O95573|ACSL3_HUMAN Fatty acid CoA ligase Acsl3 OS=Homo sapiens OX=9606 GN=ACSL3 PE=1 SV=3;tr|A0A7P0TBB1|A0A7P0TBB1_HUMAN Long-chain-fatty-acid-	Long-chain-fatty-acid--CoA ligase 3	ACSL3		0.431029	-0.080718	+	1.60716	0.166431		0.213628	-0.0570366		0.17833	-0.0368567	+	2.21246	-0.430141	+	3.98408	-0.632733	49	49	10	55.6	55.6	11.5	79.643	0	323.31	235270000000	1570	A0A7P0TA76;O95573;A0A7P0TBB1;A0A7P0TB52;A0A7P0T905;H7BYZ7;A0A7P0TBL9;C9JC11	A0A7P0TA76;O95573;A0A7P0TBB1;A0A7P0TB52;A0A7P0T905;H7BYZ7	33.6001	33.6643	33.8395	33.8568	33.4062	33.2813	33.4302	33.0982	33.2159	33.2239	33.4431	33.4044	33.2872	33.8274	33.7173	33.8636
sp|O60488-2|ACSL4_HUMAN Isoform Short of Long-chain-fatty-acid--CoA ligase 4 OS=Homo sapiens OX=9606 GN=ACSL4;sp|O60488|ACSL4_HUMAN Long-chain-fatty-acid--CoA ligase 4 OS=Homo sapiens OX=9606 GN=ACSL4 PE=1 SV=2;tr|A0A804HI36|A0A804HI36_HUMAN Long-chain-fat	Long-chain-fatty-acid--CoA ligase 4	ACSL4		0.302347	-0.0822344		0.876079	0.290282	+	1.3933	1.14678		0.623048	0.292242	+	6.81496	-4.81667	+	6.93247	-4.89516	47	42	42	60.9	57.8	57.8	74.435	0	323.31	98718000000	664	O60488-2;O60488;A0A804HI36;D6RF95;H0Y9A0;D6RDA8	O60488-2;O60488;A0A804HI36	32.9001	32.9899	32.8704	32.559	26.4283	27.7851	27.2435	27.1461	25.3179	27.7977	28.2353	27.2812	27.7046	32.5214	32.9462	32.5051
sp|Q9ULC5-4|ACSL5_HUMAN Isoform 3 of Long-chain-fatty-acid--CoA ligase 5 OS=Homo sapiens OX=9606 GN=ACSL5;sp|Q9ULC5|ACSL5_HUMAN Long-chain-fatty-acid--CoA ligase 5 OS=Homo sapiens OX=9606 GN=ACSL5 PE=1 SV=1;sp|Q9ULC5-3|ACSL5_HUMAN Isoform 2 of Long-chain-f	Long-chain-fatty-acid--CoA ligase 5	ACSL5		0.283009	-0.214043		0.306778	-0.240442		NaN	0		NaN	0		0.921757	-0.75012		0.328749	-0.457542	7	7	7	17.3	17.3	17.3	73.277	0	45.559	1891000000	48	Q9ULC5-4;Q9ULC5;Q9ULC5-3;A0A804HIN9	Q9ULC5-4;Q9ULC5;Q9ULC5-3	27.2492	27.1391	27.0656	27.237	26.5522	25.9663	26.0154	26.5263	26.2894	25.9826	24.7485	25.2912	26.1447	27.2892	27.1872	27.2172
sp|P68133|ACTS_HUMAN Actin, alpha skeletal muscle OS=Homo sapiens OX=9606 GN=ACTA1 PE=1 SV=1;sp|P68032|ACTC_HUMAN Actin, alpha cardiac muscle 1 OS=Homo sapiens OX=9606 GN=ACTC1 PE=1 SV=1;sp|P63267|ACTH_HUMAN Actin, gamma-enteric smooth muscle OS=Homo sapie	Actin, alpha skeletal muscle;Actin, alpha cardiac muscle 1;Actin, gamma-enteric smooth muscle;Actin, aortic smooth muscle	ACTA1;ACTC1;ACTG2;ACTA2		0.453412	-0.114717	+	1.52113	0.580034		NaN	0		0.696194	-0.365266	+	7.0225	-6.16136	+	2.76481	-1.52543	27	4	0	37.7	9	0	42.051	0	233.37	107510000000	274	P68133;P68032;P63267;P62736;A6NL76;F8WB63;B8ZZJ2;C9JFL5;F6UVQ4;F6QUT6	P68133;P68032;P63267;P62736;A6NL76;F8WB63;B8ZZJ2;C9JFL5;F6UVQ4;F6QUT6	32.7611	32.9284	32.4786	32.6434	26.0933	26.4811	24.8076	26.7268	26.6963	31.6436	31.692	31.8843	31.3812	32.3824	32.1746	31.9054
sp|P63261|ACTG_HUMAN Actin, cytoplasmic 2 OS=Homo sapiens OX=9606 GN=ACTG1 PE=1 SV=1;sp|P60709|ACTB_HUMAN Actin, cytoplasmic 1 OS=Homo sapiens OX=9606 GN=ACTB PE=1 SV=1;tr|I3L4N8|I3L4N8_HUMAN Actin, cytoplasmic 2 OS=Homo sapiens OX=9606 GN=ACTG1 PE=1 SV=9;	Actin, cytoplasmic 2;Actin, cytoplasmic 2, N-terminally processed;Actin, cytoplasmic 1;Actin, cytoplasmic 1, N-terminally processed	ACTG1;ACTB		0.603463	-0.118486		0.693529	0.192913		1.03513	0.239969		0.14666	0.0935841	+	5.8065	-1.39138	+	3.47078	-1.69469	42	42	0	72.5	72.5	0	41.792	0	323.31	1074800000000	2060	P63261;P60709;I3L4N8;E7EVS6;A0A804GS07;A0A2R8Y793;I3L3I0;I3L1U9;P63267-2;P0CG38;P0CG39	P63261;P60709;I3L4N8;E7EVS6;A0A804GS07;A0A2R8Y793;I3L3I0;I3L1U9	36.3875	36.3344	36.1993	36.0468	34.6125	34.3526	34.1618	34.6091	34.7247	34.6624	34.2268	34.8689	34.5533	36.0353	36.2944	36.3031
sp|O96019|ACL6A_HUMAN Actin-like protein 6A OS=Homo sapiens OX=9606 GN=ACTL6A PE=1 SV=1;sp|O96019-2|ACL6A_HUMAN Isoform 2 of Actin-like protein 6A OS=Homo sapiens OX=9606 GN=ACTL6A	Actin-like protein 6A	ACTL6A		0.430377	0.175693		0.854158	0.957693		NaN	0		NaN	0	+	3.08262	-1.75621	+	3.99981	-1.26288	6	6	6	24.5	24.5	24.5	47.46	0	30.103	2741500000	45	O96019;O96019-2;H7C5S0	O96019;O96019-2	27.6849	27.6538	27.4697	28.0652	25.7586	26.342	26.1917	25.379	26.5482	26.7355	26.1083	25.2376	25.844	27.7477	25.9026	25.6607
sp|P12814|ACTN1_HUMAN Alpha-actinin-1 OS=Homo sapiens OX=9606 GN=ACTN1 PE=1 SV=2;sp|P12814-2|ACTN1_HUMAN Isoform 2 of Alpha-actinin-1 OS=Homo sapiens OX=9606 GN=ACTN1;tr|A0A804HII9|A0A804HII9_HUMAN Alpha-actinin-1 OS=Homo sapiens OX=9606 GN=ACTN1 PE=4 SV=1	Alpha-actinin-1	ACTN1		0.158589	0.0718307		0.530389	0.192447		0.413314	0.16855		0.752079	-0.208318	+	5.38164	-2.19074	+	2.63049	-0.574134	66	44	44	64.7	50.6	50.6	103.06	0	323.31	276310000000	1414	P12814;P12814-2;A0A804HII9;P12814-3;A0A804HK61;A0A804HLD0;P12814-4;A0A804HJU8;A0A804HKE2;A0A804HIN7;A0A7I2V4Y4;A0A804HL31;H9KV75;A0A804HLF4;H0YJ11;H7C5W8;G3V2N5;H0YJW3;G3V2W4;A0A804HJQ9;A0A804HJN7;P35609;A0A494C1A0;A0A804HI95;P35609-2;G3V5M4;Q08043;A0A087WSZ2;A0A804HIY0;G3V2X9;A0A494C060;G3V2E8;A0A804HKG0;A0A494C033;A0A494C166;G3V380;A0A494C0Q3	P12814;P12814-2;A0A804HII9;P12814-3;A0A804HK61;A0A804HLD0;P12814-4;A0A804HJU8;A0A804HKE2;A0A804HIN7;A0A7I2V4Y4;A0A804HL31;H9KV75;A0A804HLF4	34.1147	34.1855	33.7493	33.6915	31.6414	32.028	31.7705	31.6348	31.1641	33.652	33.6738	33.8444	34.1171	34.2546	34.1171	33.5684
sp|O43707|ACTN4_HUMAN Alpha-actinin-4 OS=Homo sapiens OX=9606 GN=ACTN4 PE=1 SV=2;tr|F5GXS2|F5GXS2_HUMAN Actinin, alpha 4, isoform CRA_a OS=Homo sapiens OX=9606 GN=ACTN4 PE=1 SV=3;tr|H7C144|H7C144_HUMAN Alpha-actinin-4 OS=Homo sapiens OX=9606 GN=ACTN4 PE=1	Alpha-actinin-4	ACTN4		0.0684501	0.0472279		0.987871	0.417331		0.00536465	-0.00103531		1.18498	-0.170837	+	3.89121	-1.13672	+	2.0245	-0.595949	87	87	64	70.1	70.1	56.6	104.85	0	323.31	592850000000	2655	O43707;F5GXS2;H7C144;O43707-2;O43707-3;K7EP19	O43707;F5GXS2;H7C144;O43707-2	35.331	35.3174	34.6665	34.643	33.9692	33.8746	33.8474	33.8544	33.9596	34.943	34.8133	35.1282	35.0704	35.2028	35.2274	34.5759
sp|P61163|ACTZ_HUMAN Alpha-centractin OS=Homo sapiens OX=9606 GN=ACTR1A PE=1 SV=1;tr|R4GMT0|R4GMT0_HUMAN Alpha-centractin OS=Homo sapiens OX=9606 GN=ACTR1A PE=1 SV=1;tr|A0A1B0GVS3|A0A1B0GVS3_HUMAN Alpha-centractin OS=Homo sapiens OX=9606 GN=ACTR1A PE=1 SV=	Alpha-centractin	ACTR1A		0.0485242	-0.0270176		0.701564	0.302291		NaN	0		NaN	0	+	4.30282	-2.82242	+	2.31677	-1.76532	13	13	9	51.6	51.6	33.8	42.613	0	65.071	5602500000	89	P61163;R4GMT0;A0A1B0GVS3	P61163;R4GMT0;A0A1B0GVS3	29.1309	29.1796	28.6458	28.6457	26.2275	26.6272	26.7151	26.9693	25.6545	26.3037	25.7563	26.2764	25.8127	27.957	27.8744	27.57
sp|P61160|ARP2_HUMAN Actin-related protein 2 OS=Homo sapiens OX=9606 GN=ACTR2 PE=1 SV=1;sp|P61160-2|ARP2_HUMAN Isoform 2 of Actin-related protein 2 OS=Homo sapiens OX=9606 GN=ACTR2	Actin-related protein 2	ACTR2		0.434046	0.206794		0.487702	0.235917		0.686424	0.366499		0.630156	-0.250748		0.272003	-0.187508		0.942387	-0.423611	14	14	3	40.9	40.9	4.8	44.76	0	162.1	12584000000	178	P61160;P61160-2;A0A1B0GWD0;A0A1B0GWH0	P61160;P61160-2	29.855	29.7587	29.2491	29.0145	29.1992	28.9573	28.8372	29.3593	29.2576	29.0664	29.2888	29.0363	29.2462	28.9255	29.4586	28.7212
tr|B4DXW1|B4DXW1_HUMAN Actin-like protein 3 OS=Homo sapiens OX=9606 GN=ACTR3 PE=1 SV=1;sp|P61158|ARP3_HUMAN Actin-related protein 3 OS=Homo sapiens OX=9606 GN=ACTR3 PE=1 SV=3	Actin-related protein 3	ACTR3		0.0417236	0.0201368		0.201114	0.063159		NaN	0		NaN	0	+	4.14017	-2.90032	+	2.93632	-2.13806	8	8	8	28.1	28.1	28.1	42.003	0	19.141	5716700000	60	B4DXW1;P61158;Q9P1U1-2;Q9P1U1;F8WDR7;A0A0A0MTI9;H7C4J1;C9IZN3;Q9C0K3;Q9P1U1-3	B4DXW1;P61158	28.9838	28.8318	28.9483	28.7465	26.2795	25.5292	26.1136	25.1662	25.4464	26.5026	27.1955	26.0499	25.6996	28.4	28.466	28.0291
sp|Q9H981|ARP8_HUMAN Actin-related protein 8 OS=Homo sapiens OX=9606 GN=ACTR8 PE=1 SV=2	Actin-related protein 8	ACTR8		0.211154	-0.0898271		0.524783	-0.382349		NaN	0		NaN	0		0.975428	-0.818683		0.0653999	0.0568047	5	5	5	14.4	14.4	14.4	70.483	0	16.553	1244600000	48	Q9H981;H0Y849;Q9H981-3;Q9H981-2	Q9H981	26.7593	26.9197	26.7562	26.5882	26.3542	26.1968	26.2462	26.4855	26.6804	26.3919	25.9578	25.6886	25.0469	25.9574	26.5556	26.7722
sp|O14672|ADA10_HUMAN Disintegrin and metalloproteinase domain-containing protein 10 OS=Homo sapiens OX=9606 GN=ADAM10 PE=1 SV=1;sp|O14672-2|ADA10_HUMAN Isoform 2 of Disintegrin and metalloproteinase domain-containing protein 10 OS=Homo sapiens OX=9606 GN=	Disintegrin and metalloproteinase domain-containing protein 10	ADAM10		0.771908	-0.234674		0.546647	0.166933		0.0800524	0.0386787		0.317501	0.186791		0.763149	-0.18001		0.937785	0.239944	17	17	17	18.2	18.2	18.2	84.141	0	64.684	22890000000	239	O14672;O14672-2;H0YNC5;H3BS53	O14672;O14672-2	30.2966	29.9776	30.5888	30.6012	29.8321	30.0062	30.0264	29.4159	30.2826	29.938	30.0827	30.7579	30.9162	30.2959	29.9695	30.3006
sp|Q13444-11|ADA15_HUMAN Isoform 11 of Disintegrin and metalloproteinase domain-containing protein 15 OS=Homo sapiens OX=9606 GN=ADAM15;sp|Q13444-2|ADA15_HUMAN Isoform 2 of Disintegrin and metalloproteinase domain-containing protein 15 OS=Homo sapiens OX=9	Disintegrin and metalloproteinase domain-containing protein 15	ADAM15		0.532464	0.159483		0.817797	-0.441061		NaN	0		0.219773	0.274342	+	3.50149	-2.58885	+	2.2507	-1.53236	2	2	2	6.9	6.9	6.9	55.445	0	7.3233	4162700000	74	Q13444-11;Q13444-2;Q13444-12;Q13444-5;Q13444-3;Q13444;Q13444-8;Q13444-7;Q13444-6;Q13444-4	Q13444-11;Q13444-2;Q13444-12;Q13444-5;Q13444-3;Q13444;Q13444-8;Q13444-7;Q13444-6;Q13444-4	28.2977	27.9926	28.0045	28.4272	26.051	25.6546	26.3719	26.5604	26.4387	25.9581	25.6265	25.2829	27.2593	28.2646	28.2822	28.1454
sp|P78536|ADA17_HUMAN Disintegrin and metalloproteinase domain-containing protein 17 OS=Homo sapiens OX=9606 GN=ADAM17 PE=1 SV=1;sp|P78536-2|ADA17_HUMAN Isoform B of Disintegrin and metalloproteinase domain-containing protein 17 OS=Homo sapiens OX=9606 GN=	Disintegrin and metalloproteinase domain-containing protein 17	ADAM17	+	1.35382	-0.20656		0.122451	0.0486951		0.0926287	0.067524		1.16674	0.204538		0.904478	0.454459		1.01978	0.228063	22	22	22	31.9	31.9	31.9	93.02	0	98.737	9747900000	185	P78536;P78536-2;A6H8L4	P78536;P78536-2	29.361	29.2973	29.2883	29.4507	30.0022	29.4333	29.6991	29.4001	29.1137	29.1971	29.1159	29.1519	29.2358	29.0975	28.8059	29.4341
sp|Q13443|ADAM9_HUMAN Disintegrin and metalloproteinase domain-containing protein 9 OS=Homo sapiens OX=9606 GN=ADAM9 PE=1 SV=1;tr|A0A7I2V4B3|A0A7I2V4B3_HUMAN Disintegrin and metalloproteinase domain-containing protein 9 OS=Homo sapiens OX=9606 GN=ADAM9 PE=	Disintegrin and metalloproteinase domain-containing protein 9	ADAM9		0.464051	-0.0826325	+	1.39081	-0.363447		0.148675	-0.0771553		0.137143	0.0409594		0.0111595	-0.00565805	+	2.20965	0.489387	18	18	18	16.4	16.4	16.4	90.555	0	171.71	55555000000	404	Q13443;A0A7I2V4B3;A0A7I2V3W3;A0A7I2V2Z6;A0A7I2YQ97;A0A7I2V3B5;A0A7I2V5N8;A0AVL1;F8WC54;A0A7I2V2E1;A0A7I2V3C1;A0A7I2V5Q0;A0A7I2V303;Q13443-2;A0A7I2V5C0;A0A0J9YY58;C9J6H5;C9JPM3	Q13443;A0A7I2V4B3;A0A7I2V3W3;A0A7I2V2Z6;A0A7I2YQ97	31.7398	31.7181	31.8906	32.0315	32.3061	31.5751	31.5779	31.8746	31.8357	31.7361	31.7389	31.5755	31.9947	31.6624	31.4063	31.9053
tr|A0A7P0Z4F9|A0A7P0Z4F9_HUMAN Double-stranded RNA-specific adenosine deaminase OS=Homo sapiens OX=9606 GN=ADAR PE=1 SV=1;sp|P55265-5|DSRAD_HUMAN Isoform 5 of Double-stranded RNA-specific adenosine deaminase OS=Homo sapiens OX=9606 GN=ADAR;sp|P55265|DSRAD_	Double-stranded RNA-specific adenosine deaminase	ADAR		0.260894	-0.0619826		1.17936	0.253993		NaN	0		NaN	0	+	5.68801	-3.4998	+	5.16581	-3.87679	18	18	18	29.3	29.3	29.3	101.54	0	81.236	9916400000	142	A0A7P0Z4F9;P55265-5;P55265;P55265-4;A0A7P0Z4K3;A0A3B3ISU1;A0A3B3IRQ9;P55265-3;P55265-2;A0A3B3ISX1;A0A3B3ITG9;A0A7P0TA14	A0A7P0Z4F9;P55265-5;P55265;P55265-4;A0A7P0Z4K3;A0A3B3ISU1;A0A3B3IRQ9;P55265-3;P55265-2;A0A3B3ISX1;A0A3B3ITG9	29.3111	29.3352	29.3972	29.1351	26.0456	25.62	25.1495	27.1473	26.3237	26.5076	25.2676	26.2341	25.8768	29.5568	29.3111	29.6812
tr|E7EV99|E7EV99_HUMAN Alpha-adducin OS=Homo sapiens OX=9606 GN=ADD1 PE=1 SV=1;tr|E7ENY0|E7ENY0_HUMAN Alpha-adducin OS=Homo sapiens OX=9606 GN=ADD1 PE=1 SV=1;sp|P35611-2|ADDA_HUMAN Isoform 2 of Alpha-adducin OS=Homo sapiens OX=9606 GN=ADD1;sp|P35611-6|ADDA	Alpha-adducin	ADD1		0.371628	0.153945		0.0692263	0.0983243		NaN	0		NaN	0	+	4.01164	-2.73505	+	2.1402	-1.61626	8	8	8	19.6	19.6	19.6	70.055	0	18.794	4874100000	55	E7EV99;E7ENY0;P35611-2;P35611-6;P35611;P35611-3;A0A804HL01;P35611-4;H0Y9H2;P35611-5;D6RJE2;D6RAH3;D6RF25;A0A0A0MSR2;H0YFD8;H0YG19	E7EV99;E7ENY0;P35611-2;P35611-6;P35611;P35611-3;A0A804HL01;P35611-4;H0Y9H2	28.4535	28.9779	28.4063	28.2793	26.7283	26.7737	25.8932	25.3813	25.6272	26.8483	25.7256	26.098	25.8407	28.7036	28.8799	26.7041
sp|Q9UEY8-2|ADDG_HUMAN Isoform 1 of Gamma-adducin OS=Homo sapiens OX=9606 GN=ADD3;sp|Q9UEY8|ADDG_HUMAN Gamma-adducin OS=Homo sapiens OX=9606 GN=ADD3 PE=1 SV=1	Gamma-adducin	ADD3		0.257278	0.179032		0.249327	0.359692		NaN	0		NaN	0	+	4.5623	-2.96699	+	3.23896	-2.70459	14	14	14	35.5	35.5	35.5	75.67	0	64.106	5631700000	60	Q9UEY8-2;Q9UEY8	Q9UEY8-2;Q9UEY8	29.1938	28.7775	28.2454	28.0933	24.8008	25.7135	25.41	26.4542	27.0724	26.1461	25.6067	26.1005	25.897	29.037	28.9505	28.1647
sp|Q9H2P0|ADNP_HUMAN Activity-dependent neuroprotector homeobox protein OS=Homo sapiens OX=9606 GN=ADNP PE=1 SV=1;tr|A0A669KBJ7|A0A669KBJ7_HUMAN Activity-dependent neuroprotector homeobox protein OS=Homo sapiens OX=9606 GN=ADNP PE=1 SV=1;tr|A0A2R8Y6X0|A0A2	Activity-dependent neuroprotector homeobox protein	ADNP		0.0800969	-0.0401263		0.424783	-0.121613		NaN	0		0.000951077	0.00199318	+	3.04495	-1.82652	+	1.55718	-1.70191	14	14	14	18	18	18	123.56	0	74.839	4377800000	70	Q9H2P0;A0A669KBJ7;A0A2R8Y6X0	Q9H2P0;A0A669KBJ7;A0A2R8Y6X0	28.6026	28.5086	28.1954	28.1051	26.9796	27.0279	26.8517	27.5248	26.3359	27.3066	25.736	26.0925	25.6006	28.023	28.1988	27.9335
sp|Q9BRR6-2|ADPGK_HUMAN Isoform 2 of ADP-dependent glucokinase OS=Homo sapiens OX=9606 GN=ADPGK;sp|Q9BRR6|ADPGK_HUMAN ADP-dependent glucokinase OS=Homo sapiens OX=9606 GN=ADPGK PE=1 SV=1;tr|H3BRS6|H3BRS6_HUMAN ADP-dependent glucokinase (Fragment) OS=Homo s	ADP-dependent glucokinase	ADPGK		0.166701	-0.0479321		0.487446	0.137675		0.0684481	-0.0366055		0.610996	-0.342482	+	3.33467	0.932473		0.329627	-0.1884	10	10	10	31.2	31.2	31.2	53.96	0	323.31	11452000000	154	Q9BRR6-2;Q9BRR6;H3BRS6;Q9BRR6-3;Q9BRR6-4;Q9BRR6-5;H3BU35;H3BTH4;H3BN66;Q9BRR6-6	Q9BRR6-2;Q9BRR6;H3BRS6;Q9BRR6-3	28.8572	28.6725	28.8489	29.0409	29.2806	29.979	29.7222	29.7061	30.1923	29.1245	29.5411	29.46	29.0626	29.3171	28.8435	29.0524
sp|Q16186|ADRM1_HUMAN Proteasomal ubiquitin receptor ADRM1 OS=Homo sapiens OX=9606 GN=ADRM1 PE=1 SV=2;tr|A0A087WX59|A0A087WX59_HUMAN Proteasomal ubiquitin receptor ADRM1 OS=Homo sapiens OX=9606 GN=ADRM1 PE=1 SV=1	Proteasomal ubiquitin receptor ADRM1	ADRM1		0.893767	0.152055		0.639786	-0.191395		NaN	0		NaN	0	+	6.59672	-4.40667	+	3.50921	-3.9723	9	9	9	20.9	20.9	20.9	42.153	0	62.835	20563000000	107	Q16186;A0A087WX59;A0A087WUX6	Q16186;A0A087WX59	30.6045	30.5559	30.3244	30.5007	24.7179	25.5724	25.8509	27.5062	26.6882	25.8765	26.3289	25.9759	26.749	30.7588	30.7415	30.3534
tr|A0A669KBI3|A0A669KBI3_HUMAN AF4/FMR2 family member 1 (Fragment) OS=Homo sapiens OX=9606 GN=AFF1 PE=1 SV=1;tr|F5GXF9|F5GXF9_HUMAN AF4/FMR2 family member 1 OS=Homo sapiens OX=9606 GN=AFF1 PE=1 SV=2;sp|P51825|AFF1_HUMAN AF4/FMR2 family member 1 OS=Homo sap	AF4/FMR2 family member 1	AFF1		0.0165076	-0.0142851		0.642169	-0.918912		NaN	0		NaN	0	+	7.12405	-4.34853	+	1.67423	-2.66995	16	16	16	24.1	24.1	24.1	117.15	0	58.823	14445000000	98	A0A669KBI3;F5GXF9;P51825;P51825-3;P51825-2;E7EMC5;E7ETI4;D6RAU0;H0Y9S4	A0A669KBI3;F5GXF9;P51825;P51825-3;P51825-2	31.2586	30.3824	30.3545	29.9843	25.802	26.5328	25.7472	25.8814	25.8752	26.901	26.7646	26.446	25.5129	29.7596	29.5948	28.1379
sp|P51826|AFF3_HUMAN AF4/FMR2 family member 3 OS=Homo sapiens OX=9606 GN=AFF3 PE=1 SV=3;sp|P51826-2|AFF3_HUMAN Isoform 2 of AF4/FMR2 family member 3 OS=Homo sapiens OX=9606 GN=AFF3;tr|H7C4C2|H7C4C2_HUMAN AF4/FMR2 family member 3 (Fragment) OS=Homo sapiens	AF4/FMR2 family member 3	AFF3		0.248102	0.114283		0.0182757	0.0252895		NaN	0		NaN	0	+	3.78839	-3.74268		0.764606	-0.7036	12	12	12	14.9	14.9	14.9	133.5	0	132.38	6933500000	93	P51826;P51826-2;H7C4C2;A0A5F9ZHV2;H7C3W3;A0A5F9ZHH7;C9JZ66;A0A5F9ZHU9;C9J622;C9JC67	P51826;P51826-2;H7C4C2	29.6639	29.5482	29.6807	29.7067	27.0699	24.9804	26.6642	25.6872	26.0032	25.3461	26.0794	25.736	25.8229	26.34	27.9333	26.2842
sp|Q9UHB7|AFF4_HUMAN AF4/FMR2 family member 4 OS=Homo sapiens OX=9606 GN=AFF4 PE=1 SV=1;sp|Q9UHB7-2|AFF4_HUMAN Isoform 2 of AF4/FMR2 family member 4 OS=Homo sapiens OX=9606 GN=AFF4	AF4/FMR2 family member 4	AFF4		0.00395639	0.00223732	+	1.54834	-0.634379		NaN	0		NaN	0	+	6.27127	-8.71282	+	5.89749	-6.74131	54	54	54	48.9	48.9	48.9	127.46	0	323.31	184800000000	912	Q9UHB7;Q9UHB7-2;Q9UHB7-3;C9JCE0;H7C319	Q9UHB7;Q9UHB7-2	34.371	34.2092	33.6846	34.1319	26.1248	26.3942	26.9754	27.1922	25.3137	25.8473	25.4412	25.7289	26.8544	33.428	33.1856	33.0585
sp|Q9Y4W6|AFG32_HUMAN AFG3-like protein 2 OS=Homo sapiens OX=9606 GN=AFG3L2 PE=1 SV=2	AFG3-like protein 2	AFG3L2		0.407577	-0.118561		0.57614	0.212698		1.1303	-0.0800468		0.988657	0.129335	+	6.48476	0.571171	+	1.94422	0.406821	58	58	58	43.8	43.8	43.8	88.583	0	323.31	115470000000	1009	Q9Y4W6;K7EP56;B7Z651;A0A0U1RQN6;A0A5F9ZH39;A0A5F9ZGY1;A0A5F9ZHG3;A0A5F9ZHQ5;A0A5F9ZHC9;A0A5F9ZI81;A0A5F9ZH70;A0A5F9ZGZ1;A0A5F9ZI30;A0A5F9ZGY4;A0A5F9ZGZ5;A0A5F9ZI65;A0A5F9ZH19;A0A5F9ZHN5;A0A5F9ZI40;I6L894;A0A5F9ZGY3;A0A5F9ZHD2;A0A5F9ZHR8;D6RHE1;A0A5F9ZHE4;A0A5F9ZGX3;A0A5F9ZHS1;A0A5F9ZI56;A0A5F9ZI18;A0A5F9ZHR2;A0A5F9ZHL5;A0A5F9ZI45;A0A5F9ZH34;A0A5F9ZHM6;E9PHW9;A0A5F9ZH38;A0A5F9ZI53;A0A5F9ZH35;A0A5F…	Q9Y4W6	32.2946	32.3947	32.7122	32.8317	33.0941	33.077	32.9907	33.1143	33.1788	33.2186	33.2187	33.3035	33.249	32.839	32.4883	33.1333
sp|P35573|GDE_HUMAN Glycogen debranching enzyme OS=Homo sapiens OX=9606 GN=AGL PE=1 SV=3;sp|P35573-2|GDE_HUMAN Isoform 5 of Glycogen debranching enzyme OS=Homo sapiens OX=9606 GN=AGL;sp|P35573-3|GDE_HUMAN Isoform 6 of Glycogen debranching enzyme OS=Homo sa	Glycogen debranching enzyme;4-alpha-glucanotransferase;Amylo-alpha-1,6-glucosidase	AGL		NaN	0		NaN	0		NaN	0		0.289919	-0.20131		NaN	0	+	3.30139	2.47625	10	10	10	9.3	9.3	9.3	174.76	0	19.755	687680000	38	P35573;P35573-2;P35573-3;A0A1C7CYW1	P35573;P35573-2;P35573-3	25.1365	27.491	26.1049	25.32	25.5275	26.5279	26.2847	26.393	27.0827	28.0972	28.533	28.1022	28.4475	27.0035	26.3788	25.5207
sp|Q99943|PLCA_HUMAN 1-acyl-sn-glycerol-3-phosphate acyltransferase alpha OS=Homo sapiens OX=9606 GN=AGPAT1 PE=1 SV=2	1-acyl-sn-glycerol-3-phosphate acyltransferase alpha	AGPAT1		NaN	0		0.0714557	-0.152974		0.235762	0.0815769		0.661763	1.02535	+	7.21899	4.72845		0.491071	0.858007	6	6	6	18	18	18	31.716	0	28.005	3043700000	103	Q99943	Q99943	26.415	27.1401	25.9979	25.8376	29.5982	29.9662	29.9163	30.0904	30.2106	26.1757	25.2275	26.8977	26.1684	25.1937	26.5094	28.1282
sp|Q9NRZ7-2|PLCC_HUMAN Isoform 2 of 1-acyl-sn-glycerol-3-phosphate acyltransferase gamma OS=Homo sapiens OX=9606 GN=AGPAT3;sp|Q9NRZ7|PLCC_HUMAN 1-acyl-sn-glycerol-3-phosphate acyltransferase gamma OS=Homo sapiens OX=9606 GN=AGPAT3 PE=1 SV=1;sp|Q9NRZ7-3|PLC	1-acyl-sn-glycerol-3-phosphate acyltransferase gamma	AGPAT3		NaN	0		NaN	0		NaN	0		0.409873	-0.49325		NaN	0		0.608142	0.793015	5	5	5	17.2	17.2	17.2	36.271	0	11.313	1083400000	38	Q9NRZ7-2;Q9NRZ7;Q9NRZ7-3;C9JL26	Q9NRZ7-2;Q9NRZ7;Q9NRZ7-3	25.8024	26.899	26.2314	25.2022	26.2937	25.6201	26.7965	26.0444	27.5514	28.1456	28.2261	27.4617	27.6667	26.1132	25.3241	26.6269
sp|Q9NUQ2|PLCE_HUMAN 1-acyl-sn-glycerol-3-phosphate acyltransferase epsilon OS=Homo sapiens OX=9606 GN=AGPAT5 PE=1 SV=3;tr|H0YC22|H0YC22_HUMAN 1-acyl-sn-glycerol-3-phosphate acyltransferase epsilon (Fragment) OS=Homo sapiens OX=9606 GN=AGPAT5 PE=1 SV=1	1-acyl-sn-glycerol-3-phosphate acyltransferase epsilon	AGPAT5		0.189597	-0.104993		1.25883	0.374353		0.167421	0.237432		0.490341	0.094101		0.0768943	-0.0909997	+	1.60208	0.256588	16	16	16	33.5	33.5	33.5	42.072	0	235.87	26489000000	306	Q9NUQ2;H0YC22	Q9NUQ2;H0YC22	30.6738	30.602	30.4226	30.5375	31.4774	30.4057	30.2279	28.7984	29.7183	30.9372	31.0368	30.8123	30.7825	30.7392	30.2811	30.3708
sp|Q86UL3|GPAT4_HUMAN Glycerol-3-phosphate acyltransferase 4 OS=Homo sapiens OX=9606 GN=GPAT4 PE=1 SV=1	Glycerol-3-phosphate acyltransferase 4	AGPAT6		1.01375	-1.47413		0.146898	0.444979		0.573298	0.151388		1.26478	-1.70918	+	2.74973	2.5171		0.950666	-1.36318	14	14	14	25.7	25.7	25.7	52.07	0	22.924	1619200000	87	Q86UL3;E5RIA1;E5RHA6	Q86UL3	27.5643	26.0127	28.2671	27.4212	28.184	28.5375	28.3944	27.9399	27.9838	28.3076	26.1956	28.0957	28.4355	25.126	25.3112	28.9666
sp|Q53EU6|GPAT3_HUMAN Glycerol-3-phosphate acyltransferase 3 OS=Homo sapiens OX=9606 GN=GPAT3 PE=1 SV=2	Glycerol-3-phosphate acyltransferase 3	AGPAT9		0.46415	-0.162165		0.262072	0.117479		0.20257	0.0867195		0.0103074	-0.00585985	+	4.17391	1.15222	+	3.4173	1.14501	16	16	16	25.6	25.6	25.6	48.705	0	248.91	20729000000	382	Q53EU6	Q53EU6	29.8526	30.3337	30.2906	30.4638	31.5991	31.2578	31.0923	30.7913	30.9521	31.0285	31.7104	31.1483	31.5658	30.0919	29.7693	30.0914
sp|O00116|ADAS_HUMAN Alkyldihydroxyacetonephosphate synthase, peroxisomal OS=Homo sapiens OX=9606 GN=AGPS PE=1 SV=1;tr|B7Z3Q4|B7Z3Q4_HUMAN Alkylglycerone-phosphate synthase OS=Homo sapiens OX=9606 GN=AGPS PE=1 SV=1;tr|A0A7P0T984|A0A7P0T984_HUMAN Alkylglyce	Alkyldihydroxyacetonephosphate synthase, peroxisomal	AGPS		0.240536	0.0810003	+	1.452	0.369715		0.805475	-0.552922		0.544702	-0.0837407		0.53507	-0.427089	+	1.37496	0.298376	23	23	23	37.8	37.8	37.8	72.911	0	237.56	18437000000	335	O00116;B7Z3Q4;A0A7P0T984;A0A1B0GWA2;A0A7P0TAL3;A0A2R8YEL0;A0A7P0TAU9;A0A7P0T9C9;A0A7P0T8Q7;A0A7P0TA54;B8ZZ81;A0A7P0T857	O00116;B7Z3Q4;A0A7P0T984;A0A1B0GWA2;A0A7P0TAL3;A0A2R8YEL0;A0A7P0TAU9	29.6485	29.7793	29.6602	29.8772	30.2736	29.8358	29.5549	29.7084	30.3678	30.6653	30.8262	30.8211	30.6531	30.006	30.08	30.1393
sp|Q6RW13|ATRAP_HUMAN Type-1 angiotensin II receptor-associated protein OS=Homo sapiens OX=9606 GN=AGTRAP PE=1 SV=1	Type-1 angiotensin II receptor-associated protein	AGTRAP		0.0239229	0.00917149		0.0644355	0.0371861		0.784336	1.01249		0.173603	0.29934		0.124695	-0.0590046		1.16574	-1.38808	3	3	2	24.5	24.5	24.5	17.419	0	235.96	6765800000	99	Q6RW13	Q6RW13	28.5726	28.7742	28.7595	28.9557	28.8944	28.5551	26.5749	25.7377	28.7538	27.0353	27.4683	27.6773	26.4804	28.9252	28.5018	29.2478
sp|Q8WYP5|ELYS_HUMAN Protein ELYS OS=Homo sapiens OX=9606 GN=AHCTF1 PE=1 SV=3;sp|Q8WYP5-3|ELYS_HUMAN Isoform 3 of Protein ELYS OS=Homo sapiens OX=9606 GN=AHCTF1;sp|Q8WYP5-2|ELYS_HUMAN Isoform 2 of Protein ELYS OS=Homo sapiens OX=9606 GN=AHCTF1	Protein ELYS	AHCTF1		0.0685361	0.0360703		0.438958	0.231479		0.29103	-0.478444		0.404215	-0.148464	+	1.69615	-2.01529	+	2.0053	0.887304	60	60	60	30.1	30.1	30.1	252.5	0	323.31	27238000000	633	Q8WYP5;Q8WYP5-3;Q8WYP5-2;H7C4S1	Q8WYP5;Q8WYP5-3;Q8WYP5-2	30.3854	30.182	30.8452	30.7745	28.8389	30.4174	29.0914	28.1944	28.6878	31.691	31.7878	31.5698	31.8329	30.565	30.2954	30.8062
sp|O43865|SAHH2_HUMAN S-adenosylhomocysteine hydrolase-like protein 1 OS=Homo sapiens OX=9606 GN=AHCYL1 PE=1 SV=2;sp|O43865-2|SAHH2_HUMAN Isoform 2 of S-adenosylhomocysteine hydrolase-like protein 1 OS=Homo sapiens OX=9606 GN=AHCYL1;tr|H0Y8B3|H0Y8B3_HUMAN	Putative adenosylhomocysteinase 2;Adenosylhomocysteinase;Putative adenosylhomocysteinase 3	AHCYL1;AHCYL2		0.0183211	0.0205345		0.492847	0.781089		NaN	0		NaN	0	+	3.11521	-1.97692		1.18095	-1.04961	8	8	8	19.6	19.6	19.6	58.951	0	174.7	3576500000	45	O43865;O43865-2;H0Y8B3;Q96HN2-4;Q96HN2-3;Q96HN2-2;Q96HN2	O43865;O43865-2;H0Y8B3;Q96HN2-4;Q96HN2-3;Q96HN2-2;Q96HN2	28.6531	28.5037	27.8466	27.7331	26.0736	25.4514	26.6428	25.2691	25.2648	25.509	26.7418	26.2083	25.2713	27.9936	27.6287	26.7385
sp|Q09666|AHNK_HUMAN Neuroblast differentiation-associated protein AHNAK OS=Homo sapiens OX=9606 GN=AHNAK PE=1 SV=2	Neuroblast differentiation-associated protein AHNAK	AHNAK		0.021092	-0.00415516	+	1.42634	0.386792		0.238316	0.283984	+	1.47845	-0.246428	+	6.16131	-4.34248	+	3.13326	-0.865964	346	346	346	81.7	81.7	81.7	629.09	0	323.31	465510000000	4178	Q09666;E9PJZ0;E9PKR9;E9PJC6;E9PLK4;Q09666-2;E9PQE3	Q09666	34.9154	34.8003	34.8986	34.6953	28.9839	31.4623	30.7046	30.2815	29.5516	34.3594	34.5404	34.5439	34.4326	34.7113	34.9332	34.4878
sp|Q8IVF2|AHNK2_HUMAN Protein AHNAK2 OS=Homo sapiens OX=9606 GN=AHNAK2 PE=1 SV=2;sp|Q8IVF2-3|AHNK2_HUMAN Isoform 3 of Protein AHNAK2 OS=Homo sapiens OX=9606 GN=AHNAK2	Protein AHNAK2	AHNAK2		0.00543056	0.00132275	+	1.55756	0.215821		NaN	0		0.548871	1.01563	+	3.83039	-2.57756		1.18071	-1.84658	22	22	22	12.7	12.7	12.7	616.62	0	86.852	6549200000	97	Q8IVF2;Q8IVF2-3;Q8IVF2-2	Q8IVF2;Q8IVF2-3	28.5269	28.6788	28.767	28.8301	26.801	25.7064	25.6273	26.0215	25.6823	26.3888	25.9595	25.4183	26.5794	28.8243	28.8101	28.6902
sp|Q9BRQ8-2|FSP1_HUMAN Isoform 2 of Ferroptosis suppressor protein 1 OS=Homo sapiens OX=9606 GN=AIFM2;sp|Q9BRQ8|FSP1_HUMAN Ferroptosis suppressor protein 1 OS=Homo sapiens OX=9606 GN=AIFM2 PE=1 SV=1	Apoptosis-inducing factor 2	AIFM2		0.834187	0.388961		0.663023	0.615448		NaN	0		NaN	0	+	3.49456	-2.09282	+	1.56705	-1.97599	4	4	4	19.3	19.3	19.3	36.52	0	10.671	4148400000	30	Q9BRQ8-2;Q9BRQ8	Q9BRQ8-2;Q9BRQ8	28.3554	27.7489	28.4485	28.3348	25.3099	25.798	24.9969	27.869	26.9506	26.6849	26.8966	25.8968	26.0372	28.046	27.0785	26.3517
sp|Q9NVV5-3|AIG1_HUMAN Isoform 3 of Androgen-induced gene 1 protein OS=Homo sapiens OX=9606 GN=AIG1;sp|Q9NVV5-4|AIG1_HUMAN Isoform 4 of Androgen-induced gene 1 protein OS=Homo sapiens OX=9606 GN=AIG1;sp|Q9NVV5|AIG1_HUMAN Androgen-induced gene 1 protein OS=	Androgen-induced gene 1 protein	AIG1		NaN	0		NaN	0	+	2.09946	-1.87418		NaN	0		0.448259	0.688929		NaN	0	1	1	1	6.5	6.5	6.5	21.714	0.0065502	1.1026	262440000	6	Q9NVV5-3;Q9NVV5-4;Q9NVV5	Q9NVV5-3;Q9NVV5-4;Q9NVV5	25.9991	25.9069	25.8997	26.1927	28.0434	28.3007	28.466	28.7028	28.6575	26.9099	26.4261	25.3991	25.4353	24.7209	26.3004	26.4232
sp|Q02952-3|AKA12_HUMAN Isoform 3 of A-kinase anchor protein 12 OS=Homo sapiens OX=9606 GN=AKAP12;sp|Q02952-2|AKA12_HUMAN Isoform 2 of A-kinase anchor protein 12 OS=Homo sapiens OX=9606 GN=AKAP12;sp|Q02952|AKA12_HUMAN A-kinase anchor protein 12 OS=Homo sap	A-kinase anchor protein 12	AKAP12		0.887144	0.167133		0.0978138	-0.0466523		NaN	0		NaN	0	+	4.34674	-3.63527	+	4.62508	-3.64266	24	24	24	24.4	24.4	24.4	180.99	0	323.31	10356000000	168	Q02952-3;Q02952-2;Q02952	Q02952-3;Q02952-2;Q02952	29.4781	29.6206	29.5838	29.3842	25.4829	25.7157	26.6027	24.9571	26.2289	26.845	25.3197	26.3895	24.7363	29.2743	29.9167	29.1863
sp|Q9Y2D5-6|AKAP2_HUMAN Isoform 4 of A-kinase anchor protein 2 OS=Homo sapiens OX=9606 GN=AKAP2;sp|Q9Y2D5-4|AKAP2_HUMAN Isoform 3 of A-kinase anchor protein 2 OS=Homo sapiens OX=9606 GN=AKAP2;sp|Q9Y2D5|AKAP2_HUMAN A-kinase anchor protein 2 OS=Homo sapiens	A-kinase anchor protein 2	AKAP2		0.301358	-0.232778		0.556554	0.780898		NaN	0		NaN	0	+	4.45961	-2.57653		1.05255	-1.07344	13	13	12	18.5	18.5	17.3	120.63	0	323.31	3959200000	53	Q9Y2D5-6;Q9Y2D5-4;Q9Y2D5;Q9Y2D5-5;Q9Y2D5-7;C9JVY5	Q9Y2D5-6;Q9Y2D5-4;Q9Y2D5;Q9Y2D5-5;Q9Y2D5-7;C9JVY5	28.4512	28.7875	29.6049	28.6562	24.2164	25.9421	26.4587	27.3118	26.3773	26.515	26.2669	24.8773	26.014	26.4299	25.5869	27.2407
sp|Q13740-2|CD166_HUMAN Isoform 2 of CD166 antigen OS=Homo sapiens OX=9606 GN=ALCAM;sp|Q13740|CD166_HUMAN CD166 antigen OS=Homo sapiens OX=9606 GN=ALCAM PE=1 SV=2;tr|F5GXJ9|F5GXJ9_HUMAN Activated leukocyte cell adhesion molecule OS=Homo sapiens OX=9606 GN=	CD166 antigen	ALCAM		0.17717	0.0473948	+	1.89312	0.293607		0.179816	0.109051		0.074445	0.016757	+	5.86529	-2.45683	+	2.19488	-0.338723	36	36	24	46	46	31.8	63.664	0	323.31	972190000000	2119	Q13740-2;Q13740;F5GXJ9;H7C543;Q13740-3	Q13740-2;Q13740;F5GXJ9	35.7969	35.8173	35.9751	36.1179	32.6825	33.3983	33.4114	33.7891	33.7605	35.6345	35.7705	35.6908	35.6464	35.8351	35.521	35.8001
sp|P54886-2|P5CS_HUMAN Isoform Short of Delta-1-pyrroline-5-carboxylate synthase OS=Homo sapiens OX=9606 GN=ALDH18A1;sp|P54886|P5CS_HUMAN Delta-1-pyrroline-5-carboxylate synthase OS=Homo sapiens OX=9606 GN=ALDH18A1 PE=1 SV=2	Delta-1-pyrroline-5-carboxylate synthase;Glutamate 5-kinase;Gamma-glutamyl phosphate reductase	ALDH18A1		0.891835	-1.37096		0.982249	1.72212		0.0566325	0.169947		0.504969	-0.255607		0.378482	1.01676	+	2.76031	1.12554	31	31	31	39.5	39.5	39.5	87.088	0	323.31	16734000000	387	P54886-2;P54886	P54886-2;P54886	29.7475	29.5184	29.4686	29.8335	26.6813	30.1176	29.1852	29.3384	30.2667	31.5026	31.1295	31.7194	31.684	29.5884	28.6848	25.7947
sp|P51648-2|AL3A2_HUMAN Isoform 2 of Aldehyde dehydrogenase family 3 member A2 OS=Homo sapiens OX=9606 GN=ALDH3A2;sp|P51648|AL3A2_HUMAN Aldehyde dehydrogenase family 3 member A2 OS=Homo sapiens OX=9606 GN=ALDH3A2 PE=1 SV=1;tr|A0A5F9ZHN9|A0A5F9ZHN9_HUMAN Al	Fatty aldehyde dehydrogenase	ALDH3A2		0.605934	-0.190494		0.241868	0.0937748		0.189835	-0.176523		0.0344946	0.0146198		0.300755	0.278051		1.08885	-0.345631	11	11	11	20.1	20.1	20.1	57.669	0	27.483	4744200000	149	P51648-2;P51648;A0A5F9ZHN9;A0A5F9ZHI5;J3QRD1;A0A5K1VW72;A0A5F9ZGX4;A0A5F9ZI12;J3QS00;I3L1M4;A0A5F9ZHP6;A0A5F9ZHZ9;I3L0X1;J3KTG1;J3QKK9;I3L2W1;A0A0D9SGC3	P51648-2;P51648;A0A5F9ZHN9;A0A5F9ZHI5;J3QRD1;A0A5K1VW72;A0A5F9ZGX4;A0A5F9ZI12	28.3067	28.513	28.0972	28.3294	27.9964	28.5365	28.6675	28.9943	28.6836	27.906	27.6953	27.8116	28.1248	28.2968	28.2016	27.8483
sp|P43353-2|AL3B1_HUMAN Isoform 2 of Aldehyde dehydrogenase family 3 member B1 OS=Homo sapiens OX=9606 GN=ALDH3B1;sp|P43353|AL3B1_HUMAN Aldehyde dehydrogenase family 3 member B1 OS=Homo sapiens OX=9606 GN=ALDH3B1 PE=1 SV=1;tr|A0A087X2D4|A0A087X2D4_HUMAN Al	Aldehyde dehydrogenase family 3 member B1	ALDH3B1		0.55912	-0.551455		0.731771	0.873054		NaN	0		NaN	0	+	1.5629	-1.41718	+	3.32513	-2.18379	7	7	7	16.5	16.5	16.5	47.682	0	48.471	3243800000	31	P43353-2;P43353;A0A087X2D4;A0A087WUF8;Q9BUJ8;A0A087X192;P48448	P43353-2;P43353;A0A087X2D4	28.0767	28.1202	28.1727	27.8112	25.6096	26.2065	25.685	26.3665	25.3314	25.3509	26.2117	25.8165	25.7444	28.02	27.8213	25.7565
tr|J3KPS3|J3KPS3_HUMAN Fructose-bisphosphate aldolase OS=Homo sapiens OX=9606 GN=ALDOA PE=1 SV=1;sp|P04075|ALDOA_HUMAN Fructose-bisphosphate aldolase A OS=Homo sapiens OX=9606 GN=ALDOA PE=1 SV=2;tr|H3BQN4|H3BQN4_HUMAN Fructose-bisphosphate aldolase OS=Homo	Fructose-bisphosphate aldolase;Fructose-bisphosphate aldolase A	ALDOA		0.440022	-0.206449		0.932946	0.507225	+	1.446	1.49252		0.271312	-0.148369	+	3.31381	-2.1449		0.3339	-0.16888	25	25	24	57.1	57.1	55.2	39.817	0	323.31	55449000000	414	J3KPS3;P04075;H3BQN4;P04075-2;H3BUH7;H3BPS8;H3BR04;H3BMQ8;H3BU78;H3BR68;A0A087WXX2;A0A3B3IS80;P05062	J3KPS3;P04075;H3BQN4;P04075-2;H3BUH7;H3BPS8;H3BR04;H3BMQ8	32.0124	31.8782	31.7716	31.4377	26.2744	28.6479	29.0565	27.1657	28.5109	31.9464	31.3895	32.169	31.8454	31.232	31.3373	30.857
sp|Q9BT22|ALG1_HUMAN Chitobiosyldiphosphodolichol beta-mannosyltransferase OS=Homo sapiens OX=9606 GN=ALG1 PE=1 SV=2;tr|A0A804HJL6|A0A804HJL6_HUMAN Chitobiosyldiphosphodolichol beta-mannosyltransferase OS=Homo sapiens OX=9606 GN=ALG1 PE=4 SV=1;tr|A0A804HKX	Chitobiosyldiphosphodolichol beta-mannosyltransferase	ALG1		0.126679	-0.048933		0.7497	-0.251628		0.188766	0.0525661		0.0788313	0.0583315	+	4.81769	1.61462		0.909546	0.418097	14	14	14	18.5	18.5	18.5	52.518	0	48.403	17921000000	233	Q9BT22;A0A804HJL6;A0A804HKX7;A0A804HIG6;A0A804HLB7;A0A804HJQ1;A0A804HKU4;Q9BT22-2;A0A804HKK4;A0A804HKJ4;K7EID2;A0A804HJE3;K7EPU3;A0A804HHW1;K7EQK1;C9J202;Q6GMV1	Q9BT22;A0A804HJL6;A0A804HKX7;A0A804HIG6;A0A804HLB7;A0A804HJQ1;A0A804HKU4;Q9BT22-2;A0A804HKK4;A0A804HKJ4;K7EID2	29.4841	29.7046	29.761	29.9103	31.2173	31.3181	31.3312	31.1673	31.1068	30.5425	29.7235	30.6298	30.332	30.2849	30.1172	30.2721
tr|A0A7P0TAL2|A0A7P0TAL2_HUMAN Dolichyl-phosphate beta-glucosyltransferase OS=Homo sapiens OX=9606 GN=ALG5 PE=1 SV=1;tr|A0A7P0T901|A0A7P0T901_HUMAN Dolichyl-phosphate beta-glucosyltransferase OS=Homo sapiens OX=9606 GN=ALG5 PE=1 SV=1;tr|A0A7P0T9B8|A0A7P0T9	Dolichyl-phosphate beta-glucosyltransferase	ALG5	+	2.2366	-0.157819		1.1173	0.189911		0.0416791	0.0276817		0.541749	-0.206205	+	2.83527	0.799167	+	1.86504	0.469627	18	18	18	47.1	47.1	47.1	29.205	0	323.31	44306000000	552	A0A7P0TAL2;A0A7P0T901;A0A7P0T9B8;Q9Y673;A0A7P0T850;A0A7P0T9X2;A0A7P0Z4I2;B4DR67;A0A7P0TB27;A0A7P0T9C7;A0A7P0T882;Q9Y673-2;A0A7P0T8X9;A0A7P0TA98;A0A7P0TAI2	A0A7P0TAL2;A0A7P0T901;A0A7P0T9B8;Q9Y673;A0A7P0T850;A0A7P0T9X2;A0A7P0Z4I2;B4DR67;A0A7P0TB27;A0A7P0T9C7;A0A7P0T882;Q9Y673-2	31.3769	31.4522	31.472	31.3552	32.5814	32.1515	32.1237	31.8393	31.443	32.2874	32.5476	31.914	32.3749	31.5306	31.4319	31.2804
tr|A0A087WZ62|A0A087WZ62_HUMAN Mannosyltransferase OS=Homo sapiens OX=9606 PE=3 SV=1;sp|Q9H6U8|ALG9_HUMAN Alpha-1,2-mannosyltransferase ALG9 OS=Homo sapiens OX=9606 GN=ALG9 PE=1 SV=2;sp|Q9H6U8-3|ALG9_HUMAN Isoform 3 of Alpha-1,2-mannosyltransferase ALG9 OS	Alpha-1,2-mannosyltransferase ALG9	ALG9		0.384958	0.345838		0.150489	-0.116023		0.419015	-0.535629		0.515402	-0.215502		0.0622715	0.108219		0.273428	0.193583	8	8	8	10.9	10.9	10.9	95.921	0	26.021	2142000000	95	A0A087WZ62;Q9H6U8;Q9H6U8-3;A0A087WTZ3;A0A087WVC0;A0A087WZY8;H0YCW6;Q9H6U8-2;Q9H6U8-4;A0A087WX16	A0A087WZ62;Q9H6U8;Q9H6U8-3;A0A087WTZ3;A0A087WVC0;A0A087WZY8;H0YCW6;Q9H6U8-2;Q9H6U8-4	26.6288	25.9992	26.6601	27.8056	27.5001	27.3451	27.455	28.1683	28.3471	27.9483	27.99	27.7892	27.8831	28.0692	27.1446	27.6668
sp|Q86V81|THOC4_HUMAN THO complex subunit 4 OS=Homo sapiens OX=9606 GN=ALYREF PE=1 SV=3	THO complex subunit 4	ALYREF		0.62837	0.159891	+	1.76256	-0.368166		NaN	0		NaN	0	+	5.29009	-3.37358	+	3.32601	-2.30583	5	5	1	33.1	33.1	5.1	26.888	0	57.382	9067400000	57	Q86V81	Q86V81	29.2869	29.2734	29.2428	29.4061	26.4752	25.5593	26.25	25.891	24.786	26.0665	26.3766	26.1818	26.9178	29.7014	29.5834	29.6044
tr|A0A075B6T1|A0A075B6T1_HUMAN Activating molecule in BECN1-regulated autophagy protein 1 OS=Homo sapiens OX=9606 GN=AMBRA1 PE=1 SV=1;sp|Q9C0C7-4|AMRA1_HUMAN Isoform 4 of Activating molecule in BECN1-regulated autophagy protein 1 OS=Homo sapiens OX=9606 GN	Activating molecule in BECN1-regulated autophagy protein 1	AMBRA1		0.571745	0.409913		0.462755	-0.297934		NaN	0		NaN	0		0.868544	-0.977147		1.18061	-0.692412	9	9	9	12.9	12.9	12.9	129.6	0	39.498	1750900000	31	A0A075B6T1;Q9C0C7-4;Q9C0C7-2;Q9C0C7-3;Q9C0C7;Q9C0C7-5;Q9C0C7-6;H0YE34	A0A075B6T1;Q9C0C7-4;Q9C0C7-2;Q9C0C7-3;Q9C0C7;Q9C0C7-5	27.173	26.0439	26.8916	26.9802	26.2435	26.2953	25.3314	25.6303	26.233	26.0017	26.878	25.7708	26.1379	26.7618	27.1615	27.2084
sp|Q9UKV5|AMFR_HUMAN E3 ubiquitin-protein ligase AMFR OS=Homo sapiens OX=9606 GN=AMFR PE=1 SV=2;tr|R4GNG2|R4GNG2_HUMAN E3 ubiquitin-protein ligase AMFR (Fragment) OS=Homo sapiens OX=9606 GN=AMFR PE=1 SV=1	E3 ubiquitin-protein ligase AMFR	AMFR		0.954061	-0.507895		0.654333	0.481823		0.303706	0.0807312		NaN	0	+	5.43026	2.76514		0.093727	-0.12675	13	13	13	31.6	31.6	31.6	72.995	0	31.233	1618700000	68	Q9UKV5;R4GNG2;H3BRK9	Q9UKV5;R4GNG2	26.2961	26.6036	26.7138	26.9507	28.9911	28.4618	28.9476	28.6936	28.9938	26.3368	24.9345	25.8267	26.0993	25.8225	26.4189	26.0228
sp|Q86SJ2|AMGO2_HUMAN Amphoterin-induced protein 2 OS=Homo sapiens OX=9606 GN=AMIGO2 PE=1 SV=1	Amphoterin-induced protein 2	AMIGO2		0.151004	-0.199605	+	1.61841	-1.063		0.00895078	0.0125034		0.596024	0.600572		0.215674	-0.313055		1.08405	1.00689	6	6	6	16.1	16.1	16.1	57.933	0	17.436	1066500000	44	Q86SJ2	Q86SJ2	26.6046	26.5699	27.4799	27.6644	27.0628	26.5733	26.8388	26.6919	25.6059	26.052	25.2843	25.5284	26.5297	26.7697	26.1287	26.9317
sp|Q4VCS5|AMOT_HUMAN Angiomotin OS=Homo sapiens OX=9606 GN=AMOT PE=1 SV=1;tr|E7ERM3|E7ERM3_HUMAN Angiomotin OS=Homo sapiens OX=9606 GN=AMOT PE=1 SV=1;tr|A6NP16|A6NP16_HUMAN Angiomotin OS=Homo sapiens OX=9606 GN=AMOT PE=1 SV=1;sp|Q4VCS5-2|AMOT_HUMAN Isoform	Angiomotin	AMOT	+	1.61039	2.21078		0.217755	-0.492804		NaN	0		NaN	0	+	5.61061	-2.58586		0.342152	-0.648902	6	4	4	8.1	6	6	118.08	0	4.1362	6884700000	19	Q4VCS5;E7ERM3;A6NP16;Q4VCS5-2	Q4VCS5;E7ERM3;A6NP16;Q4VCS5-2	28.6421	25.4765	26.7291	25.67	25.2258	26.2599	25.2142	24.6329	25.3817	26.0639	26.2187	25.397	25.5009	28.2845	28.0428	26.449
sp|Q8IY63-2|AMOL1_HUMAN Isoform 2 of Angiomotin-like protein 1 OS=Homo sapiens OX=9606 GN=AMOTL1;sp|Q8IY63|AMOL1_HUMAN Angiomotin-like protein 1 OS=Homo sapiens OX=9606 GN=AMOTL1 PE=1 SV=1	Angiomotin-like protein 1	AMOTL1		0.294814	0.285063		0.191522	0.179733		NaN	0		NaN	0	+	4.84934	-4.16654	+	3.95429	-3.98619	31	31	29	40.9	40.9	38.4	101.18	0	240.87	20066000000	205	Q8IY63-2;Q8IY63	Q8IY63-2;Q8IY63	30.6834	30.6448	30.3083	29.2109	26.2197	25.9669	25.7427	25.1989	26.6146	25.9486	27.1506	26.2515	27.805	30.5933	30.5452	29.8257
sp|Q9Y2J4-2|AMOL2_HUMAN Isoform 2 of Angiomotin-like protein 2 OS=Homo sapiens OX=9606 GN=AMOTL2	Angiomotin-like protein 2	AMOTL2		0.00538627	0.00516558		0.0655316	0.109419		NaN	0		NaN	0	+	6.80624	-4.72485	+	2.02367	-2.46545	25	25	1	39.9	39.9	2.9	85.834	0	323.31	16490000000	139	Q9Y2J4-2	Q9Y2J4-2	30.3529	30.8783	31.6439	31.2948	25.7455	25.5363	27.4945	25.0523	25.6445	25.7477	26.3694	25.1982	25.1986	27.6311	28.1328	28.1196
sp|Q01433-2|AMPD2_HUMAN Isoform Ex1A-2-3 of AMP deaminase 2 OS=Homo sapiens OX=9606 GN=AMPD2;sp|Q01433|AMPD2_HUMAN AMP deaminase 2 OS=Homo sapiens OX=9606 GN=AMPD2 PE=1 SV=2;tr|H0Y360|H0Y360_HUMAN AMP deaminase OS=Homo sapiens OX=9606 GN=AMPD2 PE=1 SV=2;tr	AMP deaminase 2	AMPD2		NaN	0		0.380445	-0.585642		0.126367	-0.258919		0.215231	-0.134191	+	1.56077	1.73922	+	2.13559	2.18607	10	10	10	13	13	13	92.07	0	39.332	1809700000	82	Q01433-2;Q01433;H0Y360;A0A5F9UK94;A0A804CCZ3;Q01433-5;Q01433-4;Q01433-3;A0A590UJX5;A0A7P0Z4H6;E9PJF6;A0A590UK85;H0YF16;A0A7P0TB79;A0A804H2H4;A0A7P0T999;E9PIJ1	Q01433-2;Q01433;H0Y360;A0A5F9UK94;A0A804CCZ3;Q01433-5;Q01433-4;Q01433-3;A0A590UJX5;A0A7P0Z4H6;E9PJF6;A0A590UK85;H0YF16;A0A7P0TB79	26.02	26.3687	25.3514	26.4687	25.5471	28.4719	28.7571	28.2781	28.5025	28.7722	28.5821	28.7285	29.5407	26.3365	27.314	26.8076
sp|Q9H1A4|APC1_HUMAN Anaphase-promoting complex subunit 1 OS=Homo sapiens OX=9606 GN=ANAPC1 PE=1 SV=1	Anaphase-promoting complex subunit 1	ANAPC1		0.529345	0.682844	+	1.9843	-0.37886		NaN	0		0.943679	-0.331985	+	3.59818	-2.91732	+	1.451	0.457581	23	23	23	21	21	21	216.5	0	314.81	5404500000	139	Q9H1A4;H0Y564;F8WAS1;A0A2R8YF63	Q9H1A4	28.7222	28.8811	26.6012	29.0526	26.9039	26.2977	26.3251	25.4949	26.9675	29.1835	29.0189	29.5421	29.2193	28.9371	28.8753	28.7815
sp|Q9UJX5|APC4_HUMAN Anaphase-promoting complex subunit 4 OS=Homo sapiens OX=9606 GN=ANAPC4 PE=1 SV=2;sp|Q9UJX5-3|APC4_HUMAN Isoform 3 of Anaphase-promoting complex subunit 4 OS=Homo sapiens OX=9606 GN=ANAPC4;sp|Q9UJX5-2|APC4_HUMAN Isoform 2 of Anaphase-pr	Anaphase-promoting complex subunit 4	ANAPC4		0.89303	1.05153		0.358409	0.522639		NaN	0		NaN	0	+	2.62604	-1.04763	+	3.09698	-1.44945	8	8	8	18.8	18.8	18.8	92.115	0	49.591	2005900000	49	Q9UJX5;Q9UJX5-3;Q9UJX5-2;D6RFM7;D6RAP6	Q9UJX5;Q9UJX5-3;Q9UJX5-2	27.6603	25.0016	27.2283	26.2219	26.3932	26.7296	26.2984	26.6522	26.115	26.7182	25.2159	27.3738	25.9366	27.3726	24.9871	26.9644
sp|Q9UJX3-2|APC7_HUMAN Isoform 2 of Anaphase-promoting complex subunit 7 OS=Homo sapiens OX=9606 GN=ANAPC7;sp|Q9UJX3|APC7_HUMAN Anaphase-promoting complex subunit 7 OS=Homo sapiens OX=9606 GN=ANAPC7 PE=1 SV=4	Anaphase-promoting complex subunit 7	ANAPC7		0.188897	0.0554314		0.401966	0.114153		NaN	0		NaN	0	+	3.24077	-2.59191	+	3.03609	-2.25386	12	12	12	27.7	27.7	27.7	60.002	0	41.869	4731500000	87	Q9UJX3-2;Q9UJX3;H0YIX7;H0YIW2	Q9UJX3-2;Q9UJX3	28.7991	28.5767	28.6067	28.6508	26.3966	25.5226	26.7815	26.1743	26.3797	25.3362	27.0435	27.0614	26.9177	27.889	28.2075	27.8991
sp|Q9P2R3|ANFY1_HUMAN Rabankyrin-5 OS=Homo sapiens OX=9606 GN=ANKFY1 PE=1 SV=2;sp|Q9P2R3-2|ANFY1_HUMAN Isoform 2 of Rabankyrin-5 OS=Homo sapiens OX=9606 GN=ANKFY1;sp|Q9P2R3-4|ANFY1_HUMAN Isoform 4 of Rabankyrin-5 OS=Homo sapiens OX=9606 GN=ANKFY1	Rabankyrin-5	ANKFY1		0.0732677	0.036891		0.671936	0.241572		NaN	0		NaN	0	+	5.90903	-2.37559	+	3.94184	-1.86711	10	10	10	17	17	17	128.4	0	112.26	4339600000	75	Q9P2R3;Q9P2R3-2;Q9P2R3-4;I3L1Z9;I3L3P8	Q9P2R3;Q9P2R3-2;Q9P2R3-4	28.392	28.0815	28.0638	28.5498	25.3945	25.4412	26.7671	26.1614	25.4005	26.0796	25.8146	24.6773	26.3931	27.8855	28.2299	27.8175
sp|Q9P2G1|AKIB1_HUMAN Ankyrin repeat and IBR domain-containing protein 1 OS=Homo sapiens OX=9606 GN=ANKIB1 PE=1 SV=3	Ankyrin repeat and IBR domain-containing protein 1	ANKIB1		0.993725	0.350908		0.0812914	-0.160975		NaN	0		NaN	0	+	4.57166	-3.23899		0.141185	-0.215703	8	8	8	12.8	12.8	12.8	122	0	89.195	4767800000	50	Q9P2G1;C9JZ63;H7C2V2	Q9P2G1	29.1378	28.4984	29.1427	28.7621	26.1529	26.8433	25.5004	27.5627	25.6926	26.4929	25.7734	24.7582	26.3312	25.571	28.0756	25.9815
sp|Q86XL3|ANKL2_HUMAN Ankyrin repeat and LEM domain-containing protein 2 OS=Homo sapiens OX=9606 GN=ANKLE2 PE=1 SV=4;sp|Q86XL3-2|ANKL2_HUMAN Isoform 2 of Ankyrin repeat and LEM domain-containing protein 2 OS=Homo sapiens OX=9606 GN=ANKLE2	Ankyrin repeat and LEM domain-containing protein 2	ANKLE2		0.118732	-0.0798483		0.139568	-0.089787		0.554403	0.894406	+	1.44965	-0.655388		0.548056	-0.728207		0.400723	0.155241	19	19	13	32.7	32.7	22.4	104.11	0	55.562	5140100000	96	Q86XL3;Q86XL3-2	Q86XL3;Q86XL3-2	28.0572	28.2517	28.2037	27.9397	26.0515	28.6499	25.5507	25.7429	26.058	28.93	28.6983	29.1786	29.6485	28.9454	28.4278	27.8815
sp|Q15327|ANKR1_HUMAN Ankyrin repeat domain-containing protein 1 OS=Homo sapiens OX=9606 GN=ANKRD1 PE=1 SV=2	Ankyrin repeat domain-containing protein 1	ANKRD1		0.129761	-0.241903		NaN	0		NaN	0		NaN	0	+	2.36317	-3.04763		NaN	0	9	9	9	42	42	42	36.251	0	18.302	4481800000	40	Q15327	Q15327	28.9757	28.7925	29.6192	29.6637	26.5368	25.6997	26.0991	26.8526	25.7882	26.0885	26.7538	25.9816	25.9367	26.4977	26.7154	24.2132
sp|Q8IZ07|AN13A_HUMAN Ankyrin repeat domain-containing protein 13A OS=Homo sapiens OX=9606 GN=ANKRD13A PE=1 SV=3;tr|H0YIN8|H0YIN8_HUMAN Ankyrin repeat domain-containing protein 13A (Fragment) OS=Homo sapiens OX=9606 GN=ANKRD13A PE=1 SV=8	Ankyrin repeat domain-containing protein 13A	ANKRD13A		0.0534152	-0.0231009	+	1.37795	-0.423215		NaN	0		0.444366	1.01931	+	5.99357	-6.32457	+	2.52041	-4.82669	27	27	26	50.7	50.7	48.6	67.618	0	323.31	81239000000	484	Q8IZ07;H0YIN8;S4R3D2;F8W150;S4R3U2	Q8IZ07;H0YIN8	32.8151	32.7193	32.4807	32.6204	25.6949	25.5612	26.8457	26.6689	26.3373	25.9082	26.7816	26.5615	25.8937	32.5737	32.9214	32.3239
sp|Q9NQW6-2|ANLN_HUMAN Isoform 2 of Anillin OS=Homo sapiens OX=9606 GN=ANLN;sp|Q9NQW6|ANLN_HUMAN Anillin OS=Homo sapiens OX=9606 GN=ANLN PE=1 SV=2	Actin-binding protein anillin	ANLN		0.156786	0.0987005		0.344248	0.406294		NaN	0		0.111083	0.156655	+	3.24051	-1.6976	+	1.49857	-1.44241	12	12	12	14.1	14.1	14.1	120.01	0	31.653	3181000000	60	Q9NQW6-2;Q9NQW6;C9JJT6;H7C3S1;C9J0G4;H7C1K5	Q9NQW6-2;Q9NQW6	28.1932	28.0823	27.6906	27.2496	26.5602	26.5568	26.3252	26.9703	26.0766	26.5012	25.6621	25.873	26.0718	25.9451	27.9404	27.0235
sp|Q9NW15-2|ANO10_HUMAN Isoform 2 of Anoctamin-10 OS=Homo sapiens OX=9606 GN=ANO10;sp|Q9NW15|ANO10_HUMAN Anoctamin-10 OS=Homo sapiens OX=9606 GN=ANO10 PE=1 SV=2;sp|Q9NW15-3|ANO10_HUMAN Isoform 3 of Anoctamin-10 OS=Homo sapiens OX=9606 GN=ANO10;sp|Q9NW15-4|	Anoctamin-10	ANO10		0.0569503	0.045258		0.702593	0.165038		0.00882125	0.0061657		0.497923	-0.130414	+	6.024	2.54847	+	5.17878	1.6054	15	15	15	31.1	31.1	31.1	53.842	0	323.31	21152000000	415	Q9NW15-2;Q9NW15;Q9NW15-3;Q9NW15-4;Q9NW15-5;H7C3N6;C9J670;C9IZD0;C9JA49;C9IYD3;C9JQC9;C9JPY2;C9JH90;C9JJS5	Q9NW15-2;Q9NW15;Q9NW15-3;Q9NW15-4;Q9NW15-5	29.6096	29.3839	30.5072	29.4195	31.9119	31.8646	32.276	32.9366	32.599	31.9751	32.3447	31.8178	31.876	30.1151	30.0396	30.0619
sp|Q9H6X2-5|ANTR1_HUMAN Isoform 5 of Anthrax toxin receptor 1 OS=Homo sapiens OX=9606 GN=ANTXR1;sp|Q9H6X2|ANTR1_HUMAN Anthrax toxin receptor 1 OS=Homo sapiens OX=9606 GN=ANTXR1 PE=1 SV=2	Anthrax toxin receptor 1	ANTXR1		0.0956683	-0.0376534		0.687883	1.03839		NaN	0		NaN	0	+	5.27619	-2.32554	+	3.64973	-2.59126	12	8	8	27.3	23.5	23.5	59.204	0	33.261	8013300000	75	Q9H6X2-5;Q9H6X2;A0A7P0Z463;H0YC24;A0A7P0T9B0;Q9H6X2-3;Q9H6X2-4;Q9H6X2-6;Q9H6X2-2	Q9H6X2-5;Q9H6X2	29.4748	29.1051	28.8869	29.2457	25.6211	26.7997	26.8366	26.1474	26.0752	26.6375	26.3676	26.3929	26.7346	28.4883	28.628	25.6446
tr|J3KPY9|J3KPY9_HUMAN Anthrax toxin receptor OS=Homo sapiens OX=9606 GN=ANTXR2 PE=1 SV=1;sp|P58335-4|ANTR2_HUMAN Isoform 4 of Anthrax toxin receptor 2 OS=Homo sapiens OX=9606 GN=ANTXR2;tr|A0A7P0TAR4|A0A7P0TAR4_HUMAN Anthrax toxin receptor 2 OS=Homo sapien	Anthrax toxin receptor 2	ANTXR2		0.0233898	0.0232768		0.186402	0.0998578		0.582527	0.212197		0.217902	-0.117533		0.584046	-0.346546	+	1.44985	-0.690952	16	16	12	32.8	32.8	28	44.84	0	85.997	25595000000	248	J3KPY9;P58335-4;A0A7P0TAR4;A0A7P0Z4A8;P58335-2;P58335;A0A0C4DG84;P58335-3	J3KPY9;P58335-4;A0A7P0TAR4;A0A7P0Z4A8;P58335-2;P58335	31.1932	30.5582	30.2346	30.3736	30.0069	29.8294	29.8743	30.164	30.3974	29.894	29.9599	29.7103	29.7922	30.7149	30.3539	30.0479
sp|P04083|ANXA1_HUMAN Annexin A1 OS=Homo sapiens OX=9606 GN=ANXA1 PE=1 SV=2;tr|Q5T3N1|Q5T3N1_HUMAN Annexin (Fragment) OS=Homo sapiens OX=9606 GN=ANXA1 PE=1 SV=1	Annexin A1;Annexin	ANXA1		0.383548	-0.169211	+	1.8626	0.652423		0.673826	0.836327		0.56239	-0.189097	+	2.65465	-1.7257	+	3.34238	-0.923873	26	26	26	66.8	66.8	66.8	38.714	0	323.31	49997000000	583	P04083;Q5T3N1;Q5T3N0	P04083;Q5T3N1	31.4866	31.4245	31.9014	31.8524	29.594	30.4807	29.1213	27.5832	27.8958	31.1476	31.4381	31.3111	30.9962	31.0316	31.338	31.042
sp|P50995|ANX11_HUMAN Annexin A11 OS=Homo sapiens OX=9606 GN=ANXA11 PE=1 SV=1;sp|P50995-2|ANX11_HUMAN Isoform 2 of Annexin A11 OS=Homo sapiens OX=9606 GN=ANXA11	Annexin A11	ANXA11		0.298293	-0.139074		1.15396	0.517647		NaN	0		NaN	0	+	2.70076	-2.28269	+	3.42043	-3.12142	8	8	8	23	23	23	54.389	0	51.802	5296200000	62	P50995;P50995-2;H0Y6E1	P50995;P50995-2	28.2339	28.4889	28.907	29.0113	26.2197	26.5819	26.8923	26.1558	26.1823	25.7621	27.0776	25.3084	26.1985	28.0834	28.1746	29.0287
sp|P07355-2|ANXA2_HUMAN Isoform 2 of Annexin A2 OS=Homo sapiens OX=9606 GN=ANXA2;sp|P07355|ANXA2_HUMAN Annexin A2 OS=Homo sapiens OX=9606 GN=ANXA2 PE=1 SV=2;tr|H0YMW4|H0YMW4_HUMAN Annexin OS=Homo sapiens OX=9606 GN=ANXA2 PE=1 SV=2;tr|H0YN42|H0YN42_HUMAN An	Annexin A2;Annexin;Putative annexin A2-like protein	ANXA2;ANXA2P2		0.600724	-0.15568	+	2.34716	0.662848	+	3.23154	1.00704		0.121709	-0.0441132	+	6.71824	-3.34642	+	5.4256	-2.66229	53	53	53	65.8	65.8	65.8	40.411	0	323.31	794000000000	1748	P07355-2;P07355;H0YMW4;H0YN42;H0YMU9;H0YMD0;H0YM50;H0YL33;A6NMY6;H0YNB8;H0YKS4;H0YNP5;H0YN28;H0YMM1;A0A7I2V4P4;H0YKX9;H0YMT9;H0YLV6;H0YKZ7;H0YKL9;H0YKV8;H0YNA0;H0YMD9;H0YKN4;H0YLE2	P07355-2;P07355;H0YMW4;H0YN42;H0YMU9;H0YMD0;H0YM50;H0YL33;A6NMY6;H0YNB8;H0YKS4;H0YNP5;H0YN28	35.5124	35.5394	35.8511	35.8387	31.427	31.278	31.0996	30.7197	31.357	33.6488	33.5176	33.7066	33.249	35.4698	35.4394	35.3937
sp|P08758|ANXA5_HUMAN Annexin A5 OS=Homo sapiens OX=9606 GN=ANXA5 PE=1 SV=2;tr|E9PHT9|E9PHT9_HUMAN Annexin OS=Homo sapiens OX=9606 GN=ANXA5 PE=1 SV=1;tr|D6RBL5|D6RBL5_HUMAN Annexin OS=Homo sapiens OX=9606 GN=ANXA5 PE=1 SV=1	Annexin A5;Annexin	ANXA5		0.122059	0.0606766		0.0898953	0.0417252		0.074243	-0.116907		0.704444	-0.214423	+	4.50417	-5.43933	+	4.58373	-1.53397	25	25	25	73.4	73.4	73.4	35.936	0	323.31	37952000000	413	P08758;E9PHT9;D6RBL5;D6RBE9;D6RCN3	P08758;E9PHT9;D6RBL5	31.2527	31.3593	31.5105	31.4228	25.4678	26.1684	26.9106	25.4625	26.6137	30.1117	29.9916	30.4189	29.9245	30.9747	31.4308	31.5342
sp|P08133|ANXA6_HUMAN Annexin A6 OS=Homo sapiens OX=9606 GN=ANXA6 PE=1 SV=3;sp|P08133-2|ANXA6_HUMAN Isoform 2 of Annexin A6 OS=Homo sapiens OX=9606 GN=ANXA6;tr|E5RK69|E5RK69_HUMAN Annexin OS=Homo sapiens OX=9606 GN=ANXA6 PE=1 SV=1	Annexin A6;Annexin	ANXA6		0.536224	-0.234867	+	1.38978	0.998638		NaN	0		0.965078	-1.45999	+	7.49763	-5.9384	+	3.82657	-6.88168	40	40	40	61.4	61.4	61.4	75.872	0	323.31	105720000000	678	P08133;P08133-2;E5RK69;E7EMC6;E5RFF0;E5RJF5;E5RK63;E5RI05;E5RIU8;E5RJR0;H0YC77	P08133;P08133-2;E5RK69	32.3641	32.5069	33.0719	32.8595	25.9325	26.394	26.5544	26.4722	25.4398	28.1746	27.4367	28.3671	28.1646	32.0666	32.1601	32.9495
sp|Q10567-3|AP1B1_HUMAN Isoform C of AP-1 complex subunit beta-1 OS=Homo sapiens OX=9606 GN=AP1B1;sp|Q10567-2|AP1B1_HUMAN Isoform B of AP-1 complex subunit beta-1 OS=Homo sapiens OX=9606 GN=AP1B1;sp|Q10567|AP1B1_HUMAN AP-1 complex subunit beta-1 OS=Homo sa	AP-1 complex subunit beta-1	AP1B1		1.19338	0.240582		0.0654111	0.0440397		NaN	0		0.62455	-0.147196	+	7.08015	-3.51705	+	1.57437	-0.362147	23	14	14	24.7	16.8	16.8	103.56	0	47.697	7437100000	140	Q10567-3;Q10567-2;Q10567;Q10567-4;C9J1E7	Q10567-3;Q10567-2;Q10567;Q10567-4;C9J1E7	28.9025	29.0513	29.0412	28.7843	26.0165	27.5486	26.4567	26.7094	27.1882	28.7394	28.7304	28.9269	28.6565	28.5464	28.9568	29.5626
tr|K7EJL1|K7EJL1_HUMAN AP-1 complex subunit mu-1 OS=Homo sapiens OX=9606 GN=AP1M1 PE=1 SV=1;sp|Q9BXS5|AP1M1_HUMAN AP-1 complex subunit mu-1 OS=Homo sapiens OX=9606 GN=AP1M1 PE=1 SV=3;sp|Q9BXS5-2|AP1M1_HUMAN Isoform 2 of AP-1 complex subunit mu-1 OS=Homo sa	AP-1 complex subunit mu-1	AP1M1		0.668909	0.159788		0.215677	-0.0752172		0.572452	1.46851		0.251046	-0.137699	+	1.33324	-2.02117		0.231627	0.118016	25	25	25	65.2	65.2	65.2	40.296	0	247.34	20820000000	314	K7EJL1;Q9BXS5;Q9BXS5-2;E7ENJ6;K7EQX3;Q9Y6Q5;Q9Y6Q5-2;K7ERH5;K7EL08;A0A087WZX7;K7EPR4;K7EJJ1;K7EK69;K7ENA7;K7EMG5	K7EJL1;Q9BXS5;Q9BXS5-2;E7ENJ6	30.6246	30.3648	30.4769	30.3517	25.2301	29.9424	29.0549	25.3269	26.0689	30.4521	30.3532	30.1573	29.914	29.8929	30.3626	29.8606
sp|O95782-2|AP2A1_HUMAN Isoform B of AP-2 complex subunit alpha-1 OS=Homo sapiens OX=9606 GN=AP2A1;sp|O95782|AP2A1_HUMAN AP-2 complex subunit alpha-1 OS=Homo sapiens OX=9606 GN=AP2A1 PE=1 SV=3	AP-2 complex subunit alpha-1	AP2A1		0.783293	-0.0964155		0.262167	0.0404234		0.0787037	-0.0491596		0.0930654	0.0225019	+	1.67679	-0.658816	+	3.08313	-0.421185	42	42	34	42.2	42.2	36.2	105.36	0	323.31	130690000000	1217	O95782-2;O95782;M0R2D9;E9PPY8	O95782-2;O95782	33.0826	32.9532	32.914	33.0503	32.465	32.4465	32.5533	32.0156	31.9892	32.7725	32.7654	32.6287	32.5103	33.2398	32.9847	33.028
sp|O94973|AP2A2_HUMAN AP-2 complex subunit alpha-2 OS=Homo sapiens OX=9606 GN=AP2A2 PE=1 SV=2;sp|O94973-2|AP2A2_HUMAN Isoform 2 of AP-2 complex subunit alpha-2 OS=Homo sapiens OX=9606 GN=AP2A2;tr|A0A0G2JS82|A0A0G2JS82_HUMAN AP-2 complex subunit alpha-2 (Fr	AP-2 complex subunit alpha-2	AP2A2		0.504657	-0.214611		0.553415	0.146771		0.267042	-0.272029		0.0110553	0.00205088	+	2.00686	-1.53991	+	2.57874	0.389969	39	31	31	37.9	31.8	31.8	103.96	0	323.31	43034000000	591	O94973;O94973-2;A0A0G2JS82;O94973-3;A0A0G2JQM1;E9PR62;A0A0G2JRF9;A0A0G2JQA4;A0A0G2JRS3;A0A0G2JS17;A0A0G2JQT9;H0YDE9;H0YEG0;E9PNC4;E9PQP4	O94973;O94973-2;A0A0G2JS82;O94973-3;A0A0G2JQM1	31.8826	31.7811	31.4193	31.466	30.2142	30.4581	30.6656	30.0283	29.4076	31.7554	31.8498	31.633	31.7258	31.449	31.2851	30.9619
tr|A0A087X253|A0A087X253_HUMAN AP complex subunit beta OS=Homo sapiens OX=9606 GN=AP2B1 PE=1 SV=1;sp|P63010|AP2B1_HUMAN AP-2 complex subunit beta OS=Homo sapiens OX=9606 GN=AP2B1 PE=1 SV=1;sp|P63010-2|AP2B1_HUMAN Isoform 2 of AP-2 complex subunit beta OS=H	AP-2 complex subunit beta	AP2B1		0.0348003	-0.0191212		0.559388	0.325562		0.418724	0.282167		0.444551	-0.115432	+	1.86178	-0.552108		0.908759	-0.310781	32	32	23	36	36	28.8	101.33	0	249.74	40306000000	485	A0A087X253;P63010;P63010-2;P63010-3;A0A087WYD1;A0A087WU93;A0A087WZQ6;K7EN71;K7ERB2;K7EJX1;A0A087WXS3;K7EKZ5	A0A087X253;P63010;P63010-2;P63010-3;A0A087WYD1;A0A087WU93;A0A087WZQ6	31.5588	31.3537	30.894	30.9099	29.3884	30.3044	30.182	30.8178	30.9359	30.896	31.0772	31.22	31.0413	31.4017	31.238	30.4787
sp|Q96CW1|AP2M1_HUMAN AP-2 complex subunit mu OS=Homo sapiens OX=9606 GN=AP2M1 PE=1 SV=2;tr|A0A087WY71|A0A087WY71_HUMAN AP-2 complex subunit mu OS=Homo sapiens OX=9606 GN=AP2M1 PE=1 SV=1;tr|E9PFW3|E9PFW3_HUMAN AP-2 complex subunit mu OS=Homo sapiens OX=960	AP-2 complex subunit mu	AP2M1		0.105911	0.0875077		0.270177	0.170051		0.25788	-0.494919		0.715404	-0.35472	+	3.39746	-5.14364	+	3.38497	-2.09792	28	28	28	57.7	57.7	57.7	49.654	0	92.711	62477000000	393	Q96CW1;A0A087WY71;E9PFW3;Q96CW1-2;C9JJ47;C9JGT8;C9JJD3;C9JTK4;C9JPV8;H7C4C3	Q96CW1;A0A087WY71;E9PFW3;Q96CW1-2;C9JJ47	32.7999	31.7506	31.7686	31.9638	28.3779	26.3747	27.7318	28.1118	26.9514	30.4391	30.3849	29.8794	29.9041	31.9346	31.9035	31.4324
tr|X6R390|X6R390_HUMAN AP complex subunit sigma OS=Homo sapiens OX=9606 GN=AP2S1 PE=1 SV=1;sp|P53680-2|AP2S1_HUMAN Isoform 2 of AP-2 complex subunit sigma OS=Homo sapiens OX=9606 GN=AP2S1;sp|P53680|AP2S1_HUMAN AP-2 complex subunit sigma OS=Homo sapiens OX=	AP-2 complex subunit sigma	AP2S1		0.45286	0.142881		0.253562	0.162064		NaN	0		0.314442	0.113987	+	5.83157	-4.34659	+	1.91	-0.698435	8	8	8	27.6	27.6	27.6	18.414	0	9.7082	26174000000	108	X6R390;P53680-2;P53680;M0R0N4;M0QYZ2;M0QZ21;M0R1S0	X6R390;P53680-2;P53680;M0R0N4;M0QYZ2	30.716	30.8932	30.5876	30.2706	26.734	26.1103	25.164	26.76	25.9128	29.6944	30.1877	29.8493	30.1094	30.7416	31.1072	30.3789
sp|O00203|AP3B1_HUMAN AP-3 complex subunit beta-1 OS=Homo sapiens OX=9606 GN=AP3B1 PE=1 SV=3;sp|O00203-3|AP3B1_HUMAN Isoform 2 of AP-3 complex subunit beta-1 OS=Homo sapiens OX=9606 GN=AP3B1	AP-3 complex subunit beta-1	AP3B1		0.102247	-0.0668039		0.6971	-0.274261		NaN	0		NaN	0	+	3.98821	-3.67881	+	4.47073	-2.92209	30	30	30	32.7	32.7	32.7	121.32	0	135.07	12197000000	191	O00203;O00203-3;Q13367-4;Q13367;A0A2R8Y2A8;A0A590UKC4;A0A5F9UJV3;H0YBD0;A0A590UJ60;A0A590UJE5;A0A590UK04;A0A590UJU0;A0A590UJW5;A0A590UJU7;Q13367-3;A0A590UKD3;A0A590UK30;F5GWU4;A0A590UK69;A0A590UJ44;F5GYB0	O00203;O00203-3	30.3698	30.0987	29.4829	29.9129	26.3485	25.6953	26.0259	26.1536	25.3752	25.0974	27.1584	26.9284	26.7757	29.8198	29.6223	29.1827
sp|O14617|AP3D1_HUMAN AP-3 complex subunit delta-1 OS=Homo sapiens OX=9606 GN=AP3D1 PE=1 SV=1;sp|O14617-5|AP3D1_HUMAN Isoform 5 of AP-3 complex subunit delta-1 OS=Homo sapiens OX=9606 GN=AP3D1;sp|O14617-2|AP3D1_HUMAN Isoform 2 of AP-3 complex subunit delta	AP-3 complex subunit delta-1	AP3D1		0.157878	-0.0868788	+	1.39605	-0.34641		0.484569	0.459128		0.106337	-0.0405965	+	3.00681	-1.74903	+	1.87419	-0.531054	28	28	28	33.7	33.7	33.7	130.16	0	323.31	44171000000	422	O14617;O14617-5;O14617-2;O14617-4;O14617-3;A0A2R8Y611;A0A2R8Y4J3;K7ELX8;K7ERW8;A0A2R8YCY8;A0A087WYN6	O14617;O14617-5;O14617-2;O14617-4;O14617-3;A0A2R8Y611	31.7837	31.7718	31.536	31.5053	29.1528	30.1126	30.1972	29.1143	28.1939	30.8605	30.6462	30.9163	30.7385	31.679	31.6107	31.3647
sp|Q9Y2T2|AP3M1_HUMAN AP-3 complex subunit mu-1 OS=Homo sapiens OX=9606 GN=AP3M1 PE=1 SV=1	AP-3 complex subunit mu-1	AP3M1		0.0799605	-0.0694036		0.292198	-0.212143		NaN	0		0.652739	-0.894899	+	6.5869	-6.74324	+	3.74837	-5.50881	17	17	14	49.5	49.5	42.3	46.939	0	323.31	108380000000	384	Q9Y2T2	Q9Y2T2	33.358	33.1916	32.0826	33.0753	26.8487	25.5528	25.8226	24.9877	26.4918	28.5509	27.6925	28.1493	28.0494	33.0229	32.96	32.3938
sp|Q92572|AP3S1_HUMAN AP-3 complex subunit sigma-1 OS=Homo sapiens OX=9606 GN=AP3S1 PE=1 SV=1	AP-3 complex subunit sigma-1	AP3S1		0.792322	0.28004		0.258099	-0.100359		0.0670472	0.14535		0.0382957	-0.0234876	+	1.87285	-1.85594		0.0939151	0.0528078	8	8	8	38.3	38.3	38.3	21.732	0	68.105	14901000000	168	Q92572;F5H459	Q92572	30.0313	29.9088	29.6087	29.6731	28.9011	28.5906	29.1123	28.0769	25.7402	29.8538	29.8167	30.2625	29.9415	30.0016	30.0537	29.6326
tr|H0YAJ5|H0YAJ5_HUMAN Amyloid-beta A4 precursor protein-binding family B member 2 (Fragment) OS=Homo sapiens OX=9606 GN=APBB2 PE=1 SV=1;tr|G5E9Y1|G5E9Y1_HUMAN Amyloid beta (A4) protein-binding, family B, member 2 (Fe65-like), isoform CRA_c OS=Homo sapiens	Amyloid beta A4 precursor protein-binding family B member 2	APBB2		1.1591	0.400541		0.332147	0.248862		NaN	0		NaN	0	+	5.55767	-3.1147		0.657374	-0.435875	12	12	12	21	21	21	79.972	0	76.327	3180200000	65	H0YAJ5;G5E9Y1;Q92870;Q92870-4;Q92870-2;Q92870-3;D6RB00;D6RB55;D6RDY3;D6RGD4;D6RAJ4;D6RD19;H0Y9U9;H0YA92	H0YAJ5;G5E9Y1;Q92870;Q92870-4;Q92870-2	28.5883	28.4679	27.998	28.1726	26.859	25.8294	25.2879	26.3665	26.8684	26.2439	27.1177	25.9751	26.0721	26.3816	25.6776	26.5622
sp|Q9BZZ5-2|API5_HUMAN Isoform 2 of Apoptosis inhibitor 5 OS=Homo sapiens OX=9606 GN=API5;tr|G3V1C3|G3V1C3_HUMAN Apoptosis inhibitor 5 OS=Homo sapiens OX=9606 GN=API5 PE=1 SV=1;sp|Q9BZZ5|API5_HUMAN Apoptosis inhibitor 5 OS=Homo sapiens OX=9606 GN=API5 PE=1	Apoptosis inhibitor 5	API5		0.0995499	0.0605149		0.476749	0.444312		0.420516	0.985239		0.383669	-0.184008		0.716241	-1.26572		0.396741	-0.189434	21	21	21	37.1	37.1	37.1	56.769	0	275.57	10794000000	260	Q9BZZ5-2;G3V1C3;Q9BZZ5;Q9BZZ5-3;Q9BZZ5-6;Q9BZZ5-5;Q9BZZ5-1;H0YER7;E9PQK6	Q9BZZ5-2;G3V1C3;Q9BZZ5;Q9BZZ5-3;Q9BZZ5-6;Q9BZZ5-5;Q9BZZ5-1	29.372	29.8808	29.5529	29.0994	26.6281	26.0244	25.6873	28.9995	29.0898	29.0915	29.21	29.564	29.2596	29.2742	29.2427	27.6115
sp|Q06481-5|APLP2_HUMAN Isoform 5 of Amyloid beta precursor like protein 2 OS=Homo sapiens OX=9606 GN=APLP2;sp|Q06481-4|APLP2_HUMAN Isoform 4 of Amyloid beta precursor like protein 2 OS=Homo sapiens OX=9606 GN=APLP2;sp|Q06481-2|APLP2_HUMAN Isoform 2 of Amy	Amyloid-like protein 2	APLP2		0.137141	-0.0290728		0.121888	-0.386583		NaN	0		NaN	0	+	3.39955	-2.68286		0.509678	-1.14367	9	8	8	23.9	22.4	22.4	59.151	0	43.58	5633700000	49	Q06481-5;Q06481-4;Q06481-2;Q06481-3;Q06481-6;Q06481;E9PSC7;E9PQS3;E9PK76	Q06481-5;Q06481-4;Q06481-2;Q06481-3;Q06481-6;Q06481	29.0833	29.1868	29.1277	28.8941	26.6659	27.1184	26.3801	25.6204	26.7799	26.16	24.8328	25.8413	26.0479	28.44	28.0164	28.2141
sp|Q9HDC9|APMAP_HUMAN Adipocyte plasma membrane-associated protein OS=Homo sapiens OX=9606 GN=APMAP PE=1 SV=2;sp|Q9HDC9-2|APMAP_HUMAN Isoform 2 of Adipocyte plasma membrane-associated protein OS=Homo sapiens OX=9606 GN=APMAP;tr|H0Y512|H0Y512_HUMAN Adipocyt	Adipocyte plasma membrane-associated protein	APMAP		0.800398	-0.176663	+	2.62763	0.359745		0.55784	-0.178635		0.283544	-0.166746	+	3.47713	1.05112		0.287553	0.170138	14	14	14	36.1	36.1	36.1	46.48	0	118.68	16564000000	240	Q9HDC9;Q9HDC9-2;H0Y512	Q9HDC9;Q9HDC9-2;H0Y512	29.6775	29.5167	29.8699	29.8119	30.8216	30.9285	30.8627	30.4606	30.7869	30.4703	30.449	30.4714	30.3679	29.7985	29.7272	29.8608
sp|Q9UH17|ABC3B_HUMAN DNA dC->dU-editing enzyme APOBEC-3B OS=Homo sapiens OX=9606 GN=APOBEC3B PE=1 SV=1;sp|Q9UH17-3|ABC3B_HUMAN Isoform 3 of DNA dC->dU-editing enzyme APOBEC-3B OS=Homo sapiens OX=9606 GN=APOBEC3B;sp|P31941-2|ABC3A_HUMAN Isoform 2 of DNA dC	DNA dC->dU-editing enzyme APOBEC-3B;DNA dC->dU-editing enzyme APOBEC-3A	APOBEC3B;APOBEC3A		0.854348	-0.127585		0.0930012	0.0494571		0.0430065	-0.0410389		0.457841	0.19884		0.0763501	0.0536628		0.821139	0.348859	11	11	2	29.8	29.8	2.6	45.924	0	53.258	18057000000	151	Q9UH17;Q9UH17-3;P31941-2;P31941	Q9UH17;Q9UH17-3;P31941-2;P31941	29.627	29.9028	29.8008	29.8457	30.4681	30.103	29.7632	29.0058	29.4658	30.2182	30.0072	30.0639	30.0714	29.6981	29.9959	30.3182
sp|Q9BQE5|APOL2_HUMAN Apolipoprotein L2 OS=Homo sapiens OX=9606 GN=APOL2 PE=1 SV=1	Apolipoprotein L2	APOL2		0.110364	0.0493808		0.372282	-0.204627		NaN	0		NaN	0	+	2.75134	-2.92625	+	2.47779	-2.23083	6	6	1	20.5	20.5	4.2	37.092	0	20.929	5180000000	59	Q9BQE5;E9PM95;B0QYK8	Q9BQE5	28.7824	28.4337	28.7769	28.7073	24.601	25.8889	27.0738	25.6865	25.4167	26.1877	26.8145	26.348	25.5445	28.2429	28.49	28.649
tr|A0A0A0MRG2|A0A0A0MRG2_HUMAN Amyloid-beta A4 protein OS=Homo sapiens OX=9606 GN=APP PE=1 SV=1;tr|E9PG40|E9PG40_HUMAN Amyloid-beta A4 protein OS=Homo sapiens OX=9606 GN=APP PE=1 SV=1;sp|P05067-10|A4_HUMAN Isoform APP639 of Amyloid-beta precursor protein O	Amyloid beta A4 protein;N-APP;Soluble APP-alpha;Soluble APP-beta;C99;Beta-amyloid protein 42;Beta-amyloid protein 40;C83;P3(42);P3(40);C80;Gamma-secretase C-terminal fragment 59;Gamma-secretase C-terminal fragment 57;Gamma-secretase C-terminal fragment 50;C31	APP		0.219803	0.0333099		0.0221895	-0.062808		NaN	0		NaN	0	+	6.74377	-3.3503		0.158563	-0.288325	11	11	10	19.8	19.8	18.6	75.109	0	65.577	5011200000	69	A0A0A0MRG2;E9PG40;P05067-10;P05067-3;P05067-4;P05067-5;P05067-6;P05067-7;P05067-11;P05067-8;P05067-9;P05067;H7C0V9;H7C2L2	A0A0A0MRG2;E9PG40;P05067-10;P05067-3;P05067-4;P05067-5;P05067-6;P05067-7;P05067-11;P05067-8;P05067-9;P05067;H7C0V9	29.2379	29.1922	29.0196	29.1774	24.8818	26.3735	26.0169	27.4763	26.2997	24.9316	26.4799	25.7568	25.7562	24.4894	28.1753	27.0495
sp|Q9UKG1|DP13A_HUMAN DCC-interacting protein 13-alpha OS=Homo sapiens OX=9606 GN=APPL1 PE=1 SV=1	DCC-interacting protein 13-alpha	APPL1		0.364649	0.564094		0.231179	-0.425368		NaN	0		NaN	0	+	3.30275	-1.98159		0.935807	-1.16572	7	7	7	19.6	19.6	19.6	79.663	0	114.88	4250700000	38	Q9UKG1;C9JAB0;C9K0C4	Q9UKG1	28.734	28.7218	28.7444	26.1635	26.0091	25.7078	26.8769	26.5601	25.7006	25.7148	26.5424	25.496	25.641	27.443	28.9324	26.2874
sp|Q7Z2E3|APTX_HUMAN Aprataxin OS=Homo sapiens OX=9606 GN=APTX PE=1 SV=2;sp|Q7Z2E3-7|APTX_HUMAN Isoform 7 of Aprataxin OS=Homo sapiens OX=9606 GN=APTX;sp|Q7Z2E3-3|APTX_HUMAN Isoform 3 of Aprataxin OS=Homo sapiens OX=9606 GN=APTX;tr|A0A5K1VW64|A0A5K1VW64_HU	Aprataxin	APTX		0.72601	-0.38147	+	2.15738	1.71189		0.0832151	0.165554		0.817744	-0.284816		0.222853	0.387103	+	2.50353	0.826253	11	11	11	34.3	34.3	34.3	40.74	0	46.041	4838100000	131	Q7Z2E3;Q7Z2E3-7;Q7Z2E3-3;A0A5K1VW64;Q7Z2E3-8;Q7Z2E3-10;C9J8U3;Q7Z2E3-11;Q7Z2E3-9;Q7Z2E3-5;Q7Z2E3-4;A0A0A0MRW7;Q7Z2E3-2;Q7Z2E3-6;Q7Z2E3-13;A0A5F9ZGW5;Q7Z2E3-12;A0A5K1VW80;F8WBD6;A0A5F9ZI51;Q6JV79;F8WBM3	Q7Z2E3;Q7Z2E3-7;Q7Z2E3-3;A0A5K1VW64;Q7Z2E3-8;Q7Z2E3-10;C9J8U3;Q7Z2E3-11;Q7Z2E3-9;Q7Z2E3-5;Q7Z2E3-4;A0A0A0MRW7;Q7Z2E3-2	28.3299	28.3353	28.0468	28.8679	26.6257	28.6226	28.3775	28.8056	28.7438	29.8108	29.7185	29.8715	29.9313	28.1584	26.447	26.3024
sp|O60306|AQR_HUMAN RNA helicase aquarius OS=Homo sapiens OX=9606 GN=AQR PE=1 SV=4	Intron-binding protein aquarius	AQR		0.568885	-0.105074		0.694748	0.150601		0.0630094	-0.0412628		0.0397667	-0.0119572	+	1.35457	-0.30731	+	1.62107	-0.351277	32	31	31	28.1	27.6	27.6	171.29	0	247.71	19785000000	405	O60306;H0YH15;H0YLN9	O60306	30.0921	30.2297	30.3493	30.1433	30.2702	30.0131	30.018	29.8362	29.025	29.9568	29.8497	29.7011	29.9466	30.0832	29.8655	30.0638
tr|B0YIW6|B0YIW6_HUMAN Coatomer subunit delta OS=Homo sapiens OX=9606 GN=ARCN1 PE=1 SV=1;sp|P48444|COPD_HUMAN Coatomer subunit delta OS=Homo sapiens OX=9606 GN=ARCN1 PE=1 SV=1;sp|P48444-2|COPD_HUMAN Isoform 2 of Coatomer subunit delta OS=Homo sapiens OX=96	Coatomer subunit delta	ARCN1		0.0896327	0.0510945		0.021151	0.00820017		NaN	0		0.355191	-0.603972	+	6.40408	-4.08014	+	4.22369	-3.14783	18	18	18	40.9	40.9	40.9	61.626	0	100.1	15426000000	173	B0YIW6;P48444;P48444-2;Q6P1Q5;E9PK34	B0YIW6;P48444;P48444-2	30.6557	30.6051	30.4009	29.9567	25.3009	26.7172	26.269	25.9701	26.2004	25.6004	27.6891	28.3648	26.0018	29.5912	29.7063	29.1433
sp|P84077|ARF1_HUMAN ADP-ribosylation factor 1 OS=Homo sapiens OX=9606 GN=ARF1 PE=1 SV=2;sp|P61204|ARF3_HUMAN ADP-ribosylation factor 3 OS=Homo sapiens OX=9606 GN=ARF3 PE=1 SV=2;tr|F5H423|F5H423_HUMAN Uncharacterized protein OS=Homo sapiens OX=9606 PE=3 SV	ADP-ribosylation factor 1;ADP-ribosylation factor 3	ARF1;ARF3		0.68621	0.30769		0.153984	-0.0408177		0.109247	0.348131		0.795387	0.57199	+	1.60146	-3.00317	+	4.0922	-3.18636	11	11	7	65.2	65.2	46.4	20.697	0	323.31	15747000000	160	P84077;P61204;F5H423;P61204-2;F5H0C7;H0YGG7	P84077;P61204;F5H423;P61204-2	30.5687	30.0693	30.0079	29.8997	28.909	25.2501	26.1056	26.3499	28.8494	25.9953	25.6712	26.0247	25.4162	29.5101	29.7301	29.5367
sp|P18085|ARF4_HUMAN ADP-ribosylation factor 4 OS=Homo sapiens OX=9606 GN=ARF4 PE=1 SV=3;tr|C9JPM4|C9JPM4_HUMAN ADP-ribosylation factor 4 (Fragment) OS=Homo sapiens OX=9606 GN=ARF4 PE=1 SV=1;tr|C9JAK5|C9JAK5_HUMAN ADP-ribosylation factor 4 OS=Homo sapiens	ADP-ribosylation factor 4	ARF4		0.152673	-0.553727		0.0725953	0.211796		NaN	0		0.371341	-0.319435		0.338275	-0.663638		0.319393	0.707803	8	4	4	48.9	18.9	18.9	20.511	0	12.045	6416300000	58	P18085;C9JPM4;C9JAK5;U3KQF2	P18085;C9JPM4;C9JAK5	29.5753	29.0195	26.0106	25.5814	26.008	25.8541	26.961	26.2119	25.2365	28.3169	28.9326	28.1244	27.7268	25.7434	27.1813	26.8694
sp|P84085|ARF5_HUMAN ADP-ribosylation factor 5 OS=Homo sapiens OX=9606 GN=ARF5 PE=1 SV=2;tr|C9J1Z8|C9J1Z8_HUMAN ADP-ribosylation factor 5 (Fragment) OS=Homo sapiens OX=9606 GN=ARF5 PE=1 SV=1	ADP-ribosylation factor 5	ARF5		0.104977	0.0728774		0.0959003	-0.112377		NaN	0		NaN	0	+	4.79372	-2.06952	+	1.72052	-1.17303	9	5	5	57.8	28.9	28.9	20.529	0	177.18	3319200000	66	P84085;C9J1Z8;F5H1V1;F5H6T5;F8WDB3	P84085;C9J1Z8	28.4101	28.3038	27.9897	27.3373	26.8907	26.0628	26.1635	24.8354	26.0645	26.1153	25.8831	25.6446	26.029	27.4713	26.3565	28.286
sp|P62330|ARF6_HUMAN ADP-ribosylation factor 6 OS=Homo sapiens OX=9606 GN=ARF6 PE=1 SV=2	ADP-ribosylation factor 6	ARF6		0.277685	0.124379		0.686854	0.711061		NaN	0		NaN	0	+	4.06762	-2.48116	+	4.65103	-3.1483	7	7	7	49.1	49.1	49.1	20.082	0	60.161	6661300000	48	P62330	P62330	29.413	29.2792	28.823	28.7149	25.4943	27.4037	25.5667	25.946	26.6681	26.7974	25.4775	25.9381	26.378	28.7475	28.2595	26.5292
sp|Q9Y6D6|BIG1_HUMAN Brefeldin A-inhibited guanine nucleotide-exchange protein 1 OS=Homo sapiens OX=9606 GN=ARFGEF1 PE=1 SV=2;tr|E5RIF2|E5RIF2_HUMAN Brefeldin A-inhibited guanine nucleotide-exchange protein 1 (Fragment) OS=Homo sapiens OX=9606 GN=ARFGEF1 P	Brefeldin A-inhibited guanine nucleotide-exchange protein 1	ARFGEF1		0.247735	-0.246315		0.490449	-0.525053		NaN	0	+	1.58282	-0.86452		1.17758	-0.949499		0.914554	0.601128	6	4	4	3.8	3.1	3.1	208.76	0	11.094	1482600000	62	Q9Y6D6;E5RIF2;E5RHL7	Q9Y6D6;E5RIF2	26.8428	26.9685	27.2852	26.7529	27.098	25.4396	26.217	25.3246	26.7698	28.1831	27.8223	27.2426	27.4611	27.3873	26.649	25.6008
tr|A0A7P0TA34|A0A7P0TA34_HUMAN Brefeldin A-inhibited guanine nucleotide-exchange protein 2 OS=Homo sapiens OX=9606 GN=ARFGEF2 PE=1 SV=1;tr|A0A7P0T7Z2|A0A7P0T7Z2_HUMAN Brefeldin A-inhibited guanine nucleotide-exchange protein 2 OS=Homo sapiens OX=9606 GN=AR	Brefeldin A-inhibited guanine nucleotide-exchange protein 2	ARFGEF2		0.506035	-0.54057		0.00770182	-0.0093689		NaN	0		NaN	0		0.50891	0.561589		0.042444	-0.0587277	12	12	10	7.8	7.8	7.1	195.28	0	12.796	882440000	41	A0A7P0TA34;A0A7P0T7Z2;Q9Y6D5;A0A7P0T9L9;A0A7P0Z446;A0A7P0T9L6	A0A7P0TA34;A0A7P0T7Z2;Q9Y6D5;A0A7P0T9L9	27.1076	26.6087	26.5102	26.7249	25.9907	25.9232	26.051	25.7438	24.0382	26.626	25.8436	26.3465	27.3595	25.5614	26.4139	26.2496
sp|P05089-3|ARGI1_HUMAN Isoform 3 of Arginase-1 OS=Homo sapiens OX=9606 GN=ARG1;sp|P05089|ARGI1_HUMAN Arginase-1 OS=Homo sapiens OX=9606 GN=ARG1 PE=1 SV=2;sp|P05089-2|ARGI1_HUMAN Isoform 2 of Arginase-1 OS=Homo sapiens OX=9606 GN=ARG1;tr|A0A5F9ZH78|A0A5F9Z	Arginase-1	ARG1		0.400741	-1.00497		0.551764	-1.45281		0.668859	1.03403		0.382015	0.338411		1.0462	1.4573		1.25471	2.4049	11	11	11	36	36	36	25.356	0	17.445	5309400000	67	P05089-3;P05089;P05089-2;A0A5F9ZH78;A0A5F9ZGN6	P05089-3;P05089;P05089-2;A0A5F9ZH78	26.0698	26.6349	29.6085	29.7603	28.2926	28.3428	25.6077	26.5633	28.3771	28.5584	28.6779	28.3327	28.2753	28.2852	25.5953	28.2901
tr|A6NHM7|A6NHM7_HUMAN Rho GTPase activating protein 22, isoform CRA_a OS=Homo sapiens OX=9606 GN=ARHGAP22 PE=1 SV=1;sp|Q7Z5H3-2|RHG22_HUMAN Isoform 2 of Rho GTPase-activating protein 22 OS=Homo sapiens OX=9606 GN=ARHGAP22;sp|Q7Z5H3-3|RHG22_HUMAN Isoform 3	Rho GTPase-activating protein 22	ARHGAP22	+	1.53435	-0.283267		0.244084	-0.285365		NaN	0		NaN	0	+	3.643	-2.14609	+	2.42569	-2.0833	13	13	13	25.5	25.5	25.5	64.313	0	29.429	4512600000	60	A6NHM7;Q7Z5H3-2;Q7Z5H3-3;Q7Z5H3;Q7Z5H3-5;A6NJ38;D6R9V6;Q7Z5H3-4;D6RBJ8	A6NHM7;Q7Z5H3-2;Q7Z5H3-3;Q7Z5H3;Q7Z5H3-5;A6NJ38;D6R9V6;Q7Z5H3-4	28.6653	28.5135	28.7313	28.5529	26.9783	25.8063	25.2828	26.2201	26.7404	25.1065	25.5969	24.8144	25.6995	28.3823	28.2651	26.9863
sp|Q52LW3|RHG29_HUMAN Rho GTPase-activating protein 29 OS=Homo sapiens OX=9606 GN=ARHGAP29 PE=1 SV=2;tr|F8VWZ8|F8VWZ8_HUMAN Rho GTPase-activating protein 29 OS=Homo sapiens OX=9606 GN=ARHGAP29 PE=1 SV=1	Rho GTPase-activating protein 29	ARHGAP29		0.0999416	0.0440483		0.0480889	-0.0359712		NaN	0		0.00610084	-0.00206995	+	4.15674	-3.04331		0.57816	-0.156023	18	18	18	20.2	20.2	20.2	142.06	0	141.79	7512200000	136	Q52LW3;F8VWZ8;Q52LW3-2	Q52LW3;F8VWZ8	29.1236	29.3406	28.9679	28.6701	27.0732	25.3448	25.6427	26.1517	26.9843	28.4859	28.6046	28.6154	28.7511	29.1399	29.0499	28.0624
tr|J3KRE2|J3KRE2_HUMAN Rho GDP-dissociation inhibitor 1 OS=Homo sapiens OX=9606 GN=ARHGDIA PE=1 SV=1;tr|J3KTF8|J3KTF8_HUMAN Rho GDP-dissociation inhibitor 1 (Fragment) OS=Homo sapiens OX=9606 GN=ARHGDIA PE=1 SV=8;tr|J3QQX2|J3QQX2_HUMAN Rho GDP-dissociation	Rho GDP-dissociation inhibitor 1	ARHGDIA		0.784261	1.07066		0.666878	0.788461		NaN	0		NaN	0	+	4.49251	-2.14972	+	2.7186	-2.41946	3	3	3	49.6	49.6	49.6	14.814	0	117.31	3399700000	42	J3KRE2;J3KTF8;J3QQX2;P52565;J3KS60;J3KRY1;P52565-2	J3KRE2;J3KTF8;J3QQX2;P52565;J3KS60;J3KRY1;P52565-2	26.4496	28.392	28.0029	25.5913	26.657	26.5616	27.5658	26.8022	25.1607	25.5528	26.3621	26.8918	25.1052	26.2635	28.1122	27.2646
sp|Q9NZN5|ARHGC_HUMAN Rho guanine nucleotide exchange factor 12 OS=Homo sapiens OX=9606 GN=ARHGEF12 PE=1 SV=1;sp|Q9NZN5-2|ARHGC_HUMAN Isoform 2 of Rho guanine nucleotide exchange factor 12 OS=Homo sapiens OX=9606 GN=ARHGEF12;tr|E9PMR6|E9PMR6_HUMAN Rho guan	Rho guanine nucleotide exchange factor 12	ARHGEF12		0.258302	0.111947		0.511321	-0.220696		0.507175	0.738456		NaN	0	+	4.83989	-7.38173	+	7.16228	-8.13576	87	87	87	59.3	59.3	59.3	173.23	0	323.31	279340000000	1394	Q9NZN5;Q9NZN5-2;E9PMR6	Q9NZN5;Q9NZN5-2;E9PMR6	34.4696	34.2847	34.0676	33.8127	26.6389	24.9296	26.3584	26.2993	26.5258	25.9899	26.2754	25.2591	26.259	34.598	34.505	34.0162
tr|V9GYM8|V9GYM8_HUMAN Guanine nucleotide exchange factor H1 OS=Homo sapiens OX=9606 GN=ARHGEF2 PE=1 SV=1;tr|A0A5F9ZI21|A0A5F9ZI21_HUMAN Guanine nucleotide exchange factor H1 OS=Homo sapiens OX=9606 GN=ARHGEF2 PE=1 SV=1;sp|Q92974-3|ARHG2_HUMAN Isoform 3 of	Rho guanine nucleotide exchange factor 2	ARHGEF2		0.0213995	-0.0288787		0.244997	0.304543		NaN	0		NaN	0	+	2.30694	-1.32329	+	1.56933	-1.89608	16	16	16	22.4	22.4	22.4	116.07	0	148.94	3559800000	57	V9GYM8;A0A5F9ZI21;Q92974-3;Q92974-2;Q92974;Q5VY93;V9GYF5;V9GYG5;V9GZ14;V9GYF0;V9GZ58	V9GYM8;A0A5F9ZI21;Q92974-3;Q92974-2;Q92974	27.9873	27.7054	26.6862	27.8181	26.3595	26.2645	27.2706	25.867	25.8665	25.5359	26.9688	26.5315	27.292	28.1908	28.6385	26.6719
sp|Q8TER5-4|ARH40_HUMAN Isoform 4 of Rho guanine nucleotide exchange factor 40 OS=Homo sapiens OX=9606 GN=ARHGEF40;sp|Q8TER5-3|ARH40_HUMAN Isoform 3 of Rho guanine nucleotide exchange factor 40 OS=Homo sapiens OX=9606 GN=ARHGEF40;sp|Q8TER5|ARH40_HUMAN Rho	Rho guanine nucleotide exchange factor 40	ARHGEF40		0.193792	0.107478		0.25709	0.198709		NaN	0		NaN	0	+	4.84469	-3.72791	+	3.34062	-2.62043	22	22	22	21.3	21.3	21.3	159.7	0	316.18	9405700000	179	Q8TER5-4;Q8TER5-3;Q8TER5;Q8TER5-2;G3V485;G3V3N2;G3V5C1	Q8TER5-4;Q8TER5-3;Q8TER5;Q8TER5-2	29.6785	29.7143	28.8494	29.2802	26.2151	25.4455	26.2139	25.4664	24.9293	26.5367	26.6304	25.1275	25.4533	29.5111	29.3003	28.2481
sp|O14497|ARI1A_HUMAN AT-rich interactive domain-containing protein 1A OS=Homo sapiens OX=9606 GN=ARID1A PE=1 SV=3;sp|O14497-2|ARI1A_HUMAN Isoform 2 of AT-rich interactive domain-containing protein 1A OS=Homo sapiens OX=9606 GN=ARID1A;tr|H0Y488|H0Y488_HUMA	AT-rich interactive domain-containing protein 1A	ARID1A		NaN	0		1.14097	1.24451		NaN	0	+	1.5612	-0.245457		NaN	0	+	1.70359	1.72607	24	17	17	13.5	11.6	11.6	242.04	0	71.198	3086500000	72	O14497;O14497-2;H0Y488;A0A1B0GTU5;O14497-3;A0A087WUV6;H0YEW5	O14497;O14497-2;H0Y488;A0A1B0GTU5;O14497-3	25.8457	26.5128	27.0286	26.575	27.1579	25.5921	25.9921	27.2861	26.0304	29.3262	29.3007	29.4005	29.3539	25.8139	25.8352	26.5504
sp|Q9Y4X5|ARI1_HUMAN E3 ubiquitin-protein ligase ARIH1 OS=Homo sapiens OX=9606 GN=ARIH1 PE=1 SV=2	E3 ubiquitin-protein ligase ARIH1	ARIH1		0.172966	-0.0807509		0.60088	-0.239835		NaN	0		NaN	0	+	7.61757	-5.35606	+	6.21791	-5.04944	11	11	11	23.3	23.3	23.3	64.117	0	323.31	32150000000	175	Q9Y4X5;A0A087WT96;H3BNB9;H3BSK4	Q9Y4X5	31.5084	31.473	30.8355	31.0042	26.1695	25.4249	25.4572	26.328	25.166	26.7431	26.1593	27.4617	25.7734	31.4593	31.4238	30.881
tr|B4DZG7|B4DZG7_HUMAN ADP-ribosylation factor-like protein 1 OS=Homo sapiens OX=9606 GN=ARL1 PE=1 SV=1;sp|P40616-2|ARL1_HUMAN Isoform 2 of ADP-ribosylation factor-like protein 1 OS=Homo sapiens OX=9606 GN=ARL1;sp|P40616|ARL1_HUMAN ADP-ribosylation factor-	ADP-ribosylation factor-like protein 1	ARL1		0.0167885	0.00858784		0.327181	0.123132		NaN	0		0.146937	-0.0860415	+	3.37944	-3.03815	+	2.11743	-0.965401	6	6	6	71.1	71.1	71.1	15.443	0	228.3	7513500000	155	B4DZG7;P40616-2;P40616;F8VYN9;F8W1Z8	B4DZG7;P40616-2;P40616;F8VYN9	29.0443	29.7251	29.1199	29.0254	25.3249	26.3916	26.5081	26.6652	26.8741	28.1174	28.0801	28.0554	28.0798	29.0994	28.8357	28.51
sp|P36404|ARL2_HUMAN ADP-ribosylation factor-like protein 2 OS=Homo sapiens OX=9606 GN=ARL2 PE=1 SV=4;tr|V9GYD0|V9GYD0_HUMAN ARL2-SNX15 readthrough (NMD candidate) OS=Homo sapiens OX=9606 GN=ARL2-SNX15 PE=3 SV=1;sp|P36404-2|ARL2_HUMAN Isoform 2 of ADP-ribo	ADP-ribosylation factor-like protein 2	ARL2;ARL2-SNX15		0.0746486	0.0316944		0.0726835	0.0563297		NaN	0		NaN	0	+	4.4217	-3.8661	+	3.60313	-3.1205	10	10	10	60.3	60.3	60.3	20.878	0	323.31	10826000000	142	P36404;V9GYD0;P36404-2	P36404;V9GYD0;P36404-2	30.2474	30.1463	29.7862	29.6817	25.4725	25.28	25.9282	26.1377	26.5036	25.615	27.6476	26.0052	25.9859	29.197	29.4364	28.536
tr|H3BN98|H3BN98_HUMAN 40S ribosomal protein S15a (Fragment) OS=Homo sapiens OX=9606 PE=3 SV=2;tr|H3BPJ2|H3BPJ2_HUMAN ADP-ribosylation factor-like protein 6-interacting protein 1 (Fragment) OS=Homo sapiens OX=9606 GN=ARL6IP1 PE=4 SV=2;sp|Q15041-3|AR6P1_HUM	ADP-ribosylation factor-like protein 6-interacting protein 1	ARL6IP1		0.164808	-0.133663		0.248664	0.168988		0.219789	-0.0873169		NaN	0	+	2.5745	1.01329	+	5.41204	-3.89474	3	2	2	9.7	5.9	5.9	27.168	0	310.65	8451900000	70	H3BN98;H3BPJ2;Q15041-3;Q15041-2;Q15041	H3BN98;H3BPJ2;Q15041-3;Q15041-2;Q15041	28.582	28.7428	29.3878	29.4913	30.2568	29.7541	29.6995	30.2652	30.1142	26.9868	27.003	26.7599	26.6705	29.4223	28.9051	29.7718
sp|O75915|PRAF3_HUMAN PRA1 family protein 3 OS=Homo sapiens OX=9606 GN=ARL6IP5 PE=1 SV=1	PRA1 family protein 3	ARL6IP5		0.36849	0.0950279		0.453754	0.258153		0.177943	-0.082679		0.494797	0.507773	+	3.49547	1.17444		0.737138	-0.594092	15	15	15	37.8	37.8	37.8	21.614	0	323.31	43167000000	532	O75915;F8WF90;C9JQU6;F8WF33	O75915	30.5637	30.9642	30.7349	30.5776	32.4005	32.0446	31.7549	32.1178	31.9934	29.8054	31.2519	29.8495	29.8281	31.0611	30.9841	31.137
sp|Q8N6S5|AR6P6_HUMAN ADP-ribosylation factor-like protein 6-interacting protein 6 OS=Homo sapiens OX=9606 GN=ARL6IP6 PE=1 SV=1	ADP-ribosylation factor-like protein 6-interacting protein 6	ARL6IP6		NaN	0		0.369878	0.789933		0.0830383	-0.0258785		0.880471	0.289814	+	7.30098	3.46902		1.04999	1.34293	8	8	8	28.3	28.3	28.3	24.676	0	11.522	4059200000	76	Q8N6S5	Q8N6S5	26.8598	25.8955	26.8786	26.475	29.2746	29.3519	29.3628	29.5797	29.6356	28.9353	28.5742	29.1327	29.1069	28.2508	26.3396	25.6325
sp|Q96BM9|ARL8A_HUMAN ADP-ribosylation factor-like protein 8A OS=Homo sapiens OX=9606 GN=ARL8A PE=1 SV=1	ADP-ribosylation factor-like protein 8A	ARL8A		0.963884	0.323547		1.04834	1.38015		NaN	0		NaN	0	+	5.72074	-1.99952	+	2.65477	-2.71802	7	3	3	43	29	29	21.416	0	44.972	5705100000	50	Q96BM9;A0A087X2J2	Q96BM9	27.9542	28.1173	28.1975	28.6145	26.1662	26.2386	25.9793	25.3894	26.8287	26.0049	25.5956	26.3671	25.5256	28.4682	28.2467	25.6666
sp|Q9NVJ2|ARL8B_HUMAN ADP-ribosylation factor-like protein 8B OS=Homo sapiens OX=9606 GN=ARL8B PE=1 SV=1	ADP-ribosylation factor-like protein 8B	ARL8B		0.0658624	0.0519829		0.245546	0.269206		0.328877	0.133075		0.0971724	-0.184405	+	4.8319	-2.56733	+	2.29295	-2.41941	10	10	6	59.1	59.1	45.2	21.539	0	285.83	37568000000	279	Q9NVJ2;Q9NVJ2-2	Q9NVJ2	31.1489	31.9047	30.9897	31.7698	28.8691	28.7744	28.6628	28.8848	28.8331	29.1153	29.3229	29.1117	27.1029	30.4619	30.1167	30.4304
sp|Q7Z3E5|ARMC9_HUMAN LisH domain-containing protein ARMC9 OS=Homo sapiens OX=9606 GN=ARMC9 PE=1 SV=3;sp|Q7Z3E5-2|ARMC9_HUMAN Isoform 2 of LisH domain-containing protein ARMC9 OS=Homo sapiens OX=9606 GN=ARMC9;tr|A0A804HHZ1|A0A804HHZ1_HUMAN LisH domain-cont	LisH domain-containing protein ARMC9	ARMC9		0.0795843	0.0753803		0.251399	0.301112	+	1.42654	-1.38934		0.192682	-0.0924215	+	2.9088	-2.46742	+	3.00075	1.80256	13	13	13	19.7	19.7	19.7	91.818	0	140.41	6164400000	168	Q7Z3E5;Q7Z3E5-2;A0A804HHZ1;A0A804HJ52;A0A2Q3DP09;A0A804HIH2;A0A804HIU9;A0A804HJI1;H7BZY2;A0A804HI20;A0A804HK42;A0A804HK85;A0A804HL13;A0A804HJ95;A0A804HLH5;C9JW07;A0A804HIT2;H7BZA2	Q7Z3E5;Q7Z3E5-2;A0A804HHZ1;A0A804HJ52;A0A2Q3DP09;A0A804HIH2;A0A804HIU9;A0A804HJI1;H7BZY2;A0A804HI20;A0A804HK42;A0A804HK85;A0A804HL13;A0A804HJ95	28.0967	28.3151	28.3903	28.5814	26.9287	28.2234	28.5631	26.218	26.7827	29.7792	30.2575	29.8519	29.9071	28.0782	27.8541	26.5764
sp|Q9H993|ARMT1_HUMAN Damage-control phosphatase ARMT1 OS=Homo sapiens OX=9606 GN=ARMT1 PE=1 SV=1	Protein-glutamate O-methyltransferase	ARMT1		0.0942096	-0.0640659		0.0545439	-0.0311332		NaN	0		0.793147	-0.403689	+	2.75484	-2.07079	+	1.60982	0.659104	4	4	4	10.7	10.7	10.7	51.172	0	34.344	3065200000	87	Q9H993	Q9H993	27.6891	27.8123	27.5742	27.8194	24.7637	25.4655	26.0578	27.101	25.3136	28.7429	29.1897	28.4671	28.9458	27.3618	27.9802	27.6943
sp|O15143|ARC1B_HUMAN Actin-related protein 2/3 complex subunit 1B OS=Homo sapiens OX=9606 GN=ARPC1B PE=1 SV=3	Actin-related protein 2/3 complex subunit 1B	ARPC1B		NaN	0		0.620211	0.646407		NaN	0		0.913527	-0.234949		NaN	0	+	1.71549	1.56755	3	3	1	8.6	8.6	3.5	40.949	0	28.739	1876700000	37	O15143	O15143	26.7579	26.2343	26.3988	26.458	25.1216	26.9633	26.4322	26.4286	26.6646	28.0876	28.3908	28.5792	28.3269	25.8405	26.0704	26.0075
sp|O15144|ARPC2_HUMAN Actin-related protein 2/3 complex subunit 2 OS=Homo sapiens OX=9606 GN=ARPC2 PE=1 SV=1	Actin-related protein 2/3 complex subunit 2	ARPC2		0.503103	-0.424402		0.255613	0.508466		NaN	0		NaN	0	+	1.55522	-1.28748		0.279394	-0.553358	6	6	6	34.3	34.3	34.3	34.333	0	7.8105	2612900000	31	O15144;C9JTV5;G5E9J0;G5E9S7	O15144	28.0713	28.012	27.9919	27.6527	25.0089	26.9135	26.7018	24.9567	26.6372	25.8124	26.2441	25.2276	25.5497	25.7281	25.9491	25.3525
sp|O15145|ARPC3_HUMAN Actin-related protein 2/3 complex subunit 3 OS=Homo sapiens OX=9606 GN=ARPC3 PE=1 SV=3;tr|C9JZD1|C9JZD1_HUMAN Actin-related protein 2/3 complex subunit 3 (Fragment) OS=Homo sapiens OX=9606 GN=ARPC3 PE=1 SV=1	Actin-related protein 2/3 complex subunit 3	ARPC3		0.0076629	-0.00185442		0.0315477	0.0153499		NaN	0		NaN	0	+	4.61658	-2.91973	+	2.97143	-1.49546	6	6	6	49.4	49.4	49.4	20.546	0	56.607	3824800000	65	O15145;C9JZD1;F8VR50	O15145;C9JZD1	28.3896	28.3963	28.2159	28.1655	26.9797	26.526	26.8049	26.5223	25.8623	27.2357	25.7332	28.0565	26.1646	27.6707	28.2515	27.7439
tr|A0A0A6YYG9|A0A0A6YYG9_HUMAN Protein ARPC4-TTLL3 OS=Homo sapiens OX=9606 GN=ARPC4-TTLL3 PE=3 SV=1;sp|P59998-2|ARPC4_HUMAN Isoform 2 of Actin-related protein 2/3 complex subunit 4 OS=Homo sapiens OX=9606 GN=ARPC4;tr|F8WDD7|F8WDD7_HUMAN Actin-related prote	Actin-related protein 2/3 complex subunit 4	ARPC4-TTLL3;ARPC4		0.347666	0.206423		0.0926023	0.11447		NaN	0		0.053877	-0.035893	+	3.03827	-1.68966		0.740859	0.329575	6	6	6	12.2	12.2	12.2	71.718	0	7.4778	3051300000	51	A0A0A6YYG9;P59998-2;F8WDD7;P59998;F8WCF6;P59998-3;H7C0A3;Q9Y4R7-2;Q9Y4R7-5;R4GN08;E5RGZ6;P59998-4;J3KQB2;F8WE39;C9JSD3;H3BLT7;H0Y5E3;Q9Y4R7;F8WDW3	A0A0A6YYG9;P59998-2;F8WDD7;P59998;F8WCF6;P59998-3;H7C0A3	27.337	27.5804	27.2782	27.8221	26.3378	26.4098	26.6877	26.1117	25.9949	27.9527	27.7656	27.9027	27.1241	27.3364	27.2957	26.0876
sp|Q8N5I2|ARRD1_HUMAN Arrestin domain-containing protein 1 OS=Homo sapiens OX=9606 GN=ARRDC1 PE=1 SV=1;tr|Q5T371|Q5T371_HUMAN Arrestin domain-containing protein 1 (Fragment) OS=Homo sapiens OX=9606 GN=ARRDC1 PE=1 SV=1;tr|Q5T370|Q5T370_HUMAN Arrestin domain	Arrestin domain-containing protein 1	ARRDC1		0.362712	0.184628		0.164318	0.11209		NaN	0		NaN	0	+	4.19306	-3.88184	+	3.98173	-2.45181	7	7	7	26.1	26.1	26.1	45.981	0	65.086	10128000000	96	Q8N5I2;Q5T371;Q5T370;F2Z3I4	Q8N5I2;Q5T371;Q5T370;F2Z3I4	29.5745	29.5678	29.6942	29.3746	25.4369	25.557	25.6677	26.9485	26.701	24.8927	26.3446	26.4979	26.896	28.9174	29.5303	29.6096
tr|C9JJX6|C9JJX6_HUMAN Armadillo repeat protein deleted in velo-cardio-facial syndrome OS=Homo sapiens OX=9606 GN=ARVCF PE=1 SV=1;tr|E9PDC3|E9PDC3_HUMAN Armadillo repeat protein deleted in velo-cardio-facial syndrome OS=Homo sapiens OX=9606 GN=ARVCF PE=1 S	Armadillo repeat protein deleted in velo-cardio-facial syndrome	ARVCF		0.166779	-0.110243		0.0818827	-0.0840211		NaN	0		NaN	0		0.646373	0.460517		0.803754	0.424541	9	9	9	16.9	16.9	16.9	96.827	0	14.748	719450000	45	C9JJX6;E9PDC3;O00192-2;O00192	C9JJX6;E9PDC3;O00192-2;O00192	25.8987	26.1387	25.6032	26.4995	25.0644	25.7463	25.0363	25.5572	25.3235	25.6347	26.5146	27.4162	26.2021	26.0108	25.4048	26.6989
sp|Q8N9N2-2|ASCC1_HUMAN Isoform 2 of Activating signal cointegrator 1 complex subunit 1 OS=Homo sapiens OX=9606 GN=ASCC1;tr|A0A5F9ZHP1|A0A5F9ZHP1_HUMAN Activating signal cointegrator 1 complex subunit 1 OS=Homo sapiens OX=9606 GN=ASCC1 PE=1 SV=1;tr|A0A5F9Z	Activating signal cointegrator 1 complex subunit 1	ASCC1		NaN	0		0.756865	0.8589		NaN	0		NaN	0		NaN	0	+	3.15036	-1.88173	4	4	4	12	12	12	41.227	0	3.1507	1337700000	18	Q8N9N2-2;A0A5F9ZHP1;A0A5F9ZH79;A0A5K1VW55;A0A5F9ZI37;Q8N9N2;E9PQZ6;E9PKM6;E9PL92;A0A5F9ZGP6;E9PR40;H0YER2;E9PJM2;H0YE76;A0A5F9ZI10;E9PM82;H0YCB3;E9PQ44	Q8N9N2-2;A0A5F9ZHP1;A0A5F9ZH79;A0A5K1VW55;A0A5F9ZI37;Q8N9N2;E9PQZ6;E9PKM6;E9PL92;A0A5F9ZGP6	25.6203	25.6948	24.3455	26.7849	25.8763	26.7926	25.7183	25.8397	25.4912	25.7985	26.8714	25.1258	25.2969	25.6308	27.4924	26.86
sp|Q9H1I8|ASCC2_HUMAN Activating signal cointegrator 1 complex subunit 2 OS=Homo sapiens OX=9606 GN=ASCC2 PE=1 SV=3;sp|Q9H1I8-3|ASCC2_HUMAN Isoform 3 of Activating signal cointegrator 1 complex subunit 2 OS=Homo sapiens OX=9606 GN=ASCC2	Activating signal cointegrator 1 complex subunit 2	ASCC2		0.0991162	-0.0727944		0.680388	-0.517144		0.768439	-0.705889		0.260489	0.110665	+	2.30513	-1.86597		0.0906175	0.08986	11	11	11	18.9	18.9	18.9	86.359	0	42.819	5464100000	140	Q9H1I8;Q9H1I8-3;B1AH59;Q9H1I8-2;F2Z2W4;F8WAQ6;H7C3Y4	Q9H1I8;Q9H1I8-3	28.4907	27.9015	28.6609	27.8745	26.9579	26.5277	27.4446	27.7489	26.3161	28.5004	28.0278	28.8234	28.5756	29.133	28.9443	28.8152
sp|Q8N3C0|ASCC3_HUMAN Activating signal cointegrator 1 complex subunit 3 OS=Homo sapiens OX=9606 GN=ASCC3 PE=1 SV=3;sp|Q8N3C0-4|ASCC3_HUMAN Isoform 3 of Activating signal cointegrator 1 complex subunit 3 OS=Homo sapiens OX=9606 GN=ASCC3	Activating signal cointegrator 1 complex subunit 3	ASCC3		0.525188	-0.791949		0.320823	0.281283		0.431135	0.520994		0.237764	0.257442		0.0940966	-0.19433	+	4.33625	-4.72758	43	43	43	25.1	25.1	25.1	251.46	0	323.31	24474000000	259	Q8N3C0;Q8N3C0-4;E5RFZ0;Q8N3C0-3;J3KNJ4	Q8N3C0;Q8N3C0-4	28.7807	27.8701	26.7651	28.0869	25.7577	26.3673	26.6579	26.1542	26.9051	26.3016	27.2687	27.5632	26.2772	31.3997	31.8914	31.3647
sp|P04424-2|ARLY_HUMAN Isoform 2 of Argininosuccinate lyase OS=Homo sapiens OX=9606 GN=ASL;sp|P04424|ARLY_HUMAN Argininosuccinate lyase OS=Homo sapiens OX=9606 GN=ASL PE=1 SV=4;sp|P04424-3|ARLY_HUMAN Isoform 3 of Argininosuccinate lyase OS=Homo sapiens OX=	Argininosuccinate lyase	ASL		0.180406	0.374519		0.472131	0.428536		NaN	0		0.0778516	-0.0500441		0.453855	-0.558449		0.104093	-0.0541782	10	10	10	23.6	23.6	23.6	49.509	0	11.537	2062800000	48	P04424-2;P04424;P04424-3;A0A5F9ZHC6;A0A5F9ZHM8;F8W943;H7C0S8	P04424-2;P04424;P04424-3;A0A5F9ZHC6;A0A5F9ZHM8;F8W943	25.556	25.3561	25.562	27.8368	25.0805	25.289	27.0838	23.4461	28.0671	27.9905	27.6647	27.3862	27.4314	27.6347	27.5231	25.9724
sp|O43681|GET3_HUMAN ATPase GET3 OS=Homo sapiens OX=9606 GN=GET3 PE=1 SV=2	ATPase ASNA1	ASNA1		0.663751	-1.86887		0.187507	-0.608521		NaN	0		NaN	0	+	1.30914	-2.7726		0.508402	-1.1421	6	6	6	24.4	24.4	24.4	38.792	0	22.601	18299000000	23	O43681	O43681	30.2994	30.7985	31.973	30.3212	26.0826	26.1872	26.6902	26.2598	26.511	26.0575	26.611	26.9605	25.8963	26.8685	29.9111	27.4055
sp|P08243-2|ASNS_HUMAN Isoform 2 of Asparagine synthetase [glutamine-hydrolyzing] OS=Homo sapiens OX=9606 GN=ASNS;sp|P08243|ASNS_HUMAN Asparagine synthetase [glutamine-hydrolyzing] OS=Homo sapiens OX=9606 GN=ASNS PE=1 SV=4;sp|P08243-3|ASNS_HUMAN Isoform 3	Asparagine synthetase [glutamine-hydrolyzing]	ASNS		0.581279	0.703342		0.462801	0.41783		NaN	0		NaN	0	+	3.53789	-2.66647	+	2.09644	-1.23129	16	16	16	35.7	35.7	35.7	62.168	0	108.72	3353500000	69	P08243-2;P08243;P08243-3;F8WEJ5;C9JT45;C9J057;C9JLN6;C9JM09	P08243-2;P08243;P08243-3	25.8301	28.1857	28.0518	27.7419	25.6692	25.8774	25.371	26.2535	26.003	26.1399	25.2215	24.6756	25.7413	27.3534	28.3086	27.0017
sp|Q12797|ASPH_HUMAN Aspartyl/asparaginyl beta-hydroxylase OS=Homo sapiens OX=9606 GN=ASPH PE=1 SV=3;sp|Q12797-10|ASPH_HUMAN Isoform 10 of Aspartyl/asparaginyl beta-hydroxylase OS=Homo sapiens OX=9606 GN=ASPH	Aspartyl/asparaginyl beta-hydroxylase	ASPH		0.61225	-0.141458		0.654475	0.134265		0.388227	-0.107946		0.0704827	-0.00871277	+	1.3514	-0.375457		0.597104	0.0923271	67	67	67	54.1	54.1	54.1	85.862	0	323.31	286160000000	2111	Q12797;Q12797-10;E5RHK2;A0A087WW51;A0A087WUJ2;E5RG56;Q12797-2;Q12797-11;Q12797-6;Q12797-7;E5RHJ2;Q12797-9;Q12797-8;Q12797-5;E5RG29;G3XAN5;Q12797-3;Q12797-4	Q12797;Q12797-10	34.1945	34.0341	34.0672	34.147	33.6134	33.7736	33.8973	33.5953	33.6291	34.3376	34.4465	34.305	34.4361	34.2845	34.0848	34.2394
tr|A0A494C1R1|A0A494C1R1_HUMAN Polycomb group protein ASXL1 OS=Homo sapiens OX=9606 GN=ASXL1 PE=1 SV=1;sp|Q8IXJ9|ASXL1_HUMAN Polycomb group protein ASXL1 OS=Homo sapiens OX=9606 GN=ASXL1 PE=1 SV=4;tr|Q76L82|Q76L82_HUMAN Additional sex combs like 1 (Drosoph	Putative Polycomb group protein ASXL1	ASXL1;ASXH1		0.265861	0.0754142		0.756776	0.238982		NaN	0		NaN	0	+	6.2945	-4.32378	+	7.68406	-4.05618	17	17	16	41.6	41.6	40.5	69.051	0	310.21	18362000000	182	A0A494C1R1;Q8IXJ9;Q76L82;A0A2R8Y5U1;Q8IXJ9-2;Q6P1M8;Q498B9;A0A2R8Y4U9;A0A087WWN0;H0YJC9;A0A2R8Y6F0;A0A2R8Y6V0;Q5JWS8;A0A2R8Y627	A0A494C1R1;Q8IXJ9;Q76L82;A0A2R8Y5U1;Q8IXJ9-2	30.2305	30.1634	30.3768	30.3906	25.6246	25.9115	27.3529	26.2718	25.6259	26.3577	25.9828	25.5423	26.1509	30.4087	30.4984	29.9034
tr|E7EWD6|E7EWD6_HUMAN Putative Polycomb group protein ASXL2 OS=Homo sapiens OX=9606 GN=ASXL2 PE=1 SV=2;sp|Q76L83|ASXL2_HUMAN Putative Polycomb group protein ASXL2 OS=Homo sapiens OX=9606 GN=ASXL2 PE=1 SV=1;sp|Q76L83-2|ASXL2_HUMAN Isoform 2 of Putative Pol	Putative Polycomb group protein ASXL2	ASXL2		0.249323	-0.0985069	+	1.97664	0.273843		NaN	0		NaN	0	+	6.16792	-4.17206	+	4.21284	-5.32664	32	32	32	35.7	35.7	35.7	153.66	0	323.31	22074000000	285	E7EWD6;Q76L83;Q76L83-2;A0A5F9ZHN2;A0A5F9ZH08;A0A5F9ZHC8	E7EWD6;Q76L83;Q76L83-2	30.6401	30.4002	30.6899	30.9235	26.3452	25.6857	27.1676	26.7989	25.6333	25.3825	25.9748	25.559	25.7006	30.5394	30.3445	30.483
sp|Q8NBU5|ATAD1_HUMAN Outer mitochondrial transmembrane helix translocase OS=Homo sapiens OX=9606 GN=ATAD1 PE=1 SV=1;tr|A0A7P0TAM5|A0A7P0TAM5_HUMAN Outer mitochondrial transmembrane helix translocase OS=Homo sapiens OX=9606 GN=ATAD1 PE=1 SV=1;tr|A0A7P0T9U2	ATPase family AAA domain-containing protein 1	ATAD1		0.524894	-0.636606		0.177049	0.259883		NaN	0		NaN	0		0.903847	-1.06659		0.543633	-0.675611	8	8	8	31	31	31	40.744	0	28.789	2198200000	29	Q8NBU5;A0A7P0TAM5;A0A7P0T9U2;Q8NBU5-2;A0A7P0T9B4;A0A7P0T7Z9	Q8NBU5;A0A7P0TAM5;A0A7P0T9U2;Q8NBU5-2	28.0204	27.8618	27.4554	27.3255	26.6087	26.3705	26.188	26.36	26.501	26.0764	25.6715	26.1703	26.4984	27.8178	26.2541	26.1633
sp|Q6PL18|ATAD2_HUMAN ATPase family AAA domain-containing protein 2 OS=Homo sapiens OX=9606 GN=ATAD2 PE=1 SV=1;tr|A0A0B4J211|A0A0B4J211_HUMAN ATPase family AAA domain-containing protein 2 OS=Homo sapiens OX=9606 GN=ATAD2 PE=1 SV=1	ATPase family AAA domain-containing protein 2	ATAD2		0.232952	0.0716648		0.404386	0.40841		NaN	0		NaN	0	+	4.02282	-2.19105	+	5.79723	-2.27187	13	13	13	16.8	16.8	16.8	158.55	0	43.845	4125700000	62	Q6PL18;A0A0B4J211;Q6PL18-2	Q6PL18;A0A0B4J211	28.2718	28.1516	28.2251	28.4362	25.9931	26.9709	25.6948	26.3747	26.3747	25.3244	27.0462	25.9622	25.4617	27.9707	28.2737	27.9613
sp|Q9NVI7-2|ATD3A_HUMAN Isoform 2 of ATPase family AAA domain-containing protein 3A OS=Homo sapiens OX=9606 GN=ATAD3A;sp|Q9NVI7|ATD3A_HUMAN ATPase family AAA domain-containing protein 3A OS=Homo sapiens OX=9606 GN=ATAD3A PE=1 SV=2;sp|Q9NVI7-3|ATD3A_HUMAN I	ATPase family AAA domain-containing protein 3A	ATAD3A		0.158585	0.145836		0.186535	-0.195272		NaN	0		0.334034	-0.134911		0.00827435	0.00740499		0.371156	-0.31937	12	12	3	25.4	25.4	7.7	66.217	0	14.834	1530000000	61	Q9NVI7-2;Q9NVI7;Q9NVI7-3;H0Y2W2;Q5SV16;J3QSF3	Q9NVI7-2;Q9NVI7;Q9NVI7-3;H0Y2W2	26.3684	26.126	26.4958	27.201	26.9264	26.0018	25.6927	26.1828	26.012	26.5624	26.6324	27.0908	26.7552	27.0664	27.754	26.8134
sp|P31939|PUR9_HUMAN Bifunctional purine biosynthesis protein ATIC OS=Homo sapiens OX=9606 GN=ATIC PE=1 SV=3;sp|P31939-2|PUR9_HUMAN Isoform 2 of Bifunctional purine biosynthesis protein ATIC OS=Homo sapiens OX=9606 GN=ATIC	Bifunctional purine biosynthesis protein PURH;Phosphoribosylaminoimidazolecarboxamide formyltransferase;IMP cyclohydrolase	ATIC		1.02751	0.254384		0.732813	1.01825		NaN	0	+	1.88299	-0.448946	+	2.53566	-2.2489	+	1.87434	-0.466879	16	16	16	37.5	37.5	37.5	64.615	0	65.502	4837500000	103	P31939;P31939-2;H7C1S2;C9JLK0;F8WEF0	P31939;P31939-2	28.3973	28.3262	28.4741	28.2834	25.7893	26.3561	25.3582	27.1596	26.1514	28.364	28.3167	28.3782	28.4778	27.8886	28.1517	25.3574
sp|Q8NHH9-5|ATLA2_HUMAN Isoform 5 of Atlastin-2 OS=Homo sapiens OX=9606 GN=ATL2;sp|Q8NHH9|ATLA2_HUMAN Atlastin-2 OS=Homo sapiens OX=9606 GN=ATL2 PE=1 SV=2;sp|Q8NHH9-3|ATLA2_HUMAN Isoform 3 of Atlastin-2 OS=Homo sapiens OX=9606 GN=ATL2;sp|Q8NHH9-4|ATLA2_HUM	Atlastin-2	ATL2		1.03034	-0.42501		0.0351921	-0.0288258		0.273743	-0.11626		0.0398449	-0.0103836		0.17682	0.110773	+	1.59498	0.602864	17	17	17	24.1	24.1	24.1	64.521	0	243.54	13922000000	248	Q8NHH9-5;Q8NHH9;Q8NHH9-3;Q8NHH9-4;Q8NHH9-2;B5MCN0;C9JQQ5;H7C3A2;C9JC25;A0A804HLC1;Q8WXF7-2;Q8WXF7	Q8NHH9-5;Q8NHH9;Q8NHH9-3;Q8NHH9-4;Q8NHH9-2;B5MCN0;C9JQQ5	29.421	29.5364	29.8078	29.871	29.7014	29.5404	29.4158	29.3307	29.3172	30.2482	30.175	30.3471	30.179	29.7081	29.1849	30.2005
sp|Q6DD88|ATLA3_HUMAN Atlastin-3 OS=Homo sapiens OX=9606 GN=ATL3 PE=1 SV=1	Atlastin-3	ATL3		0.988632	-0.11312		0.0979542	0.0379248		0.0622882	-0.0356667	+	1.45401	-0.260771	+	4.06098	-1.40505	+	1.87818	-0.436691	33	33	5	64.7	64.7	8.1	60.541	0	323.31	254140000000	1074	Q6DD88;F5GWF8	Q6DD88	33.8944	33.9898	34.0146	34.1355	32.9213	32.6225	32.5093	32.0611	32.5162	34.0336	34.1123	33.8048	33.9519	34.1486	34.1218	34.3254
sp|P54259|ATN1_HUMAN Atrophin-1 OS=Homo sapiens OX=9606 GN=ATN1 PE=1 SV=3	Atrophin-1	ATN1		0.519964	-0.132952		0.161609	-0.0897341		0.448699	0.37837		1.072	-0.226754		0.158436	-0.102297		0.0237167	-0.012352	28	28	28	26.3	26.3	26.3	125.41	0	269.79	51365000000	675	P54259	P54259	31.6036	31.6197	31.744	31.2611	29.6784	31.3124	31.134	31.4156	31.1769	31.8232	31.6459	31.8211	31.7339	31.7754	31.5505	31.2367
sp|Q9HD20|AT131_HUMAN Endoplasmic reticulum transmembrane helix translocase OS=Homo sapiens OX=9606 GN=ATP13A1 PE=1 SV=2;sp|Q9HD20-2|AT131_HUMAN Isoform B of Endoplasmic reticulum transmembrane helix translocase OS=Homo sapiens OX=9606 GN=ATP13A1	Manganese-transporting ATPase 13A1	ATP13A1		0.274674	-0.498626		0.785705	1.23828		0.181584	0.166343		0.0228344	0.0126362	+	3.07918	3.98632	+	2.46515	1.87454	33	33	33	27.7	27.7	27.7	132.95	0	93.85	6944200000	292	Q9HD20;Q9HD20-2;H7C3H2;Q9HD20-3	Q9HD20;Q9HD20-2	28.0291	27.7631	26.7551	27.9097	30.3817	30.9793	31.058	31.0058	31.253	29.9361	29.9024	30.122	30.0465	27.928	25.4011	26.0522
sp|P05023|AT1A1_HUMAN Sodium/potassium-transporting ATPase subunit alpha-1 OS=Homo sapiens OX=9606 GN=ATP1A1 PE=1 SV=1;sp|P05023-4|AT1A1_HUMAN Isoform 4 of Sodium/potassium-transporting ATPase subunit alpha-1 OS=Homo sapiens OX=9606 GN=ATP1A1;sp|P05023-3|A	Sodium/potassium-transporting ATPase subunit alpha-1	ATP1A1		0.217733	-0.0398664		0.178869	-0.0307875		0.448183	0.152649		0.357106	-0.11198	+	4.036	0.982733	+	3.00998	-0.538009	57	57	56	43.4	43.4	42.1	112.89	0	323.31	136990000000	1457	P05023;P05023-4;P05023-3;P05023-2;A0A2R8YEY8;P13637-3;P13637-2;P13637;A0A0A0MT26;M0R116;P50993;B1AKY9;Q5TC01;H0Y7C1;Q5TC02;Q13733;M0QXF2;E9PRA5;Q5TC05;P20648	P05023;P05023-4;P05023-3;P05023-2	33.055	32.8226	32.9219	33.0867	33.9691	33.4704	33.504	33.8387	34.0265	32.6351	32.4506	32.1086	32.5714	32.9632	32.9382	32.844
sp|P05026|AT1B1_HUMAN Sodium/potassium-transporting ATPase subunit beta-1 OS=Homo sapiens OX=9606 GN=ATP1B1 PE=1 SV=1;sp|P05026-2|AT1B1_HUMAN Isoform 2 of Sodium/potassium-transporting ATPase subunit beta-1 OS=Homo sapiens OX=9606 GN=ATP1B1	Sodium/potassium-transporting ATPase subunit beta-1	ATP1B1		0.210372	-0.112192		1.26683	0.282644		0.267627	-0.156762		1.2534	-0.0802059	+	3.28184	-1.03797	+	3.45809	-0.592093	18	18	18	38	38	38	35.061	0	323.31	74148000000	428	P05026;P05026-2;V9GYR2	P05026;P05026-2	31.7551	31.9102	32.3225	32.593	31.7603	31.1465	31.2057	30.4685	31.178	31.8434	31.9312	31.9797	31.9389	32.159	31.9408	32.3692
sp|P54709|AT1B3_HUMAN Sodium/potassium-transporting ATPase subunit beta-3 OS=Homo sapiens OX=9606 GN=ATP1B3 PE=1 SV=1	Sodium/potassium-transporting ATPase subunit beta-3	ATP1B3		0.297623	-0.139047		0.871889	0.142717		0.122097	0.0587009		0.633158	0.185826	+	2.0394	-0.548913	+	2.94493	-0.879378	19	19	19	50.2	50.2	50.2	31.512	0	275.42	119840000000	565	P54709;C9JA36;P54709-2;C9J6S2;C9JXZ1;H7C547;F8WBY4;H7C4L9	P54709	32.7384	32.6974	33.2459	33.3242	32.7939	32.057	32.1576	31.9644	32.3011	32.0985	31.9705	32.027	32.074	32.9012	32.9526	33.1168
sp|P16615-5|AT2A2_HUMAN Isoform 5 of Sarcoplasmic/endoplasmic reticulum calcium ATPase 2 OS=Homo sapiens OX=9606 GN=ATP2A2;sp|P16615-2|AT2A2_HUMAN Isoform 2 of Sarcoplasmic/endoplasmic reticulum calcium ATPase 2 OS=Homo sapiens OX=9606 GN=ATP2A2;sp|P16615-	Sarcoplasmic/endoplasmic reticulum calcium ATPase 2	ATP2A2		0.107411	-0.0182228		0.543766	0.145475		0.365064	0.0870323		0.696014	-0.0963612	+	6.23484	1.72279		0.823837	0.187222	57	57	48	34.1	34.1	31.4	109.73	0	323.31	238210000000	2368	P16615-5;P16615-2;P16615-3;P16615;P16615-4;H7C5W9;O14983-2;O14983;O14983-3;J3QSY6;H3BVB2	P16615-5;P16615-2;P16615-3;P16615;P16615-4;H7C5W9	33.7833	33.8157	33.7486	33.7543	35.6366	35.4479	35.3877	35.2234	35.2695	34.1448	34.2995	34.1024	34.1045	33.8549	33.826	33.7068
sp|P20020-1|AT2B1_HUMAN Isoform D of Plasma membrane calcium-transporting ATPase 1 OS=Homo sapiens OX=9606 GN=ATP2B1;sp|P20020|AT2B1_HUMAN Plasma membrane calcium-transporting ATPase 1 OS=Homo sapiens OX=9606 GN=ATP2B1 PE=1 SV=4;sp|P20020-4|AT2B1_HUMAN Iso	Plasma membrane calcium-transporting ATPase 1;Calcium-transporting ATPase	ATP2B1		0.222995	-0.0736012		0.321879	0.188162		0.00965749	0.0211063		0.817836	-0.837096		0.271204	-0.407606		1.02939	-1.08675	27	14	13	28.2	18.9	18	138.75	0	151.7	6204700000	145	P20020-1;P20020;P20020-4;P20020-6;P20020-5;P20020-2;E7ERY9;A0A2R8Y4R4;Q01814;Q01814-5;Q01814-8;Q01814-6;Q01814-3;Q01814-2;A0A2U3TZI3;A0A2U3U055;Q01814-7;Q01814-4;A0A0U1RQU3;H0YHH6;F8W1V5	P20020-1;P20020;P20020-4;P20020-6;P20020-5;P20020-2;E7ERY9	28.6386	28.607	28.1047	28.5417	26.8489	26.9922	27.8503	28.7243	29.4378	28.3753	28.5869	28.208	28.3173	28.6923	28.5345	28.4458
sp|P23634-7|AT2B4_HUMAN Isoform ZB of Plasma membrane calcium-transporting ATPase 4 OS=Homo sapiens OX=9606 GN=ATP2B4;sp|P23634-6|AT2B4_HUMAN Isoform XB of Plasma membrane calcium-transporting ATPase 4 OS=Homo sapiens OX=9606 GN=ATP2B4;sp|P23634-8|AT2B4_HU	Plasma membrane calcium-transporting ATPase 4	ATP2B4		0.463024	0.328128		0.270683	0.181829		0.179689	0.174439	+	1.38531	-1.61231		0.116342	0.112916	+	2.88365	-3.51289	33	33	20	32.7	32.7	22.9	132.59	0	298.71	28748000000	374	P23634-7;P23634-6;P23634-8;P23634;P23634-5;P23634-4;P23634-3;P23634-2;H7BZS8;H7BY13;H0YDG5;A0A2R8Y535	P23634-7;P23634-6;P23634-8;P23634;P23634-5;P23634-4;P23634-3;P23634-2	30.9518	30.647	30.1763	29.7934	30.1255	30.36	30.3129	30.9807	31.5146	28.4887	29.3123	29.2281	28.6091	30.9344	30.9276	30.4836
sp|P98194-4|AT2C1_HUMAN Isoform 4 of Calcium-transporting ATPase type 2C member 1 OS=Homo sapiens OX=9606 GN=ATP2C1;sp|P98194-3|AT2C1_HUMAN Isoform 3 of Calcium-transporting ATPase type 2C member 1 OS=Homo sapiens OX=9606 GN=ATP2C1;tr|B4E2Q0|B4E2Q0_HUMAN C	Calcium-transporting ATPase type 2C member 1;Calcium-transporting ATPase	ATP2C1		0.171049	0.0797787		0.416238	0.185025	+	1.63268	-0.144173		0.334163	-0.128007	+	2.95276	0.540321		0.011479	-0.00520468	19	19	19	28	28	28	98.732	0	159.11	7419300000	220	P98194-4;P98194-3;B4E2Q0;P98194-2;P98194;P98194-5;P98194-9;P98194-6;P98194-7;H0Y9V7;P98194-8;H0Y9S7;H0Y8X9;D6RGE9;D6REJ1;D6RHV9	P98194-4;P98194-3;B4E2Q0;P98194-2;P98194;P98194-5;P98194-9;P98194-6;P98194-7;H0Y9V7;P98194-8	28.5549	29.1865	28.8822	29.1287	29.8529	29.6158	29.6546	29.6526	29.7358	28.7997	29.1261	28.7914	28.9239	29.0278	28.572	28.1111
sp|P25705|ATPA_HUMAN ATP synthase subunit alpha, mitochondrial OS=Homo sapiens OX=9606 GN=ATP5F1A PE=1 SV=1;sp|P25705-2|ATPA_HUMAN Isoform 2 of ATP synthase subunit alpha, mitochondrial OS=Homo sapiens OX=9606 GN=ATP5F1A;sp|P25705-3|ATPA_HUMAN Isoform 3 of	ATP synthase subunit alpha, mitochondrial	ATP5A1	+	1.4662	-0.533992	+	1.53718	1.15382		0.617934	0.797803		0.105749	0.0454345		1.27705	-1.62355	+	1.90731	-0.673185	26	26	26	48.3	48.3	48.3	59.75	0	323.31	26403000000	416	P25705;P25705-2;P25705-3;K7EK77;K7ERX7;K7EJP1;K7ENJ4;K7EQH4;K7ESA0	P25705;P25705-2;P25705-3;K7EK77;K7ERX7	30.8621	30.7671	30.7636	30.717	28.3038	27.3658	27.6034	27.5263	28.3114	30.6504	30.2237	30.8623	30.384	30.9335	29.9598	29.1879
sp|P06576|ATPB_HUMAN ATP synthase subunit beta, mitochondrial OS=Homo sapiens OX=9606 GN=ATP5F1B PE=1 SV=3;tr|H0YH81|H0YH81_HUMAN ATP synthase subunit beta (Fragment) OS=Homo sapiens OX=9606 GN=ATP5F1B PE=1 SV=1;tr|F8W079|F8W079_HUMAN ATP synthase subunit	ATP synthase subunit beta, mitochondrial;ATP synthase subunit beta	ATP5B	+	1.7936	-0.563344	+	2.25938	1.11408		1.29097	1.85421		0.0989637	-0.0423436		1.2911	-1.66703	+	1.73133	-0.652201	28	28	28	70.3	70.3	70.3	56.559	0	323.31	36872000000	471	P06576;H0YH81;F8W079;H0YI37;F8W0P7	P06576;H0YH81;F8W079	31.0969	31.2539	31.0645	31.5017	27.5395	28.6726	25.815	26.121	27.5751	30.996	31.0484	31.2982	30.8687	31.1022	30.3648	30.1148
sp|P36542|ATPG_HUMAN ATP synthase subunit gamma, mitochondrial OS=Homo sapiens OX=9606 GN=ATP5F1C PE=1 SV=1;sp|P36542-2|ATPG_HUMAN Isoform Heart of ATP synthase subunit gamma, mitochondrial OS=Homo sapiens OX=9606 GN=ATP5F1C	ATP synthase subunit gamma, mitochondrial	ATP5C1		0.0990033	0.0503936		0.388836	0.466968		NaN	0		NaN	0		0.634321	-0.462757		0.950532	-0.930315	4	4	4	17.1	17.1	17.1	32.996	0	11.708	1398000000	23	P36542;P36542-2	P36542;P36542-2	26.4089	26.9129	26.6786	26.4877	26.0733	26.637	26.4339	25.66	25.721	25.4307	26.2066	25.1677	26.8726	26.9117	25.8392	26.5858
tr|C9JJT5|C9JJT5_HUMAN ATP synthase membrane subunit f OS=Homo sapiens OX=9606 GN=ATP5MF-PTCD1 PE=3 SV=2;tr|G3V325|G3V325_HUMAN ATP5MF-PTCD1 readthrough OS=Homo sapiens OX=9606 GN=ATP5MF-PTCD1 PE=4 SV=1;sp|P56134-4|ATPK_HUMAN Isoform 4 of ATP synthase subu	ATP synthase subunit f, mitochondrial	ATP5J2-PTCD1;ATP5J2		0.433475	-0.288045		0.583894	1.37578		0.495632	-0.208934	+	2.06361	2.73947		0.536569	-0.331046	+	1.3202	-1.71343	5	5	5	63	63	63	5.9149	0	18.313	13424000000	155	C9JJT5;G3V325;P56134-4;P56134-2;C9JU26;P56134-3;P56134	C9JJT5;G3V325;P56134-4;P56134-2	30.5795	30.5521	29.8431	30.13	29.5628	29.7942	29.9905	30.0245	29.9581	26.238	25.2326	25.7455	26.2778	30.0785	30.2494	25.6749
tr|A0A7I2YQA5|A0A7I2YQA5_HUMAN V-type proton ATPase subunit S1 OS=Homo sapiens OX=9606 GN=ATP6AP1 PE=1 SV=1;tr|A0A7I2V3T8|A0A7I2V3T8_HUMAN V-type proton ATPase subunit S1 OS=Homo sapiens OX=9606 GN=ATP6AP1 PE=1 SV=1;sp|Q15904|VAS1_HUMAN V-type proton ATPas	V-type proton ATPase subunit S1	ATP6AP1		0.641678	-0.271692		0.290357	-0.134315		0.0248664	0.0121807		0.205762	0.176344		0.586079	0.274526		1.2274	-0.824731	11	11	11	33.2	33.2	33.2	33.923	0	259.37	9199500000	165	A0A7I2YQA5;A0A7I2V3T8;Q15904;A0A0C4DGX8;A6QRJ1;A6NLC6;H7C2Y8;A0A7I2V2G3;H7C0T7;F2Z3L8	A0A7I2YQA5;A0A7I2V3T8;Q15904;A0A0C4DGX8;A6QRJ1	29.2849	29.0855	29.7196	29.3649	29.5667	29.414	29.2843	29.2258	29.281	28.3113	27.6869	27.7833	27.9388	29.0596	29.0474	29.2951
sp|O75787|RENR_HUMAN Renin receptor OS=Homo sapiens OX=9606 GN=ATP6AP2 PE=1 SV=2;sp|O75787-2|RENR_HUMAN Isoform 2 of Renin receptor OS=Homo sapiens OX=9606 GN=ATP6AP2;tr|A0A1C7CYW4|A0A1C7CYW4_HUMAN ATPase H(+)-transporting lysosomal accessory protein 2 OS=	Renin receptor	ATP6AP2		0.76557	-0.406898		0.323603	0.17011		1.26162	-0.247562		0.1313	0.0377979		1.045	0.30835	+	3.83506	0.971289	15	15	15	38	38	38	39.008	0	224.14	11542000000	297	O75787;O75787-2;A0A1C7CYW4;A0A1B0GVW0;A0A1B0GVB9;A0A1B0GTU8;A0A1B0GU12;A0A1B0GVC7;B7Z413;A0A1B0GUT7;A0A1B0GTB0;H7C3E1;A0A1B0GWJ8;B7Z1I9;A0A1B0GVI9;A0A1B0GWD6;A0A1B0GV60;A0A1B0GW13;H7C240;A0A1B0GVZ1;A0A1B0GV24;A0A1B0GUV3	O75787;O75787-2;A0A1C7CYW4;A0A1B0GVW0;A0A1B0GVB9;A0A1B0GTU8;A0A1B0GU12;A0A1B0GVC7;B7Z413;A0A1B0GUT7;A0A1B0GTB0;H7C3E1;A0A1B0GWJ8;B7Z1I9;A0A1B0GVI9;A0A1B0GWD6	28.7955	29.288	29.6723	29.8232	29.6199	29.532	29.6135	29.6053	29.3482	29.8576	29.865	29.9749	30.1776	28.3773	28.7181	29.3455
sp|Q93050-1|VPP1_HUMAN Isoform 2 of V-type proton ATPase 116 kDa subunit a1 OS=Homo sapiens OX=9606 GN=ATP6V0A1;sp|Q93050|VPP1_HUMAN V-type proton ATPase 116 kDa subunit a1 OS=Homo sapiens OX=9606 GN=ATP6V0A1 PE=1 SV=3;sp|Q93050-3|VPP1_HUMAN Isoform 3 of V	V-type proton ATPase 116 kDa subunit a isoform 1;V-type proton ATPase subunit a	ATP6V0A1		0.167917	-0.0642157		0.526466	0.114431		0.651668	0.768355		0.313513	-0.658342		0.0744653	0.0687456		0.268239	-0.41098	17	17	17	25.2	25.2	25.2	95.755	0	162.15	8349000000	135	Q93050-1;Q93050;Q93050-3;B7Z641;B7Z2A9;K7EPG4;K7EN36;K7EM24;K7ELZ6;K7EQW2;F5H1T6	Q93050-1;Q93050;Q93050-3;B7Z641;B7Z2A9;K7EPG4	29.1921	28.9908	28.7741	28.8624	26.8578	28.3109	27.2015	29.3403	29.2446	27.0383	29.5045	29.5535	29.5301	28.6082	28.3075	28.4898
tr|F5GYQ1|F5GYQ1_HUMAN V-type proton ATPase subunit OS=Homo sapiens OX=9606 GN=ATP6V0D1 PE=1 SV=1;sp|P61421|VA0D1_HUMAN V-type proton ATPase subunit d 1 OS=Homo sapiens OX=9606 GN=ATP6V0D1 PE=1 SV=1;tr|R4GN72|R4GN72_HUMAN V-type proton ATPase subunit d 1 O	V-type proton ATPase subunit d 1	ATP6V0D1		1.2865	-0.271136		0.349643	0.470439		NaN	0		0.0577751	0.107399	+	2.21521	-1.73091		0.719505	-0.818228	8	8	8	25.8	25.8	25.8	44.659	0	31.212	3051200000	49	F5GYQ1;P61421;R4GN72;J3QL14;H3BQJ1;H3BQB4;H3BSG7	F5GYQ1;P61421;R4GN72;J3QL14	27.6085	27.7206	27.9537	28.0209	26.3503	25.7819	26.6633	25.2421	26.8057	26.3481	25.619	27.385	26.6034	27.8706	27.0074	25.3206
sp|P38606-2|VATA_HUMAN Isoform 2 of V-type proton ATPase catalytic subunit A OS=Homo sapiens OX=9606 GN=ATP6V1A;sp|P38606|VATA_HUMAN V-type proton ATPase catalytic subunit A OS=Homo sapiens OX=9606 GN=ATP6V1A PE=1 SV=2	V-type proton ATPase catalytic subunit A	ATP6V1A		0.670327	0.275681		0.322285	0.325345		NaN	0		0.231496	0.314537	+	3.78922	-1.78973		0.553682	-0.710235	7	7	7	17	17	17	64.735	0	19.466	2508600000	70	P38606-2;P38606;C9JA17;C9JVW8	P38606-2;P38606	27.524	27.3496	27.2862	27.5462	26.1191	26.4315	26.4921	27.2788	26.5124	26.3909	26.2832	26.4536	26.0981	26.5657	26.264	27.6402
sp|P21281|VATB2_HUMAN V-type proton ATPase subunit B, brain isoform OS=Homo sapiens OX=9606 GN=ATP6V1B2 PE=1 SV=3;tr|H0YC04|H0YC04_HUMAN V-type proton ATPase subunit B, brain isoform (Fragment) OS=Homo sapiens OX=9606 GN=ATP6V1B2 PE=1 SV=1	V-type proton ATPase subunit B, brain isoform	ATP6V1B2		0.352997	-0.302573		0.535399	0.248526		NaN	0		NaN	0		NaN	0		0.0968583	-0.0887308	6	6	6	20	20	20	56.5	0	13.248	1013200000	38	P21281;H0YC04;H0YC45	P21281;H0YC04	26.5898	26.607	26.6302	26.917	26.0297	26.3243	27.0801	25.911	26.1098	26.3134	25.9354	25.83	26.5131	26.4524	25.9065	25.911
sp|Q9UI12-2|VATH_HUMAN Isoform 2 of V-type proton ATPase subunit H OS=Homo sapiens OX=9606 GN=ATP6V1H;sp|Q9UI12|VATH_HUMAN V-type proton ATPase subunit H OS=Homo sapiens OX=9606 GN=ATP6V1H PE=1 SV=1;tr|G3V126|G3V126_HUMAN V-type proton ATPase subunit H OS=	V-type proton ATPase subunit H	ATP6V1H		0.185527	-0.0856118		0.21531	-0.0737214		0.162189	0.138372		0.914698	-0.144435		0.0194622	0.0195392	+	1.38008	0.326972	21	21	21	41.7	41.7	41.7	54.151	0	323.31	52326000000	458	Q9UI12-2;Q9UI12;G3V126;E5RK31;E5RJG1;E5RG49;E5RHH0	Q9UI12-2;Q9UI12;G3V126	31.3946	31.4533	31.4199	31.8018	31.8724	31.408	31.459	30.9053	30.92	32.0497	31.9586	32.0131	32.011	31.3602	31.5921	31.7982
tr|A0A0U1RQW3|A0A0U1RQW3_HUMAN ATR-interacting protein OS=Homo sapiens OX=9606 GN=ATRIP PE=1 SV=1;sp|Q8WXE1-2|ATRIP_HUMAN Isoform 2 of ATR-interacting protein OS=Homo sapiens OX=9606 GN=ATRIP;sp|Q8WXE1|ATRIP_HUMAN ATR-interacting protein OS=Homo sapiens OX	ATR-interacting protein	ATRIP		NaN	0		0.244161	0.292522		NaN	0		0.728982	-0.296904		NaN	0	+	4.00312	2.99968	10	10	10	26.5	26.5	26.5	50.303	0	33.407	1976300000	61	A0A0U1RQW3;Q8WXE1-2;Q8WXE1;Q8WXE1-3;Q8WXE1-5;A0A0U1RRM7;A0A0U1RQR9;A0A0U1RQJ8;A0A1W2PQ89	A0A0U1RQW3;Q8WXE1-2;Q8WXE1;Q8WXE1-3;Q8WXE1-5;A0A0U1RRM7;A0A0U1RQR9	27.0837	27.4621	25.2404	25.5305	26.3646	25.3366	25.9571	26.6657	26.5464	29.7442	30.0009	29.94	29.8788	27.3112	26.1234	25.3465
sp|Q9UBB4-2|ATX10_HUMAN Isoform 2 of Ataxin-10 OS=Homo sapiens OX=9606 GN=ATXN10;sp|Q9UBB4|ATX10_HUMAN Ataxin-10 OS=Homo sapiens OX=9606 GN=ATXN10 PE=1 SV=1;tr|A0A1W2PQD2|A0A1W2PQD2_HUMAN Ataxin-10 OS=Homo sapiens OX=9606 GN=ATXN10 PE=1 SV=1	Ataxin-10	ATXN10	+	1.42288	0.432684		0.0291921	-0.0221786		0.429624	0.704248		0.731114	1.29326	+	3.57581	-4.10141	+	3.39447	-3.56589	15	15	15	31.1	31.1	31.1	46.286	0	323.31	33768000000	210	Q9UBB4-2;Q9UBB4;A0A1W2PQD2;B1AHE3;B1AHE4	Q9UBB4-2;Q9UBB4;A0A1W2PQD2	31.059	31.2774	30.8765	31.4136	25.9151	26.1264	27.6834	25.8129	28.3804	25.7177	28.0068	25.1837	24.8475	30.6244	31.2248	30.2489
tr|A0A2R8YDM9|A0A2R8YDM9_HUMAN Ataxin-2 OS=Homo sapiens OX=9606 GN=ATXN2 PE=1 SV=1;tr|A0A2R8Y5A6|A0A2R8Y5A6_HUMAN Ataxin-2 OS=Homo sapiens OX=9606 GN=ATXN2 PE=1 SV=1;tr|H0YH87|H0YH87_HUMAN Ataxin-2 OS=Homo sapiens OX=9606 GN=ATXN2 PE=1 SV=2;tr|A0A2R8Y7P6|A	Ataxin-2	ATXN2		0.00339767	0.0015769		0.815548	-0.262594		0.456487	0.386497		0.0100938	-0.00559235	+	1.37671	0.385763	+	3.35801	1.32023	58	58	1	47.5	47.5	0.8	105.13	0	323.31	50378000000	912	A0A2R8YDM9;A0A2R8Y5A6;H0YH87;A0A2R8Y7P6;V9GY86;A0A5F9ZHW5;F8VQP2;A0A5F9ZHH4;F8WB06;Q99700-5;A0A5F9ZH85;F8VRK6;A0A2R8Y6W7;A0A2R8YGV1	A0A2R8YDM9;A0A2R8Y5A6;H0YH87;A0A2R8Y7P6;V9GY86;A0A5F9ZHW5;F8VQP2;A0A5F9ZHH4;F8WB06;Q99700-5	31.7094	31.7104	31.6508	31.4244	30.1437	31.9375	31.9327	32.3078	31.8013	32.851	32.8884	32.5395	32.5487	32.0035	31.552	31.4302
sp|Q8WWM7|ATX2L_HUMAN Ataxin-2-like protein OS=Homo sapiens OX=9606 GN=ATXN2L PE=1 SV=2;sp|Q8WWM7-6|ATX2L_HUMAN Isoform 6 of Ataxin-2-like protein OS=Homo sapiens OX=9606 GN=ATXN2L;sp|Q8WWM7-8|ATX2L_HUMAN Isoform 8 of Ataxin-2-like protein OS=Homo sapiens	Ataxin-2-like protein	ATXN2L		0.608074	-0.139776		0.169509	0.0768528		0.156453	0.0820534	+	1.53765	-0.250508	+	4.67787	1.3003	+	4.32658	1.55508	52	52	52	37.9	37.9	37.9	113.37	0	323.31	73879000000	1046	Q8WWM7;Q8WWM7-6;Q8WWM7-8;Q8WWM7-5;Q8WWM7-4;Q8WWM7-9;Q8WWM7-2;Q8WWM7-3;H3BUF6;Q8WWM7-7;H3BSK9;H3BUE3;H3BSQ5;H3BRB0;A0A0C4DGL7	Q8WWM7;Q8WWM7-6;Q8WWM7-8;Q8WWM7-5;Q8WWM7-4;Q8WWM7-9;Q8WWM7-2;Q8WWM7-3;H3BUF6;Q8WWM7-7;H3BSK9	31.8195	31.7645	32.0495	31.8865	32.2357	33.0804	33.11	33.2209	33.1454	33.5514	33.7458	33.5552	33.7518	31.7432	31.5571	31.6865
tr|D3VVH9|D3VVH9_HUMAN Ubiquitinyl hydrolase 1 OS=Homo sapiens OX=9606 GN=ATXN3 PE=1 SV=1;tr|F5H211|F5H211_HUMAN Ubiquitinyl hydrolase 1 OS=Homo sapiens OX=9606 GN=ATXN3 PE=1 SV=2;sp|P54252-1|ATX3_HUMAN Isoform 1 of Ataxin-3 OS=Homo sapiens OX=9606 GN=ATXN	Ataxin-3	ATXN3		0.122341	0.0584397		0.158773	-0.0411716		NaN	0		NaN	0	+	6.20488	-5.0533	+	7.56423	-4.70173	12	12	12	50.8	50.8	50.8	34.793	0	323.31	25951000000	184	D3VVH9;F5H211;P54252-1;P54252;A0A2R8Y3X7;A0A087X1A8;P54252-4;G3V3R7;C9JQV6;A0A087WXY4;P54252-3;G3V328;A0A0A0MS38;G3V4U9;G3V2G1;G3V3T6;G3V2G2;P54252-5;E9PJN5;G3V526;S4R399;G3V4F4;G3V4F5;G3V5H3;G3V390;A0A2R8Y888;G3V3T0;D3VVP3;G3V3S5;G3V4B1;D6R9I5;G3V3A6	D3VVH9;F5H211;P54252-1;P54252;A0A2R8Y3X7;A0A087X1A8;P54252-4;G3V3R7;C9JQV6;A0A087WXY4;P54252-3;G3V328;A0A0A0MS38;G3V4U9;G3V2G1;G3V3T6;G3V2G2;P54252-5;E9PJN5;G3V526;S4R399	31.2152	30.976	30.9475	30.9834	24.9882	26.585	26.1222	25.6664	26.4744	26.1765	25.2022	27.085	25.5137	30.7107	30.6993	30.5183
sp|Q9Y679|AUP1_HUMAN Lipid droplet-regulating VLDL assembly factor AUP1 OS=Homo sapiens OX=9606 GN=AUP1 PE=1 SV=2;sp|Q9Y679-3|AUP1_HUMAN Isoform 2 of Lipid droplet-regulating VLDL assembly factor AUP1 OS=Homo sapiens OX=9606 GN=AUP1	Ancient ubiquitous protein 1	AUP1		0.458915	-0.198521		0.974617	0.308627		0.122727	0.0636574		0.518566	-0.232938	+	2.53378	0.95807	+	3.27666	1.43619	22	22	22	44.6	44.6	44.6	45.786	0	147.47	14683000000	281	Q9Y679;Q9Y679-3	Q9Y679;Q9Y679-3	29.2971	29.8602	29.5107	29.6417	30.1075	30.3225	30.7629	30.1176	30.0562	31.3575	31.407	31.3491	31.5061	29.4506	29.3688	29.0835
tr|A0A2R8Y568|A0A2R8Y568_HUMAN Autism susceptibility gene 2 protein OS=Homo sapiens OX=9606 GN=AUTS2 PE=1 SV=1;tr|A0A024RDL5|A0A024RDL5_HUMAN Autism susceptibility candidate 2, isoform CRA_a OS=Homo sapiens OX=9606 GN=AUTS2 PE=1 SV=1;tr|Q75MD7|Q75MD7_HUMAN	Autism susceptibility gene 2 protein	AUTS2		0.345708	0.152447		0.259647	-0.186526		0.0715437	0.0490948		0.0364574	-0.0434451	+	5.25241	-2.92384	+	3.05161	-2.13671	31	31	2	45.4	45.4	5.5	87.367	0	323.31	48717000000	510	A0A2R8Y568;A0A024RDL5;Q75MD7;A0A2R8Y8C6;Q8WXX7;A0A087WVB5;Q8WXX7-2;Q8WXX7-5;A0A590UJP3;H7C090;H7C2P0	A0A2R8Y568;A0A024RDL5;Q75MD7;A0A2R8Y8C6;Q8WXX7;A0A087WVB5;Q8WXX7-2;Q8WXX7-5	31.7968	31.5483	31.5042	31.5399	28.9335	29.1802	29.0915	28.4969	28.1821	28.713	30.1184	29.3346	29.3471	31.5425	32.0746	31.072
sp|Q8NBF6|AVL9_HUMAN Late secretory pathway protein AVL9 homolog OS=Homo sapiens OX=9606 GN=AVL9 PE=1 SV=1;tr|B8ZZW5|B8ZZW5_HUMAN Late secretory pathway protein AVL9 homolog OS=Homo sapiens OX=9606 GN=AVL9 PE=1 SV=1;sp|Q8NBF6-2|AVL9_HUMAN Isoform 2 of Late	Late secretory pathway protein AVL9 homolog	AVL9		NaN	0		NaN	0		0.0354404	0.00882874		0.863557	-0.914625	+	2.22715	0.574005		0.559069	-0.603898	2	2	2	3.7	3.7	3.7	71.947	0	4.8625	221720000	27	Q8NBF6;B8ZZW5;Q8NBF6-2	Q8NBF6;B8ZZW5;Q8NBF6-2	26.6168	25.4555	25.9157	25.1393	26.4924	26.2515	26.6449	26.2927	26.5485	26.9865	25.2744	25.8051	26.726	25.5125	25.5059	26.5563
sp|O15169|AXIN1_HUMAN Axin-1 OS=Homo sapiens OX=9606 GN=AXIN1 PE=1 SV=2;sp|O15169-2|AXIN1_HUMAN Isoform 2 of Axin-1 OS=Homo sapiens OX=9606 GN=AXIN1	Axin-1	AXIN1		0.209686	0.286177		0.782858	-0.77645		NaN	0		0.0212632	-0.00544357		1.03567	-0.574467	+	3.30594	1.47355	15	15	15	17.6	17.6	17.6	95.634	0	20.485	1344200000	69	O15169;O15169-2;H0Y830	O15169;O15169-2	27.7173	25.3799	27.2154	26.2352	24.8566	26.0854	26.4068	25.5679	26.7808	27.6375	27.4192	27.6409	27.3971	27.6148	27.245	26.8511
sp|P30530-2|UFO_HUMAN Isoform Short of Tyrosine-protein kinase receptor UFO OS=Homo sapiens OX=9606 GN=AXL;sp|P30530|UFO_HUMAN Tyrosine-protein kinase receptor UFO OS=Homo sapiens OX=9606 GN=AXL PE=1 SV=4;tr|M0R0W6|M0R0W6_HUMAN Receptor protein-tyrosine ki	Tyrosine-protein kinase receptor UFO;Receptor protein-tyrosine kinase	AXL		0.213816	-0.0560713		0.584717	0.234618		0.323253	0.10452	+	1.47841	0.747078	+	7.46366	-2.96029	+	3.68105	-2.00391	23	23	22	26.1	26.1	25.1	97.377	0	323.31	52998000000	344	P30530-2;P30530;M0R0W6;H7C3L9;A0A087WZQ5;E9PHX8;Q12866	P30530-2;P30530;M0R0W6	32.2056	32.1728	32.4658	32.5858	29.5059	29.4224	29.142	28.9784	29.1344	28.3328	27.9797	28.5234	28.4617	30.6955	30.5888	31.3649
sp|P25311|ZA2G_HUMAN Zinc-alpha-2-glycoprotein OS=Homo sapiens OX=9606 GN=AZGP1 PE=1 SV=2;tr|C9JEV0|C9JEV0_HUMAN Zinc-alpha-2-glycoprotein OS=Homo sapiens OX=9606 GN=AZGP1 PE=1 SV=1	Zinc-alpha-2-glycoprotein	AZGP1		0.449518	-1.05647		0.00628335	-0.0187545		NaN	0		0.637868	0.541152		NaN	0		0.593701	1.02011	11	11	11	46.3	46.3	46.3	34.258	0	43.76	2747800000	84	P25311;C9JEV0;H7BZJ8	P25311;C9JEV0	24.4987	29.1613	28.0671	28.1631	25.1533	26.5668	25.4474	26.7647	26.2622	28.6488	28.4167	27.6214	27.9238	28.7235	25.7146	28.1956
sp|O94766|B3GA3_HUMAN Galactosylgalactosylxylosylprotein 3-beta-glucuronosyltransferase 3 OS=Homo sapiens OX=9606 GN=B3GAT3 PE=1 SV=2;tr|G3V150|G3V150_HUMAN Galactosylgalactosylxylosylprotein 3-beta-glucuronosyltransferase OS=Homo sapiens OX=9606 GN=B3GAT3	Galactosylgalactosylxylosylprotein 3-beta-glucuronosyltransferase 3	B3GAT3		0.683799	-0.751359		0.0899117	0.0991716		0.1949	0.178757		0.47075	-0.554928	+	1.89888	1.20763		0.0211325	-0.0329728	9	9	9	22.7	22.7	22.7	37.121	0	11.964	881050000	67	O94766;G3V150;O94766-2;E9PNA1	O94766;G3V150;O94766-2	26.9028	25.8284	26.2598	27.4708	25.6232	26.8826	26.9596	27.2684	27.7311	27.2899	26.9927	26.9824	27.0973	26.672	26.6587	25.339
sp|P15291|B4GT1_HUMAN Beta-1,4-galactosyltransferase 1 OS=Homo sapiens OX=9606 GN=B4GALT1 PE=1 SV=5;sp|P15291-2|B4GT1_HUMAN Isoform Short of Beta-1,4-galactosyltransferase 1 OS=Homo sapiens OX=9606 GN=B4GALT1	Beta-1,4-galactosyltransferase 1;Lactose synthase A protein;N-acetyllactosamine synthase;Beta-N-acetylglucosaminylglycopeptide beta-1,4-galactosyltransferase;Beta-N-acetylglucosaminyl-glycolipid beta-1,4-galactosyltransferase;Processed beta-1,4-galactosyltransferase 1	B4GALT1		0.547671	-0.202581		0.49341	-0.247865		0.0797216	-0.221322		0.738706	1.07052		0.374503	-0.777651		0.530228	-0.266869	7	7	7	17.1	17.1	17.1	43.92	0	18.726	6507100000	140	P15291;P15291-2;Q86XA6	P15291;P15291-2	28.4396	28.4143	28.9649	28.5969	26.1947	28.932	28.7352	28.8922	26.471	27.7058	25.1349	28.0641	27.7514	28.3559	28.689	29.2992
sp|O43505|B4GA1_HUMAN Beta-1,4-glucuronyltransferase 1 OS=Homo sapiens OX=9606 GN=B4GAT1 PE=1 SV=1	Beta-1,4-glucuronyltransferase 1	B4GAT1		NaN	0		NaN	0		NaN	0		0.382428	-0.556362		NaN	0	+	1.4655	2.10231	8	8	8	21	21	21	47.119	0	20.182	1063600000	39	O43505	O43505	25.6192	26.9031	25.6153	26.3105	26.0178	26.4536	24.7101	26.0892	25.2478	28.5851	28.6809	28.4305	28.3805	25.4361	25.2531	26.1303
sp|O95816|BAG2_HUMAN BAG family molecular chaperone regulator 2 OS=Homo sapiens OX=9606 GN=BAG2 PE=1 SV=1;sp|O95816-2|BAG2_HUMAN Isoform 2 of BAG family molecular chaperone regulator 2 OS=Homo sapiens OX=9606 GN=BAG2	BAG family molecular chaperone regulator 2	BAG2		0.184246	-0.195458		0.00979778	-0.0184674		NaN	0		NaN	0	+	4.96091	-4.02443	+	3.6473	-3.98732	15	15	15	55	55	55	23.772	0	323.31	21835000000	202	O95816;O95816-2	O95816;O95816-2	31.2642	31.2222	30.3514	30.084	26.3506	26.1448	26.2657	26.4811	25.8766	25.9747	25.7252	25.5541	24.3401	31.6096	30.8007	29.1916
sp|P46379-3|BAG6_HUMAN Isoform 3 of Large proline-rich protein BAG6 OS=Homo sapiens OX=9606 GN=BAG6;tr|A0A7I2V508|A0A7I2V508_HUMAN BCL2-associated athanogene 6 OS=Homo sapiens OX=9606 GN=BAG6 PE=1 SV=1;tr|A0A7P0MQS5|A0A7P0MQS5_HUMAN BCL2-associated athanog	Large proline-rich protein BAG6	BAG6;BAT3		0.242423	-0.08213		0.280232	0.182014		0.0247313	-0.0541565		0.270919	-0.124687		0.787596	-0.978862	+	1.54347	0.634686	20	20	20	19.4	19.4	19.4	122.34	0	108.18	13697000000	245	P46379-3;A0A7I2V508;A0A7P0MQS5;A0A0G2JK23;A0A024RCR6;P46379-2;P46379;P46379-4;P46379-5;A0A0G2JL47;A0A0G2JJM1;X6REW1;F6S6P2;F6WML8;F6U341;F6X9W3;F6VEM6;H0Y4L1;F6UR09;F6U1F2;A0A1B0GX79;F6XTU0;H0Y710;A0A0G2JJR8;A0A7I2V3H1;F6TC96;A0A0G2JIA9;A0A0G2JIB3;H0Y7K4;A0A0G2JJ92;H0Y759	P46379-3;A0A7I2V508;A0A7P0MQS5;A0A0G2JK23;A0A024RCR6;P46379-2;P46379;P46379-4;P46379-5;A0A0G2JL47	29.8186	29.5698	29.7195	29.6929	29.1688	29.1443	28.9789	29.5438	26.631	30.0276	30.3611	30.0479	30.0448	29.2851	29.3305	28.5161
sp|Q9UHR4|BI2L1_HUMAN Brain-specific angiogenesis inhibitor 1-associated protein 2-like protein 1 OS=Homo sapiens OX=9606 GN=BAIAP2L1 PE=1 SV=2	Brain-specific angiogenesis inhibitor 1-associated protein 2-like protein 1	BAIAP2L1		0.00771536	0.00831747		0.463428	-0.311231		NaN	0		NaN	0	+	3.55708	-2.3723	+	6.1181	-3.21433	15	15	15	37.6	37.6	37.6	56.882	0	234.61	9042400000	108	Q9UHR4	Q9UHR4	30.0153	29.6415	29.0805	28.6876	25.8436	25.7144	26.8144	26.3524	25.6436	26.9598	26.2344	26.2907	26.4079	29.7384	29.8352	28.7639
sp|Q16611|BAK_HUMAN Bcl-2 homologous antagonist/killer OS=Homo sapiens OX=9606 GN=BAK1 PE=1 SV=1;sp|Q16611-2|BAK_HUMAN Isoform 2 of Bcl-2 homologous antagonist/killer OS=Homo sapiens OX=9606 GN=BAK1;tr|A0A0A0MRG8|A0A0A0MRG8_HUMAN Bcl-2 homologous antagonis	Bcl-2 homologous antagonist/killer	BAK1		0.614533	-0.722303		0.278264	0.522444		0.310042	0.477171		NaN	0		0.309934	-0.55473	+	3.99551	-2.00325	3	3	3	21.8	21.8	21.8	23.408	0	76.248	5568900000	64	Q16611;Q16611-2;A0A0A0MRG8	Q16611;Q16611-2;A0A0A0MRG8	28.5169	28.6839	28.5418	28.7012	26.066	26.8484	28.3707	26.1773	26.8214	26.0339	26.9268	26.3717	25.3933	28.9923	28.6289	25.7955
sp|Q92560|BAP1_HUMAN Ubiquitin carboxyl-terminal hydrolase BAP1 OS=Homo sapiens OX=9606 GN=BAP1 PE=1 SV=2;tr|F8W6N3|F8W6N3_HUMAN Ubiquitin carboxyl-terminal hydrolase OS=Homo sapiens OX=9606 GN=BAP1 PE=1 SV=1	Ubiquitin carboxyl-terminal hydrolase BAP1;Ubiquitin carboxyl-terminal hydrolase	BAP1		0.46176	-0.705202		0.094089	0.0408988		NaN	0		NaN	0		0.214503	-0.365393	+	2.05878	-1.15592	10	10	10	19.6	19.6	19.6	80.361	0	66.577	2247400000	50	Q92560;F8W6N3;C9J7L9;H0Y8E8	Q92560;F8W6N3	27.0894	27.4062	27.1502	27.4558	26.8117	26.0638	25.2449	26.3815	25.6297	26.5118	26.7866	26.772	26.0521	27.4409	27.5984	27.541
sp|P80723|BASP1_HUMAN Brain acid soluble protein 1 OS=Homo sapiens OX=9606 GN=BASP1 PE=1 SV=2;sp|P80723-2|BASP1_HUMAN Isoform 2 of Brain acid soluble protein 1 OS=Homo sapiens OX=9606 GN=BASP1	Brain acid soluble protein 1	BASP1		0.46835	0.157558		0.428525	-0.167818		NaN	0		NaN	0	+	6.11225	-6.97509	+	4.463	-7.1034	34	34	34	94.7	94.7	94.7	22.693	0	323.31	148590000000	752	P80723;P80723-2;U3KQP0	P80723;P80723-2	33.6724	33.2268	33.3561	33.0297	25.4136	25.8529	27.5814	26.1319	25.8087	25.8492	24.6035	25.2117	25.6836	33.6036	33.8309	33.19
sp|Q07812-5|BAX_HUMAN Isoform Epsilon of Apoptosis regulator BAX OS=Homo sapiens OX=9606 GN=BAX;sp|Q07812-8|BAX_HUMAN Isoform Sigma of Apoptosis regulator BAX OS=Homo sapiens OX=9606 GN=BAX;sp|Q07812|BAX_HUMAN Apoptosis regulator BAX OS=Homo sapiens OX=960	Apoptosis regulator BAX	BAX		0.595812	-0.107089		0.974307	-0.285136		0.0776914	-0.136187		0.527778	-0.12923		0.565875	-0.703067		0.66087	0.236935	12	12	12	43.9	43.9	43.9	18.129	0	323.31	82599000000	417	Q07812-5;Q07812-8;Q07812;Q07812-2;Q07812-7;K4JQN1;Q07812-4;Q07812-3	Q07812-5;Q07812-8;Q07812;Q07812-2;Q07812-7	32.0181	32.2029	31.9734	32.175	32.0074	31.8213	31.9463	31.3036	30.0135	32.3741	32.3502	32.4455	32.4846	32.2929	32.1625	32.3988
sp|Q9UIG0-2|BAZ1B_HUMAN Isoform 2 of Tyrosine-protein kinase BAZ1B OS=Homo sapiens OX=9606 GN=BAZ1B;sp|Q9UIG0|BAZ1B_HUMAN Tyrosine-protein kinase BAZ1B OS=Homo sapiens OX=9606 GN=BAZ1B PE=1 SV=2	Tyrosine-protein kinase BAZ1B	BAZ1B		0.196884	-0.0942736		0.996314	0.386347		0.0511596	-0.160961		0.0306437	0.00988054		0.819279	-1.55999	+	1.98291	-0.778558	50	50	50	34.4	34.4	34.4	170.45	0	323.31	23602000000	487	Q9UIG0-2;Q9UIG0	Q9UIG0-2;Q9UIG0	30.2149	30.1232	30.6844	30.4468	30.0185	29.7163	26.0502	28.992	29.593	30.0409	29.9463	30.0123	30.0089	30.4683	30.3159	30.602
tr|A0A087WXM8|A0A087WXM8_HUMAN Basal cell adhesion molecule OS=Homo sapiens OX=9606 GN=BCAM PE=1 SV=1;sp|P50895|BCAM_HUMAN Basal cell adhesion molecule OS=Homo sapiens OX=9606 GN=BCAM PE=1 SV=2;tr|K7ENU8|K7ENU8_HUMAN Basal cell adhesion molecule (Fragment)	Basal cell adhesion molecule	BCAM		0.610847	-0.426985	+	1.80292	1.32391		NaN	0		0.00587525	0.00305986	+	2.07757	-1.30638		0.3578	0.12447	10	10	10	21.6	21.6	21.6	63.693	0	44.407	2320500000	63	A0A087WXM8;P50895;K7ENU8;K7ERB7	A0A087WXM8;P50895;K7ENU8	27.1672	27.5134	27.2799	27.0393	25.4726	26.0363	26.5972	26.5832	25.345	27.4086	27.0958	27.6881	27.4161	25.754	27.0621	25.7714
tr|A0A669KBH7|A0A669KBH7_HUMAN DUS4L-BCAP29 readthrough OS=Homo sapiens OX=9606 GN=DUS4L-BCAP29 PE=1 SV=1;tr|A0A669KB27|A0A669KB27_HUMAN DUS4L-BCAP29 readthrough OS=Homo sapiens OX=9606 GN=DUS4L-BCAP29 PE=1 SV=1;sp|Q9UHQ4|BAP29_HUMAN B-cell receptor-associ	B-cell receptor-associated protein 29	BCAP29		0.0987241	-0.0844951		0.0999626	0.0542297		0.115729	-0.0943069	+	1.95081	-0.257075	+	3.87488	2.50218		0.906355	0.344078	20	20	20	24.7	24.7	24.7	41.682	0	74.724	19168000000	342	A0A669KBH7;A0A669KB27;Q9UHQ4;B7Z2L0;C9JTE9;H7C5E2;A0A669KAY5;Q9UHQ4-2;H0Y7N8;C9IYK6;F8WB99;C9JGJ9	A0A669KBH7;A0A669KB27;Q9UHQ4;B7Z2L0;C9JTE9;H7C5E2;A0A669KAY5;Q9UHQ4-2;H0Y7N8;C9IYK6	30.0851	29.4712	29.6347	29.2733	31.3648	32.256	31.9665	32.6692	32.3839	30.8785	30.9281	30.8962	30.714	30.0619	30.3266	30.3238
sp|P51572|BAP31_HUMAN B-cell receptor-associated protein 31 OS=Homo sapiens OX=9606 GN=BCAP31 PE=1 SV=3;sp|P51572-2|BAP31_HUMAN Isoform 2 of B-cell receptor-associated protein 31 OS=Homo sapiens OX=9606 GN=BCAP31	B-cell receptor-associated protein 31	BCAP31		0.585401	-0.239429		0.88309	0.282927		0.207215	-0.0942627		0.118462	-0.0353136	+	5.73243	2.73967	+	3.43402	1.30873	47	47	47	50.8	50.8	50.8	27.991	0	323.31	480490000000	3119	P51572;P51572-2;C9JQ75;C9J0M4;A0A2R8Y5M6;C9JSP1;C9JMD7;C9JM14	P51572;P51572-2	34.2486	33.791	34.121	34.2727	36.222	36.6322	36.6779	36.9645	37.0175	36.3784	36.2249	36.1492	36.2101	34.6422	34.4632	34.7207
sp|P54687-2|BCAT1_HUMAN Isoform 2 of Branched-chain-amino-acid aminotransferase, cytosolic OS=Homo sapiens OX=9606 GN=BCAT1;sp|P54687-3|BCAT1_HUMAN Isoform 3 of Branched-chain-amino-acid aminotransferase, cytosolic OS=Homo sapiens OX=9606 GN=BCAT1;sp|P5468	Branched-chain-amino-acid aminotransferase, cytosolic	BCAT1		1.05156	0.200596		0.510442	0.287666		NaN	0		NaN	0	+	1.51062	-0.714519		0.33968	-0.457797	3	3	3	8.6	8.6	8.6	36.297	0	7.424	951330000	18	P54687-2;P54687-3;P54687-4;P54687;P54687-5;F5H2F2	P54687-2;P54687-3;P54687-4;P54687;P54687-5	26.7176	26.7398	26.7761	26.8244	26.5476	25.2318	26.7076	26.4269	26.5906	24.781	25.4354	26.2949	26.5661	26.2376	25.9423	25.4328
sp|Q9P287-4|BCCIP_HUMAN Isoform 4 of BRCA2 and CDKN1A-interacting protein OS=Homo sapiens OX=9606 GN=BCCIP;sp|Q9P287-3|BCCIP_HUMAN Isoform 3 of BRCA2 and CDKN1A-interacting protein OS=Homo sapiens OX=9606 GN=BCCIP;sp|Q9P287|BCCIP_HUMAN BRCA2 and CDKN1A-int	BRCA2 and CDKN1A-interacting protein	BCCIP		0.469501	1.46221		0.0960355	0.448304		NaN	0		NaN	0	+	5.75393	-5.58413		0.772032	-2.21012	4	4	4	18.5	18.5	18.5	33.242	0	62.756	23724000000	26	Q9P287-4;Q9P287-3;Q9P287;Q9P287-2	Q9P287-4;Q9P287-3;Q9P287;Q9P287-2	30.9706	25.4142	31.0363	31.051	25.6174	25.8878	26.0169	25.8515	25.7117	25.6045	25.7212	26.3929	26.5381	26.4256	27.1194	27.6252
sp|O14874|BCKD_HUMAN [3-methyl-2-oxobutanoate dehydrogenase [lipoamide]] kinase, mitochondrial OS=Homo sapiens OX=9606 GN=BCKDK PE=1 SV=2;tr|H3BTL2|H3BTL2_HUMAN Protein-serine/threonine kinase (Fragment) OS=Homo sapiens OX=9606 GN=BCKDK PE=1 SV=8;tr|H3BS02	[3-methyl-2-oxobutanoate dehydrogenase [lipoamide]] kinase, mitochondrial	BCKDK		NaN	0		NaN	0		NaN	0		0.682741	-0.903795		NaN	0		0.539528	0.960735	7	7	7	17.5	17.5	17.5	46.36	0	22.891	1503300000	40	O14874;H3BTL2;H3BS02;O14874-2;O14874-3;H3BNP3;H3BQP2	O14874;H3BTL2;H3BS02;O14874-2;O14874-3;H3BNP3	26.5481	27.1417	26.8205	27.0656	25.6514	25.8572	26.9307	25.4863	26.9417	27.7936	27.6859	27.9069	27.8648	26.3241	25.2667	26.6006
sp|O95999|BCL10_HUMAN B-cell lymphoma/leukemia 10 OS=Homo sapiens OX=9606 GN=BCL10 PE=1 SV=1;tr|A0A087WWW9|A0A087WWW9_HUMAN B-cell lymphoma/leukemia 10 OS=Homo sapiens OX=9606 GN=BCL10 PE=1 SV=2	B-cell lymphoma/leukemia 10	BCL10		0.10983	-0.268117		0.397526	0.485524		NaN	0		NaN	0		0.948151	-1.49105		1.19008	-0.85215	4	4	4	20.2	20.2	20.2	26.251	0	15.151	2153100000	32	O95999;A0A087WWW9;A0A3B3ISX2	O95999;A0A087WWW9	26.8553	27.264	28.2519	28.229	25.7593	25.8351	26.139	25.3382	26.9307	25.5106	25.9389	25.2357	25.8426	25.8287	26.4305	25.981
tr|Q5QP56|Q5QP56_HUMAN Apoptosis regulator Bcl-X (Fragment) OS=Homo sapiens OX=9606 GN=BCL2L1 PE=1 SV=1;tr|Q9H1R6|Q9H1R6_HUMAN Apoptosis regulator Bcl-X (Fragment) OS=Homo sapiens OX=9606 GN=BCL2L1 PE=1 SV=1;tr|A0A7I2V597|A0A7I2V597_HUMAN Apoptosis regulat	Bcl-2-like protein 1	BCL2L1		0.556129	0.273807		0.627636	-0.85822		0.00569537	0.0132725		0.477861	0.353636		0.614779	-0.745576		0.335111	0.514765	6	6	6	21.5	21.5	21.5	20.244	0	30.237	5429300000	81	Q5QP56;Q9H1R6;A0A7I2V597;Q5TE64;Q07817-2;Q07817-3;Q07817;Q5QP59	Q5QP56;Q9H1R6;A0A7I2V597;Q5TE64;Q07817-2;Q07817-3;Q07817	28.7047	28.4134	28.4674	28.079	25.5918	28.7276	29.0939	28.1472	28.095	28.406	28.5646	27.1269	27.9839	28.6444	28.6488	28.6879
sp|Q9NYF8-2|BCLF1_HUMAN Isoform 2 of Bcl-2-associated transcription factor 1 OS=Homo sapiens OX=9606 GN=BCLAF1;sp|Q9NYF8|BCLF1_HUMAN Bcl-2-associated transcription factor 1 OS=Homo sapiens OX=9606 GN=BCLAF1 PE=1 SV=2;tr|E9PK91|E9PK91_HUMAN Bcl-2-associated	Bcl-2-associated transcription factor 1	BCLAF1		0.182261	-0.182711		0.606607	-0.233927		NaN	0		0.177853	0.231004	+	6.80696	-6.02103	+	2.82433	-1.70153	40	40	40	40.4	40.4	40.4	105.95	0	323.31	54705000000	399	Q9NYF8-2;Q9NYF8;E9PK91;Q9NYF8-3;A0A1W2PQ43;E9PQN2;E9PKI6;E9PK09;Q9NYF8-4;E9PJA7;H0YF00;H0YF14;H0YF63	Q9NYF8-2;Q9NYF8;E9PK91;Q9NYF8-3;A0A1W2PQ43;E9PQN2;E9PKI6;E9PK09;Q9NYF8-4	32.8325	32.3735	31.4708	32.4842	26.0552	26.2972	25.6524	26.3254	25.7945	28.4953	28.0308	30.0404	29.1437	31.0079	31.0136	31.07
tr|H7C1N3|H7C1N3_HUMAN BET1 homolog (Fragment) OS=Homo sapiens OX=9606 GN=BET1 PE=1 SV=1;sp|O15155|BET1_HUMAN BET1 homolog OS=Homo sapiens OX=9606 GN=BET1 PE=1 SV=1;tr|A0A3B3IU16|A0A3B3IU16_HUMAN BET1 homolog OS=Homo sapiens OX=9606 GN=BET1 PE=1 SV=1;tr|C9	BET1 homolog	BET1;DKFZp781C0425		0.531764	-0.226395		0.174123	0.0982642		0.554169	-0.355785		0.414665	-0.216983	+	1.75994	0.875688	+	3.25797	1.84709	3	3	3	24.8	24.8	24.8	14.872	0	182.31	11819000000	150	H7C1N3;O15155;A0A3B3IU16;C9JTT8;Q68DU7;O15155-2	H7C1N3;O15155;A0A3B3IU16;C9JTT8;Q68DU7;O15155-2	28.9022	28.4284	29.2129	28.9411	30.4533	29.9647	30.0933	29.4809	29.3889	31.6314	31.4883	31.1725	31.7305	29.4995	29.4579	29.3603
sp|Q9NYM9|BET1L_HUMAN BET1-like protein OS=Homo sapiens OX=9606 GN=BET1L PE=1 SV=1;tr|H7BXT7|H7BXT7_HUMAN BET1-like protein OS=Homo sapiens OX=9606 GN=BET1L PE=1 SV=1;tr|E9PHY4|E9PHY4_HUMAN BET1-like protein OS=Homo sapiens OX=9606 GN=BET1L PE=1 SV=1;tr|A0	BET1-like protein	BET1L		NaN	0		NaN	0		NaN	0		0.0388925	-0.0247779		NaN	0	+	3.74213	3.61917	4	4	4	58.6	58.6	58.6	12.388	0	28.073	2000300000	44	Q9NYM9;H7BXT7;E9PHY4;A0A0C4DH16;B8ZZS0;E9PQJ6	Q9NYM9;H7BXT7;E9PHY4;A0A0C4DH16;B8ZZS0	25.7322	27.0179	26.3151	25.6258	26.9773	26.5978	25.1313	26.7355	26.8864	29.6351	29.7081	29.8211	29.9028	25.5137	25.1714	25.6256
tr|E9PMH5|E9PMH5_HUMAN Baculoviral IAP repeat-containing protein 2 OS=Homo sapiens OX=9606 GN=BIRC2 PE=1 SV=1;sp|Q13490-2|BIRC2_HUMAN Isoform 2 of Baculoviral IAP repeat-containing protein 2 OS=Homo sapiens OX=9606 GN=BIRC2;sp|Q13490|BIRC2_HUMAN Baculovira	Baculoviral IAP repeat-containing protein 2	BIRC2		0.234959	0.0566301		0.185277	-0.106242		NaN	0		NaN	0	+	7.33898	-4.32951	+	4.65861	-4.03013	23	23	19	52.3	52.3	44.4	67.513	0	189.25	25207000000	268	E9PMH5;Q13490-2;Q13490;A0A087X2B2;H0YDY3;E9PIW1;E9PI77;E9PNM6;E9PQZ9	E9PMH5;Q13490-2;Q13490;A0A087X2B2	31.1754	31.0785	30.8532	30.8295	25.8146	25.8566	26.8167	26.0746	25.4513	25.2495	27.3776	25.9774	25.5247	30.7641	31.1153	30.5322
tr|A0A1W2PS85|A0A1W2PS85_HUMAN BIVM-ERCC5 readthrough OS=Homo sapiens OX=9606 GN=BIVM-ERCC5 PE=1 SV=1;tr|R4GMW8|R4GMW8_HUMAN BIVM-ERCC5 readthrough OS=Homo sapiens OX=9606 GN=BIVM-ERCC5 PE=1 SV=2;sp|P28715|ERCC5_HUMAN DNA excision repair protein ERCC-5 OS=	DNA repair protein complementing XP-G cells	BIVM-ERCC5;ERCC5;ERCC5-201		0.577559	-0.62243		0.303969	-0.130092		NaN	0		NaN	0		0.900019	-0.862972	+	3.4329	-3.22658	15	15	15	18	18	18	158.99	0	201.74	6469100000	76	A0A1W2PS85;R4GMW8;P28715;A0A090HNM7;A0A494C0S2;P28715-2;P28715-3	A0A1W2PS85;R4GMW8;P28715;A0A090HNM7;A0A494C0S2	27.8644	27.6401	27.937	27.8254	25.7431	27.7334	26.7634	26.3246	25.7781	25.7143	25.8321	26.6321	25.0211	29.6197	30.0268	29.8622
tr|H0YNU5|H0YNU5_HUMAN DNA helicase OS=Homo sapiens OX=9606 GN=BLM PE=1 SV=1;sp|P54132|BLM_HUMAN Bloom syndrome protein OS=Homo sapiens OX=9606 GN=BLM PE=1 SV=1;tr|A0A7P0TBM9|A0A7P0TBM9_HUMAN DNA helicase OS=Homo sapiens OX=9606 GN=BLM PE=1 SV=1;tr|A0A3B3I	Bloom syndrome protein	BLM		0.924902	0.829688		0.2079	0.317955		NaN	0		NaN	0		0.645919	-0.770799	+	1.82925	-1.26354	6	6	6	5.9	5.9	5.9	144.47	0	10.175	1556900000	32	H0YNU5;P54132;A0A7P0TBM9;A0A3B3IT82;H0YLV8	H0YNU5;P54132;A0A7P0TBM9;A0A3B3IT82	25.6541	26.7737	25.9846	25.4786	26.2035	25.8627	25.8641	25.3099	25.7541	26.4077	26.815	26.1193	25.6137	27.9357	27.8311	25.4139
sp|Q13867|BLMH_HUMAN Bleomycin hydrolase OS=Homo sapiens OX=9606 GN=BLMH PE=1 SV=1;tr|K7ESE8|K7ESE8_HUMAN Bleomycin hydrolase (Fragment) OS=Homo sapiens OX=9606 GN=BLMH PE=1 SV=1;tr|K7ES02|K7ES02_HUMAN Bleomycin hydrolase (Fragment) OS=Homo sapiens OX=9606	Bleomycin hydrolase	BLMH		0.0758936	-0.172463		0.345193	-0.670368		0.391857	0.620775		NaN	0		0.512717	0.885876		0.379397	-0.612165	8	8	8	25.3	25.3	25.3	52.562	0	38.867	2121200000	66	Q13867;K7ESE8;K7ES02;J3KSD8;J3KS79;K7ENH5	Q13867;K7ESE8;K7ES02;J3KSD8	26.1374	26.621	27.7327	27.6132	25.8032	28.1139	28.1674	27.7678	25.7413	26.5933	26.4921	25.6314	26.6324	28.0839	26.211	28.5923
sp|Q9NSY1|BMP2K_HUMAN BMP-2-inducible protein kinase OS=Homo sapiens OX=9606 GN=BMP2K PE=1 SV=2;tr|H0Y9P1|H0Y9P1_HUMAN BMP-2-inducible protein kinase (Fragment) OS=Homo sapiens OX=9606 GN=BMP2K PE=1 SV=1;sp|Q9NSY1-2|BMP2K_HUMAN Isoform 2 of BMP-2-inducible	BMP-2-inducible protein kinase	BMP2K		1.01093	-0.149267		0.449898	0.21219		0.0517135	0.0335011		0.0325312	-0.0156717		1.28514	0.464998	+	1.46111	0.402906	32	32	30	29.2	29.2	28	129.17	0	323.31	62001000000	661	Q9NSY1;H0Y9P1;Q9NSY1-2;Q9NSY1-3;K4DI97;E9PG46;A0A096LP25;Q2M2I8-2;Q2M2I8	Q9NSY1;H0Y9P1;Q9NSY1-2;Q9NSY1-3	31.9457	31.8936	31.7715	31.9932	31.7367	32.1011	32.0121	32.5806	32.4856	32.3679	32.4761	32.006	32.4893	32.1217	31.772	31.1827
sp|Q14692|BMS1_HUMAN Ribosome biogenesis protein BMS1 homolog OS=Homo sapiens OX=9606 GN=BMS1 PE=1 SV=1	Ribosome biogenesis protein BMS1 homolog	BMS1		0.770622	-0.389406		0.0431396	-0.0796747		NaN	0		NaN	0		0.903196	-0.622636		0.2153	-0.531484	11	11	11	14	14	14	145.81	0	24.232	1266900000	55	Q14692	Q14692	26.7919	26.0422	26.6667	27.0705	27.9241	25.7978	25.7402	26.4384	26.6833	26.2487	25.6786	26.3894	25.1757	26.9633	26.8492	26.1053
sp|Q12981|SEC20_HUMAN Vesicle transport protein SEC20 OS=Homo sapiens OX=9606 GN=BNIP1 PE=1 SV=3;sp|Q12981-1|SEC20_HUMAN Isoform 3 of Vesicle transport protein SEC20 OS=Homo sapiens OX=9606 GN=BNIP1;sp|Q12981-2|SEC20_HUMAN Isoform 2 of Vesicle transport pr	Vesicle transport protein SEC20	BNIP1		0.225887	0.0707006		1.1185	0.319836		0.441197	-0.894111		0.000121586	-7.48634e-05	+	2.20784	-3.17699		1.25567	0.507239	17	17	17	61.4	61.4	61.4	26.132	0	192.64	18898000000	197	Q12981;Q12981-1;Q12981-2;Q12981-3	Q12981;Q12981-1;Q12981-2	29.9285	30.0092	29.9131	30.317	27.0611	29.0255	27.0953	26.5581	29.4089	30.5714	30.6034	30.7139	31.0318	29.9732	29.8067	30.1086
tr|F6RP06|F6RP06_HUMAN BCL2/adenovirus E1B 19 kDa protein-interacting protein 3 (Fragment) OS=Homo sapiens OX=9606 GN=BNIP3 PE=1 SV=1;tr|A0A0J9YW18|A0A0J9YW18_HUMAN BCL2/adenovirus E1B 19 kDa protein-interacting protein 3 (Fragment) OS=Homo sapiens OX=9606	BCL2/adenovirus E1B 19 kDa protein-interacting protein 3	BNIP3		0.102427	0.0778441		0.440846	-0.467053		NaN	0		NaN	0	+	6.18182	-4.58136	+	3.85848	-3.50273	11	11	9	29.7	29.7	24.7	23.728	0	66.056	18142000000	108	F6RP06;A0A0J9YW18;Q12983	F6RP06;A0A0J9YW18;Q12983	30.2682	30.4126	31.0332	30.6457	27.2186	26.1699	24.4512	25.95	26.2643	25.2049	26.4907	26.3065	27.277	29.6706	29.8176	30.8845
tr|H0YBC7|H0YBC7_HUMAN BCL2/adenovirus E1B 19 kDa protein-interacting protein 3-like (Fragment) OS=Homo sapiens OX=9606 GN=BNIP3L PE=1 SV=1;sp|O60238-2|BNI3L_HUMAN Isoform 2 of BCL2/adenovirus E1B 19 kDa protein-interacting protein 3-like OS=Homo sapiens O	BCL2/adenovirus E1B 19 kDa protein-interacting protein 3-like	BNIP3L		0.384724	-0.302637		NaN	0		NaN	0		NaN	0	+	1.76436	-0.950117		NaN	0	5	3	3	25.9	20	20	20.097	0	109.53	1299900000	13	H0YBC7;O60238-2;O60238	H0YBC7;O60238-2;O60238	27.5549	27.636	27.1795	27.1231	26.5572	26.1263	25.8116	25.6381	25.8118	25.177	25.6036	25.9583	26.9865	26.7116	25.9316	25.9243
sp|Q9UMX3|BOK_HUMAN Bcl-2-related ovarian killer protein OS=Homo sapiens OX=9606 GN=BOK PE=1 SV=1	Bcl-2-related ovarian killer protein	BOK		0.459244	0.50847		0.118876	0.15508		NaN	0		0.520754	0.745757		0.833582	-0.703422		0.645876	0.663736	4	4	4	25	25	25	23.28	0	13.696	2044700000	50	Q9UMX3	Q9UMX3	26.2965	25.4758	25.8415	27.2193	25.5187	26.0944	25.7537	27.1395	27.6696	27.812	27.5081	25.058	27.4504	27.1741	27.0897	26.5338
sp|Q7Z569|BRAP_HUMAN BRCA1-associated protein OS=Homo sapiens OX=9606 GN=BRAP PE=1 SV=2;tr|J3KNN7|J3KNN7_HUMAN BRCA1-associated protein OS=Homo sapiens OX=9606 GN=BRAP PE=1 SV=1;sp|Q7Z569-2|BRAP_HUMAN Isoform 2 of BRCA1-associated protein OS=Homo sapiens O	BRCA1-associated protein	BRAP		0.203916	0.095067		0.0524271	0.0505691		0.145181	0.168651		NaN	0	+	4.77742	-4.90735	+	4.98128	-4.70272	19	19	19	41.7	41.7	41.7	67.304	0	323.31	35308000000	280	Q7Z569;J3KNN7;Q7Z569-2	Q7Z569;J3KNN7;Q7Z569-2	31.8787	31.7508	31.2922	31.1696	26.1237	26.2381	26.5375	27.056	26.7541	24.7813	26.277	26.0994	26.6312	30.617	31.4563	30.2779
sp|Q6PJG6|BRAT1_HUMAN BRCA1-associated ATM activator 1 OS=Homo sapiens OX=9606 GN=BRAT1 PE=1 SV=2;sp|Q6PJG6-3|BRAT1_HUMAN Isoform 3 of BRCA1-associated ATM activator 1 OS=Homo sapiens OX=9606 GN=BRAT1	BRCA1-associated ATM activator 1	BRAT1		0.119231	0.156		0.504312	0.447512		NaN	0		NaN	0	+	1.60946	-1.2968	+	1.43862	-1.0987	7	7	7	13.3	13.3	13.3	88.118	0	35.796	1782400000	41	Q6PJG6;Q6PJG6-3	Q6PJG6;Q6PJG6-3	26.7769	27.7214	26.8187	26.3816	26.1955	25.8929	25.8916	25.5774	26.2792	26.5934	25.4437	25.9514	25.6714	25.9382	27.1965	25.5987
sp|P46736-2|BRCC3_HUMAN Isoform 1 of Lys-63-specific deubiquitinase BRCC36 OS=Homo sapiens OX=9606 GN=BRCC3;sp|P46736-3|BRCC3_HUMAN Isoform 3 of Lys-63-specific deubiquitinase BRCC36 OS=Homo sapiens OX=9606 GN=BRCC3;sp|P46736|BRCC3_HUMAN Lys-63-specific de	Lys-63-specific deubiquitinase BRCC36	BRCC3		0.0325111	-0.0245633		0.0506056	-0.0624924		NaN	0		0.704028	-1.54462	+	5.37032	-5.8385	+	2.19606	-3.66613	11	11	11	40.5	40.5	40.5	33.149	0	245.77	33529000000	233	P46736-2;P46736-3;P46736;A0A087WZR3;P46736-5;H9KVA9;A0A0D9SF50;A0A0A0MS96;X6RJS7;P46736-4	P46736-2;P46736-3;P46736;A0A087WZR3;P46736-5;H9KVA9;A0A0D9SF50;A0A0A0MS96;X6RJS7	31.6324	31.6828	31.1891	31.1537	25.9536	25.8339	26.9949	25.1248	25.8143	27.4451	29.7349	27.6793	29.6535	30.5815	31.8227	30.0074
sp|O60885|BRD4_HUMAN Bromodomain-containing protein 4 OS=Homo sapiens OX=9606 GN=BRD4 PE=1 SV=2;sp|O60885-2|BRD4_HUMAN Isoform C of Bromodomain-containing protein 4 OS=Homo sapiens OX=9606 GN=BRD4;sp|O60885-3|BRD4_HUMAN Isoform B of Bromodomain-containing	Bromodomain-containing protein 4	BRD4		0.159962	-0.0767388		1.16444	0.409858		0.0974906	0.157405		0.00903796	-0.00296593		0.283908	0.26419		0.029351	0.0140319	44	44	38	28.4	28.4	25.1	152.22	0	197.81	59496000000	808	O60885;O60885-2;O60885-3;M0QZD9;M0QYW0;M0R0H4	O60885;O60885-2;O60885-3	31.5376	31.4348	31.7946	31.6497	29.6463	32.1119	31.81	32.2252	32.3777	31.8265	31.9129	31.894	31.9515	31.6449	31.4341	31.7014
sp|Q8WY22|BRI3B_HUMAN BRI3-binding protein OS=Homo sapiens OX=9606 GN=BRI3BP PE=1 SV=1;tr|A0A5F9ZHY7|A0A5F9ZHY7_HUMAN BRI3-binding protein OS=Homo sapiens OX=9606 GN=BRI3BP PE=1 SV=1	BRI3-binding protein	BRI3BP		NaN	0		NaN	0	+	1.497	0.249187		0.380434	0.179479	+	4.89613	4.17062	+	4.86846	3.842	8	8	8	22.3	22.3	22.3	27.835	0	29.059	2718500000	66	Q8WY22;A0A5F9ZHY7;REV__Q96PE2	Q8WY22;A0A5F9ZHY7	27.063	25.4455	24.9604	25.7989	29.9747	29.8381	29.8801	30.0095	29.6625	30.0097	29.4131	29.5883	30.025	25.8663	26.0231	26.8987
sp|Q8TDN6|BRX1_HUMAN Ribosome biogenesis protein BRX1 homolog OS=Homo sapiens OX=9606 GN=BRIX1 PE=1 SV=2	Ribosome biogenesis protein BRX1 homolog	BRIX1		0.309126	-0.353895		0.242429	-0.219871		NaN	0		NaN	0		1.12137	-1.05922	+	2.21088	-1.64391	3	3	3	18.4	18.4	18.4	41.401	0	7.3585	2345700000	22	Q8TDN6	Q8TDN6	27.2946	27.4436	27.631	27.3936	25.8201	26.5529	27.2493	26.6692	26.4279	26.1995	25.8313	26.7891	25.4239	27.5558	27.1434	27.6269
tr|A0A7P0TA85|A0A7P0TA85_HUMAN Basigin OS=Homo sapiens OX=9606 GN=BSG PE=1 SV=1;sp|P35613-2|BASI_HUMAN Isoform 2 of Basigin OS=Homo sapiens OX=9606 GN=BSG;sp|P35613|BASI_HUMAN Basigin OS=Homo sapiens OX=9606 GN=BSG PE=1 SV=2;tr|A0A7P0TB04|A0A7P0TB04_HUMAN	Basigin	BSG		0.400793	0.0742559		0.745356	0.183009		0.262407	-0.111375		0.0405105	0.0185947		0.778089	-0.278411		0.239126	-0.0958586	11	11	11	37.6	37.6	37.6	28.991	0	323.31	135740000000	462	A0A7P0TA85;P35613-2;P35613;A0A7P0TB04;A0A087WUV8;P35613-3;P35613-4;I3L192;A0A7P0T8A7;R4GMX5;A0A2R8YDZ0;R4GN83	A0A7P0TA85;P35613-2;P35613;A0A7P0TB04;A0A087WUV8;P35613-3;P35613-4;I3L192;A0A7P0T8A7	32.9141	33.1403	32.9061	32.9642	33.1202	32.9878	32.9771	32.6343	32.7227	32.9583	33.2756	32.7953	32.898	33.0312	32.9418	32.9054
sp|O14981|BTAF1_HUMAN TATA-binding protein-associated factor 172 OS=Homo sapiens OX=9606 GN=BTAF1 PE=1 SV=2;tr|A0A0A0MTH9|A0A0A0MTH9_HUMAN TATA-binding protein-associated factor 172 OS=Homo sapiens OX=9606 GN=BTAF1 PE=1 SV=1	TATA-binding protein-associated factor 172	BTAF1		0.0106136	0.00772524	+	1.93519	-0.779686		0.251069	0.278551		0.660555	-0.430971	+	2.93706	-1.87875	+	2.92761	1.3781	21	21	21	15.5	15.5	15.5	206.89	0	152.61	4123200000	120	O14981;A0A0A0MTH9;O14981-2	O14981;A0A0A0MTH9	28.4583	28.3808	27.8873	28.222	27.45	25.3832	26.0077	25.4483	26.1484	28.5995	29.3993	29.8689	29.5676	28.2122	28.5757	28.4884
sp|P20290-2|BTF3_HUMAN Isoform 2 of Transcription factor BTF3 OS=Homo sapiens OX=9606 GN=BTF3;sp|P20290|BTF3_HUMAN Transcription factor BTF3 OS=Homo sapiens OX=9606 GN=BTF3 PE=1 SV=1;tr|A0A7I2YQL2|A0A7I2YQL2_HUMAN Transcription factor BTF3 OS=Homo sapiens	Transcription factor BTF3	BTF3		0.202028	0.140207		0.292883	-0.156464		NaN	0		NaN	0	+	6.12362	-4.69937	+	4.97498	-5.1588	8	8	8	75.9	75.9	75.9	17.699	0	323.31	23965000000	142	P20290-2;P20290;A0A7I2YQL2;A0A7I2V3T6;A0A7I2V5Y3;D6RDG3;H0Y9Y1	P20290-2;P20290;A0A7I2YQL2;A0A7I2V3T6;A0A7I2V5Y3;D6RDG3	30.6147	30.9741	30.6063	30.2138	25.0235	26.3045	26.1125	28.0364	25.3534	26.4761	25.9368	26.0806	25.8921	30.8424	31.225	30.7274
sp|Q7KYR7|BT2A1_HUMAN Butyrophilin subfamily 2 member A1 OS=Homo sapiens OX=9606 GN=BTN2A1 PE=1 SV=3;sp|Q7KYR7-5|BT2A1_HUMAN Isoform 5 of Butyrophilin subfamily 2 member A1 OS=Homo sapiens OX=9606 GN=BTN2A1;sp|Q7KYR7-1|BT2A1_HUMAN Isoform 2 of Butyrophilin	Butyrophilin subfamily 2 member A1	BTN2A1		0.278777	-0.158228		0.928636	0.967951		NaN	0		NaN	0	+	3.91654	-1.91433	+	2.02326	-1.85885	10	10	10	23.3	23.3	23.3	59.632	0	30.277	4101500000	73	Q7KYR7;Q7KYR7-5;Q7KYR7-1;Q7KYR7-6;Q7KYR7-4;Q7KYR7-3;H7BYC3;C9IY66;Q8WVV5-3;Q8WVV5-2;Q8WVV5;H7C542;C9JNC3;C9JAJ6	Q7KYR7;Q7KYR7-5;Q7KYR7-1;Q7KYR7-6;Q7KYR7-4;Q7KYR7-3	28.5333	28.5024	28.095	27.7531	26.5323	24.8306	26.651	24.9698	26.5051	25.1585	25.6724	26.8618	27.0321	28.2113	25.9942	26.3088
sp|O43683-2|BUB1_HUMAN Isoform 2 of Mitotic checkpoint serine/threonine-protein kinase BUB1 OS=Homo sapiens OX=9606 GN=BUB1;sp|O43683-3|BUB1_HUMAN Isoform 3 of Mitotic checkpoint serine/threonine-protein kinase BUB1 OS=Homo sapiens OX=9606 GN=BUB1;sp|O4368	Mitotic checkpoint serine/threonine-protein kinase BUB1	BUB1		0.00900982	-0.00800514		0.28131	0.22972		NaN	0		NaN	0	+	2.08172	-1.09105		NaN	0	6	6	6	8.2	8.2	8.2	115.84	0	8.229	1358100000	19	O43683-2;O43683-3;O43683;A0A590UK50;A0A590UJ99;C9JRC7;C9JQA4	O43683-2;O43683-3;O43683;A0A590UK50	27.4234	27.7679	26.4275	27.1589	26.7427	25.7192	25.8738	25.4355	27.2419	26.5769	26.3273	26.9401	25.8615	26.0899	26.2836	26.8723
tr|J3QT28|J3QT28_HUMAN Mitotic checkpoint protein BUB3 (Fragment) OS=Homo sapiens OX=9606 GN=BUB3 PE=1 SV=1;sp|O43684-2|BUB3_HUMAN Isoform 2 of Mitotic checkpoint protein BUB3 OS=Homo sapiens OX=9606 GN=BUB3;sp|O43684|BUB3_HUMAN Mitotic checkpoint protein	Mitotic checkpoint protein BUB3	BUB3		0.256527	0.0534048		0.000796471	-0.000231266		NaN	0		NaN	0	+	5.65437	-4.41313	+	6.39298	-3.81173	14	14	14	60.8	60.8	60.8	31.703	0	254.18	15475000000	147	J3QT28;O43684-2;O43684;J3QSX4	J3QT28;O43684-2;O43684	30.462	30.5592	30.3978	30.2665	25.4702	24.6115	26.5139	25.1861	26.525	25.475	25.0746	26.6814	26.3073	29.6612	29.8036	29.7643
sp|P41223|BUD31_HUMAN Protein BUD31 homolog OS=Homo sapiens OX=9606 GN=BUD31 PE=1 SV=2;sp|P41223-2|BUD31_HUMAN Isoform 2 of Protein BUD31 homolog OS=Homo sapiens OX=9606 GN=BUD31	Protein BUD31 homolog	BUD31		0.00155885	-0.00162172		0.958366	-0.446103		NaN	0		NaN	0		NaN	0		0.2965	-0.334599	5	5	5	36.1	36.1	36.1	17	0	7.5021	915950000	26	P41223;P41223-2;F8WCN7;C9JCD9	P41223;P41223-2	26.2349	25.8631	26.6402	26.6075	25.2492	26.6286	26.8786	26.0509	26.1816	27.0443	26.0996	25.5765	24.6422	26.6271	27.0513	26.237
sp|Q13895|BYST_HUMAN Bystin OS=Homo sapiens OX=9606 GN=BYSL PE=1 SV=3;tr|F8WBL2|F8WBL2_HUMAN Bystin OS=Homo sapiens OX=9606 GN=BYSL PE=1 SV=1	Bystin	BYSL		NaN	0		NaN	0		0.261153	-0.356929		NaN	0		0.726681	0.903207		NaN	0	5	5	5	11.7	11.7	11.7	49.601	0	14.265	929800000	22	Q13895;F8WBL2	Q13895;F8WBL2	26.1195	25.9487	26.4087	25.0417	26.3834	27.6325	27.5026	27.719	28.1048	25.8492	25.346	25.4427	26.4215	25.6469	26.6206	26.4968
sp|Q7L1Q6-2|BZW1_HUMAN Isoform 2 of Basic leucine zipper and W2 domain-containing protein 1 OS=Homo sapiens OX=9606 GN=BZW1;sp|Q7L1Q6|BZW1_HUMAN Basic leucine zipper and W2 domain-containing protein 1 OS=Homo sapiens OX=9606 GN=BZW1 PE=1 SV=1;sp|Q7L1Q6-4|B	Basic leucine zipper and W2 domain-containing protein 1	BZW1		0.0156674	0.0355921	+	1.54154	1.96708		NaN	0		NaN	0	+	1.61337	-1.73975	+	3.25486	-1.85114	12	12	12	23.8	23.8	23.8	40.538	0	13.241	4040400000	49	Q7L1Q6-2;Q7L1Q6;Q7L1Q6-4;Q7L1Q6-3;C9IZ80;H0Y503;C9JFN4;C9JV57;C9J188;C9JWF5	Q7L1Q6-2;Q7L1Q6;Q7L1Q6-4;Q7L1Q6-3;C9IZ80	28.2723	28.4917	28.3057	26.2004	25.9818	26.1662	26.2447	26.0919	25.6651	25.4669	26.3811	26.7399	26.6442	26.269	27.5604	27.5439
tr|Q75MG1|Q75MG1_HUMAN Basic leucine zipper and W2 domain-containing protein 2 (Fragment) OS=Homo sapiens OX=9606 GN=BZW2 PE=1 SV=1;tr|E7ETZ4|E7ETZ4_HUMAN Basic leucine zipper and W2 domain-containing protein 2 (Fragment) OS=Homo sapiens OX=9606 GN=BZW2 PE	Basic leucine zipper and W2 domain-containing protein 2	BZW2		NaN	0		NaN	0		NaN	0	+	1.66903	-0.257287		NaN	0		0.753834	0.53733	7	7	7	31.8	31.8	31.8	31.247	0	31.104	1429900000	40	Q75MG1;E7ETZ4;Q9Y6E2;E9PFD4;B5MCE7;B5MCH7;E9PFE3;C9JF98;F8WDX8;E7EMS9;Q9Y6E2-2	Q75MG1;E7ETZ4;Q9Y6E2;E9PFD4;B5MCE7;B5MCH7	26.7965	26.2387	25.2806	26.314	25.5664	26.4199	27.2275	25.8028	25.6396	27.5339	27.4532	27.3339	27.3583	26.8434	26.0535	25.8726
sp|Q5T2E6-2|ARMD3_HUMAN Isoform 2 of Armadillo-like helical domain-containing protein 3 OS=Homo sapiens OX=9606 GN=ARMH3;sp|Q5T2E6|ARMD3_HUMAN Armadillo-like helical domain-containing protein 3 OS=Homo sapiens OX=9606 GN=ARMH3 PE=1 SV=1	UPF0668 protein C10orf76	C10orf76		0.157118	0.0759273		0.139365	-0.164261		0.153926	0.17262		NaN	0	+	1.37268	-1.10744		0.675954	-0.959349	6	6	6	23.8	23.8	23.8	31.142	0	15.339	2200700000	54	Q5T2E6-2;Q5T2E6	Q5T2E6-2;Q5T2E6	27.2901	27.4459	27.1834	27.1669	26.3654	26.7357	25.4483	26.0543	25.7335	26.876	24.7687	25.1686	25.9182	27.3239	27.739	25.9512
sp|Q9Y224|RTRAF_HUMAN RNA transcription, translation and transport factor protein OS=Homo sapiens OX=9606 GN=RTRAF PE=1 SV=1;tr|H0YJB9|H0YJB9_HUMAN RNA transcription, translation and transport factor protein (Fragment) OS=Homo sapiens OX=9606 GN=RTRAF PE=1	UPF0568 protein C14orf166	C14orf166		0.234628	0.101739		0.0489298	0.0261221		NaN	0		NaN	0	+	3.97624	-1.98934	+	3.34481	-2.2696	8	8	8	46.7	46.7	46.7	28.068	0	58.215	3851100000	89	Q9Y224;H0YJB9;G3V4C6	Q9Y224;H0YJB9;G3V4C6	27.9371	28.2756	27.9189	27.6952	25.4998	25.0551	26.4664	26.0101	25.5248	26.7817	26.2959	25.7714	25.9598	28.2311	27.4707	27.9067
tr|H3BSM7|H3BSM7_HUMAN RUS family member 1 OS=Homo sapiens OX=9606 GN=RUSF1 PE=1 SV=1;sp|Q96GQ5|RUSF1_HUMAN RUS family member 1 OS=Homo sapiens OX=9606 GN=RUSF1 PE=1 SV=2;tr|H3BR29|H3BR29_HUMAN RUS family member 1 OS=Homo sapiens OX=9606 GN=RUSF1 PE=1 SV=1	RUS1 family protein C16orf58	C16orf58		0.158501	0.0533576		0.69798	0.310946		0.413632	0.1061		0.561273	-0.223092		0.137395	-0.0431381	+	2.70787	0.902024	14	14	14	25.3	25.3	25.3	50.783	0	136.2	10206000000	222	H3BSM7;Q96GQ5;H3BR29;Q96GQ5-2;H3BTA0;H3BS97	H3BSM7;Q96GQ5;H3BR29;Q96GQ5-2	29.109	29.4493	29.1116	29.3321	29.1829	29.457	29.1899	28.9641	28.9792	30.8302	30.8607	30.1228	30.6964	29.5318	28.9841	29.3424
sp|Q7Z3J2|VP35L_HUMAN VPS35 endosomal protein-sorting factor-like OS=Homo sapiens OX=9606 GN=VPS35L PE=1 SV=2;tr|F5H7K1|F5H7K1_HUMAN VPS35 endosomal protein-sorting factor-like OS=Homo sapiens OX=9606 GN=VPS35L PE=1 SV=1;tr|E7EWW0|E7EWW0_HUMAN VPS35 endoso	UPF0505 protein C16orf62	C16orf62		0.0310406	-0.0134387		0.289982	0.181735		0.260484	0.587002		0.94242	-0.422212	+	2.33127	-2.89205		0.520688	0.261436	15	15	15	18.5	18.5	18.5	109.56	0	83.301	10936000000	149	Q7Z3J2;F5H7K1;E7EWW0;C9J7I2;Q7Z3J2-2;H3BVG8;H3BV68;H3BRV8;H3BNX2;F6S1J4;H0YFG6;H3BTI5;H3BUS7	Q7Z3J2;F5H7K1;E7EWW0;C9J7I2;Q7Z3J2-2;H3BVG8	29.7691	29.6394	29.445	29.6318	26.3702	28.389	26.4957	24.1468	25.2424	29.8073	30.331	29.7666	29.9456	29.2031	29.292	28.4411
tr|I3L072|I3L072_HUMAN Uncharacterized protein C17orf80 OS=Homo sapiens OX=9606 GN=C17orf80 PE=1 SV=1;sp|Q9BSJ5-2|CQ080_HUMAN Isoform 2 of Uncharacterized protein C17orf80 OS=Homo sapiens OX=9606 GN=C17orf80;sp|Q9BSJ5-3|CQ080_HUMAN Isoform 3 of Uncharacter	Uncharacterized protein C17orf80	C17orf80		NaN	0		NaN	0		NaN	0		0.237721	-0.227509		NaN	0		0.761506	0.651847	7	7	7	13.5	13.5	13.5	60.833	0	2.1834	288140000	17	I3L072;Q9BSJ5-2;Q9BSJ5-3;Q9BSJ5;J3KTJ7;J3KT60	I3L072;Q9BSJ5-2;Q9BSJ5-3;Q9BSJ5;J3KTJ7;J3KT60	25.8999	26.661	25.9259	26.3047	25.1216	25.5126	26.3235	26.4	27.1	27.0499	27.1563	27.3076	27.0185	25.62	28.5236	26.0149
sp|Q96EU7|C1GLC_HUMAN C1GALT1-specific chaperone 1 OS=Homo sapiens OX=9606 GN=C1GALT1C1 PE=1 SV=1	C1GALT1-specific chaperone 1	C1GALT1C1		0.952189	-0.24273		0.476287	0.633406		1.17302	0.264703		0.425245	-0.180773		0.379188	0.10995	+	1.90523	0.569449	9	9	9	42.1	42.1	42.1	36.382	0	66.083	10845000000	115	Q96EU7	Q96EU7	29.6176	29.4526	29.7948	29.9532	29.17	29.3143	29.1729	29.2811	29.5971	29.9432	30.427	29.9176	29.9364	29.6035	29.298	26.9389
sp|Q9H246|CA021_HUMAN Uncharacterized protein C1orf21 OS=Homo sapiens OX=9606 GN=C1orf21 PE=1 SV=1;tr|A0A3B3ITU3|A0A3B3ITU3_HUMAN Uncharacterized protein C1orf21 OS=Homo sapiens OX=9606 GN=C1orf21 PE=1 SV=1;tr|A0A6Q8PGF2|A0A6Q8PGF2_HUMAN Uncharacterized pr	Uncharacterized protein C1orf21	C1orf21		0.676262	0.190441		0.957844	-0.768155		NaN	0		NaN	0		0.484629	-0.134367		0.0593943	0.0807323	6	6	6	54.5	54.5	54.5	13.865	0	93.969	1170500000	41	Q9H246;A0A3B3ITU3;A0A6Q8PGF2;A0A6Q8PFS2	Q9H246;A0A3B3ITU3;A0A6Q8PGF2	26.7767	26.7607	26.3174	26.5356	26.4269	26.225	26.7093	27.8894	25.9844	26.0505	25.6089	27.2493	25.3846	26.9955	27.375	26.5323
sp|A1L170-2|CA226_HUMAN Isoform 2 of Uncharacterized protein C1orf226 OS=Homo sapiens OX=9606 GN=C1orf226;sp|A1L170|CA226_HUMAN Uncharacterized protein C1orf226 OS=Homo sapiens OX=9606 GN=C1orf226 PE=1 SV=1;tr|F8W6W0|F8W6W0_HUMAN Uncharacterized protein (F	Uncharacterized protein C1orf226	C1orf226		0.517415	0.254766		0.311299	0.274096		NaN	0		NaN	0	+	1.61095	-1.75807	+	2.53086	-1.4842	3	3	3	23.5	23.5	23.5	33.692	0	174.59	1909600000	40	A1L170-2;A1L170;F8W6W0	A1L170-2;A1L170;F8W6W0	27.2666	27.262	27.4045	27.0649	26.955	26.4746	26.4175	25.4794	24.8319	26.6059	26.7603	26.0293	26.577	27.2662	26.6691	25.9116
sp|Q9BUV8-4|RCAF1_HUMAN Isoform 4 of Respirasome Complex Assembly Factor 1 OS=Homo sapiens OX=9606 GN=RAB5IF;sp|Q9BUV8-3|RCAF1_HUMAN Isoform 3 of Respirasome Complex Assembly Factor 1 OS=Homo sapiens OX=9606 GN=RAB5IF;sp|Q9BUV8-2|RCAF1_HUMAN Isoform 2 of R	Uncharacterized protein C20orf24	C20orf24		0.611734	1.02516		1.00344	1.82469		0.906116	0.156312		0.360206	-1.06124	+	2.85131	1.93294		0.0832386	0.307759	2	2	2	23	23	23	9.53	0	7.1827	6523800000	60	Q9BUV8-4;Q9BUV8-3;Q9BUV8-2;Q9BUV8;Q9BUV8-5	Q9BUV8-4;Q9BUV8-3;Q9BUV8-2;Q9BUV8;Q9BUV8-5	26.5054	25.6874	28.8361	26.6787	29.7513	29.9475	29.5888	29.7472	29.6086	29.5495	29.782	29.6708	29.8401	28.0276	25.1938	24.9383
sp|Q8WWC4|MAIP1_HUMAN m-AAA protease-interacting protein 1, mitochondrial OS=Homo sapiens OX=9606 GN=MAIP1 PE=1 SV=1	Uncharacterized protein C2orf47, mitochondrial	C2orf47		NaN	0		0.449845	0.80263		0.170421	0.135331		0.433181	0.625957	+	4.67561	3.06762		1.02797	1.29312	4	4	4	11.7	11.7	11.7	32.544	0	14.404	2943900000	92	Q8WWC4	Q8WWC4	26.1486	26.3874	26.4799	26.2915	30.1465	29.54	29.0058	29.7577	28.6716	26.1779	27.47	28.8989	28.0271	25.0735	26.9128	27.3255
sp|Q6NW34-2|NEPRO_HUMAN Isoform 2 of Nucleolus and neural progenitor protein OS=Homo sapiens OX=9606 GN=NEPRO;sp|Q6NW34|NEPRO_HUMAN Nucleolus and neural progenitor protein OS=Homo sapiens OX=9606 GN=NEPRO PE=1 SV=3	Uncharacterized protein C3orf17	C3orf17		1.012	-0.427679		0.239369	0.172937		0.275491	-0.313057		0.0331824	0.0163846		0.150474	-0.212198		0.933516	0.222483	16	16	16	32.6	32.6	32.6	56.748	0	132.94	7360600000	163	Q6NW34-2;Q6NW34;E9PFF8	Q6NW34-2;Q6NW34	28.7105	28.6552	28.9331	29.1283	28.9373	28.5319	28.4234	28.6848	28.0724	29.2753	29.278	28.8094	29.4549	28.6178	29.4859	29.0394
sp|Q8WVX3|CD003_HUMAN Uncharacterized protein C4orf3 OS=Homo sapiens OX=9606 GN=C4orf3 PE=1 SV=2	Uncharacterized protein C4orf3	C4orf3		1.0389	-2.1176		0.0388196	0.135518		0.963238	1.85256		0.0956227	0.0352716	+	1.65438	2.67723	+	1.45174	2.21598	4	4	4	27.3	27.3	27.3	7.6035	0	15.045	9475200000	104	Q8WVX3	Q8WVX3	29.2666	28.8872	29.1919	29.8352	25.6646	29.8422	29.3919	29.7652	25.3476	30.6888	30.9053	30.6329	30.6522	29.5812	29.0452	29.2602
sp|O95873|CF047_HUMAN Uncharacterized protein C6orf47 OS=Homo sapiens OX=9606 GN=C6orf47 PE=1 SV=2	Uncharacterized protein C6orf47	C6orf47		0.226311	-0.253456		0.782526	0.927484		NaN	0		0.33133	0.103578		NaN	0		0.853989	0.686258	3	3	3	13.3	13.3	13.3	31.71	0	4.8046	1063500000	34	O95873	O95873	25.5825	25.6922	26.0656	27.3551	25.6834	25.5453	25.875	25.6227	26.0625	27.5494	27.7452	27.7069	27.546	25.79	25.1487	27.2436
sp|P54289-4|CA2D1_HUMAN Isoform 4 of Voltage-dependent calcium channel subunit alpha-2/delta-1 OS=Homo sapiens OX=9606 GN=CACNA2D1;sp|P54289-5|CA2D1_HUMAN Isoform 5 of Voltage-dependent calcium channel subunit alpha-2/delta-1 OS=Homo sapiens OX=9606 GN=CAC	Voltage-dependent calcium channel subunit alpha-2/delta-1;Voltage-dependent calcium channel subunit alpha-2-1;Voltage-dependent calcium channel subunit delta-1	CACNA2D1		NaN	0		0.400976	0.762901		0.217149	-0.280489		1.1489	-0.418906	+	2.61669	2.51181		1.27817	1.536	17	17	17	21.3	21.3	21.3	121.89	0	47.721	1409500000	117	P54289-4;P54289-5;P54289;P54289-3;P54289-2;E7ERK3;H0Y715	P54289-4;P54289-5;P54289;P54289-3;P54289-2	25.8282	25.8498	25.7738	25.4868	28.8297	28.7878	29.3291	28.5414	27.6153	28.8146	28.9772	28.6723	28.8154	27.0782	25.1872	25.0403
sp|Q9HB71|CYBP_HUMAN Calcyclin-binding protein OS=Homo sapiens OX=9606 GN=CACYBP PE=1 SV=2;sp|Q9HB71-3|CYBP_HUMAN Isoform 3 of Calcyclin-binding protein OS=Homo sapiens OX=9606 GN=CACYBP	Calcyclin-binding protein	CACYBP		0.528899	0.223098		0.955232	-0.432222		NaN	0		NaN	0	+	5.32282	-3.38529	+	3.63738	-3.26348	13	13	13	66.7	66.7	66.7	26.21	0	58.467	12419000000	71	Q9HB71;Q9HB71-3;B2ZWH1;Q9HB71-2	Q9HB71;Q9HB71-3	29.8587	29.7828	29.3456	29.1445	26.3806	26.2306	26.2919	26.3484	25.8919	26.2	25.9843	25.8206	26.9867	30.3885	30.3388	29.5767
tr|F8VPD4|F8VPD4_HUMAN Aspartate carbamoyltransferase OS=Homo sapiens OX=9606 GN=CAD PE=1 SV=1;sp|P27708|PYR1_HUMAN CAD protein OS=Homo sapiens OX=9606 GN=CAD PE=1 SV=3	CAD protein;Glutamine-dependent carbamoyl-phosphate synthase;Aspartate carbamoyltransferase;Dihydroorotase	CAD		0.185228	-0.231359		0.0877273	0.177939		0.918866	-0.692084		0.182895	-0.388062		1.06805	-0.941605		0.899312	-1.59778	20	20	20	15.4	15.4	15.4	236.02	0	79.004	3009600000	116	F8VPD4;P27708;H7C2E4;H7C3Z5;H7BZB3	F8VPD4;P27708	27.446	27.7977	27.7549	27.7229	26.2219	27.9913	26.5021	27.464	27.8182	25.4031	26.9971	25.855	25.8644	25.43	27.3444	27.6875
tr|A0A087X1W8|A0A087X1W8_HUMAN Cell adhesion molecule 1 OS=Homo sapiens OX=9606 GN=CADM1 PE=1 SV=1;tr|A0A0A0MTJ8|A0A0A0MTJ8_HUMAN Cell adhesion molecule 1 (Fragment) OS=Homo sapiens OX=9606 GN=CADM1 PE=1 SV=1;tr|X5DQS5|X5DQS5_HUMAN Cell adhesion molecule 1	Cell adhesion molecule 1	CADM1		0.268976	0.0870123		0.340795	0.166448		NaN	0		NaN	0	+	2.899	-2.63196	+	3.38591	-2.6754	6	6	6	20.1	20.1	20.1	45.676	0	220.21	6280900000	63	A0A087X1W8;A0A0A0MTJ8;X5DQS5;Q9BY67-5;Q9BY67;Q9BY67-4;Q9BY67-3;A0A087X0T8;Q9BY67-2;F5H125;F5H0H5;F5H8J9;H0YG94	A0A087X1W8;A0A0A0MTJ8;X5DQS5;Q9BY67-5;Q9BY67;Q9BY67-4;Q9BY67-3;A0A087X0T8;Q9BY67-2;F5H125	28.454	28.9294	28.8895	28.9276	25.9989	25.2525	25.9996	26.0662	25.882	26.0135	25.5914	26.4978	26.0851	29.3178	28.6431	28.6246
sp|Q13137-5|CACO2_HUMAN Isoform 5 of Calcium-binding and coiled-coil domain-containing protein 2 OS=Homo sapiens OX=9606 GN=CALCOCO2;sp|Q13137|CACO2_HUMAN Calcium-binding and coiled-coil domain-containing protein 2 OS=Homo sapiens OX=9606 GN=CALCOCO2 PE=1	Calcium-binding and coiled-coil domain-containing protein 2	CALCOCO2		0.0422601	0.0159392		0.00177102	-0.000940323		NaN	0		NaN	0	+	5.99265	-5.09749	+	6.10745	-4.11271	14	14	14	45.2	45.2	45.2	43.669	0	194.03	26313000000	169	Q13137-5;Q13137;Q13137-3;Q13137-4;Q13137-2;D6REB0;D6RJE7;D6RF70;H0Y9G3	Q13137-5;Q13137;Q13137-3;Q13137-4;Q13137-2;D6REB0	31.4541	31.1903	30.9845	31.0006	26.7807	25.7857	26.9815	25.2453	26.7562	25.5388	26.1927	25.1219	26.3194	30.7441	30.7595	30.1166
sp|Q05682|CALD1_HUMAN Caldesmon OS=Homo sapiens OX=9606 GN=CALD1 PE=1 SV=3;tr|C9J813|C9J813_HUMAN Caldesmon (Fragment) OS=Homo sapiens OX=9606 GN=CALD1 PE=1 SV=1;tr|E9PGZ1|E9PGZ1_HUMAN Caldesmon OS=Homo sapiens OX=9606 GN=CALD1 PE=1 SV=1;tr|E7EX44|E7EX44_H	Caldesmon	CALD1		0.756689	-0.518898		0.850565	-0.223714		NaN	0		NaN	0		0.680988	0.518324		0.26591	0.177135	8	8	8	12.7	12.7	12.7	93.23	0	15.506	812450000	32	Q05682;C9J813;E9PGZ1;E7EX44;Q05682-5;Q05682-4;Q05682-3;Q05682-6;Q05682-2;C9JE79;F8WE61;C9JEK3	Q05682;C9J813;E9PGZ1;E7EX44;Q05682-5;Q05682-4;Q05682-3;Q05682-6;Q05682-2	26.6115	25.9249	26.2128	25.8503	26.1898	26.7319	26.8451	26.0353	25.7369	25.788	24.6054	26.2024	27.4014	26.0013	26.0306	26.2256
sp|P0DP25|CALM3_HUMAN Calmodulin-3 OS=Homo sapiens OX=9606 GN=CALM3 PE=1 SV=1;sp|P0DP24|CALM2_HUMAN Calmodulin-2 OS=Homo sapiens OX=9606 GN=CALM2 PE=1 SV=1;sp|P0DP23|CALM1_HUMAN Calmodulin-1 OS=Homo sapiens OX=9606 GN=CALM1 PE=1 SV=1;tr|E7EMB3|E7EMB3_HUMAN		CALM2;CALM1		0.401318	0.152246	+	1.91047	-0.370473		NaN	0		NaN	0	+	5.6103	-4.9547	+	4.87588	-4.21584	13	13	13	53.7	53.7	53.7	16.837	0	323.31	26208000000	195	P0DP25;P0DP24;P0DP23;E7EMB3;G3V361;A0A590UJI2;Q96HY3;A0A590UJC0;G3V226;F8WBR5;M0QZ52;G3V479;C9J7T9;P27482;P02585	P0DP25;P0DP24;P0DP23;E7EMB3;G3V361;A0A590UJI2;Q96HY3	31.1081	30.8311	30.7196	30.4533	27.0359	25.2609	26.7061	26.2523	26.8053	26.0417	24.4505	25.9983	26.4337	30.8186	31.3045	30.9447
sp|Q9NZT1|CALL5_HUMAN Calmodulin-like protein 5 OS=Homo sapiens OX=9606 GN=CALML5 PE=1 SV=2	Calmodulin-like protein 5	CALML5		0.310906	0.989629		0.230818	-0.438382		0.464567	0.713402		0.0935783	0.0711455	+	1.5191	1.78913	+	1.9056	1.48777	15	15	15	94.5	94.5	94.5	15.892	0	323.31	12984000000	121	Q9NZT1	Q9NZT1	26.4949	24.4121	28.9944	29.2825	26.7475	29.5839	30.5845	30.0028	29.8879	31.1029	30.8237	30.6577	30.5398	28.9857	28.9958	29.3891
sp|Q13557-8|KCC2D_HUMAN Isoform Delta 6 of Calcium/calmodulin-dependent protein kinase type II subunit delta OS=Homo sapiens OX=9606 GN=CAMK2D;sp|Q13557|KCC2D_HUMAN Calcium/calmodulin-dependent protein kinase type II subunit delta OS=Homo sapiens OX=9606 G	Calcium/calmodulin-dependent protein kinase type II subunit delta	CAMK2D		0.491587	0.13661		0.773935	0.229918		0.0256777	0.060638	+	1.87608	-0.524959		0.586259	-0.906742	+	1.81499	-0.47753	26	18	15	44.8	34.3	29.9	54.127	0	317.44	11819000000	189	Q13557-8;Q13557;D6R938;Q13557-12;Q13557-6;E9PBG7;Q13557-10;Q13557-11;E9PF82;Q13557-9;Q13557-5;Q13557-4;Q13557-3;H0Y9J2;A0A5F9ZHR5;Q9UQM7-2;A0A5F9ZH50;D6RFJ0;A0A5F9ZH21;H0Y9C2;A0A5F9ZHY2;A0A5F9ZHM9;A0A5K1VW76;Q9UQM7;A0A804HIC9;E7EQE4;E9PBE8;A0A804HLD1;E7ETC9;E7ERS6	Q13557-8;Q13557;D6R938;Q13557-12;Q13557-6;E9PBG7;Q13557-10;Q13557-11;E9PF82;Q13557-9;Q13557-5;Q13557-4;Q13557-3;H0Y9J2	29.4919	29.8157	29.4237	29.2534	26.789	29.5501	28.8693	29.3774	28.7411	29.331	29.8715	29.7645	29.54	29.2658	29.15	29.3694
tr|A0A2Q3DQE3|A0A2Q3DQE3_HUMAN Calcium/calmodulin-dependent protein kinase OS=Homo sapiens OX=9606 GN=CAMK2G PE=1 SV=1;tr|H0Y6G2|H0Y6G2_HUMAN Calcium/calmodulin-dependent protein kinase OS=Homo sapiens OX=9606 GN=CAMK2G PE=1 SV=2;sp|Q13555-11|KCC2G_HUMAN I	Calcium/calmodulin-dependent protein kinase type II subunit gamma	CAMK2G		0.234827	-0.0755215	+	1.81935	0.548808		0.142308	0.0916687		0.111568	0.0178781	+	1.36885	0.458797		0.98077	0.30124	26	26	1	44.1	44.1	2.9	62.164	0	323.31	32413000000	464	A0A2Q3DQE3;H0Y6G2;Q13555-11;Q13555-2;Q13555-8;Q13555-4;Q13555-9;Q13555;Q13555-6;Q13555-5;Q8WU40;H7BXS4;H7C394	A0A2Q3DQE3;H0Y6G2;Q13555-11;Q13555-2;Q13555-8;Q13555-4;Q13555-9;Q13555;Q13555-6;Q13555-5;Q8WU40	30.9898	31.031	30.4934	30.7716	30.3674	31.2588	31.3982	31.2658	31.275	31.3192	31.2116	31.3023	31.2691	30.5011	30.3299	30.3315
tr|A0A7I2V377|A0A7I2V377_HUMAN Guided entry of tail-anchored proteins factor CAMLG OS=Homo sapiens OX=9606 GN=CAMLG PE=1 SV=1;sp|P49069|CAMLG_HUMAN Guided entry of tail-anchored proteins factor CAMLG OS=Homo sapiens OX=9606 GN=CAMLG PE=1 SV=1;tr|A0A7I2V518	Calcium signal-modulating cyclophilin ligand	CAMLG		0.839454	-1.01795		0.18514	0.0959034	+	1.48981	-1.64882		0.451961	-0.2087	+	2.10335	-1.98741		1.02718	0.428263	12	12	12	55.4	55.4	55.4	25.8	0	156.09	8248100000	124	A0A7I2V377;P49069;A0A7I2V518;A0A7I2V3C5;D6RIW3	A0A7I2V377;P49069;A0A7I2V518	29.0123	28.8752	29.2778	29.5478	26.2919	28.7199	29.208	26.3485	28.5405	29.5975	30.1693	30.0056	30.1558	29.6032	29.2622	29.2181
sp|Q08AD1-2|CAMP2_HUMAN Isoform 2 of Calmodulin-regulated spectrin-associated protein 2 OS=Homo sapiens OX=9606 GN=CAMSAP2;sp|Q08AD1-3|CAMP2_HUMAN Isoform 3 of Calmodulin-regulated spectrin-associated protein 2 OS=Homo sapiens OX=9606 GN=CAMSAP2;sp|Q08AD1|	Calmodulin-regulated spectrin-associated protein 2	CAMSAP2		0.103977	0.124456		0.81761	-0.725163		NaN	0	+	4.02476	1.56229	+	1.93996	-1.11526		0.680899	0.643082	11	11	11	12.9	12.9	12.9	165.06	0	15.491	2119800000	43	Q08AD1-2;Q08AD1-3;Q08AD1;H0Y4Z1	Q08AD1-2;Q08AD1-3;Q08AD1	27.5458	27.9522	27.4183	26.0553	26.6193	25.046	26.3166	26.303	26.413	26.0157	25.6283	25.6533	25.9558	27.5362	27.228	27.4885
sp|Q86VP6|CAND1_HUMAN Cullin-associated NEDD8-dissociated protein 1 OS=Homo sapiens OX=9606 GN=CAND1 PE=1 SV=2;sp|Q86VP6-2|CAND1_HUMAN Isoform 2 of Cullin-associated NEDD8-dissociated protein 1 OS=Homo sapiens OX=9606 GN=CAND1;tr|A0A0C4DGH5|A0A0C4DGH5_HUMA	Cullin-associated NEDD8-dissociated protein 1	CAND1		0.285982	0.171752		0.00240407	0.00119066		0.0206893	-0.0188633	+	1.34498	-0.294296	+	2.69303	-1.62621	+	2.38047	0.8183	46	46	46	33.8	33.8	33.8	136.37	0	323.31	68701000000	809	Q86VP6;Q86VP6-2;A0A0C4DGH5;H0YH27;Q86VP6-3;F5H6I6;A0A3B3ISC4;F8WBB8;O75155-2;O75155	Q86VP6;Q86VP6-2;A0A0C4DGH5	31.9476	31.8656	31.8613	32.0525	30.4054	30.5652	31.2408	29.9683	30.3011	32.9171	33.0858	32.7295	32.8795	31.6921	31.8418	31.7283
sp|P27824-2|CALX_HUMAN Isoform 2 of Calnexin OS=Homo sapiens OX=9606 GN=CANX;sp|P27824|CALX_HUMAN Calnexin OS=Homo sapiens OX=9606 GN=CANX PE=1 SV=2;tr|A0A7P0TB65|A0A7P0TB65_HUMAN Calnexin OS=Homo sapiens OX=9606 GN=CANX PE=1 SV=1;tr|A0A7P0TAE9|A0A7P0TAE9_	Calnexin	CANX		0.213025	-0.0689487	+	2.18194	0.225382		0.421074	-0.148325		0.303307	-0.063468		0.822109	-0.29126	+	2.68291	-0.276187	51	51	51	54.9	54.9	54.9	71.502	0	323.31	578400000000	2566	P27824-2;P27824;A0A7P0TB65;A0A7P0TAE9;A0A7P0T937;A0A7P0T840;A0A7P0T8G1;A0A7P0T9L0;A0A7P0Z4D6;A0A7P0Z484;P27824-3;D6RGY2;A0A7P0TAR9;A0A7P0Z4H2;A0A7P0TAN9;A0A7P0T8N1;D6RAU8;D6RFL1;D6RAQ8;D6RD16;A0A7P0TA04;A0A7P0T9S4;A0A7P0T9S1	P27824-2;P27824;A0A7P0TB65;A0A7P0TAE9;A0A7P0T937;A0A7P0T840;A0A7P0T8G1;A0A7P0T9L0;A0A7P0Z4D6;A0A7P0Z484;P27824-3;D6RGY2;A0A7P0TAR9;A0A7P0Z4H2	34.8562	34.7387	35.0114	35.2476	34.8481	34.6327	34.7894	34.6194	34.8684	35.0343	35.3074	35.0036	35.0328	35.1551	35.0352	35.1834
sp|Q01518-2|CAP1_HUMAN Isoform 2 of Adenylyl cyclase-associated protein 1 OS=Homo sapiens OX=9606 GN=CAP1;sp|Q01518|CAP1_HUMAN Adenylyl cyclase-associated protein 1 OS=Homo sapiens OX=9606 GN=CAP1 PE=1 SV=5;tr|Q5T0R1|Q5T0R1_HUMAN Adenylyl cyclase-associate	Adenylyl cyclase-associated protein 1;Adenylyl cyclase-associated protein	CAP1		0.575363	0.170373		0.628909	0.650788		NaN	0		0.423651	0.0955639	+	3.53915	-2.1868		0.0464428	0.0134163	9	9	9	29.7	29.7	29.7	51.83	0	31.28	4908900000	78	Q01518-2;Q01518;Q5T0R1;Q5T0R9;Q5T0R7;Q5T0R6;Q5T0R5;Q5T0R4;Q5T0R3;Q5T0R2;Q5T0S3;Q5T0R8	Q01518-2;Q01518;Q5T0R1;Q5T0R9	28.4406	28.0064	28.224	28.3802	25.7605	25.2243	25.5035	25.5661	25.851	28.1002	28.156	28.1905	28.3485	27.9234	28.3561	26.1853
sp|P07384|CAN1_HUMAN Calpain-1 catalytic subunit OS=Homo sapiens OX=9606 GN=CAPN1 PE=1 SV=1	Calpain-1 catalytic subunit	CAPN1		0.0378719	-0.0165539		0.790258	0.451744		0.534962	0.124607		0.0068713	-0.00322628		1.21185	0.349001	+	3.17644	0.909539	25	25	25	34.2	34.2	34.2	81.889	0	189.29	20520000000	319	P07384;E9PRM1;E9PLX0;E9PJJ3;E9PLC9;E9PMC6;E9PJA6;E9PSA6;E9PQB3;E9PIA9;E9PL37	P07384	30.307	30.2285	30.1169	30.0868	30.3106	30.376	30.6621	30.2334	30.3811	31.0182	31.3862	30.9001	31.1338	30.2292	29.4773	29.1066
sp|P17655|CAN2_HUMAN Calpain-2 catalytic subunit OS=Homo sapiens OX=9606 GN=CAPN2 PE=1 SV=6;sp|P17655-2|CAN2_HUMAN Isoform 2 of Calpain-2 catalytic subunit OS=Homo sapiens OX=9606 GN=CAPN2	Calpain-2 catalytic subunit	CAPN2		0.902779	0.211183		0.445946	0.236676		0.214415	-0.0575798	+	2.42499	-0.349846	+	6.77437	-0.980765		0.935176	-0.372145	22	22	22	32.1	32.1	32.1	79.994	0	235.47	18610000000	243	P17655;P17655-2	P17655;P17655-2	30.3421	30.3545	29.9038	30.0633	29.4106	29.0857	29.7197	29.4813	29.5723	29.8601	29.9545	29.9354	30.055	29.8659	29.6541	29.3884
tr|E7EV01|E7EV01_HUMAN Calpain-5 OS=Homo sapiens OX=9606 GN=CAPN5 PE=1 SV=2;sp|O15484|CAN5_HUMAN Calpain-5 OS=Homo sapiens OX=9606 GN=CAPN5 PE=1 SV=2;tr|A0A3B3IRX8|A0A3B3IRX8_HUMAN Calpain-5 (Fragment) OS=Homo sapiens OX=9606 GN=CAPN5 PE=1 SV=1	Calpain-5	CAPN5		0.282915	-0.124797		0.640425	0.805401		NaN	0		NaN	0	+	1.91652	-1.39651	+	4.29726	-2.49028	9	9	9	19.1	19.1	19.1	77.469	0	38.554	3941100000	52	E7EV01;O15484;A0A3B3IRX8;E9PS73	E7EV01;O15484;A0A3B3IRX8	28.4479	28.2069	27.9859	27.7259	27.1715	25.7222	26.0002	26.6254	25.5311	27.0627	24.981	27.1355	26.187	28.1769	27.9395	25.8319
sp|Q14444-2|CAPR1_HUMAN Isoform 2 of Caprin-1 OS=Homo sapiens OX=9606 GN=CAPRIN1;sp|Q14444|CAPR1_HUMAN Caprin-1 OS=Homo sapiens OX=9606 GN=CAPRIN1 PE=1 SV=2;tr|G3V153|G3V153_HUMAN Caprin-1 OS=Homo sapiens OX=9606 GN=CAPRIN1 PE=1 SV=1;tr|E9PLA9|E9PLA9_HUMAN	Caprin-1	CAPRIN1	+	1.56104	0.182141		0.263476	-0.113974		NaN	0		NaN	0	+	4.45052	-4.08827	+	4.02012	-4.40764	18	18	18	24.6	24.6	24.6	76.861	0	323.31	23018000000	224	Q14444-2;Q14444;G3V153;E9PLA9	Q14444-2;Q14444;G3V153;E9PLA9	30.45	30.3047	30.4684	30.4072	26.8047	26.3409	25.1874	26.0852	27.367	25.4335	24.9942	26.1311	25.4483	30.7248	31.1232	30.8408
sp|P52907|CAZA1_HUMAN F-actin-capping protein subunit alpha-1 OS=Homo sapiens OX=9606 GN=CAPZA1 PE=1 SV=3	F-actin-capping protein subunit alpha-1	CAPZA1		0.357948	-0.0882683		0.425998	0.170503		NaN	0		NaN	0	+	3.04267	-2.8965	+	2.99414	-3.26653	7	7	6	47.2	47.2	43.7	32.922	0	212.75	6731300000	75	P52907	P52907	29.125	29.195	28.9102	28.8431	26.1706	25.2128	26.2566	27.2321	25.5998	26.0317	26.2817	27.6658	26.0298	28.6605	28.9717	28.4286
tr|B1AK88|B1AK88_HUMAN F-actin-capping protein subunit beta OS=Homo sapiens OX=9606 GN=CAPZB PE=1 SV=1;sp|P47756-2|CAPZB_HUMAN Isoform 2 of F-actin-capping protein subunit beta OS=Homo sapiens OX=9606 GN=CAPZB;tr|B1AK87|B1AK87_HUMAN F-actin-capping protein	F-actin-capping protein subunit beta	CAPZB		0.477161	0.187882	+	1.43774	0.66689		NaN	0		0.428676	-0.447666	+	4.2319	-2.27609	+	3.81303	-2.88689	8	8	8	27.9	27.9	27.9	33.781	0	17.941	6426500000	66	B1AK88;P47756-2;B1AK87;P47756;B1AK85;A0A6I8PRV6;A0A6I8PIN8	B1AK88;P47756-2;B1AK87;P47756	29.1093	28.7524	28.6469	28.369	26.6694	25.8797	24.8278	25.5081	27.1395	25.8912	26.8769	26.1306	27.3197	28.7173	28.5167	27.6791
sp|P49589|SYCC_HUMAN Cysteine--tRNA ligase, cytoplasmic OS=Homo sapiens OX=9606 GN=CARS1 PE=1 SV=3;sp|P49589-3|SYCC_HUMAN Isoform 3 of Cysteine--tRNA ligase, cytoplasmic OS=Homo sapiens OX=9606 GN=CARS1;tr|B4DKY1|B4DKY1_HUMAN Cysteinyl-tRNA synthetase OS=H	Cysteine--tRNA ligase, cytoplasmic	CARS		0.464117	0.414307		0.31441	0.378807		NaN	0		1.13444	-0.834872	+	1.82957	-1.08207		1.05215	-0.787995	7	7	7	12.8	12.8	12.8	85.472	0	19.71	1517000000	45	P49589;P49589-3;B4DKY1;P49589-2	P49589;P49589-3;B4DKY1;P49589-2	27.0053	25.3404	26.8548	26.75	25.0238	26.6343	26.1882	25.7929	27.0671	27.0122	26.8318	26.9569	26.8447	26.9453	27.0364	24.9722
sp|Q9HA77|SYCM_HUMAN Probable cysteine--tRNA ligase, mitochondrial OS=Homo sapiens OX=9606 GN=CARS2 PE=1 SV=1	Probable cysteine--tRNA ligase, mitochondrial	CARS2		0.041285	0.0118775	+	1.37864	0.387066		0.418237	-0.26854		1.0167	-0.391486		0.917024	0.338859		0.725079	-0.21277	25	25	25	32.1	32.1	32.1	62.223	0	101.94	12484000000	207	Q9HA77;H0YFF0;A0A087WWV1;F5H579;H0YFV1;F5H623	Q9HA77	29.6831	29.5293	29.5863	29.8729	29.6624	30.0437	30.0347	30.747	30.9481	29.9734	30.3486	29.4589	29.9613	29.5085	29.4868	29.1164
sp|O15234|CASC3_HUMAN Protein CASC3 OS=Homo sapiens OX=9606 GN=CASC3 PE=1 SV=2;tr|J3KSY7|J3KSY7_HUMAN Protein CASC3 (Fragment) OS=Homo sapiens OX=9606 GN=CASC3 PE=1 SV=1	Protein CASC3	CASC3		0.221106	0.247694		NaN	0		0.374255	0.526987		NaN	0		1.15882	-1.35662		NaN	0	8	8	8	14.7	14.7	14.7	76.277	0	17.809	1880300000	38	O15234;J3KSY7;J3QSC4	O15234;J3KSY7	27.3921	28.1117	28.1712	26.8845	26.3502	25.1898	26.8427	26.6123	25.0247	27.1542	26.3637	26.1868	25.4263	26.3397	26.6781	27.0733
sp|Q6P4E1-2|GOLM2_HUMAN Isoform 2 of Protein GOLM2 OS=Homo sapiens OX=9606 GN=GOLM2;sp|Q6P4E1-5|GOLM2_HUMAN Isoform 5 of Protein GOLM2 OS=Homo sapiens OX=9606 GN=GOLM2;sp|Q6P4E1|GOLM2_HUMAN Protein GOLM2 OS=Homo sapiens OX=9606 GN=GOLM2 PE=1 SV=2;tr|A0A3B3	Protein CASC4	CASC4		0.193467	-0.164212		0.0356425	-0.0216718		NaN	0		0.0590287	-0.0428615	+	4.40472	-2.70786	+	2.80893	1.01969	18	18	18	36.8	36.8	36.8	43.332	0	159.51	6208300000	146	Q6P4E1-2;Q6P4E1-5;Q6P4E1;A0A3B3IRW9;H0YMR0;Q6P4E1-3;H0YM51	Q6P4E1-2;Q6P4E1-5;Q6P4E1;A0A3B3IRW9	28.4269	28.0814	29.0624	29.4178	26.3535	27.2144	26.1411	27.6907	25.939	30.1163	30.0624	29.3541	29.6077	28.4357	28.7617	29.3157
sp|O14936-3|CSKP_HUMAN Isoform 3 of Peripheral plasma membrane protein CASK OS=Homo sapiens OX=9606 GN=CASK;sp|O14936|CSKP_HUMAN Peripheral plasma membrane protein CASK OS=Homo sapiens OX=9606 GN=CASK PE=1 SV=3;tr|A0A2R8YE77|A0A2R8YE77_HUMAN Calcium/calmod	Peripheral plasma membrane protein CASK	CASK		0.202617	0.136957		0.338593	0.18985		0.0933443	0.210038		0.481296	-0.35211	+	1.65692	-1.85198	+	2.12118	-1.25913	17	17	17	22.3	22.3	22.3	102.11	0	104.56	6547900000	150	O14936-3;O14936;A0A2R8YE77;A0A2U3TZM1;A0A7I2RJN6;O14936-2;O14936-6;O14936-4;A0A2U3TZN6;A0A2R8Y6F8;A0A2U3TZM4;Q5JS79;A0A2R8YFN5;O14936-5;A0A2R8YEK3;Q5JS72;A0A2R8Y3B3;A0A2R8YEJ7;A0A2R8Y7X6;A0A2R8YGH2;A0A2R8Y4K4;A0A2R8Y6D8	O14936-3;O14936;A0A2R8YE77;A0A2U3TZM1;A0A7I2RJN6;O14936-2;O14936-6;O14936-4;A0A2U3TZN6;A0A2R8Y6F8;A0A2U3TZM4;Q5JS79;A0A2R8YFN5;O14936-5;A0A2R8YEK3;Q5JS72	29.0686	28.7013	28.2386	28.6243	25.6658	28.283	25.4294	28.2605	26.0268	27.1528	27.9675	27.4526	27.4155	28.706	28.3287	27.8537
sp|P31944|CASPE_HUMAN Caspase-14 OS=Homo sapiens OX=9606 GN=CASP14 PE=1 SV=2	Caspase-14;Caspase-14 subunit p17, mature form;Caspase-14 subunit p10, mature form;Caspase-14 subunit p20, intermediate form;Caspase-14 subunit p8, intermediate form	CASP14		NaN	0		0.0359739	0.110542		0.433929	0.872092		1.05146	0.555535	+	2.3398	2.46619	+	1.30227	1.94442	11	11	11	38.8	38.8	38.8	27.679	0	31.156	2796700000	118	P31944	P31944	27.3542	25.7009	26.5833	26.176	25.5728	28.3155	29.4258	29.0371	26.4355	28.7412	28.8189	28.2772	28.3826	26.2818	25.4162	28.7445
sp|P04040|CATA_HUMAN Catalase OS=Homo sapiens OX=9606 GN=CAT PE=1 SV=3	Catalase	CAT		0.493828	-0.317325		1.14414	0.513844		0.224868	0.196177		0.0318541	0.026474	+	3.26274	1.79277	+	2.8095	1.59861	25	25	25	48	48	48	59.755	0	278.57	13811000000	280	P04040	P04040	29.0324	29.0452	29.65	29.4008	29.3992	31.098	30.4936	30.8311	30.985	31.0793	30.9792	31.5083	31.3187	29.5396	29.2279	29.168
sp|Q03135|CAV1_HUMAN Caveolin-1 OS=Homo sapiens OX=9606 GN=CAV1 PE=1 SV=4;tr|E9PCT5|E9PCT5_HUMAN Caveolin OS=Homo sapiens OX=9606 GN=CAV1 PE=1 SV=1	Caveolin-1;Caveolin	CAV1		0.789347	-0.202935		0.121913	0.0625935		0.105881	0.10355		0.135529	-0.0705347	+	3.54748	-2.11403	+	1.57413	-0.612423	11	11	7	53.9	53.9	25.8	20.471	0	323.31	296610000000	631	Q03135;E9PCT5;P56539	Q03135;E9PCT5	34.2408	34.014	34.3308	34.5441	31.539	31.3599	31.6255	32.0969	32.6882	33.8186	34.3172	33.818	33.9086	34.3849	34.2764	34.8314
sp|Q03135-2|CAV1_HUMAN Isoform 2 of Caveolin-1 OS=Homo sapiens OX=9606 GN=CAV1;tr|C9JKI3|C9JKI3_HUMAN Caveolin (Fragment) OS=Homo sapiens OX=9606 GN=CAV1 PE=1 SV=1	Caveolin-1;Caveolin	CAV1		0.302526	-0.156937		0.104258	-0.0991082		NaN	0		0.100214	-0.0844784	+	4.60072	-2.55771		0.9334	0.663957	7	3	3	44.2	17	17	17.023	0	131.79	7988300000	89	Q03135-2;C9JKI3	Q03135-2;C9JKI3	28.2523	28.4923	28.8517	28.8975	26.7168	23.9623	26.0085	26.2486	24.7361	29.8589	29.7046	29.5706	29.647	28.9155	28.9466	29.8483
tr|E9PCT3|E9PCT3_HUMAN Caveolin OS=Homo sapiens OX=9606 GN=CAV2 PE=1 SV=1;sp|P51636-2|CAV2_HUMAN Isoform Beta of Caveolin-2 OS=Homo sapiens OX=9606 GN=CAV2;sp|P51636|CAV2_HUMAN Caveolin-2 OS=Homo sapiens OX=9606 GN=CAV2 PE=1 SV=2;sp|P51636-3|CAV2_HUMAN Iso	Caveolin;Caveolin-2	CAV2		0.23099	0.417546		0.889929	-0.295386		NaN	0		0.622847	-0.733253	+	1.75857	-1.54281		1.26666	-1.00874	3	3	3	31.9	31.9	31.9	12.953	0	3.6794	3558700000	58	E9PCT3;P51636-2;P51636;P51636-3	E9PCT3;P51636-2;P51636;P51636-3	28.3487	27.9163	27.6834	25.31	25.3902	26.7766	25.5456	25.9892	25.573	27.6377	28.143	26.4302	27.8907	27.9396	28.3024	28.3597
sp|P22681|CBL_HUMAN E3 ubiquitin-protein ligase CBL OS=Homo sapiens OX=9606 GN=CBL PE=1 SV=2;tr|A0A0U1RR39|A0A0U1RR39_HUMAN E3 ubiquitin-protein ligase CBL OS=Homo sapiens OX=9606 GN=CBL PE=1 SV=1;tr|A0A1B0GW38|A0A1B0GW38_HUMAN E3 ubiquitin-protein ligase	E3 ubiquitin-protein ligase CBL	CBL		0.0628268	-0.0385542		0.291763	-0.0716982		0.366514	0.748723		0.9071	-0.188957		0.146824	0.108717	+	3.45872	0.781239	23	23	23	37.1	37.1	37.1	99.632	0	323.31	18306000000	365	P22681;A0A0U1RR39;A0A1B0GW38;A0A0U1RQX8;A0A0U1RRJ5	P22681;A0A0U1RR39;A0A1B0GW38;A0A0U1RQX8	30.4842	30.3742	29.9432	29.7817	25.9888	30.2271	30.5759	30.3175	30.2271	30.6812	31.0839	30.9374	30.8427	29.8692	30.0021	29.951
sp|Q75N03-2|HAKAI_HUMAN Isoform 2 of E3 ubiquitin-protein ligase Hakai OS=Homo sapiens OX=9606 GN=CBLL1;sp|Q75N03|HAKAI_HUMAN E3 ubiquitin-protein ligase Hakai OS=Homo sapiens OX=9606 GN=CBLL1 PE=1 SV=1;tr|C9K074|C9K074_HUMAN E3 ubiquitin-protein ligase Ha	E3 ubiquitin-protein ligase Hakai	CBLL1	+	1.60584	-0.241097		0.3295	-0.194523		0.340813	0.194159	+	1.8345	0.50281	+	4.7342	1.81929	+	2.93632	0.950847	8	8	8	18.6	18.6	18.6	54.389	0	281.64	8958800000	148	Q75N03-2;Q75N03;C9K074;C9J2P9;F8WEM5	Q75N03-2;Q75N03;C9K074;C9J2P9	29.0794	28.8222	29.0877	29.0114	29.777	30.2014	30.3345	30.8867	30.7215	29.5011	29.3639	29.4723	29.0768	29.3118	28.9744	29.5674
sp|P83916|CBX1_HUMAN Chromobox protein homolog 1 OS=Homo sapiens OX=9606 GN=CBX1 PE=1 SV=1;tr|B5MD17|B5MD17_HUMAN Chromobox protein homolog 1 (Fragment) OS=Homo sapiens OX=9606 GN=CBX1 PE=1 SV=1;tr|J3KS05|J3KS05_HUMAN Chromobox protein homolog 1 (Fragment)	Chromobox protein homolog 1	CBX1		0.0628673	-0.0272489		0.652737	0.224681		NaN	0		NaN	0	+	7.73904	-5.63547	+	4.94459	-6.81311	8	8	7	42.7	42.7	42.7	21.418	0	323.31	75593000000	281	P83916;B5MD17;J3KS05;K7ELA4;C9JWS9	P83916;B5MD17;J3KS05;K7ELA4	32.4077	32.3349	32.1072	32.2182	25.6169	25.8706	25.4956	26.6069	27.114	27.1315	25.0812	26.2154	25.6057	32.3139	32.5388	32.6014
sp|Q13185|CBX3_HUMAN Chromobox protein homolog 3 OS=Homo sapiens OX=9606 GN=CBX3 PE=1 SV=4;tr|C9JMM0|C9JMM0_HUMAN Chromobox protein homolog 3 (Fragment) OS=Homo sapiens OX=9606 GN=CBX3 PE=1 SV=1;tr|B8ZZ43|B8ZZ43_HUMAN Chromobox homolog 3 (HP1 gamma homolog	Chromobox protein homolog 3	CBX3		0.316937	0.0859299	+	1.31776	0.450244		NaN	0		NaN	0	+	7.65968	-6.20971	+	5.97584	-6.42494	8	7	7	34.4	34.4	34.4	20.811	0	251.08	66597000000	225	Q13185;C9JMM0;B8ZZ43;S4R2Y4	Q13185;C9JMM0;B8ZZ43;S4R2Y4	31.9946	31.7708	31.8738	32.1169	26.5668	26.5784	26.1976	27.5212	25.5986	26.291	26.655	24.8821	25.5237	32.1478	32.2715	32.36
sp|O00257|CBX4_HUMAN E3 SUMO-protein ligase CBX4 OS=Homo sapiens OX=9606 GN=CBX4 PE=1 SV=3	E3 SUMO-protein ligase CBX4	CBX4		0.406301	-0.0860815		0.105935	0.0276184		0.173668	0.0777748		0.0249979	0.00357246	+	4.40098	1.53104	+	5.14577	1.11336	118	118	118	65.7	65.7	65.7	61.367	0	323.31	3202700000000	11387	O00257;O00257-3;I3L4F1;F8WCW6	O00257	37.1362	37.0538	37.1343	37.2001	38.1654	38.4491	38.3528	38.7619	38.7623	38.4662	38.2955	38.3771	38.3602	37.231	37.2327	37.4047
sp|P45973|CBX5_HUMAN Chromobox protein homolog 5 OS=Homo sapiens OX=9606 GN=CBX5 PE=1 SV=1	Chromobox protein homolog 5	CBX5		0.533967	-0.203885		0.757164	0.158374		NaN	0		NaN	0	+	6.33545	-5.60198	+	4.55738	-6.19068	8	8	8	31.4	31.4	31.4	22.225	0	256.9	39563000000	187	P45973;F8VNY3	P45973	31.6648	31.2754	31.6931	31.8424	26.7247	26.8952	26.7282	26.1976	27.6065	25.983	26.0663	26.6401	25.5315	31.2327	31.5569	31.3012
sp|Q8IX12-2|CCAR1_HUMAN Isoform 2 of Cell division cycle and apoptosis regulator protein 1 OS=Homo sapiens OX=9606 GN=CCAR1;sp|Q8IX12|CCAR1_HUMAN Cell division cycle and apoptosis regulator protein 1 OS=Homo sapiens OX=9606 GN=CCAR1 PE=1 SV=2;tr|A0A0C4DGG8	Cell division cycle and apoptosis regulator protein 1	CCAR1		0.0612008	-0.0438299	+	1.7448	0.495438		NaN	0		0.670044	-0.58976	+	2.58568	-1.44143	+	5.26843	-1.90421	13	13	13	14.9	14.9	14.9	131.04	0	62.821	3447300000	94	Q8IX12-2;Q8IX12;A0A0C4DGG8;F5H1H2;F5H2E6;F5H3E1;H0YFJ7	Q8IX12-2;Q8IX12;A0A0C4DGG8;F5H1H2;F5H2E6	28.0749	27.2451	27.9468	27.6045	26.3498	25.7929	25.6857	27.2536	25.8166	26.407	28.0528	26.7153	26.2273	27.9824	27.3682	27.585
sp|Q8N163|CCAR2_HUMAN Cell cycle and apoptosis regulator protein 2 OS=Homo sapiens OX=9606 GN=CCAR2 PE=1 SV=2;sp|Q8N163-2|CCAR2_HUMAN Isoform 2 of Cell cycle and apoptosis regulator protein 2 OS=Homo sapiens OX=9606 GN=CCAR2;tr|H0YB24|H0YB24_HUMAN Cell cyc	Cell cycle and apoptosis regulator protein 2	CCAR2		0.12979	0.0644741	+	3.10442	0.435214		0.301515	-0.283784		0.575858	-0.874116	+	4.10644	-2.76212	+	1.34724	-1.7625	21	21	21	35.2	35.2	35.2	102.9	0	276.51	9780000000	214	Q8N163;Q8N163-2;H0YB24;G3V119;E5RHJ4;E5RGU7;E5RFJ3;H0YC69;H0YC58;A0A087X2B6;E5RHH8	Q8N163;Q8N163-2;H0YB24;G3V119	29.4823	29.2451	28.9347	29.362	26.5276	26.5539	26.0841	27.6258	27.4193	28.306	28.8568	28.8498	28.3314	28.9673	29.0975	29.082
sp|Q9NWR8|MCUB_HUMAN Calcium uniporter regulatory subunit MCUb, mitochondrial OS=Homo sapiens OX=9606 GN=MCUB PE=1 SV=2	Calcium uniporter regulatory subunit MCUb, mitochondrial	CCDC109B		0.313355	-0.209563		0.799974	-0.882761		0.686744	-0.927878		0.992801	0.33322	+	2.2366	-1.95456		0.0895084	0.121876	7	7	7	22.3	22.3	22.3	39.082	0	23.272	6030000000	109	Q9NWR8	Q9NWR8	29.0541	28.4164	28.205	29.1482	28.4597	28.4744	27.9397	26.5931	25.8816	28.2027	27.9084	28.2158	27.7844	28.9519	29.1298	29.8517
sp|Q96JG6-3|VPS50_HUMAN Isoform 3 of Syndetin OS=Homo sapiens OX=9606 GN=VPS50;sp|Q96JG6|VPS50_HUMAN Syndetin OS=Homo sapiens OX=9606 GN=VPS50 PE=1 SV=3	Coiled-coil domain-containing protein 132	CCDC132		NaN	0		0.383396	-0.610505		NaN	0		1.00518	-0.340385		NaN	0	+	4.15032	3.25521	13	13	13	17.9	17.9	17.9	107.92	0	31.196	1592500000	71	Q96JG6-3;Q96JG6;H7BZP1;Q96JG6-2;H0Y7Q2;C9JA29	Q96JG6-3;Q96JG6	26.9084	24.8682	25.6661	25.2758	25.8301	25.5279	26.7837	27.209	25.922	29.3625	29.7578	29.0424	29.5316	25.3103	26.8771	25.5948
sp|Q96M89-2|CC138_HUMAN Isoform 2 of Coiled-coil domain-containing protein 138 OS=Homo sapiens OX=9606 GN=CCDC138;sp|Q96M89|CC138_HUMAN Coiled-coil domain-containing protein 138 OS=Homo sapiens OX=9606 GN=CCDC138 PE=1 SV=1;tr|H7C005|H7C005_HUMAN Coiled-coi	Coiled-coil domain-containing protein 138	CCDC138		0.254033	-0.135905		NaN	0		NaN	0		NaN	0		0.202181	-0.192856		NaN	0	4	4	4	9.4	9.4	9.4	66.402	0	3.7086	842260000	16	Q96M89-2;Q96M89;H7C005;F8WF51;H7BZ08	Q96M89-2;Q96M89;H7C005	26.9071	26.7343	26.9996	26.081	26.5146	25.7191	26.3254	26.1329	25.4863	26.2144	26.4473	26.8865	25.2689	27.3581	25.7097	26.9318
tr|A0A0A0MR27|A0A0A0MR27_HUMAN Coiled-coil domain-containing protein 14 OS=Homo sapiens OX=9606 GN=CCDC14 PE=1 SV=1;tr|J3QT39|J3QT39_HUMAN Coiled-coil domain containing 14, isoform CRA_c OS=Homo sapiens OX=9606 GN=CCDC14 PE=1 SV=2;sp|Q49A88-6|CCD14_HUMAN I	Coiled-coil domain-containing protein 14	CCDC14		0.00350095	0.0039835		0.187939	0.22087		NaN	0		NaN	0	+	5.53882	-4.02973	+	3.65623	-3.23195	20	20	20	26.6	26.6	26.6	95.823	0	323.31	13238000000	149	A0A0A0MR27;J3QT39;Q49A88-6;Q49A88;Q49A88-3;Q49A88-2;Q49A88-5;Q49A88-4;H7C5T3;C9JU82;C9JSI8;C9JWZ1	A0A0A0MR27;J3QT39;Q49A88-6;Q49A88;Q49A88-3;Q49A88-2;Q49A88-5;Q49A88-4	30.6042	30.4034	29.7194	29.8294	25.7069	26.6489	26.7114	25.4712	26.4208	26.2574	25.4969	25.0321	26.466	29.481	29.3975	28.9876
sp|Q96A33|CCD47_HUMAN PAT complex subunit CCDC47 OS=Homo sapiens OX=9606 GN=CCDC47 PE=1 SV=1;tr|A0A087WYW6|A0A087WYW6_HUMAN Coiled-coil domain-containing protein 47 OS=Homo sapiens OX=9606 GN=CCDC47 PE=1 SV=1;sp|Q96A33-2|CCD47_HUMAN Isoform 2 of PAT comple	Coiled-coil domain-containing protein 47	CCDC47		1.0907	0.371901		0.18441	-0.140684		0.713451	0.220254		0.68105	-0.393902	+	3.58669	1.14222	+	1.60755	1.18256	17	17	17	30	30	30	55.873	0	134.89	6426400000	241	Q96A33;A0A087WYW6;Q96A33-2;J3QR89	Q96A33;A0A087WYW6;Q96A33-2	27.6603	27.826	27.8826	27.6134	28.8493	28.8863	28.9683	29.5762	28.9172	29.6193	29.6575	29.9532	29.825	28.267	28.3828	28.4656
sp|Q8IVM0|CCD50_HUMAN Coiled-coil domain-containing protein 50 OS=Homo sapiens OX=9606 GN=CCDC50 PE=1 SV=1;sp|Q8IVM0-2|CCD50_HUMAN Isoform 2 of Coiled-coil domain-containing protein 50 OS=Homo sapiens OX=9606 GN=CCDC50	Coiled-coil domain-containing protein 50	CCDC50		0.15644	0.0630617		0.46143	-0.20806		NaN	0	+	1.68503	1.15531	+	8.00482	-8.24318	+	7.75429	-6.86471	27	27	27	70.9	70.9	70.9	35.822	0	323.31	246670000000	503	Q8IVM0;Q8IVM0-2	Q8IVM0;Q8IVM0-2	34.6525	34.3734	34.0861	34.0519	26.4239	25.768	25.8135	26.8871	25.4728	25.6415	24.6386	26.2004	26.0336	33.975	34.2467	33.5161
sp|Q8N9Z2|CC71L_HUMAN Coiled-coil domain-containing protein 71L OS=Homo sapiens OX=9606 GN=CCDC71L PE=1 SV=2;tr|A0A0C4DGU7|A0A0C4DGU7_HUMAN Coiled-coil domain-containing protein 71L OS=Homo sapiens OX=9606 GN=CCDC71L PE=1 SV=1;sp|Q8N9Z2-2|CC71L_HUMAN Isofo	Coiled-coil domain-containing protein 71L	CCDC71L		0.971149	0.24025		0.226378	-0.107541		NaN	0		NaN	0	+	5.05503	-2.76443	+	1.79081	-1.22164	6	6	6	27.2	27.2	27.2	26.261	0	10.899	4080400000	58	Q8N9Z2;A0A0C4DGU7;Q8N9Z2-2	Q8N9Z2;A0A0C4DGU7;Q8N9Z2-2	28.1226	28.192	28.2186	28.2659	26.2388	24.854	26.5555	25.8906	26.4409	25.7905	25.8388	25.7584	26.0029	27.9605	27.832	28.3822
sp|A6NKD9|CC85C_HUMAN Coiled-coil domain-containing protein 85C OS=Homo sapiens OX=9606 GN=CCDC85C PE=1 SV=1	Coiled-coil domain-containing protein 85C	CCDC85C		0.41006	0.175887		0.449419	-0.383761		NaN	0		NaN	0	+	3.65008	-3.31826	+	4.26396	-4.17896	14	14	14	44.2	44.2	44.2	45.209	0	278.57	13364000000	96	A6NKD9;H0YJE0;G3V2D7;H0YJY5;G3V5D5;G3V4C8	A6NKD9	29.79	29.7177	29.1832	29.2159	25.2778	27.0161	25.9512	25.6296	25.7421	25.4459	27.0691	25.8667	25.6606	30.5998	30.758	29.3655
sp|P24385|CCND1_HUMAN G1/S-specific cyclin-D1 OS=Homo sapiens OX=9606 GN=CCND1 PE=1 SV=1	G1/S-specific cyclin-D1	CCND1		0.420766	0.233105		0.253254	-0.394358		NaN	0		NaN	0	+	3.01353	-2.36783		0.868366	-1.12397	4	4	4	16.6	16.6	16.6	33.729	0	7.7636	3538700000	26	P24385;F5H437	P24385	28.4084	27.9563	28.6687	27.7514	25.9526	25.9151	26.5818	25.6135	25.6575	26.5951	25.9919	26.0119	25.9877	27.8302	27.9291	26.5915
sp|O75909|CCNK_HUMAN Cyclin-K OS=Homo sapiens OX=9606 GN=CCNK PE=1 SV=2;tr|G3V5E1|G3V5E1_HUMAN Cyclin-K OS=Homo sapiens OX=9606 GN=CCNK PE=1 SV=1;sp|O75909-1|CCNK_HUMAN Isoform 3 of Cyclin-K OS=Homo sapiens OX=9606 GN=CCNK;sp|O75909-4|CCNK_HUMAN Isoform 4	Cyclin-K	CCNK		1.04221	0.302144		0.402611	0.699832		NaN	0		0.44715	0.132664	+	4.4682	-2.45542		0.789663	-0.379338	7	7	7	19.7	19.7	19.7	64.239	0	11.329	4457900000	48	O75909;G3V5E1;O75909-1;O75909-4;G3V2Q3;O75909-2;G3V235	O75909;G3V5E1;O75909-1;O75909-4	28.0939	28.0981	27.6246	28.0258	26.9884	25.6109	26.2059	25.7867	26.8472	27.5631	27.898	27.3885	27.5841	28.4967	28.126	25.2685
sp|Q9UK58-6|CCNL1_HUMAN Isoform 4 of Cyclin-L1 OS=Homo sapiens OX=9606 GN=CCNL1;sp|Q9UK58|CCNL1_HUMAN Cyclin-L1 OS=Homo sapiens OX=9606 GN=CCNL1 PE=1 SV=1	Cyclin-L1	CCNL1		0.0766471	-0.0404453		0.022082	0.0152283		0.0502744	-0.0454277		0.384036	0.61105	+	1.63641	0.579491		0.566696	-0.297448	10	10	10	17.5	17.5	17.5	47.788	0	167.35	7413000000	109	Q9UK58-6;Q9UK58;H7C4G1;Q9UK58-4	Q9UK58-6;Q9UK58	28.8619	29.1943	28.532	29.2145	28.5237	29.478	29.6895	30.1915	29.793	28.2875	28.5678	28.4523	25.7527	29.0916	28.3817	28.6732
sp|O60563|CCNT1_HUMAN Cyclin-T1 OS=Homo sapiens OX=9606 GN=CCNT1 PE=1 SV=1	Cyclin-T1	CCNT1		0.523634	-0.124055		0.594655	0.117759		0.259686	0.18735		0.136468	-0.0458479	+	2.9673	1.25735	+	2.42125	0.656537	60	60	58	46.4	46.4	42.3	80.684	0	323.31	361030000000	2423	O60563;A0A1W2PQ16;O60563-2;C9JUL2;H7BZ27	O60563	34.2158	34.1707	34.3922	34.4863	34.4188	35.3366	35.2641	35.5934	35.698	35.2873	35.0824	35.2997	35.2685	34.3523	34.3716	34.5318
sp|O60583-2|CCNT2_HUMAN Isoform 2 of Cyclin-T2 OS=Homo sapiens OX=9606 GN=CCNT2;sp|O60583|CCNT2_HUMAN Cyclin-T2 OS=Homo sapiens OX=9606 GN=CCNT2 PE=1 SV=2	Cyclin-T2	CCNT2		0.103532	0.0536952		0.140807	0.240678		0.075709	-0.161905		0.285566	-0.252952		0.277799	-0.477934		0.928467	0.698534	16	14	14	26.4	21.9	21.9	73.681	0	221.65	8159900000	169	O60583-2;O60583;F8WDY7;F2Z2C9	O60583-2;O60583	28.862	29.2538	29.0627	28.6124	26.9262	28.8205	28.9436	29.6063	29.1305	29.6459	29.6615	29.4294	29.5255	29.0533	29.0422	26.4632
sp|P78371|TCPB_HUMAN T-complex protein 1 subunit beta OS=Homo sapiens OX=9606 GN=CCT2 PE=1 SV=4;tr|F5GWF6|F5GWF6_HUMAN CCT-beta OS=Homo sapiens OX=9606 GN=CCT2 PE=1 SV=2;sp|P78371-2|TCPB_HUMAN Isoform 2 of T-complex protein 1 subunit beta OS=Homo sapiens O	T-complex protein 1 subunit beta	CCT2		0.205788	-0.0777864		0.188415	-0.111049		0.153236	-0.124841	+	1.41489	-0.707832	+	6.10246	-5.33092	+	3.41762	-1.99342	40	40	40	70.1	70.1	70.1	57.488	0	323.31	39660000000	612	P78371;F5GWF6;P78371-2;F8VQ14	P78371;F5GWF6;P78371-2;F8VQ14	31.5794	31.6414	31.4512	31.283	26.1236	26.6076	26.5461	25.7703	25.9768	29.4937	29.9121	30.2781	29.8023	31.4608	31.4945	30.8644
sp|P49368|TCPG_HUMAN T-complex protein 1 subunit gamma OS=Homo sapiens OX=9606 GN=CCT3 PE=1 SV=4;tr|B4DUR8|B4DUR8_HUMAN T-complex protein 1 subunit gamma OS=Homo sapiens OX=9606 GN=CCT3 PE=1 SV=1;sp|P49368-2|TCPG_HUMAN Isoform 2 of T-complex protein 1 subu	T-complex protein 1 subunit gamma	CCT3		0.925337	-0.295582		0.390001	0.305198		0.566655	-1.07351		0.0423373	-0.0800114		0.201267	-0.504183		0.417117	-0.617313	25	25	25	49	49	49	60.533	0	323.31	122490000000	398	P49368;B4DUR8;P49368-2;E9PRC8;Q5SZX6;Q5SZX9;E9PM09;Q5SZW8;E9PQ35	P49368;B4DUR8;P49368-2	32.9493	33.0149	33.2194	33.0406	34.2953	33.0003	32.8742	33.2941	33.1853	31.8157	32.2699	32.0647	32.2656	32.184	32.4975	31.5404
sp|P50991|TCPD_HUMAN T-complex protein 1 subunit delta OS=Homo sapiens OX=9606 GN=CCT4 PE=1 SV=4;sp|P50991-2|TCPD_HUMAN Isoform 2 of T-complex protein 1 subunit delta OS=Homo sapiens OX=9606 GN=CCT4	T-complex protein 1 subunit delta	CCT4		0.00952007	0.00480318		0.139487	0.0585971		0.741659	0.523825		0.168623	-0.0856895	+	5.02295	-4.12062	+	4.41338	-1.44746	20	20	20	50.3	50.3	50.3	57.924	0	204.33	25033000000	258	P50991;P50991-2	P50991;P50991-2	31.0641	31.0054	30.7738	30.4868	25.7952	26.5031	26.1764	26.6755	25.8143	29.0016	29.0479	29.6723	29.4842	30.6516	30.6759	30.2215
sp|P48643|TCPE_HUMAN T-complex protein 1 subunit epsilon OS=Homo sapiens OX=9606 GN=CCT5 PE=1 SV=1;tr|E7ENZ3|E7ENZ3_HUMAN T-complex protein 1 subunit epsilon OS=Homo sapiens OX=9606 GN=CCT5 PE=1 SV=1;tr|B7ZAR1|B7ZAR1_HUMAN CCT-epsilon OS=Homo sapiens OX=96	T-complex protein 1 subunit epsilon	CCT5		1.03809	-0.208804		0.384109	0.204678		NaN	0	+	1.3168	-1.60469	+	7.87021	-4.93355	+	2.69671	-3.39685	22	22	22	46.8	46.8	46.8	59.67	0	323.31	28347000000	253	P48643;E7ENZ3;B7ZAR1;E9PCA1;P48643-2;D6RIZ7;H0Y914	P48643;E7ENZ3;B7ZAR1;E9PCA1;P48643-2	31.1736	31.2305	31.2715	31.1678	25.7333	26.7722	26.5586	25.3234	25.8508	28.7706	29.0217	28.8095	28.8887	30.8159	30.5274	29.8448
sp|P40227|TCPZ_HUMAN T-complex protein 1 subunit zeta OS=Homo sapiens OX=9606 GN=CCT6A PE=1 SV=3;sp|P40227-2|TCPZ_HUMAN Isoform 2 of T-complex protein 1 subunit zeta OS=Homo sapiens OX=9606 GN=CCT6A	T-complex protein 1 subunit zeta	CCT6A		0.0109679	0.00509787		0.476754	0.190944		NaN	0		0.217822	-0.198882	+	7.43003	-5.08937	+	5.35431	-2.84815	22	22	17	44.8	44.8	36.5	58.024	0	323.31	45711000000	324	P40227;P40227-2;J3KRI6	P40227;P40227-2	32.0257	31.8654	31.7282	31.6202	26.7487	27.3717	27.4251	26.4842	26.3004	28.6488	27.9689	29.5681	28.8135	31.3257	31.4014	30.7354
sp|Q99832|TCPH_HUMAN T-complex protein 1 subunit eta OS=Homo sapiens OX=9606 GN=CCT7 PE=1 SV=2;sp|Q99832-3|TCPH_HUMAN Isoform 3 of T-complex protein 1 subunit eta OS=Homo sapiens OX=9606 GN=CCT7;sp|Q99832-4|TCPH_HUMAN Isoform 4 of T-complex protein 1 subun	T-complex protein 1 subunit eta	CCT7		0.0686426	-0.042088		0.633857	0.382583		NaN	0		0.158872	-0.133453	+	7.57068	-4.93154	+	4.6865	-3.35978	21	21	21	47.5	47.5	47.5	59.366	0	232.83	29922000000	258	Q99832;Q99832-3;Q99832-4;Q99832-2;F8WAM2;F8WBP8	Q99832;Q99832-3;Q99832-4;Q99832-2	31.1994	31.0862	31.3933	31.0162	26.8554	25.4912	25.6699	26.0755	26.843	27.5231	27.9406	28.4809	27.3171	30.8846	30.4507	30.1958
sp|P50990|TCPQ_HUMAN T-complex protein 1 subunit theta OS=Homo sapiens OX=9606 GN=CCT8 PE=1 SV=4;sp|P50990-2|TCPQ_HUMAN Isoform 2 of T-complex protein 1 subunit theta OS=Homo sapiens OX=9606 GN=CCT8;sp|P50990-3|TCPQ_HUMAN Isoform 3 of T-complex protein 1 s	T-complex protein 1 subunit theta	CCT8		0.347828	0.10492		0.16828	0.0847826		0.286312	0.594326		0.326854	-0.4037	+	2.98805	-4.89863	+	6.29943	-3.13694	44	44	44	61.5	61.5	61.5	59.62	0	323.31	200640000000	940	P50990;P50990-2;P50990-3;H7C4C8;H7C2U0	P50990;P50990-2;P50990-3	34.0524	33.8979	33.6698	33.5261	28.0792	28.2553	28.8016	27.3657	29.4908	29.6929	31.5165	31.1857	32.0631	34.0026	34.0975	33.242
tr|A0A0C4DGH0|A0A0C4DGH0_HUMAN CD276 antigen OS=Homo sapiens OX=9606 GN=CD276 PE=1 SV=1;sp|Q5ZPR3|CD276_HUMAN CD276 antigen OS=Homo sapiens OX=9606 GN=CD276 PE=1 SV=1;sp|Q5ZPR3-4|CD276_HUMAN Isoform 4 of CD276 antigen OS=Homo sapiens OX=9606 GN=CD276;sp|Q5	CD276 antigen	CD276		0.0695165	0.0360622		0.307286	-0.223692		0.654454	0.781553		0.210731	-0.452051	+	1.67701	-1.99434	+	2.31011	-2.0158	8	8	8	25.8	25.8	25.8	41.767	0	80.668	5817400000	81	A0A0C4DGH0;Q5ZPR3;Q5ZPR3-4;Q5ZPR3-3;H0YL10;Q5ZPR3-2;H0YN29;H0YK40;H0YK59	A0A0C4DGH0;Q5ZPR3;Q5ZPR3-4;Q5ZPR3-3;H0YL10;Q5ZPR3-2	28.4153	28.2566	28.5907	28.5665	25.5283	26.019	25.9103	25.4392	25.6906	28.4215	24.8677	27.3899	26.9046	28.3963	28.2187	28.9661
sp|Q9Y5K6|CD2AP_HUMAN CD2-associated protein OS=Homo sapiens OX=9606 GN=CD2AP PE=1 SV=1	CD2-associated protein	CD2AP		0.230406	0.0913563		0.662712	0.807869		NaN	0		NaN	0	+	6.95324	-3.43947	+	4.71894	-2.74258	11	11	11	29	29	29	71.45	0	22.373	12072000000	35	Q9Y5K6	Q9Y5K6	29.8159	29.7452	29.4669	29.4339	26.1906	25.7397	25.5237	25.8907	26.6822	25.4017	26.3743	25.8417	25.2108	29.1187	29.1447	26.9317
sp|P16070-18|CD44_HUMAN Isoform 18 of CD44 antigen OS=Homo sapiens OX=9606 GN=CD44;sp|P16070-12|CD44_HUMAN Isoform 12 of CD44 antigen OS=Homo sapiens OX=9606 GN=CD44;sp|P16070|CD44_HUMAN CD44 antigen OS=Homo sapiens OX=9606 GN=CD44 PE=1 SV=3;sp|P16070-11|C	CD44 antigen	CD44		0.793517	-0.232128		0.546376	0.18794		0.273532	0.104409		0.954681	0.165388	+	2.22033	-0.484545	+	1.45931	0.350884	26	26	26	47.1	47.1	47.1	37.277	0	323.31	604380000000	1549	P16070-18;P16070-12;P16070;P16070-11;P16070-8;P16070-7;P16070-3;P16070-6;P16070-4;P16070-17;P16070-5;P16070-16;P16070-10;P16070-13;P16070-14;H0YD13;H0Y2P0;H0YE40;P16070-15;J3KN83;H0Y5E4;H0YDW7;P16070-9;H0YCV9;H0YD17;H0YDX6;H0YD90;H0YEV3;H0YEU1;Q86UZ1;E9PKC6;P16070-19;H0YF08	P16070-18;P16070-12;P16070;P16070-11;P16070-8;P16070-7;P16070-3;P16070-6;P16070-4;P16070-17;P16070-5;P16070-16;P16070-10;P16070-13;P16070-14;H0YD13;H0Y2P0;H0YE40	34.7452	34.8148	35.1048	35.3647	34.5425	34.3008	33.8935	34.2371	33.9577	35.6229	35.3281	35.6538	35.5794	35.1777	34.9244	35.4414
tr|A0A2R8Y484|A0A2R8Y484_HUMAN Integrin-associated protein (Fragment) OS=Homo sapiens OX=9606 GN=CD47 PE=1 SV=1;sp|Q08722-2|CD47_HUMAN Isoform OA3-293 of Leukocyte surface antigen CD47 OS=Homo sapiens OX=9606 GN=CD47;sp|Q08722-3|CD47_HUMAN Isoform OA3-305	Leukocyte surface antigen CD47	CD47		0.0664882	0.0191631		0.463159	-0.246597		NaN	0		0.298148	0.107177	+	3.9517	-3.31381	+	3.48027	-1.52603	5	5	5	13.7	13.7	13.7	20.313	0	17.57	13141000000	75	A0A2R8Y484;Q08722-2;Q08722-3;Q08722-4;Q08722	A0A2R8Y484;Q08722-2;Q08722-3;Q08722-4;Q08722	29.6733	29.913	29.5895	29.6038	25.0101	25.6683	25.0664	26.5002	24.3668	27.8931	28.2762	27.8365	28.3767	29.901	30.274	30.0916
tr|B1AMW1|B1AMW1_HUMAN CD58 antigen, (Lymphocyte function-associated antigen 3), isoform CRA_c OS=Homo sapiens OX=9606 GN=CD58 PE=1 SV=1;sp|P19256-2|LFA3_HUMAN Isoform 2 of Lymphocyte function-associated antigen 3 OS=Homo sapiens OX=9606 GN=CD58;sp|P19256-	Lymphocyte function-associated antigen 3	CD58		NaN	0		NaN	0		NaN	0		0.87313	-1.8751		NaN	0		0.567115	1.3271	6	6	6	11.7	11.7	11.7	27.018	0	44.121	1467300000	38	B1AMW1;P19256-2;P19256-3;P19256;H0YDI1	B1AMW1;P19256-2;P19256-3;P19256;H0YDI1	25.151	26.868	26.0976	26.3735	26.0295	24.654	26.9496	26.2952	26.2151	29.2599	30.0088	29.3693	29.5018	26.2712	26.637	25.8787
tr|E9PM31|E9PM31_HUMAN CD81 antigen (Fragment) OS=Homo sapiens OX=9606 GN=CD81 PE=1 SV=8;tr|H0YEE2|H0YEE2_HUMAN CD81 antigen (Fragment) OS=Homo sapiens OX=9606 GN=CD81 PE=1 SV=1;tr|E9PJK1|E9PJK1_HUMAN CD81 antigen OS=Homo sapiens OX=9606 GN=CD81 PE=1 SV=1;	Tetraspanin;CD81 antigen	CD81	+	1.83564	-0.277807		0.194604	0.0734229		NaN	0		NaN	0	+	5.40456	-2.43657	+	4.88021	-2.96647	1	1	1	21.7	21.7	21.7	10.027	0	323.31	6370200000	55	E9PM31;H0YEE2;E9PJK1;E9PRJ8;H0YDL9;H0YDJ9;E9PIF1;A6NMH8;P60033	E9PM31;H0YEE2;E9PJK1;E9PRJ8;H0YDL9;H0YDJ9;E9PIF1;A6NMH8;P60033	28.814	28.9969	29.1351	28.9287	26.6098	26.5196	26.0649	25.8084	24.8873	25.4214	26.7344	26.0843	25.9968	28.7179	28.567	29.1813
tr|A6NNI4|A6NNI4_HUMAN CD9 antigen OS=Homo sapiens OX=9606 GN=CD9 PE=1 SV=1;tr|A0A2R8Y478|A0A2R8Y478_HUMAN CD9 antigen OS=Homo sapiens OX=9606 GN=CD9 PE=1 SV=1;tr|A0A7I2V3T0|A0A7I2V3T0_HUMAN CD9 antigen OS=Homo sapiens OX=9606 GN=CD9 PE=1 SV=1;tr|A0A7I2V3T	Tetraspanin;CD9 antigen	CD9	+	1.38209	-0.330239		0.130426	-0.101589		0.405012	-0.741276		0.368439	-0.26123		1.00409	-1.17278		0.734704	0.508393	4	4	4	14.5	14.5	14.5	17.764	0	10.895	5899900000	133	A6NNI4;A0A2R8Y478;A0A7I2V3T0;A0A7I2V3T7;G8JLH6;A0A087WU13;F5GXT1;P21926	A6NNI4;A0A2R8Y478;A0A7I2V3T0;A0A7I2V3T7;G8JLH6;A0A087WU13;F5GXT1;P21926	27.8024	27.6427	27.9915	28.0561	28.222	26.1305	26.6271	28.9001	25.6775	28.542	28.8634	28.8206	29.0592	28.3535	27.5142	28.1436
sp|P14209|CD99_HUMAN CD99 antigen OS=Homo sapiens OX=9606 GN=CD99 PE=1 SV=1;sp|P14209-3|CD99_HUMAN Isoform 3 of CD99 antigen OS=Homo sapiens OX=9606 GN=CD99	CD99 antigen	CD99		0.0294694	0.03163	+	1.74092	-0.552842		NaN	0		NaN	0	+	3.66919	-2.52583	+	5.61871	-3.31857	3	3	3	13	13	13	18.848	0	199.28	9874600000	85	P14209;P14209-3;A0A096LP69	P14209;P14209-3	29.8578	29.5915	28.6441	28.5001	26.3118	26.2191	27.2846	26.2778	26.1994	25.9116	26.7826	27.6517	26.3706	29.8797	29.8768	29.6769
tr|A0A0U1RQT8|A0A0U1RQT8_HUMAN CD99 antigen-like protein 2 (Fragment) OS=Homo sapiens OX=9606 GN=CD99L2 PE=1 SV=1;sp|Q8TCZ2-3|C99L2_HUMAN Isoform 3 of CD99 antigen-like protein 2 OS=Homo sapiens OX=9606 GN=CD99L2;sp|Q8TCZ2-2|C99L2_HUMAN Isoform 2 of CD99 a	CD99 antigen-like protein 2	CD99L2		0.428175	-0.593415		0.29762	-0.552455		NaN	0		NaN	0	+	1.85039	-2.00407		1.24228	-1.51176	2	2	2	27.1	27.1	27.1	18.663	0	14.558	4756100000	30	A0A0U1RQT8;Q8TCZ2-3;Q8TCZ2-2;Q8TCZ2;Q8TCZ2-5;H0Y4H3;Q8TCZ2-6	A0A0U1RQT8;Q8TCZ2-3;Q8TCZ2-2;Q8TCZ2;Q8TCZ2-5;H0Y4H3;Q8TCZ2-6	29.2617	28.8717	28.0186	28.1555	26.0438	27.0091	26.5268	26.4551	25.8565	25.6642	25.8864	26.4213	25.1231	28.9748	28.7815	26.6291
tr|A0A024QZP7|A0A024QZP7_HUMAN Cell division cycle 2, G1 to S and G2 to M, isoform CRA_a OS=Homo sapiens OX=9606 GN=CDK1 PE=1 SV=1;sp|P06493|CDK1_HUMAN Cyclin-dependent kinase 1 OS=Homo sapiens OX=9606 GN=CDK1 PE=1 SV=3;sp|P06493-2|CDK1_HUMAN Isoform 2 of	Cyclin-dependent kinase 1	CDC2;CDK1		0.06934	-0.0452652		0.582154	0.822707		NaN	0		0.134765	-0.372342	+	5.70959	-3.5444	+	2.01663	-2.08483	15	14	13	61.3	58.6	54.9	34.081	0	48.507	13119000000	118	A0A024QZP7;P06493;P06493-2;A0A087WZZ9;E5RIU6;F8VXD2;F8VZ51;A0A2R8Y644;A0A2R8YF61;E7EUK8;Q9BVE2;Q00535-2;A0A2R8YEB7;E5RGN0;A0A087X209;A0A087WZU2;F8VZZ0;P11802-2;H0YAZ9;Q00536-2;Q00536-3;Q00536;Q07002;O94921;O94921-2;O94921-3;Q96Q40;Q96Q40-5;Q00535;Q96Q40-3;Q96Q40-4;Q96Q40-6	A0A024QZP7;P06493;P06493-2;A0A087WZZ9;E5RIU6	29.9337	29.8175	29.2855	29.403	26.7177	25.9184	25.8426	26.2056	27.0263	29.1789	25.4146	26.2102	28.3435	28.9678	28.6108	26.2069
sp|Q12834|CDC20_HUMAN Cell division cycle protein 20 homolog OS=Homo sapiens OX=9606 GN=CDC20 PE=1 SV=2	Cell division cycle protein 20 homolog	CDC20		0.376917	0.142211		0.634	-0.312715		0.379159	0.136433		0.361977	0.145464	+	1.84448	0.353217	+	2.19867	1.07744	22	22	22	57.1	57.1	57.1	54.722	0	323.31	13693000000	247	Q12834	Q12834	29.8897	29.6699	29.4593	30.0535	29.6535	30.3105	30.5306	29.9705	30.1703	29.6456	29.5543	29.8957	29.7905	28.9825	29.4052	28.9466
sp|P30305|MPIP2_HUMAN M-phase inducer phosphatase 2 OS=Homo sapiens OX=9606 GN=CDC25B PE=1 SV=2;tr|G8JLH2|G8JLH2_HUMAN M-phase inducer phosphatase OS=Homo sapiens OX=9606 GN=CDC25B PE=1 SV=1;tr|B4DIG0|B4DIG0_HUMAN M-phase inducer phosphatase OS=Homo sapien	M-phase inducer phosphatase 2	CDC25B		0.554947	-0.259873		0.53219	0.852427		NaN	0		NaN	0	+	1.64497	-0.619948		0.189869	-0.26493	8	8	8	16.4	16.4	16.4	64.987	0	8.4789	1027700000	32	P30305;G8JLH2;B4DIG0;P30305-2;P30305-4;P30305-3	P30305;G8JLH2;B4DIG0;P30305-2;P30305-4;P30305-3	27.2849	27.3882	26.8633	26.6883	26.1791	25.622	26.0172	26.3178	26.1253	25.7165	25.1423	25.7064	26.0195	27.4167	24.875	25.5464
tr|G5EA36|G5EA36_HUMAN Cell division cycle 27, isoform CRA_c OS=Homo sapiens OX=9606 GN=CDC27 PE=1 SV=1;sp|P30260|CDC27_HUMAN Cell division cycle protein 27 homolog OS=Homo sapiens OX=9606 GN=CDC27 PE=1 SV=2;sp|P30260-2|CDC27_HUMAN Isoform 2 of Cell divisi	Cell division cycle protein 27 homolog	CDC27		0.315472	-0.11259		0.890059	0.877238		NaN	0		NaN	0	+	2.11684	-0.915282		1.01547	-0.740929	10	10	10	21.4	21.4	21.4	91.737	0	51.876	1351000000	39	G5EA36;P30260;P30260-2;I3L394;F6QPS0;I3L328;I3L3H6;K7EMA6;I3L2Z8;E9PRZ6;I3L225	G5EA36;P30260;P30260-2	27.3967	27.6113	27.4324	27.0344	26.3751	26.236	26.0033	27.1464	26.496	26.3199	26.5566	25.2582	26.5456	26.579	26.13	24.878
sp|P49427|UB2R1_HUMAN Ubiquitin-conjugating enzyme E2 R1 OS=Homo sapiens OX=9606 GN=CDC34 PE=1 SV=2	Ubiquitin-conjugating enzyme E2 R1	CDC34		0.20776	0.193822		0.257292	0.150219		NaN	0		NaN	0	+	4.12027	-3.141	+	4.44927	-3.39202	7	6	6	26.7	23.3	23.3	26.736	0	9.7383	9231500000	59	P49427;U3KQ77;U3KPV8;U3KQP9	P49427	29.194	29.4238	29.0083	29.1301	25.6571	26.3868	26.7592	27.1333	26.3279	27.0598	25.1937	26.2233	26.5612	28.8365	29.5056	29.2301
sp|Q16543|CDC37_HUMAN Hsp90 co-chaperone Cdc37 OS=Homo sapiens OX=9606 GN=CDC37 PE=1 SV=1;tr|K7EQA9|K7EQA9_HUMAN Hsp90 chaperone protein kinase-targeting subunit (Fragment) OS=Homo sapiens OX=9606 GN=CDC37 PE=1 SV=1;tr|K7EKQ2|K7EKQ2_HUMAN Hsp90 co-chaperon	Hsp90 co-chaperone Cdc37;Hsp90 co-chaperone Cdc37, N-terminally processed	CDC37		0.0163375	0.00602865		0.500372	-0.853449		NaN	0		NaN	0	+	4.08814	-1.87653		0.79015	-1.29586	8	8	8	27	27	27	44.468	0	30.36	3844900000	49	Q16543;K7EQA9;K7EKQ2;K7EIU0;K7EL68	Q16543;K7EQA9;K7EKQ2	27.9812	28.2529	28.3513	28.0792	25.4978	25.828	26.7728	26.1998	25.8551	25.8709	25.288	26.4739	27.3495	28.3526	28.2173	27.5717
sp|P60953|CDC42_HUMAN Cell division control protein 42 homolog OS=Homo sapiens OX=9606 GN=CDC42 PE=1 SV=2;tr|A0A590UJK8|A0A590UJK8_HUMAN Cell division control protein 42 homolog OS=Homo sapiens OX=9606 GN=CDC42 PE=1 SV=1;sp|P60953-1|CDC42_HUMAN Isoform 1 o	Cell division control protein 42 homolog	CDC42		0.13073	-0.0581942		0.523988	-0.180013		0.23226	-0.112342		0.274472	-0.103354	+	5.47649	-3.05557	+	2.38043	-0.824974	8	8	8	30.4	30.4	30.4	21.258	0	323.31	58508000000	439	P60953;A0A590UJK8;P60953-1;Q5JYX0	P60953;A0A590UJK8;P60953-1	32.206	32.1013	31.9556	31.9278	29.3621	28.8925	28.7357	29.0707	29.1703	30.9696	30.869	30.9774	30.9782	31.9419	32.1025	31.5253
sp|Q5VT25-3|MRCKA_HUMAN Isoform 3 of Serine/threonine-protein kinase MRCK alpha OS=Homo sapiens OX=9606 GN=CDC42BPA;sp|Q5VT25-5|MRCKA_HUMAN Isoform 5 of Serine/threonine-protein kinase MRCK alpha OS=Homo sapiens OX=9606 GN=CDC42BPA;tr|A0A0A0MRJ0|A0A0A0MRJ0	Serine/threonine-protein kinase MRCK alpha;Non-specific serine/threonine protein kinase	CDC42BPA	+	1.6502	0.35663		0.395448	0.38457		NaN	0		NaN	0	+	5.74356	-2.36024	+	1.74918	-1.74685	14	14	13	14.3	14.3	13.8	186.11	0	28.52	3445200000	55	Q5VT25-3;Q5VT25-5;A0A0A0MRJ0;Q5VT25-4;Q5VT25;Q5VT25-2;Q5VT25-6;A0A0A0MRJ1;H0Y7V8;H0Y5V1;H0Y6R0	Q5VT25-3;Q5VT25-5;A0A0A0MRJ0;Q5VT25-4;Q5VT25;Q5VT25-2;Q5VT25-6;A0A0A0MRJ1;H0Y7V8;H0Y5V1;H0Y6R0	28.1903	27.9144	27.9736	27.8692	26.9656	26.9327	25.7221	26.1915	26.7546	26.2747	27.1475	25.9096	24.8396	28.1268	27.6557	26.3357
tr|C9JEZ4|C9JEZ4_HUMAN Cdc42 effector protein 3 (Fragment) OS=Homo sapiens OX=9606 GN=CDC42EP3 PE=1 SV=8;sp|Q9UKI2|BORG2_HUMAN Cdc42 effector protein 3 OS=Homo sapiens OX=9606 GN=CDC42EP3 PE=1 SV=1	Cdc42 effector protein 3	CDC42EP3		0.299841	0.176154		NaN	0		NaN	0		NaN	0	+	3.62752	-2.15919		NaN	0	4	4	4	44.7	44.7	44.7	23.507	0	232.25	1215200000	20	C9JEZ4;Q9UKI2	C9JEZ4;Q9UKI2	27.1149	27.4734	27.3828	26.7624	26.0439	26.6864	26.4043	26.6403	26.5212	25.9889	27.1033	26.4722	25.2561	25.072	25.9725	26.3513
sp|Q99459|CDC5L_HUMAN Cell division cycle 5-like protein OS=Homo sapiens OX=9606 GN=CDC5L PE=1 SV=2	Cell division cycle 5-like protein	CDC5L		0.11463	-0.045886		0.353872	-0.254435		NaN	0		NaN	0	+	3.64395	-3.10212	+	4.31203	-3.0758	22	22	22	40	40	40	92.25	0	54.7	6771300000	131	Q99459	Q99459	29.1412	28.7825	28.5708	29.1364	26.6439	25.9484	26.8675	26.0321	26.2338	26.7616	26.3782	26.2423	26.5603	29.1214	28.6341	28.7295
tr|A0A3B3IRP5|A0A3B3IRP5_HUMAN Parafibromin OS=Homo sapiens OX=9606 GN=CDC73 PE=1 SV=1;sp|Q6P1J9|CDC73_HUMAN Parafibromin OS=Homo sapiens OX=9606 GN=CDC73 PE=1 SV=1;tr|A0A1B0GUB2|A0A1B0GUB2_HUMAN Parafibromin OS=Homo sapiens OX=9606 GN=CDC73 PE=1 SV=1;tr|A	Parafibromin	CDC73		0.409602	0.102962		0.121639	0.246293		NaN	0		NaN	0	+	3.79679	-2.3216		0.992123	-1.33653	14	14	14	34.9	34.9	34.9	54.155	0	15.909	3543000000	59	A0A3B3IRP5;Q6P1J9;A0A1B0GUB2;A0A2R8YHB3;A0A2R8Y640;A0A3B3ISN2	A0A3B3IRP5;Q6P1J9;A0A1B0GUB2;A0A2R8YHB3	28.0573	28.1379	28.2286	27.9484	26.6894	25.6091	25.5905	26.0547	26.4187	26.3412	25.9119	25.5146	26.8705	27.6085	27.7638	25.7653
sp|Q9H5V8-2|CDCP1_HUMAN Isoform 2 of CUB domain-containing protein 1 OS=Homo sapiens OX=9606 GN=CDCP1;sp|Q9H5V8|CDCP1_HUMAN CUB domain-containing protein 1 OS=Homo sapiens OX=9606 GN=CDCP1 PE=1 SV=3	CUB domain-containing protein 1	CDCP1		0.302373	-0.699502		0.172343	0.281702		0.15939	0.0592033		0.06114	0.0446024	+	2.07098	2.55598	+	1.99749	2.01078	10	10	10	16.3	16.3	16.3	72.722	0	27.696	2675200000	99	Q9H5V8-2;Q9H5V8	Q9H5V8-2;Q9H5V8	28.3319	28.0517	27.9293	25.9134	29.6474	29.1745	29.6419	29.051	29.2544	28.7215	29.5316	28.5523	29.2041	27.3324	26.44	25.9093
sp|P55290|CAD13_HUMAN Cadherin-13 OS=Homo sapiens OX=9606 GN=CDH13 PE=1 SV=1;sp|P55290-4|CAD13_HUMAN Isoform 4 of Cadherin-13 OS=Homo sapiens OX=9606 GN=CDH13;sp|P55290-5|CAD13_HUMAN Isoform 5 of Cadherin-13 OS=Homo sapiens OX=9606 GN=CDH13	Cadherin-13	CDH13		0.0436583	0.130723		0.754072	1.28966		0.100384	0.0726524		NaN	0	+	2.0903	2.86556		0.507804	-1.01451	9	9	6	14.3	14.3	11.6	78.286	0	27.982	2856000000	113	P55290;P55290-4;P55290-5;P55290-2	P55290;P55290-4;P55290-5	28.6654	26.527	26.8416	25.9601	29.1222	30.1893	30.0916	29.9851	30.2226	25.7686	25.3892	25.5084	25.7179	26.826	25.7439	25.3736
sp|P19022|CADH2_HUMAN Cadherin-2 OS=Homo sapiens OX=9606 GN=CDH2 PE=1 SV=4;tr|C9J126|C9J126_HUMAN Cadherin-2 OS=Homo sapiens OX=9606 GN=CDH2 PE=1 SV=2;sp|P19022-2|CADH2_HUMAN Isoform 2 of Cadherin-2 OS=Homo sapiens OX=9606 GN=CDH2;tr|C9JMH2|C9JMH2_HUMAN Ca	Cadherin-2	CDH2		0.359145	0.0475883		0.182032	0.0574398		0.148968	0.0708618		0.138409	-0.0470095		1.10855	-0.269443	+	2.61755	0.525343	30	30	29	38.4	38.4	36.6	99.808	0	323.31	111390000000	882	P19022;C9J126;P19022-2;C9JMH2;A0A6Q8PF58;A0A6Q8PHJ8;C9J8J8;A0A6Q8PG20	P19022;C9J126;P19022-2;C9JMH2;A0A6Q8PF58	32.7212	32.7752	32.7375	32.9169	33.0456	32.2363	32.4753	32.4518	32.266	33.5311	33.0528	33.5767	33.4039	32.817	32.5564	32.9454
sp|P55285|CADH6_HUMAN Cadherin-6 OS=Homo sapiens OX=9606 GN=CDH6 PE=1 SV=1;tr|D6RF86|D6RF86_HUMAN Cadherin-6 OS=Homo sapiens OX=9606 GN=CDH6 PE=1 SV=1;sp|P55285-2|CADH6_HUMAN Isoform 2 of Cadherin-6 OS=Homo sapiens OX=9606 GN=CDH6	Cadherin-6	CDH6		NaN	0		NaN	0		NaN	0		0.176075	-0.0939803		NaN	0	+	2.06149	2.09336	10	10	10	15.9	15.9	15.9	88.308	0	18.814	634650000	28	P55285;D6RF86;P55285-2	P55285;D6RF86;P55285-2	25.6805	25.6185	26.2069	26.4822	25.7507	26.1899	25.3168	26.2705	27.05	28.3283	28.5559	28.5892	28.2237	26.6251	26.2761	25.5894
sp|Q9UQ88-2|CD11A_HUMAN Isoform SV1 of Cyclin-dependent kinase 11A OS=Homo sapiens OX=9606 GN=CDK11A;sp|P21127-3|CD11B_HUMAN Isoform 2 of Cyclin-dependent kinase 11B OS=Homo sapiens OX=9606 GN=CDK11B;tr|A0A0D9SER5|A0A0D9SER5_HUMAN Cyclin-dependent kinase 1	Cyclin-dependent kinase 11A;Cyclin-dependent kinase 11B	CDK11A;CDK11B		0.782101	-0.536252		0.252778	0.28786		NaN	0		NaN	0	+	2.17627	-1.25585		0.379767	-0.382754	12	12	9	17.8	17.8	12.9	91.017	0	10.528	2126500000	31	Q9UQ88-2;P21127-3;A0A0D9SER5;Q5QPR3;Q5QPR4;A0A0D9SEI3;P21127-8;P21127-2;P21127-6;Q9UQ88-4;P21127-9;Q9UQ88-3;A0A0D9SEN2;Q9UQ88;P21127;P21127-10;P21127-5;Q9UQ88-5;P21127-4;P21127-12;Q9UQ88-10;Q9UQ88-9;J3KS35;E7ESP2;Q13882	Q9UQ88-2;P21127-3;A0A0D9SER5;Q5QPR3;Q5QPR4;A0A0D9SEI3;P21127-8;P21127-2;P21127-6;Q9UQ88-4;P21127-9;Q9UQ88-3;A0A0D9SEN2;Q9UQ88;P21127;P21127-10;P21127-5;Q9UQ88-5;P21127-4;P21127-12;Q9UQ88-10;Q9UQ88-9	28.1893	27.5454	27.8338	28.0183	25.3337	25.7693	25.9103	27.0663	27.1287	25.1345	26.7253	26.1043	25.882	27.0205	26.456	26.1268
sp|Q9NYV4-2|CDK12_HUMAN Isoform 2 of Cyclin-dependent kinase 12 OS=Homo sapiens OX=9606 GN=CDK12;sp|Q9NYV4|CDK12_HUMAN Cyclin-dependent kinase 12 OS=Homo sapiens OX=9606 GN=CDK12 PE=1 SV=2;tr|J3QSD7|J3QSD7_HUMAN Cyclin-dependent kinase 12 (Fragment) OS=Hom	Cyclin-dependent kinase 12	CDK12		0.161981	0.104287		0.188483	0.0770602		0.419249	0.733944		0.241367	-0.13083		0.338122	-0.435466		0.240002	0.122215	22	22	21	16.5	16.5	15.9	163.23	0	62.535	9358400000	151	Q9NYV4-2;Q9NYV4;J3QSD7;Q9NYV4-3;A0A590UJE9	Q9NYV4-2;Q9NYV4;J3QSD7;Q9NYV4-3	28.8625	28.9572	28.286	29.3996	26.4588	28.7046	26.115	28.919	28.8585	29.5932	28.9596	28.9011	28.9042	28.7496	28.902	28.7564
sp|Q96SN8-2|CK5P2_HUMAN Isoform 2 of CDK5 regulatory subunit-associated protein 2 OS=Homo sapiens OX=9606 GN=CDK5RAP2;sp|Q96SN8-3|CK5P2_HUMAN Isoform 3 of CDK5 regulatory subunit-associated protein 2 OS=Homo sapiens OX=9606 GN=CDK5RAP2;sp|Q96SN8|CK5P2_HUMA	CDK5 regulatory subunit-associated protein 2	CDK5RAP2		0.127715	-0.124949		0.433896	-0.248805		NaN	0		NaN	0	+	2.08249	-1.7386		0.2784	0.219592	13	13	13	9.3	9.3	9.3	211.38	0	38.762	2471900000	42	Q96SN8-2;Q96SN8-3;Q96SN8;B1AMJ5;A0A0A0MRG9;Q96SN8-4;Q5JTU8;C9K0C9;F8WF55;F8WCI3	Q96SN8-2;Q96SN8-3;Q96SN8;B1AMJ5;A0A0A0MRG9;Q96SN8-4;Q5JTU8	28.2121	27.8556	27.5675	27.2149	26.5123	26.7878	26.7918	25.4924	26.6402	24.6237	24.8397	27.1943	26.1709	26.7849	26.8743	26.0081
sp|Q96JB5|CK5P3_HUMAN CDK5 regulatory subunit-associated protein 3 OS=Homo sapiens OX=9606 GN=CDK5RAP3 PE=1 SV=2;sp|Q96JB5-4|CK5P3_HUMAN Isoform 4 of CDK5 regulatory subunit-associated protein 3 OS=Homo sapiens OX=9606 GN=CDK5RAP3;sp|Q96JB5-2|CK5P3_HUMAN I	CDK5 regulatory subunit-associated protein 3	CDK5RAP3		0.555557	0.15041		0.92635	0.381795		NaN	0		0.38366	0.56588	+	6.46089	-3.66221	+	2.61234	-2.87057	13	13	13	32.2	32.2	32.2	56.92	0	132.77	9431200000	140	Q96JB5;Q96JB5-4;Q96JB5-2;J3QQY1;J3QRM1;Q96JB5-3;J3QL86;J3QS62;J3KRK4;J3KS63;J3KRI2;J3KTA5;J3QL95	Q96JB5;Q96JB5-4;Q96JB5-2;J3QQY1	29.5594	29.385	29.3497	29.1141	26.1821	26.0825	26.4473	25.6558	26.4644	25.8282	25.9479	25.2256	26.7028	29.0338	29.4843	28.5591
sp|P50750-2|CDK9_HUMAN Isoform 2 of Cyclin-dependent kinase 9 OS=Homo sapiens OX=9606 GN=CDK9;sp|P50750|CDK9_HUMAN Cyclin-dependent kinase 9 OS=Homo sapiens OX=9606 GN=CDK9 PE=1 SV=3	Cyclin-dependent kinase 9	CDK9		0.174602	-0.129742		0.420761	0.341805		NaN	0		0.162552	0.269448	+	1.65903	-1.27133		0.123976	-0.0782471	9	8	8	20.4	18.8	18.8	53.365	0	53.571	2600000000	59	P50750-2;P50750;X6RE90	P50750-2;P50750	27.5327	27.8775	27.2435	27.8338	27.3725	26.4068	26.2473	25.7753	26.0177	25.3133	27.6141	27.6592	27.9297	27.94	27.2132	26.3162
sp|Q5VV42|CDKAL_HUMAN Threonylcarbamoyladenosine tRNA methylthiotransferase OS=Homo sapiens OX=9606 GN=CDKAL1 PE=1 SV=1;sp|Q5VV42-2|CDKAL_HUMAN Isoform 2 of Threonylcarbamoyladenosine tRNA methylthiotransferase OS=Homo sapiens OX=9606 GN=CDKAL1	Threonylcarbamoyladenosine tRNA methylthiotransferase	CDKAL1		NaN	0		NaN	0		0.333286	-0.732827		0.0476062	0.0209122		0.165059	0.359845	+	4.8079	3.24236	10	10	10	24.9	24.9	24.9	65.111	0	15.603	1879200000	35	Q5VV42;Q5VV42-2;Q5VV42-3	Q5VV42;Q5VV42-2	25.7794	25.5774	26.0042	26.3466	28.7038	26.1748	28.4532	25.7896	28.7399	28.6549	28.6319	28.4687	28.6981	25.4165	25.5737	25.5134
sp|P38936|CDN1A_HUMAN Cyclin-dependent kinase inhibitor 1 OS=Homo sapiens OX=9606 GN=CDKN1A PE=1 SV=3	Cyclin-dependent kinase inhibitor 1	CDKN1A		0.00724309	0.00874186		0.085289	-0.0435252		NaN	0		NaN	0	+	1.75423	0.889147		1.21502	0.677092	2	2	2	11.6	11.6	11.6	18.119	0	86.894	503680000	31	P38936	P38936	25.3298	24.6502	24.5534	26.0879	25.9167	26.7751	26.4893	27.0019	26.5535	25.5385	26.8294	25.6094	26.8023	25.5632	25.8691	25.0528
sp|P55273|CDN2D_HUMAN Cyclin-dependent kinase 4 inhibitor D OS=Homo sapiens OX=9606 GN=CDKN2D PE=1 SV=1	Cyclin-dependent kinase 4 inhibitor D	CDKN2D		0.836486	0.315978		0.371745	-0.390561		NaN	0		NaN	0		0.688792	-0.407591		0.51195	0.698345	2	2	2	16.9	16.9	16.9	17.7	0	7.9921	940830000	30	P55273	P55273	26.5322	26.9303	26.3702	26.6701	26.3039	25.7775	24.4838	26.8514	26.017	26.063	25.623	26.7365	26.2135	26.3673	25.551	25.022
sp|O95674|CDS2_HUMAN Phosphatidate cytidylyltransferase 2 OS=Homo sapiens OX=9606 GN=CDS2 PE=1 SV=1	Phosphatidate cytidylyltransferase 2	CDS2		NaN	0		NaN	0		0.321011	-0.569424		NaN	0		0.813176	1.07373		NaN	0	4	4	4	12.1	12.1	12.1	51.417	0	5.1959	341550000	23	O95674	O95674	25.3252	26.6439	25.7694	25.5954	26.1965	28.3656	28.4654	28.9784	28.466	26.152	26.3083	26.3151	26.8585	26.1651	26.5859	24.8854
tr|Q2L6G8|Q2L6G8_HUMAN Corneodesmosin OS=Homo sapiens OX=9606 GN=CDSN PE=1 SV=1;tr|G8JLG2|G8JLG2_HUMAN Corneodesmosin OS=Homo sapiens OX=9606 GN=CDSN PE=1 SV=1;sp|Q15517|CDSN_HUMAN Corneodesmosin OS=Homo sapiens OX=9606 GN=CDSN PE=1 SV=3	Corneodesmosin	CDSN		0.492538	0.711713		0.248411	-0.39723		0.46631	0.487121		0.635672	0.52386	+	4.8001	2.30775	+	2.86756	3.05799	5	5	5	11	11	11	51.539	0	131.27	2559400000	87	Q2L6G8;G8JLG2;Q15517	Q2L6G8;G8JLG2;Q15517	24.5269	25.1784	27.5519	26.1248	28.4906	28.8481	28.7815	29.1184	26.6506	29.0342	29.3246	28.4275	29.0573	27.4942	25.4806	26.6682
sp|Q9Y232-2|CDYL_HUMAN Isoform 2 of Chromodomain Y-like protein OS=Homo sapiens OX=9606 GN=CDYL;sp|Q9Y232-4|CDYL_HUMAN Isoform 4 of Chromodomain Y-like protein OS=Homo sapiens OX=9606 GN=CDYL;sp|Q9Y232|CDYL_HUMAN Chromodomain Y-like protein OS=Homo sapiens	Chromodomain Y-like protein	CDYL		0.0724642	0.0225768		0.286624	0.122668		NaN	0		NaN	0	+	3.41248	-2.2898	+	4.08099	-2.36427	9	9	9	24.1	24.1	24.1	60.608	0	89.59	6128200000	99	Q9Y232-2;Q9Y232-4;Q9Y232;Q9Y232-3;C9JQG7	Q9Y232-2;Q9Y232-4;Q9Y232;Q9Y232-3	28.8068	28.8114	28.9657	28.6638	25.7356	26.0839	26.0082	25.1281	26.4537	27.5333	24.8441	27.4772	26.1332	28.5756	28.7297	28.6161
sp|Q03701|CEBPZ_HUMAN CCAAT/enhancer-binding protein zeta OS=Homo sapiens OX=9606 GN=CEBPZ PE=1 SV=3	CCAAT/enhancer-binding protein zeta	CEBPZ		0.0708714	-0.0637474		1.26956	0.275216		0.132016	-0.136077		0.394301	-0.237002		0.535646	0.483557		0.565521	0.297862	24	24	24	28.7	28.7	28.7	120.97	0	161.1	7251200000	238	Q03701;C9J9W7	Q03701	28.1282	28.188	28.1304	28.7715	28.3729	28.268	28.9801	29.0443	29.6367	29.4663	29.9302	29.4919	29.8812	29.0445	28.6605	28.9594
sp|P07199|CENPB_HUMAN Major centromere autoantigen B OS=Homo sapiens OX=9606 GN=CENPB PE=1 SV=2	Major centromere autoantigen B	CENPB		0.48974	-0.10744		0.174013	-0.250005		NaN	0		NaN	0	+	3.67818	-1.98503		0.307697	-0.400266	7	7	7	13	13	13	65.171	0	8.661	2733500000	31	P07199	P07199	28.5483	28.4809	28.1981	28.2452	26.3398	25.3408	26.4793	25.536	25.4893	25.6876	26.9437	25.8159	25.7422	26.4206	26.0339	26.412
sp|Q03188|CENPC_HUMAN Centromere protein C OS=Homo sapiens OX=9606 GN=CENPC PE=1 SV=2;tr|H0Y8J2|H0Y8J2_HUMAN Centromere protein C (Fragment) OS=Homo sapiens OX=9606 GN=CENPC PE=1 SV=1;sp|Q03188-2|CENPC_HUMAN Isoform 2 of Centromere protein C OS=Homo sapien	Centromere protein C	CENPC		0.135649	-0.12638		0.748253	1.28312		NaN	0		NaN	0	+	3.64222	-2.84196		0.643902	-1.07137	19	19	19	25.6	25.6	25.6	106.83	0	128.44	6070000000	66	Q03188;H0Y8J2;Q03188-2;H0Y9W1	Q03188;H0Y8J2;Q03188-2	29.4345	29.3636	29.0978	29.285	26.0096	25.7486	26.2807	25.8936	25.996	26.5211	26.3649	26.2807	25.87	26.6816	26.4469	24.8628
sp|P49454|CENPF_HUMAN Centromere protein F OS=Homo sapiens OX=9606 GN=CENPF PE=1 SV=3	Centromere protein F	CENPF		0.00262214	-0.00288248		0.40625	0.320591		NaN	0		0.719314	-2.00017	+	4.53678	-5.15964	+	6.18723	-5.93733	16	16	16	8.3	8.3	8.3	357.52	0	31.419	45066000000	51	P49454	P49454	31.2704	30.743	31.7475	31.86	27.249	26.4231	26.6163	26.5134	25.8828	25.5434	25.8464	30.4023	30.2671	30.9894	31.9673	32.2727
sp|Q92674|CENPI_HUMAN Centromere protein I OS=Homo sapiens OX=9606 GN=CENPI PE=1 SV=2;sp|Q92674-2|CENPI_HUMAN Isoform 2 of Centromere protein I OS=Homo sapiens OX=9606 GN=CENPI	Centromere protein I	CENPI		0.707349	-0.233639		0.735869	0.163934		NaN	0		0.889493	-1.22827	+	4.20633	-2.59598	+	1.42155	-1.73235	11	11	11	21.7	21.7	21.7	86.719	0	156.15	6352500000	120	Q92674;Q92674-2;Q5JX01;Q5JX02	Q92674;Q92674-2	28.9851	29.2026	28.76	28.6444	26.2218	26.5157	26.33	25.3679	26.1194	27.5334	28.5031	28.0081	27.3629	28.3426	28.21	28.2611
tr|D6RHD3|D6RHD3_HUMAN Centromere protein K OS=Homo sapiens OX=9606 GN=CENPK PE=1 SV=1;sp|Q9BS16|CENPK_HUMAN Centromere protein K OS=Homo sapiens OX=9606 GN=CENPK PE=1 SV=1;tr|D6RC76|D6RC76_HUMAN Centromere protein K (Fragment) OS=Homo sapiens OX=9606 GN=C	Centromere protein K	CENPK		0.0341371	-0.0336609		0.795225	0.959104		NaN	0		NaN	0	+	3.1732	-3.16977		0.797514	-1.23555	8	8	8	49	49	49	28.245	0	59.361	4880700000	43	D6RHD3;Q9BS16;D6RC76;D6RJF0;D6RAX0	D6RHD3;Q9BS16;D6RC76;D6RJF0	29.1448	29.3619	29.0415	28.5871	25.9366	26.5385	25.239	25.9312	25.7909	26.7898	26.6533	26.3403	26.1299	25.4505	26.2222	26.3053
sp|Q96H22-4|CENPN_HUMAN Isoform 4 of Centromere protein N OS=Homo sapiens OX=9606 GN=CENPN;sp|Q96H22|CENPN_HUMAN Centromere protein N OS=Homo sapiens OX=9606 GN=CENPN PE=1 SV=2;sp|Q96H22-3|CENPN_HUMAN Isoform 3 of Centromere protein N OS=Homo sapiens OX=96	Centromere protein N	CENPN		0.105956	0.0952959		0.578547	0.860967		NaN	0		NaN	0	+	4.62442	-3.40971		0.741098	-0.846361	9	9	9	34.8	34.8	34.8	37.082	0	93.245	4732000000	52	Q96H22-4;Q96H22;Q96H22-3;Q96H22-5;H3BMD5;H3BMC7;Q96H22-2;H3BRU7	Q96H22-4;Q96H22;Q96H22-3;Q96H22-5	29.1593	28.9477	28.6246	28.8801	25.5322	25.1886	26.0649	25.4928	26.1426	26.3097	26.1833	26.3393	24.8876	27.332	24.7979	26.5213
sp|Q7L2Z9|CENPQ_HUMAN Centromere protein Q OS=Homo sapiens OX=9606 GN=CENPQ PE=1 SV=1	Centromere protein Q	CENPQ		0.164134	-0.143213		1.1125	1.66907		NaN	0		NaN	0	+	3.97769	-4.12479	+	2.41074	-2.61399	11	11	11	49.6	49.6	49.6	30.595	0	71.245	11262000000	70	Q7L2Z9	Q7L2Z9	30.3527	30.0279	29.9898	30.4695	25.9723	25.8676	26.8254	26.6241	25.455	25.8433	26.0449	25.9594	25.6257	25.5548	28.5375	26.5092
sp|Q71F23|CENPU_HUMAN Centromere protein U OS=Homo sapiens OX=9606 GN=CENPU PE=1 SV=1;tr|Q09GN1|Q09GN1_HUMAN Centromere protein U OS=Homo sapiens OX=9606 GN=CENPU PE=1 SV=1;sp|Q71F23-3|CENPU_HUMAN Isoform 3 of Centromere protein U OS=Homo sapiens OX=9606 G	Centromere protein U	CENPU;MLF1IP		0.22841	-0.153222	+	1.85827	1.733		NaN	0		NaN	0	+	4.03726	-2.82559		1.13958	-1.17748	14	14	14	36.6	36.6	36.6	47.521	0	243.71	5430500000	45	Q71F23;Q09GN1;Q71F23-3;Q71F23-2;D6R9S4	Q71F23;Q09GN1;Q71F23-3;Q71F23-2	29.2597	29.424	29.3611	28.9452	26.5458	25.5839	27.0278	25.794	25.7731	26.4489	26.571	25.7487	26.8562	25.2531	25.6334	25.4079
sp|Q6ZU80|CE128_HUMAN Centrosomal protein of 128 kDa OS=Homo sapiens OX=9606 GN=CEP128 PE=1 SV=2;sp|Q6ZU80-1|CE128_HUMAN Isoform 1 of Centrosomal protein of 128 kDa OS=Homo sapiens OX=9606 GN=CEP128;tr|H0YJE3|H0YJE3_HUMAN Centrosomal protein of 128 kDa (Fr	Centrosomal protein of 128 kDa	CEP128		0.0471054	0.0669141		0.520711	0.996816		NaN	0		NaN	0	+	4.1166	-3.42005	+	3.41416	-3.15448	30	30	30	32.8	32.8	32.8	128.01	0	72.718	15173000000	148	Q6ZU80;Q6ZU80-1;H0YJE3;Q6ZU80-3;H0YIZ9;H0YJH2;G3V3F4;Q86TS1;G3V3U2;H0YJD7	Q6ZU80;Q6ZU80-1;H0YJE3	30.3064	29.8877	29.4721	29.2772	24.2075	27.0892	25.8534	26.6058	25.8125	25.8491	26.1565	25.8341	27.8964	29.2343	29.309	26.0239
sp|Q9UPN4-2|CP131_HUMAN Isoform 2 of Centrosomal protein of 131 kDa OS=Homo sapiens OX=9606 GN=CEP131;sp|Q9UPN4|CP131_HUMAN Centrosomal protein of 131 kDa OS=Homo sapiens OX=9606 GN=CEP131 PE=1 SV=3;tr|I3L2J8|I3L2J8_HUMAN Centrosomal protein of 131 kDa OS=	Centrosomal protein of 131 kDa	CEP131		0.824405	-0.267412		NaN	0		NaN	0		NaN	0	+	2.76728	-1.37502		NaN	0	10	10	6	11.5	11.5	7	121.85	0	8.9436	1301400000	27	Q9UPN4-2;Q9UPN4;I3L2J8;Q9UPN4-3	Q9UPN4-2;Q9UPN4;I3L2J8;Q9UPN4-3	27.8571	28.005	27.3197	27.5141	28.036	26.5506	25.6585	25.6802	26.0256	25.9576	26.6019	24.99	25.7845	25.2984	25.5686	25.8412
sp|O94986|CE152_HUMAN Centrosomal protein of 152 kDa OS=Homo sapiens OX=9606 GN=CEP152 PE=1 SV=4;sp|O94986-3|CE152_HUMAN Isoform 3 of Centrosomal protein of 152 kDa OS=Homo sapiens OX=9606 GN=CEP152;sp|O94986-1|CE152_HUMAN Isoform 1 of Centrosomal protein	Centrosomal protein of 152 kDa	CEP152		0.359084	0.270529		0.625969	0.368414		NaN	0		NaN	0	+	5.405	-4.91242	+	5.25622	-4.95015	44	44	44	30.8	30.8	30.8	195.62	0	323.31	30875000000	337	O94986;O94986-3;O94986-1;O94986-2;A0A075B719;H0YN91	O94986;O94986-3;O94986-1;O94986-2	31.3937	31.1848	30.7619	30.9754	25.721	26.2207	25.6701	26.1427	25.1457	25.9801	27.2448	26.5919	26.0795	30.6436	30.7154	30.6486
sp|Q5SW79|CE170_HUMAN Centrosomal protein of 170 kDa OS=Homo sapiens OX=9606 GN=CEP170 PE=1 SV=1;tr|H0Y2V6|H0Y2V6_HUMAN Centrosomal protein of 170 kDa (Fragment) OS=Homo sapiens OX=9606 GN=CEP170 PE=1 SV=1;sp|Q5SW79-3|CE170_HUMAN Isoform 3 of Centrosomal p	Centrosomal protein of 170 kDa	CEP170		0.0673051	-0.0694547		0.109978	0.256923		0.824834	0.786399		1.20721	-0.812806		1.1625	-1.25199	+	2.86609	4.36227	33	33	33	27	27	27	175.29	0	142.11	5044800000	227	Q5SW79;H0Y2V6;Q5SW79-3;Q5SW79-2;H0Y4T4;E7EWM2;E7EMW0;Q96L14;E5RFU8;E5RG47;E5RIH6;E5RGW7;E5RJT5;H0YB66	Q5SW79;H0Y2V6;Q5SW79-3;Q5SW79-2	28.3061	27.4782	28.47	27.3959	25.7909	25.6832	25.5021	25.8158	26.2315	30.5576	30.7427	30.9676	31.1156	26.55	25.9543	24.3929
sp|Q53EZ4|CEP55_HUMAN Centrosomal protein of 55 kDa OS=Homo sapiens OX=9606 GN=CEP55 PE=1 SV=3;sp|Q53EZ4-2|CEP55_HUMAN Isoform 2 of Centrosomal protein of 55 kDa OS=Homo sapiens OX=9606 GN=CEP55;tr|H0Y432|H0Y432_HUMAN Centrosomal protein of 55 kDa (Fragmen	Centrosomal protein of 55 kDa	CEP55		0.80885	-0.230149		1.07675	-0.444023		NaN	0		NaN	0	+	5.18086	-4.91725	+	4.57847	-3.57734	19	19	19	40.3	40.3	40.3	54.178	0	86.086	19829000000	187	Q53EZ4;Q53EZ4-2;H0Y432	Q53EZ4;Q53EZ4-2;H0Y432	31.0217	30.689	30.8486	30.526	25.7391	26.0867	26.6065	27.0428	26.3042	26.1998	26.0122	26.1276	26.184	30.0045	30.2266	30.4314
sp|Q86XR8|CEP57_HUMAN Centrosomal protein of 57 kDa OS=Homo sapiens OX=9606 GN=CEP57 PE=1 SV=2;tr|F5GYW0|F5GYW0_HUMAN Centrosomal protein of 57 kDa OS=Homo sapiens OX=9606 GN=CEP57 PE=1 SV=1;sp|Q86XR8-2|CEP57_HUMAN Isoform 2 of Centrosomal protein of 57 kD	Centrosomal protein of 57 kDa	CEP57		0.263281	0.150625		0.121512	0.0895233		NaN	0		NaN	0	+	5.16381	-5.88521	+	4.94577	-6.03915	28	28	28	46	46	46	57.088	0	323.31	44079000000	307	Q86XR8;F5GYW0;Q86XR8-2;Q86XR8-4;Q86XR8-5;Q86XR8-3;F5H1B0;F5H0C6;H0YFT8;F5GXS6;F5H6R3;H0YGT4	Q86XR8;F5GYW0;Q86XR8-2;Q86XR8-4;Q86XR8-5;Q86XR8-3;F5H1B0;F5H0C6	31.6598	31.547	31.3594	31.2906	26.371	26.3317	25.9903	25.9261	25.7436	25.8281	25.7406	26.5443	26.1369	31.5544	31.7808	31.867
sp|Q8IYX8|CE57L_HUMAN Centrosomal protein CEP57L1 OS=Homo sapiens OX=9606 GN=CEP57L1 PE=1 SV=1;tr|E5RFY4|E5RFY4_HUMAN Centrosomal protein CEP57L1 OS=Homo sapiens OX=9606 GN=CEP57L1 PE=1 SV=1;tr|G3V140|G3V140_HUMAN Centrosomal protein CEP57L1 OS=Homo sapien	Centrosomal protein CEP57L1	CEP57L1;C6orf182		0.0775261	0.0599113		0.561618	0.27751		NaN	0		NaN	0	+	4.15813	-4.06794	+	5.21813	-3.89012	16	16	16	37.4	37.4	37.4	53.648	0	251.36	14238000000	129	Q8IYX8;E5RFY4;G3V140;Q8IYX8-2;E5RIV2;Q6P2R3;E5RG21;E5RJH1;E5RG82;E5RHF8;Q5T6A0;E5RJP9;E5RI49;E5RGP2;E5RH23;E5RGU5;H0YB52;E5RJG4;E5RK85;E5RIK8	Q8IYX8;E5RFY4;G3V140;Q8IYX8-2;E5RIV2;Q6P2R3;E5RG21;E5RJH1;E5RG82;E5RHF8;Q5T6A0	30.0508	29.9817	29.4953	29.7244	25.961	25.9681	26.5253	25.8474	26.3906	26.0389	26.616	25.5971	26.5855	29.8484	30.2248	30.1059
sp|Q96MT8|CEP63_HUMAN Centrosomal protein of 63 kDa OS=Homo sapiens OX=9606 GN=CEP63 PE=1 SV=1;tr|A0A804HKQ7|A0A804HKQ7_HUMAN Centrosomal protein of 63 kDa OS=Homo sapiens OX=9606 GN=CEP63 PE=4 SV=1;sp|Q96MT8-2|CEP63_HUMAN Isoform 2 of Centrosomal protein	Centrosomal protein of 63 kDa	CEP63		0.576508	0.410533		0.392874	0.300222		NaN	0		NaN	0	+	5.11743	-3.95932	+	3.66827	-4.43696	21	21	2	35.4	35.4	3.6	81.343	0	87.282	16981000000	139	Q96MT8;A0A804HKQ7;Q96MT8-2;Q96MT8-3;A0A804HIX3;A0A804HKH7;A0A804HKR1;A0A804HL17;A0A804HKK0;A0A804HJ73;H0YAL1;A0A804HJ63;A0A804HJP1;Q96MT8-4;A0A804HJF1;A0A804HI22;H0Y900;A0A804HJF9;A0A804HHU4;A0A804HK67;A0A804HJT2;A0A804HI78;D6RAY6;H0YAE6;A0A3B3IT05;A0A804HJI5;D6R9Q4	Q96MT8;A0A804HKQ7;Q96MT8-2;Q96MT8-3;A0A804HIX3;A0A804HKH7;A0A804HKR1;A0A804HL17;A0A804HKK0;A0A804HJ73;H0YAL1;A0A804HJ63;A0A804HJP1;Q96MT8-4;A0A804HJF1;A0A804HI22;H0Y900;A0A804HJF9;A0A804HHU4;A0A804HK67;A0A804HJT2	30.3085	30.1424	29.7003	29.6233	26.0784	26.2049	25.7339	26.7485	25.3276	25.9569	26.298	25.9709	25.9281	30.0223	30.0587	29.9195
tr|C9J966|C9J966_HUMAN Centrosomal protein of 70 kDa (Fragment) OS=Homo sapiens OX=9606 GN=CEP70 PE=1 SV=2;tr|B7Z2D2|B7Z2D2_HUMAN Centrosomal protein of 70 kDa OS=Homo sapiens OX=9606 GN=CEP70 PE=1 SV=1;sp|Q8NHQ1-2|CEP70_HUMAN Isoform 2 of Centrosomal prot	Centrosomal protein of 70 kDa	CEP70		0.0353699	0.0516324		0.233784	0.209803		NaN	0		NaN	0		1.02695	-1.18562		NaN	0	3	3	3	12.6	12.6	12.6	34.806	0	4.7157	1710600000	13	C9J966;B7Z2D2;Q8NHQ1-2;Q8NHQ1-5;Q8NHQ1-4;Q8NHQ1;C9J710;Q8NHQ1-3	C9J966;B7Z2D2;Q8NHQ1-2;Q8NHQ1-5;Q8NHQ1-4;Q8NHQ1;C9J710	27.631	27.5007	26.8762	26.9832	26.2066	25.9485	25.5199	25.4248	26.9071	27.6356	26.2724	27.1562	24.8585	26.7948	25.2921	25.7531
tr|A8MST6|A8MST6_HUMAN Centrosomal protein of 78 kDa OS=Homo sapiens OX=9606 GN=CEP78 PE=1 SV=2;tr|A0A2R8YCP0|A0A2R8YCP0_HUMAN Centrosomal protein of 78 kDa OS=Homo sapiens OX=9606 GN=CEP78 PE=1 SV=1;sp|Q5JTW2|CEP78_HUMAN Centrosomal protein of 78 kDa OS=H	Centrosomal protein of 78 kDa	CEP78		0.356517	0.446563		0.788535	0.191603		NaN	0		NaN	0	+	1.40894	-0.929432		1.01191	-0.960834	9	9	9	16.3	16.3	16.3	78.217	0	8.891	1748700000	29	A8MST6;A0A2R8YCP0;Q5JTW2;Q5JTW2-3;A0A2R8Y589;A0A2R8Y7U5;A0A2U3TZI9;A0A2R8Y5W6;A0A2R8Y432;A0A2R8Y7A4;Q5JTW2-5;Q5JTW2-2;A0A2R8Y4C1;A0A2R8YFB0;A0A2R8Y7M8	A8MST6;A0A2R8YCP0;Q5JTW2;Q5JTW2-3;A0A2R8Y589;A0A2R8Y7U5;A0A2U3TZI9;A0A2R8Y5W6;A0A2R8Y432;A0A2R8Y7A4;Q5JTW2-5;Q5JTW2-2;A0A2R8Y4C1	27.3179	25.0903	27.3052	26.9805	26.5927	26.0008	27.0682	26.5827	26.5235	26.0351	25.3912	25.7103	26.5195	26.7529	27.1764	27.0641
sp|Q96ST8|CEP89_HUMAN Centrosomal protein of 89 kDa OS=Homo sapiens OX=9606 GN=CEP89 PE=1 SV=3;tr|K7EJF0|K7EJF0_HUMAN Centrosomal protein of 89 kDa OS=Homo sapiens OX=9606 GN=CEP89 PE=1 SV=1;sp|Q96ST8-2|CEP89_HUMAN Isoform 2 of Centrosomal protein of 89 kD	Centrosomal protein of 89 kDa	CEP89		0.343252	-0.302797		0.314853	0.32575		NaN	0		NaN	0		0.320719	-0.311409		0.112856	0.242585	6	6	6	9.7	9.7	9.7	89.589	0	9.3379	1337100000	44	Q96ST8;K7EJF0;Q96ST8-2;A0A0C4DGP8;Q96ST8-3;A0A087WXS8;K7EQI2	Q96ST8;K7EJF0;Q96ST8-2;A0A0C4DGP8;Q96ST8-3	26.9844	27.1385	27.0987	26.816	26.6051	25.123	25.7648	25.6927	27.4631	26.8588	26.0661	26.4591	25.9778	26.7283	26.054	26.2964
tr|A0A0C4DGS9|A0A0C4DGS9_HUMAN Choline/ethanolaminephosphotransferase 1 OS=Homo sapiens OX=9606 GN=CEPT1 PE=1 SV=1;sp|Q9Y6K0|CEPT1_HUMAN Choline/ethanolaminephosphotransferase 1 OS=Homo sapiens OX=9606 GN=CEPT1 PE=1 SV=1	Choline/ethanolaminephosphotransferase 1	CEPT1		0.910461	-0.430217		0.0292145	0.0525746		0.233854	-0.611825		0.996069	-0.710328		0.917242	1.78003		0.197557	0.332236	4	4	4	9.6	9.6	9.6	31.293	0	7.5964	1733300000	70	A0A0C4DGS9;Q9Y6K0	A0A0C4DGS9;Q9Y6K0	26.1252	26.0033	26.4679	26.1642	26.5815	27.2815	27.6779	29.664	29.554	27.1785	27.6351	27.2063	27.5859	26.7669	25.6874	26.6331
sp|Q8TCT0|CERK1_HUMAN Ceramide kinase OS=Homo sapiens OX=9606 GN=CERK PE=1 SV=1;sp|Q8TCT0-2|CERK1_HUMAN Isoform 2 of Ceramide kinase OS=Homo sapiens OX=9606 GN=CERK	Ceramide kinase	CERK		0.345896	-0.208138		0.560374	-0.106734		NaN	0		NaN	0		1.16362	-0.851022	+	1.83772	-0.854846	7	7	7	18.1	18.1	18.1	59.977	0	23.102	2098900000	46	Q8TCT0;Q8TCT0-2;F8WFD8	Q8TCT0;Q8TCT0-2	28.0406	27.7973	27.8654	27.2083	26.0481	26.8345	25.8079	25.8645	25.5199	26.933	27.0576	25.8672	25.7328	26.771	26.6267	26.3873
sp|Q96G23|CERS2_HUMAN Ceramide synthase 2 OS=Homo sapiens OX=9606 GN=CERS2 PE=1 SV=1;tr|Q5SZE3|Q5SZE3_HUMAN Ceramide synthase 2 (Fragment) OS=Homo sapiens OX=9606 GN=CERS2 PE=1 SV=1;tr|H0YKH6|H0YKH6_HUMAN Ceramide synthase 2 (Fragment) OS=Homo sapiens OX=9	Ceramide synthase 2	CERS2		0.684993	-0.309787		0.432616	-0.155489		0.00631811	-0.00393906		0.546858	0.358741	+	2.57982	1.25358		0.222279	0.156462	13	13	13	22.4	22.4	22.4	44.876	0	147.28	32428000000	275	Q96G23;Q5SZE3;H0YKH6;Q5SZE4;Q5SZE1;Q5SZE2;H0YNU7;H0YLQ6	Q96G23;Q5SZE3;H0YKH6;Q5SZE4;Q5SZE1;Q5SZE2;H0YNU7	30.9988	30.9434	31.0333	31.1198	31.6832	31.8432	32.0295	32.375	31.9269	30.8986	30.4436	30.9168	31.0744	31.098	31.4426	31.3963
sp|Q6ZMG9|CERS6_HUMAN Ceramide synthase 6 OS=Homo sapiens OX=9606 GN=CERS6 PE=1 SV=1;sp|Q6ZMG9-2|CERS6_HUMAN Isoform 2 of Ceramide synthase 6 OS=Homo sapiens OX=9606 GN=CERS6	Ceramide synthase 6	CERS6		NaN	0		NaN	0		0.0286623	0.075486		NaN	0	+	1.33976	1.40281		NaN	0	3	3	3	7.6	7.6	7.6	44.889	0	2.9305	1889500000	40	Q6ZMG9;Q6ZMG9-2	Q6ZMG9;Q6ZMG9-2	26.1538	25.6885	26.0114	26.2115	24.4391	28.2467	28.1337	28.3778	28.2822	25.6075	25.3544	26.5281	27.4212	26.3097	26.2673	25.8863
sp|P41208|CETN2_HUMAN Centrin-2 OS=Homo sapiens OX=9606 GN=CETN2 PE=1 SV=1	Centrin-2	CETN2		0.34659	0.126854		0.755581	0.222424		NaN	0		NaN	0	+	5.74448	-4.62318	+	5.67508	-4.95143	16	16	16	76.2	76.2	76.2	19.738	0	323.31	26599000000	215	P41208;Q12798	P41208	30.8983	30.8352	30.5856	30.5897	26.0015	25.9237	26.0136	25.9125	26.4841	26.1615	25.5654	25.1124	26.6926	30.8789	30.9693	31.1064
sp|Q96G28|CFA36_HUMAN Cilia- and flagella-associated protein 36 OS=Homo sapiens OX=9606 GN=CFAP36 PE=1 SV=2;sp|Q96G28-2|CFA36_HUMAN Isoform 2 of Cilia- and flagella-associated protein 36 OS=Homo sapiens OX=9606 GN=CFAP36;tr|B5MCA1|B5MCA1_HUMAN Cilia- and f	Cilia- and flagella-associated protein 36	CFAP36		0.14177	-0.0473437		0.989397	-0.17706		NaN	0		NaN	0	+	4.29405	-4.59758	+	4.09495	-4.10942	13	13	13	38.9	38.9	38.9	39.446	0	173.01	20272000000	169	Q96G28;Q96G28-2;B5MCA1;B5MC35;B5MD16	Q96G28;Q96G28-2;B5MCA1	30.7918	30.6733	30.4899	30.271	25.8511	24.5741	26.8878	25.6314	25.6792	26.7915	25.6305	25.7396	26.532	30.3644	30.6425	30.5558
sp|P23528|COF1_HUMAN Cofilin-1 OS=Homo sapiens OX=9606 GN=CFL1 PE=1 SV=3;tr|G3V1A4|G3V1A4_HUMAN Cofilin, non-muscle isoform OS=Homo sapiens OX=9606 GN=CFL1 PE=1 SV=1;tr|E9PP50|E9PP50_HUMAN Cofilin, non-muscle isoform (Fragment) OS=Homo sapiens OX=9606 GN=C	Cofilin-1	CFL1		0.16588	0.0731516		0.231568	0.172394	+	2.11878	1.49479		0.199585	-0.392543	+	4.29026	-3.91456	+	3.3805	-4.23341	9	9	9	53	53	53	18.502	0	323.31	35762000000	232	P23528;G3V1A4;E9PP50;E9PK25;E9PQB7;E9PLJ3;E9PS23;Q9Y281-3;Q9Y281	P23528;G3V1A4;E9PP50;E9PK25;E9PQB7;E9PLJ3;E9PS23	31.5412	31.6605	31.3209	31.0333	26.5944	25.667	26.2796	25.8987	25.8242	28.6494	27.4785	26.7444	26.3065	30.9433	31.1423	30.2604
sp|Q96JM3|CHAP1_HUMAN Chromosome alignment-maintaining phosphoprotein 1 OS=Homo sapiens OX=9606 GN=CHAMP1 PE=1 SV=2	Chromosome alignment-maintaining phosphoprotein 1	CHAMP1		NaN	0		0.210487	-0.0642676		NaN	0		NaN	0		NaN	0		0.567558	-0.494697	5	5	5	7.3	7.3	7.3	89.098	0	5.8127	447790000	19	Q96JM3;A0A2R8Y4S6;S4R3K0;A0A2R8Y735	Q96JM3	26.1134	26.5505	25.574	26.098	26.4261	26.154	25.7535	24.6263	26.3946	26.576	25.9633	26.4194	24.8025	26.7753	26.6711	26.9893
sp|O14646-2|CHD1_HUMAN Isoform 2 of Chromodomain-helicase-DNA-binding protein 1 OS=Homo sapiens OX=9606 GN=CHD1;sp|O14646|CHD1_HUMAN Chromodomain-helicase-DNA-binding protein 1 OS=Homo sapiens OX=9606 GN=CHD1 PE=1 SV=2	Chromodomain-helicase-DNA-binding protein 1	CHD1		0.141199	0.02705		0.156076	-0.103702		0.323477	0.182791		0.472899	0.178242	+	2.55794	0.85222	+	1.8898	0.948844	37	36	27	27.9	27.3	21.4	196.59	0	300.97	23179000000	514	O14646-2;O14646;A0A087WVF4;H0Y8V4;A0A0D9SFA3	O14646-2;O14646	30.1292	30.3531	30.2091	30.3006	30.3023	30.9002	30.9234	31.3262	31.2702	30.9403	31.0203	30.8851	31.0062	30.3819	30.3892	30.5236
sp|O14647|CHD2_HUMAN Chromodomain-helicase-DNA-binding protein 2 OS=Homo sapiens OX=9606 GN=CHD2 PE=1 SV=2;sp|O14647-2|CHD2_HUMAN Isoform 2 of Chromodomain-helicase-DNA-binding protein 2 OS=Homo sapiens OX=9606 GN=CHD2;tr|A0A1B0GTU9|A0A1B0GTU9_HUMAN DNA he	Chromodomain-helicase-DNA-binding protein 2	CHD2		0.526024	0.170371		0.426885	0.296056		0.291251	0.572791		0.0844572	-0.0397897		0.256479	0.334809	+	2.7218	1.00848	37	27	26	20.6	14.8	14.1	211.34	0	67.866	9542900000	242	O14647;O14647-2;A0A1B0GTU9;A0A0D9SEP7;A0A0D9SF92;A0A1B0GTM9;A0A1B0GU59;A0A0D9SGK0;O14647-3	O14647;O14647-2;A0A1B0GTU9	29.3833	29.014	28.8935	29.0784	26.3244	29.2335	29.5911	29.9237	30.0508	30.1504	30.5016	30.2222	30.0969	29.5894	28.7652	29.0082
sp|Q14839-2|CHD4_HUMAN Isoform 2 of Chromodomain-helicase-DNA-binding protein 4 OS=Homo sapiens OX=9606 GN=CHD4;tr|F5GWX5|F5GWX5_HUMAN DNA helicase OS=Homo sapiens OX=9606 GN=CHD4 PE=1 SV=1;tr|A0A2R8Y521|A0A2R8Y521_HUMAN DNA helicase OS=Homo sapiens OX=960	Chromodomain-helicase-DNA-binding protein 4	CHD4		0.450852	-0.165304	+	1.58062	0.423847		0.41154	-0.304143		0.119233	-0.0545192	+	2.42905	-1.47912	+	2.42235	-0.841526	58	58	50	39	39	34.7	220.85	0	323.31	28765000000	590	Q14839-2;F5GWX5;A0A2R8Y521;A0A0C4DGG9;A0A2R8YFK9;A0A2R8Y5J0;A0A2R8Y425;Q14839;A0A2R8Y212;A0A2U3TZM0;A0A2R8YFD8;A0A2R8YD40;A0A2R8YDJ9;A0A2R8Y8C1;A0A2R8Y4X2;A0A2R8YDW2;A0A2R8Y445;A0A2R8YER1;A0A2R8Y7I0;A0A2R8Y7M9;A0A2R8Y5Z7;A0A2R8Y5M9;A0A2R8Y685;A0A2R8YE38;A0A2R8Y8B3;Q8TDI0;K7EMY3;F5H6N4;A0A2R8Y6G9;F2Z2R5;A0A2R8Y7X1;H7C0J3;H7C3H7;I3L229;A0A2R8Y795	Q14839-2;F5GWX5;A0A2R8Y521;A0A0C4DGG9;A0A2R8YFK9;A0A2R8Y5J0;A0A2R8Y425;Q14839;A0A2R8Y212;A0A2U3TZM0;A0A2R8YFD8;A0A2R8YD40;A0A2R8YDJ9;A0A2R8Y8C1;A0A2R8Y4X2;A0A2R8YDW2;A0A2R8Y445;A0A2R8YER1;A0A2R8Y7I0;A0A2R8Y7M9	31.0233	30.7833	30.7985	30.7064	29.0394	29.8514	29.8161	29.6342	29.0967	30.4288	30.1387	30.1383	30.2985	30.7427	30.8386	30.4916
sp|Q9HCK8|CHD8_HUMAN Chromodomain-helicase-DNA-binding protein 8 OS=Homo sapiens OX=9606 GN=CHD8 PE=1 SV=5;sp|Q9HCK8-2|CHD8_HUMAN Isoform 2 of Chromodomain-helicase-DNA-binding protein 8 OS=Homo sapiens OX=9606 GN=CHD8;tr|A0A2R8Y840|A0A2R8Y840_HUMAN DNA he	Chromodomain-helicase-DNA-binding protein 8	CHD8		0.0568483	-0.00567245		0.564446	0.0713196		0.173781	0.0675545	+	1.40109	-0.114614		0.652857	0.185207	+	3.73004	0.538497	216	216	64	53.8	53.8	17.7	290.52	0	323.31	1024600000000	6837	Q9HCK8;Q9HCK8-2;A0A2R8Y840;A0A2R8Y4P3;A0A2R8Y808;A0A2R8YFT4;Q9P2D1;H0YJA4;A0A2R8YFI9;H7C294	Q9HCK8;Q9HCK8-2;A0A2R8Y840	36.0201	35.8851	35.9748	35.926	35.7046	36.0865	36.1413	36.2454	36.1396	36.582	36.559	36.5183	36.5431	35.8545	35.8268	35.7453
tr|J3QK89|J3QK89_HUMAN Calcium homeostasis endoplasmic reticulum protein OS=Homo sapiens OX=9606 GN=CHERP PE=1 SV=1;sp|Q8IWX8|CHERP_HUMAN Calcium homeostasis endoplasmic reticulum protein OS=Homo sapiens OX=9606 GN=CHERP PE=1 SV=3	Calcium homeostasis endoplasmic reticulum protein	CHERP		0.277269	-0.0670619	+	1.34948	0.403478		0.115184	-0.0829456		1.22106	0.196699		0.883098	0.378158	+	1.74525	0.375041	33	33	33	31.8	31.8	31.8	104.93	0	323.31	59527000000	670	J3QK89;Q8IWX8	J3QK89;Q8IWX8	31.9743	31.9396	31.8103	32.0171	31.5772	32.3914	32.3512	32.7249	32.6022	32.2459	32.2305	32.2272	31.9155	31.6358	31.326	31.8544
tr|E9PPQ5|E9PPQ5_HUMAN Cysteine and histidine-rich domain-containing protein 1 OS=Homo sapiens OX=9606 GN=CHORDC1 PE=1 SV=1;sp|Q9UHD1-2|CHRD1_HUMAN Isoform 2 of Cysteine and histidine-rich domain-containing protein 1 OS=Homo sapiens OX=9606 GN=CHORDC1;sp|Q	Cysteine and histidine-rich domain-containing protein 1	CHORDC1		0.298395	0.176584		0.296805	0.332279		NaN	0		NaN	0	+	2.28845	-1.12033	+	2.3052	-1.26648	2	2	2	19	19	19	20.723	0	4.4375	1935800000	14	E9PPQ5;Q9UHD1-2;Q9UHD1;E9PIZ4;E9PSD5	E9PPQ5;Q9UHD1-2;Q9UHD1;E9PIZ4;E9PSD5	27.2637	27.361	26.7793	26.5108	26.1423	27.1563	25.5976	25.7765	27.086	25.0182	25.7296	27.1145	26.2479	27.2799	27.7231	25.7318
sp|Q99653|CHP1_HUMAN Calcineurin B homologous protein 1 OS=Homo sapiens OX=9606 GN=CHP1 PE=1 SV=3;tr|H0YNG9|H0YNG9_HUMAN Calcineurin B homologous protein 1 OS=Homo sapiens OX=9606 GN=CHP1 PE=1 SV=1;tr|H0YKE7|H0YKE7_HUMAN Calcineurin B homologous protein 1	Calcineurin B homologous protein 1	CHP1		0.0236889	-0.0656638		0.603237	0.56986		NaN	0		NaN	0	+	1.42623	-1.56736	+	5.11382	-2.09018	9	9	9	61	61	61	22.456	0	139.18	3649500000	36	Q99653;H0YNG9;H0YKE7;F5GX29;H0YLY7	Q99653;H0YNG9;H0YKE7;F5GX29	28.5044	25.7386	27.8802	28.4067	25.5801	27.3892	26.2863	24.7969	25.7545	26.2465	25.5968	26.3878	25.3987	28.4228	27.5715	26.3178
tr|F8W1B3|F8W1B3_HUMAN Cholinephosphotransferase 1 OS=Homo sapiens OX=9606 GN=CHPT1 PE=1 SV=1;sp|Q8WUD6-2|CHPT1_HUMAN Isoform 2 of Cholinephosphotransferase 1 OS=Homo sapiens OX=9606 GN=CHPT1;sp|Q8WUD6|CHPT1_HUMAN Cholinephosphotransferase 1 OS=Homo sapien	Cholinephosphotransferase 1	CHPT1		NaN	0		NaN	0		0.115974	-0.136433		NaN	0		1.02633	0.796981		NaN	0	2	2	2	5.8	5.8	5.8	44.258	0	3.3908	294250000	20	F8W1B3;Q8WUD6-2;Q8WUD6	F8W1B3;Q8WUD6-2;Q8WUD6	26.4267	26.3765	26.2773	26.6333	26.8732	27.4019	27.5219	26.1085	27.9172	26.9952	25.1194	26.2317	27.0052	27.0643	26.3984	25.7437
sp|Q7LGC8|CHST3_HUMAN Carbohydrate sulfotransferase 3 OS=Homo sapiens OX=9606 GN=CHST3 PE=1 SV=3	Carbohydrate sulfotransferase 3	CHST3		0.441957	-0.141957		0.36705	-0.168762		0.435114	0.644699		0.207871	0.510468	+	2.37675	-2.48086		1.28398	-1.33252	9	9	9	24.6	24.6	24.6	54.705	0	28.993	8624600000	121	Q7LGC8;O43916	Q7LGC8	29.2212	29.27	29.6057	29.3646	25.3339	27.6572	26.3649	25.3449	25.7884	27.5532	24.506	28.0501	27.6435	29.0349	29.2956	28.6601
tr|X6R700|X6R700_HUMAN Chromatin target of PRMT1 protein OS=Homo sapiens OX=9606 GN=CHTOP PE=1 SV=1;sp|Q9Y3Y2-4|CHTOP_HUMAN Isoform 3 of Chromatin target of PRMT1 protein OS=Homo sapiens OX=9606 GN=CHTOP;sp|Q9Y3Y2|CHTOP_HUMAN Chromatin target of PRMT1 prot	Chromatin target of PRMT1 protein	CHTOP		0.258639	-0.161203		0.257595	0.133412		NaN	0		NaN	0	+	3.3481	-2.27927	+	5.13304	-4.06186	4	4	4	23.3	23.3	23.3	23.661	0	117.18	8362700000	78	X6R700;Q9Y3Y2-4;Q9Y3Y2;Q9Y3Y2-3;A0A087X1B7;Q5T7Y7	X6R700;Q9Y3Y2-4;Q9Y3Y2;Q9Y3Y2-3;A0A087X1B7	28.9594	28.6794	28.8895	28.557	25.4401	25.6799	24.9041	26.7616	26.4581	25.9957	25.8529	25.8256	25.9265	29.5097	29.6032	29.6957
sp|Q969X6|UTP4_HUMAN U3 small nucleolar RNA-associated protein 4 homolog OS=Homo sapiens OX=9606 GN=UTP4 PE=1 SV=1;tr|H3BSH7|H3BSH7_HUMAN U3 small nucleolar RNA-associated protein 4 homolog (Fragment) OS=Homo sapiens OX=9606 GN=UTP4 PE=1 SV=1;sp|Q969X6-2|U	Cirhin	CIRH1A		0.31326	-0.152399	+	1.47576	0.300558		0.0586819	-0.0330162		0.269243	-0.114925		0.434187	0.217123	+	2.75316	-0.645225	26	26	26	35.6	35.6	35.6	76.889	0	323.31	28849000000	550	Q969X6;H3BSH7;Q969X6-2;Q969X6-3;A0A0J9YWM9;A0A0J9YXV4;A0A0J9YWK2;H3BPD7;I3L4T9;J3KSI1;J3KTR0;H3BRM8;J3KSE6;A0A0J9YX18	Q969X6;H3BSH7;Q969X6-2;Q969X6-3;A0A0J9YWM9;A0A0J9YXV4	30.6591	30.5603	31.0713	31.3292	30.7388	30.9089	31.0264	31.1894	31.1499	30.57	30.7646	30.4546	30.0206	30.7123	30.5206	30.6905
tr|H0Y5D5|H0Y5D5_HUMAN Cip1-interacting zinc finger protein (Fragment) OS=Homo sapiens OX=9606 GN=CIZ1 PE=1 SV=1;tr|F5H2X7|F5H2X7_HUMAN Cip1-interacting zinc finger protein OS=Homo sapiens OX=9606 GN=CIZ1 PE=1 SV=2;sp|Q9ULV3-5|CIZ1_HUMAN Isoform 5 of Cip1-	Cip1-interacting zinc finger protein	CIZ1		0.361533	0.139171		0.150537	0.0767655		NaN	0		NaN	0	+	3.23413	-2.37532	+	3.82469	-2.65705	15	15	15	29.5	29.5	29.5	91.124	0	66.767	5674100000	76	H0Y5D5;F5H2X7;Q9ULV3-5;Q9ULV3-2;Q9ULV3;Q9BTG3;Q5SYW2;Q9ULV3-3;Q9ULV3-4;A0A494C0L7;F6VD24;A0A0U1RQR2;F6WSM2	H0Y5D5;F5H2X7;Q9ULV3-5;Q9ULV3-2;Q9ULV3;Q9BTG3;Q5SYW2;Q9ULV3-3;Q9ULV3-4;A0A494C0L7	28.4999	28.8226	28.2887	28.4002	26.4193	24.5476	26.6051	26.3955	26.0181	26.3124	26.6695	26.7921	25.8059	28.6843	28.5149	28.7607
sp|Q8IYA6|CKP2L_HUMAN Cytoskeleton-associated protein 2-like OS=Homo sapiens OX=9606 GN=CKAP2L PE=1 SV=4;sp|Q8IYA6-3|CKP2L_HUMAN Isoform 3 of Cytoskeleton-associated protein 2-like OS=Homo sapiens OX=9606 GN=CKAP2L;sp|Q8IYA6-2|CKP2L_HUMAN Isoform 2 of Cyto	Cytoskeleton-associated protein 2-like	CKAP2L		0.29228	0.128866		0.247025	0.258189		NaN	0		NaN	0	+	1.92679	-0.821492		0.390531	0.382114	7	7	7	13	13	13	83.586	0	27.069	1347800000	31	Q8IYA6;Q8IYA6-3;Q8IYA6-2;F8WBE0	Q8IYA6;Q8IYA6-3;Q8IYA6-2	27.2448	27.3099	27.0502	27.148	26.9729	26.7296	26.4218	26.0807	26.3578	25.8281	26.1155	25.5089	27.0096	26.3638	25.7142	26.8205
sp|Q07065|CKAP4_HUMAN Cytoskeleton-associated protein 4 OS=Homo sapiens OX=9606 GN=CKAP4 PE=1 SV=2	Cytoskeleton-associated protein 4	CKAP4		0.267421	-0.0897932		0.939332	0.249124		0.156529	0.0423683		0.279544	0.0537748		1.01116	0.255176	+	3.23582	0.814189	91	91	89	79.1	79.1	79.1	66.022	0	323.31	457700000000	2902	Q07065;H3BUW6;H3BRM1;Q96K21-3	Q07065	34.4546	34.3788	34.3245	34.5745	34.3797	34.6376	34.5928	34.3646	34.8059	35.5483	35.5884	35.7574	35.6592	34.663	34.4935	34.8574
sp|Q14008|CKAP5_HUMAN Cytoskeleton-associated protein 5 OS=Homo sapiens OX=9606 GN=CKAP5 PE=1 SV=3;sp|Q14008-3|CKAP5_HUMAN Isoform 3 of Cytoskeleton-associated protein 5 OS=Homo sapiens OX=9606 GN=CKAP5;sp|Q14008-2|CKAP5_HUMAN Isoform 2 of Cytoskeleton-ass	Cytoskeleton-associated protein 5	CKAP5		0.121137	0.0643115		0.129328	0.0696154		0.221955	0.188338		0.517882	-0.170666		0.16059	0.125563	+	3.77926	1.44555	79	79	79	35.5	35.5	35.5	225.49	0	303.07	33011000000	811	Q14008;Q14008-3;Q14008-2;H0YDX5;E9PQH5;H0YCF6;H0YEK7	Q14008;Q14008-3;Q14008-2	30.9469	30.9269	30.3878	30.5142	31.015	30.8817	31.2927	30.3395	29.9485	32.3244	32.3829	32.1737	32.4396	30.802	30.7788	30.1256
sp|Q7Z460-2|CLAP1_HUMAN Isoform 2 of CLIP-associating protein 1 OS=Homo sapiens OX=9606 GN=CLASP1;sp|Q7Z460-3|CLAP1_HUMAN Isoform 3 of CLIP-associating protein 1 OS=Homo sapiens OX=9606 GN=CLASP1;tr|F8WA11|F8WA11_HUMAN CLIP-associating protein 1 OS=Homo sa	CLIP-associating protein 1	CLASP1		0.131166	0.162147		0.748474	-1.09385		0.230842	-0.246712		0.955145	-0.654578		0.0707278	0.0889167	+	1.93039	2.57093	47	47	2	34.9	34.9	1.6	162.11	0	289.56	7743600000	318	Q7Z460-2;Q7Z460-3;F8WA11;Q7Z460-4;Q7Z460-5;H0Y5T1	Q7Z460-2;Q7Z460-3;F8WA11;Q7Z460-4;Q7Z460-5;H0Y5T1	28.8353	28.9937	27.8714	27.4667	28.1619	28.9642	29.2799	28.0925	29.4493	31.006	31.252	30.0518	31.3602	28.4832	28.5107	29.2273
tr|E3W994|E3W994_HUMAN CLIP-associating protein 2 OS=Homo sapiens OX=9606 GN=CLASP2 PE=1 SV=2;tr|J3KR49|J3KR49_HUMAN CLIP-associating protein 2 OS=Homo sapiens OX=9606 GN=CLASP2 PE=1 SV=1;tr|A0A804HJG7|A0A804HJG7_HUMAN CLIP-associating protein 2 OS=Homo sa	CLIP-associating protein 2	CLASP2		0.126627	0.216205		0.08581	-0.184276		NaN	0		0.128285	-0.0653214	+	1.45891	-1.05442		0.42951	0.572661	14	11	11	14.5	12.2	12.2	138.86	0	138.1	1337600000	75	E3W994;J3KR49;A0A804HJG7;O75122;E7ERI8;E7EW49;O75122-3;A0A0U1RQI6;H7C5M8;H7C4X8;B3KR06;E7ENG2;O75122-2;C9J668;D6RBU8	E3W994;J3KR49;A0A804HJG7;O75122;E7ERI8;E7EW49;O75122-3;A0A0U1RQI6	27.4656	27.3157	25.4724	26.5012	26.3876	26.0004	26.5493	24.9391	26.3721	28.0609	27.6376	27.7259	27.757	28.3004	27.6189	27.6228
tr|A0A0A0MQS2|A0A0A0MQS2_HUMAN CLK4-associating serine/arginine-rich protein OS=Homo sapiens OX=9606 GN=CLASRP PE=1 SV=1;sp|Q8N2M8|CLASR_HUMAN CLK4-associating serine/arginine rich protein OS=Homo sapiens OX=9606 GN=CLASRP PE=1 SV=4;tr|F5H0Q6|F5H0Q6_HUMAN	CLK4-associating serine/arginine rich protein	CLASRP		0.14576	-0.136135		0.352948	-0.3784		NaN	0		NaN	0	+	1.38069	-0.975438		0.31288	-0.227601	4	4	4	10.7	10.7	10.7	77.161	0	7.3758	1525800000	39	A0A0A0MQS2;Q8N2M8;F5H0Q6;Q8N2M8-3;K7EM61;Q8N2M8-4;K7EKC9	A0A0A0MQS2;Q8N2M8;F5H0Q6;Q8N2M8-3;K7EM61;Q8N2M8-4	26.4874	27.1959	26.6123	26.9117	27.0487	26.4364	25.8198	26.3183	26.7691	26.546	24.9155	26.3675	27.2912	27.3397	26.3664	25.9983
sp|Q96S66|CLCC1_HUMAN Chloride channel CLIC-like protein 1 OS=Homo sapiens OX=9606 GN=CLCC1 PE=1 SV=1;sp|Q96S66-2|CLCC1_HUMAN Isoform 2 of Chloride channel CLIC-like protein 1 OS=Homo sapiens OX=9606 GN=CLCC1;sp|Q96S66-4|CLCC1_HUMAN Isoform 4 of Chloride c	Chloride channel CLIC-like protein 1	CLCC1		0.019355	-0.046525		0.0231047	0.0125937		0.120502	-0.0735188		0.777383	-0.331542	+	2.55384	2.44808	+	3.5722	1.47857	18	18	18	33.8	33.8	33.8	62.022	0	323.31	5663500000	160	Q96S66;Q96S66-2;Q96S66-4;Q96S66-3;A0A6Q8PEZ7;A0A6Q8PHQ1;A0A6Q8PG30;A0A6Q8PGA4;A0A6Q8PG75;A0A6Q8PFF7;A0A6Q8PG14;A0A6Q8PFH1;A0A6Q8PF97;A0A6Q8PF11;A0A6Q8PFT6;Q5T1P5;A0A6Q8PG68	Q96S66;Q96S66-2;Q96S66-4;Q96S66-3;A0A6Q8PEZ7;A0A6Q8PHQ1;A0A6Q8PG30;A0A6Q8PGA4;A0A6Q8PG75;A0A6Q8PFF7;A0A6Q8PG14	27.5521	25.9088	28.5637	28.0711	29.4693	30.0764	29.9254	30.4031	30.1209	30.2443	30.6285	29.8746	30.0136	28.4538	28.3786	28.5995
sp|O14967|CLGN_HUMAN Calmegin OS=Homo sapiens OX=9606 GN=CLGN PE=1 SV=1	Calmegin	CLGN		0.0596963	0.0155773		0.260865	0.0937347		1.24054	-0.261519		0.283497	0.137658	+	6.31154	-2.51847	+	3.65957	-1.13272	25	25	25	43.3	43.3	43.3	70.038	0	323.31	68144000000	527	O14967;O14967-2;D6RAZ4	O14967	32.1288	32.1546	32.0112	32.1588	29.9993	29.9309	29.9002	29.786	29.7435	30.8555	30.7453	31.395	30.7169	32.2062	32.1102	32.3558
sp|O00299|CLIC1_HUMAN Chloride intracellular channel protein 1 OS=Homo sapiens OX=9606 GN=CLIC1 PE=1 SV=4	Chloride intracellular channel protein 1	CLIC1		0.0128437	0.00506353		0.0886171	-0.0319438		NaN	0	+	1.37565	-1.72389	+	5.85996	-3.99089	+	2.62636	-3.33861	9	9	9	41.9	41.9	41.9	26.922	0	174.38	15072000000	130	O00299	O00299	29.9349	30.3185	29.9779	29.9344	25.1575	26.6939	26.1956	25.7823	26.7303	28.2399	28.1647	28.6472	28.4724	29.9742	30.3225	29.7468
sp|Q9Y696|CLIC4_HUMAN Chloride intracellular channel protein 4 OS=Homo sapiens OX=9606 GN=CLIC4 PE=1 SV=4	Chloride intracellular channel protein 4	CLIC4		0.353151	-0.174826		0.312109	0.202566		NaN	0		NaN	0	+	4.7453	-3.02444	+	4.35836	-2.68215	12	12	12	55.3	55.3	55.3	28.772	0	103.82	7250000000	74	Q9Y696	Q9Y696	29.3002	29.5427	28.7528	29.0649	26.8615	27.0445	26.2529	25.6646	25.9433	26.1304	27.3727	26.1805	25.5848	28.488	29.0512	28.1036
sp|P49761-1|CLK3_HUMAN Isoform 1 of Dual specificity protein kinase CLK3 OS=Homo sapiens OX=9606 GN=CLK3;sp|P49761|CLK3_HUMAN Dual specificity protein kinase CLK3 OS=Homo sapiens OX=9606 GN=CLK3 PE=1 SV=3;sp|P49761-3|CLK3_HUMAN Isoform 3 of Dual specificit	Dual specificity protein kinase CLK3	CLK3	+	1.4774	-0.403491		0.911695	1.27205		0.834887	0.425877		1.20318	0.357193		0.794816	0.474574		0.388628	0.192153	18	18	18	32.9	32.9	32.9	58.588	0	51.46	4411300000	167	P49761-1;P49761;P49761-3;H3BUL5;H3BVF8;H3BQG1;H3BRT8;H3BV35;H3BQR7;H3BRK0;P49761-2;H3BRW2;H3BNQ5;H3BRE4	P49761-1;P49761;P49761-3;H3BUL5;H3BVF8;H3BQG1	28.7415	28.6995	28.7514	29.08	28.2628	28.4673	28.3084	28.5407	28.7371	28.357	28.374	27.9596	28.4235	28.7503	26.0685	25.988
sp|Q9HAZ1|CLK4_HUMAN Dual specificity protein kinase CLK4 OS=Homo sapiens OX=9606 GN=CLK4 PE=1 SV=1;tr|B7ZL31|B7ZL31_HUMAN CLK4 protein OS=Homo sapiens OX=9606 GN=CLK4 PE=1 SV=1;tr|A0A087WX74|A0A087WX74_HUMAN Dual-specificity protein kinase CLK4 OS=Homo sa	Dual specificity protein kinase CLK4	CLK4		0.56522	0.587636		0.519086	-0.850544		0.0907625	0.051173		NaN	0		0.275963	0.173518		0.150244	0.244799	5	5	4	10.8	10.8	10.8	57.491	0	8.1207	1406800000	58	Q9HAZ1;B7ZL31;A0A087WX74;E7ES88	Q9HAZ1;B7ZL31;A0A087WX74	27.136	27.6639	26.2444	25.7669	27.136	27.148	27.3344	27.925	27.5205	25.5335	26.7806	24.6346	26.2051	27.6596	25.4613	26.6457
sp|Q9H6B4|CLMP_HUMAN CXADR-like membrane protein OS=Homo sapiens OX=9606 GN=CLMP PE=1 SV=1	CXADR-like membrane protein	CLMP		1.08839	-0.149681		0.0925202	0.0258412		0.0843144	0.123423		0.956452	1.67764	+	7.39274	-2.93436		1.17718	-1.96792	9	9	9	30.3	30.3	30.3	41.28	0	106.5	9037700000	74	Q9H6B4	Q9H6B4	29.2594	29.161	29.3855	29.1746	26.2095	24.8893	27.9482	25.8164	25.325	26.1347	25.2768	25.4647	25.6481	29.2838	29.4839	29.1216
tr|A0A1B0GW73|A0A1B0GW73_HUMAN Uncharacterized protein OS=Homo sapiens OX=9606 PE=4 SV=1;tr|H3BNF1|H3BNF1_HUMAN Ceroid-lipofuscinosis neuronal protein 6 OS=Homo sapiens OX=9606 GN=CLN6 PE=1 SV=1;tr|A0A1B0GTV3|A0A1B0GTV3_HUMAN Ceroid-lipofuscinosis neuronal	Ceroid-lipofuscinosis neuronal protein 6	CLN6		NaN	0		NaN	0		0.00732685	-0.0215199		0.764759	0.423815		0.762219	1.34847	+	2.73466	2.1844	3	3	3	42.9	42.9	42.9	8.6227	0	26.255	1136400000	49	A0A1B0GW73;H3BNF1;A0A1B0GTV3;A0A0S2Z5D0;H3BUV4;A0A1B0GUD2;H3BUT1;A0A1B0GTU6;Q9NWW5;H3BRN7;H3BTY4;A0A1B0GU90;Q9NWW5-2	A0A1B0GW73;H3BNF1;A0A1B0GTV3;A0A0S2Z5D0;H3BUV4;A0A1B0GUD2;H3BUT1;A0A1B0GTU6;Q9NWW5;H3BRN7;H3BTY4	25.296	25.3624	27.0651	27.1792	28.4162	28.9671	25.0506	28.0842	28.4566	27.9239	27.0311	28.1074	27.9124	26.7379	26.3605	25.4665
sp|O96005|CLPT1_HUMAN Cleft lip and palate transmembrane protein 1 OS=Homo sapiens OX=9606 GN=CLPTM1 PE=1 SV=1;sp|O96005-4|CLPT1_HUMAN Isoform 3 of Cleft lip and palate transmembrane protein 1 OS=Homo sapiens OX=9606 GN=CLPTM1;sp|O96005-3|CLPT1_HUMAN Isofo	Cleft lip and palate transmembrane protein 1	CLPTM1		1.03701	0.224845		0.788164	-0.236949		0.0531503	-0.0255878		1.28263	-0.361833	+	4.69863	1.65336		0.302128	0.123928	12	12	9	15.7	15.7	12.4	76.096	0	43.414	11902000000	162	O96005;O96005-4;O96005-3;K7EQQ1	O96005;O96005-4;O96005-3;K7EQQ1	29.0733	28.9352	29.0903	29.1694	30.6505	31.0525	30.7236	31.1771	31.2506	29.8698	29.8399	29.8308	30.0647	29.3303	29.7019	29.7898
sp|Q96KA5|CLP1L_HUMAN Cleft lip and palate transmembrane protein 1-like protein OS=Homo sapiens OX=9606 GN=CLPTM1L PE=1 SV=1;sp|Q96KA5-2|CLP1L_HUMAN Isoform 2 of Cleft lip and palate transmembrane protein 1-like protein OS=Homo sapiens OX=9606 GN=CLPTM1L;t	Cleft lip and palate transmembrane protein 1-like protein	CLPTM1L		0.0404456	0.0594959		0.436253	0.385076		0.102425	-0.0386791		0.0316179	-0.0436792		0.202006	-0.184218	+	1.68843	-1.64592	10	10	10	19.3	19.3	19.3	62.228	0	55.77	6494100000	148	Q96KA5;Q96KA5-2;G5E9Z2	Q96KA5;Q96KA5-2;G5E9Z2	28.1463	28.4391	29.1576	29.5498	28.6361	28.723	28.4488	28.7855	29.0925	28.1316	26.9268	27.3207	27.3929	28.852	28.2655	28.3926
tr|A0A087WVQ6|A0A087WVQ6_HUMAN Clathrin heavy chain OS=Homo sapiens OX=9606 GN=CLTC PE=1 SV=1;sp|Q00610-2|CLH1_HUMAN Isoform 2 of Clathrin heavy chain 1 OS=Homo sapiens OX=9606 GN=CLTC;sp|Q00610|CLH1_HUMAN Clathrin heavy chain 1 OS=Homo sapiens OX=9606 GN=	Clathrin heavy chain;Clathrin heavy chain 1	CLTC		0.474735	-0.0660028		1.26818	0.237287		0.23277	-0.0772484		0.303061	0.0568647	+	2.38121	-0.510977	+	3.16318	-0.502594	90	90	75	45.4	45.4	39.8	192.06	0	323.31	362460000000	2618	A0A087WVQ6;Q00610-2;Q00610;J3KS13;K7EJJ5;J3KSQ2;J3QL20;J3KRF5;F5H5N6	A0A087WVQ6;Q00610-2;Q00610	34.7239	34.6761	34.4713	34.5876	34.318	34.0228	34.3171	34.0181	33.899	33.8586	34.0599	33.919	33.9672	34.4358	34.3746	34.0285
sp|Q9NX76|CKLF6_HUMAN CKLF-like MARVEL transmembrane domain-containing protein 6 OS=Homo sapiens OX=9606 GN=CMTM6 PE=1 SV=1	CKLF-like MARVEL transmembrane domain-containing protein 6	CMTM6	+	1.52693	1.58614		0.179784	0.244183		0.102126	0.137808		NaN	0		0.0783893	-0.0837604		0.879143	-0.768657	3	3	3	19.7	19.7	19.7	20.419	0	22.035	1236900000	45	Q9NX76	Q9NX76	24.7673	26.2382	24.4847	26.587	27.3966	26.2486	25.6407	27.4771	27.6564	26.0348	26.4262	25.4182	27.0956	27.3657	26.9751	25.716
sp|Q96KP4|CNDP2_HUMAN Cytosolic non-specific dipeptidase OS=Homo sapiens OX=9606 GN=CNDP2 PE=1 SV=2;sp|Q96KP4-2|CNDP2_HUMAN Isoform 2 of Cytosolic non-specific dipeptidase OS=Homo sapiens OX=9606 GN=CNDP2;tr|J3QKT2|J3QKT2_HUMAN Cytosolic non-specific dipep	Cytosolic non-specific dipeptidase	CNDP2		0.382112	-0.442501		0.213614	0.321891		NaN	0	+	2.47323	-0.445601		NaN	0	+	1.78428	1.26948	7	7	7	24.6	24.6	24.6	52.878	0	29.56	1343600000	57	Q96KP4;Q96KP4-2;J3QKT2;A0A087WYZ1;J3KSV5;J3QKQ0;J3QL02;J3QRD0;J3QLU1;J3QR27;J3QQN6;A0A087WVS2;J3QRA8;J3QRP4;J3KSS4;J3KRD5;J3QRH4	Q96KP4;Q96KP4-2;J3QKT2;A0A087WYZ1;J3KSV5	26.1046	25.6678	25.452	27.5772	25.6483	25.5437	26.8975	27.1999	26.4073	28.7169	28.6402	28.4866	28.5893	25.8908	25.6408	27.3032
sp|Q6P9H4|CNKR3_HUMAN Connector enhancer of kinase suppressor of ras 3 OS=Homo sapiens OX=9606 GN=CNKSR3 PE=1 SV=1;sp|G9CGD6-2|CNIPF_HUMAN Isoform CNK3-IPCEF1-2 of CNK3/IPCEF1 fusion protein OS=Homo sapiens OX=9606 GN=CNK3/IPCEF1;sp|G9CGD6|CNIPF_HUMAN CNK3	Connector enhancer of kinase suppressor of ras 3	CNKSR3		0.111051	-0.162902		0.491092	-0.417114		NaN	0		NaN	0		0.569051	-0.542749		1.18551	-0.833159	9	9	9	31.5	31.5	31.5	61.903	0	53.311	2547900000	59	Q6P9H4;G9CGD6-2;G9CGD6;A0A5H1ZRR2;G9CGD6-3;Q5T4Y8;A0A2R8YFM1;A0A2U3TZH5;A0A2R8YGJ7;A0A2R8Y5R2;A0A2R8Y622;A0A2R8Y5S6;A0A2R8Y7K8;A0A2R8Y7A1;A0A2R8YE27;A0A2R8YED7;A0A2R8YDB6;A0A2R8Y700;Q8WXI2-5;Q8WXI2-4;Q8WXI2-2;Q8WXI2	Q6P9H4;G9CGD6-2;G9CGD6;A0A5H1ZRR2;G9CGD6-3	27.4396	27.2412	28.0299	28.0635	25.3418	25.8684	24.9061	26.5795	26.0715	26.4144	26.0753	26.3564	26.0361	27.4441	26.932	27.7517
sp|Q15417|CNN3_HUMAN Calponin-3 OS=Homo sapiens OX=9606 GN=CNN3 PE=1 SV=1;sp|Q15417-2|CNN3_HUMAN Isoform 2 of Calponin-3 OS=Homo sapiens OX=9606 GN=CNN3;sp|Q15417-3|CNN3_HUMAN Isoform 3 of Calponin-3 OS=Homo sapiens OX=9606 GN=CNN3;tr|E9PDU6|E9PDU6_HUMAN C	Calponin-3;Calponin	CNN3		0.146609	-0.170216		0.0155163	-0.0237079		NaN	0		NaN	0	+	5.36529	-5.59308	+	4.02977	-5.20338	14	14	13	50.5	50.5	50.5	36.413	0	323.31	47453000000	252	Q15417;Q15417-2;Q15417-3;E9PDU6	Q15417;Q15417-2;Q15417-3;E9PDU6	32.2669	32.0405	32.0746	30.4838	26.9746	25.8417	26.0191	26.7933	28.2155	26.2299	25.4722	25.1476	25.844	32.1258	32.3128	30.4584
sp|A5YKK6|CNOT1_HUMAN CCR4-NOT transcription complex subunit 1 OS=Homo sapiens OX=9606 GN=CNOT1 PE=1 SV=2;sp|A5YKK6-2|CNOT1_HUMAN Isoform 2 of CCR4-NOT transcription complex subunit 1 OS=Homo sapiens OX=9606 GN=CNOT1;sp|A5YKK6-3|CNOT1_HUMAN Isoform 3 of CC	CCR4-NOT transcription complex subunit 1	CNOT1		0.0717824	0.0430026		0.622038	-0.264095		0.00115647	-0.00319061		1.12598	-0.445588		0.869218	-1.29972	+	3.74726	1.44455	34	34	34	18.1	18.1	18.1	266.94	0	323.31	13671000000	239	A5YKK6;A5YKK6-2;A5YKK6-3;A5YKK6-4;H3BVC9;H3BMH0;H3BNB1;H3BR89;H3BT18;H3BTH2;H3BU44;H3BMZ2	A5YKK6;A5YKK6-2;A5YKK6-3;A5YKK6-4	29.4088	29.5627	29.3065	29.2614	25.9404	28.5104	29.6318	27.4937	29.0805	31.0037	31.0117	30.5016	30.818	29.0254	29.7398	28.8315
sp|Q9UKZ1|CNO11_HUMAN CCR4-NOT transcription complex subunit 11 OS=Homo sapiens OX=9606 GN=CNOT11 PE=1 SV=1	CCR4-NOT transcription complex subunit 11	CNOT11		0.70946	0.28348		0.162254	-0.261594		NaN	0		0.26258	-0.118637	+	1.77764	-1.46206		0.714346	0.926572	5	5	5	19.4	19.4	19.4	55.215	0	65.997	2434900000	84	Q9UKZ1;H7C0C7	Q9UKZ1	27.1894	26.9217	27.5777	27.2324	26.7563	26.2814	26.3337	25.7974	26.1905	27.3857	27.4676	27.8802	27.6422	26.8983	26.7918	26.5607
sp|P09543-2|CN37_HUMAN Isoform CNPI of 2,3-cyclic-nucleotide 3-phosphodiesterase OS=Homo sapiens OX=9606 GN=CNP;sp|P09543|CN37_HUMAN 2,3-cyclic-nucleotide 3-phosphodiesterase OS=Homo sapiens OX=9606 GN=CNP PE=1 SV=2	2,3-cyclic-nucleotide 3-phosphodiesterase	CNP		0.251677	0.112809		0.762497	-0.205985		NaN	0		0.0947218	0.1603	+	9.35711	-5.26913	+	4.22976	-4.13092	20	20	20	50.6	50.6	50.6	45.098	0	276.76	33770000000	264	P09543-2;P09543;K7ERC4;C9K0L8;K7ERZ0;K7EN66	P09543-2;P09543	31.5936	31.2186	31.4772	30.9399	26.8302	25.6249	26.1687	27.1914	26.9804	26.8445	26.2309	25.8291	27.992	31.2692	31.3298	30.9937
sp|P78357|CNTP1_HUMAN Contactin-associated protein 1 OS=Homo sapiens OX=9606 GN=CNTNAP1 PE=1 SV=1	Contactin-associated protein 1	CNTNAP1		0.596863	0.155352		0.384271	0.105863		0.0585221	-0.0970612		0.0369516	-0.0895538		0.659196	-0.754724		0.960021	-1.14947	9	9	9	7.9	7.9	7.9	156.26	0	61.348	6216800000	94	P78357;K7EMM9	P78357	28.1357	28.4621	28.2846	28.248	27.9303	28.3066	28.4113	26.5228	27.7305	27.804	25.9447	28.7188	27.5073	28.2609	28.6641	28.5598
tr|A6NC89|A6NC89_HUMAN Contactin-associated protein-like 3 OS=Homo sapiens OX=9606 GN=CNTNAP3 PE=1 SV=2;tr|A0A087X119|A0A087X119_HUMAN Contactin-associated protein-like 3B OS=Homo sapiens OX=9606 GN=CNTNAP3B PE=1 SV=1;sp|Q9BZ76|CNTP3_HUMAN Contactin-associ	Contactin-associated protein-like 3;Contactin-associated protein-like 3B	CNTNAP3;CNTNAP3B		NaN	0		NaN	0		NaN	0	+	1.50537	-1.02999		NaN	0		0.527906	0.580334	4	4	4	4.5	4.5	4.5	132.15	0	3.9916	1511600000	13	A6NC89;A0A087X119;Q9BZ76;Q96NU0;A0A2P0CT92;A0A1B0GTE1;F2Z2X6;F2Z2X5;A0A087WUG9;B1AM99;A0A087WXL9;A0A087WZ03;Q96NU0-2;Q9BZ76-2;B1AMA2	A6NC89;A0A087X119;Q9BZ76;Q96NU0;A0A2P0CT92;A0A1B0GTE1;F2Z2X6;F2Z2X5;A0A087WUG9;B1AM99;A0A087WXL9;A0A087WZ03;Q96NU0-2;Q9BZ76-2	26.3196	26.6635	26.7881	26.2424	25.4047	27.2859	26.2043	25.9867	25.9629	27.3572	28.2345	28.1412	28.0651	25.7266	26.3902	25.93
sp|Q8N137|CNTRB_HUMAN Centrobin OS=Homo sapiens OX=9606 GN=CNTROB PE=1 SV=1;sp|Q8N137-3|CNTRB_HUMAN Isoform 3 of Centrobin OS=Homo sapiens OX=9606 GN=CNTROB;sp|Q8N137-2|CNTRB_HUMAN Isoform 2 of Centrobin OS=Homo sapiens OX=9606 GN=CNTROB;sp|Q8N137-5|CNTRB_	Centrobin	CNTROB		0.0427288	-0.0822887		0.587314	-0.343431		NaN	0		NaN	0	+	1.38132	-0.971416		0.287783	0.233084	10	10	10	15.1	15.1	15.1	101.25	0	21.644	1816700000	34	Q8N137;Q8N137-3;Q8N137-2;Q8N137-5;Q8N137-4;I3L0P9;I3L1B0	Q8N137;Q8N137-3;Q8N137-2;Q8N137-5	28.6705	27.3045	27.8485	25.7141	25.5349	25.367	26.7184	25.9168	26.3731	25.3956	26.6693	26.6462	26.3064	25.9868	26.349	26.2207
tr|B4DYU2|B4DYU2_HUMAN Conserved oligomeric Golgi complex subunit 8 OS=Homo sapiens OX=9606 GN=COG8 PE=1 SV=1;sp|Q96MW5|COG8_HUMAN Conserved oligomeric Golgi complex subunit 8 OS=Homo sapiens OX=9606 GN=COG8 PE=1 SV=2;tr|H3BSH5|H3BSH5_HUMAN Component of ol	Conserved oligomeric Golgi complex subunit 8	COG8		0.12969	0.0790229		0.140451	0.114769		NaN	0		0.419555	0.213546		0.566544	-0.565275		0.848754	0.356925	4	4	4	8.1	8.1	8.1	71.208	0	7.5894	1189100000	54	B4DYU2;Q96MW5;H3BSH5;H3BQV3;A0A087X1T3;H3BMQ9	B4DYU2;Q96MW5;H3BSH5;H3BQV3;A0A087X1T3	26.4642	26.7589	26.6895	26.575	26.2196	25.5428	26.3125	26.9646	26.0021	26.1157	26.7734	26.6975	26.4842	26.4944	25.9259	25.678
tr|A0A669KB54|A0A669KB54_HUMAN Collagen alpha-1(XIII) chain OS=Homo sapiens OX=9606 GN=COL13A1 PE=1 SV=2;tr|A0A669KB16|A0A669KB16_HUMAN Collagen alpha-1(XIII) chain OS=Homo sapiens OX=9606 GN=COL13A1 PE=1 SV=1;tr|A0A6E1W314|A0A6E1W314_HUMAN Collagen alpha-	Collagen alpha-1(XIII) chain	COL13A1		0.395203	0.936986		0.540509	1.18382		NaN	0		NaN	0	+	3.84402	-3.131	+	1.57009	-1.95705	4	4	4	20.5	20.5	20.5	23.32	0	9.1373	5485500000	14	A0A669KB54;A0A669KB16;A0A6E1W314;A0A669KB55;A0A669KB66;A0A669KB28;A0A669KAZ4;A0A2R8YGI3;A0A669KB79;A0A669KA03;A0A669KBE0;E7EX21;E7ES50;Q5TAT6-7;Q5TAT6;Q5TAT6-6;Q5TAT6-5;Q5TAT6-2;Q5TAT6-11;Q5TAT6-8;Q5TAT6-4;Q5TAT6-10;Q5TAT6-9;Q5TAT6-3	A0A669KB54;A0A669KB16;A0A6E1W314;A0A669KB55;A0A669KB66;A0A669KB28;A0A669KAZ4;A0A2R8YGI3;A0A669KB79;A0A669KA03;A0A669KBE0;E7EX21;E7ES50;Q5TAT6-7;Q5TAT6;Q5TAT6-6;Q5TAT6-5;Q5TAT6-2;Q5TAT6-11;Q5TAT6-8;Q5TAT6-4;Q5TAT6-10;Q5TAT6-9;Q5TAT6-3	28.7067	25.0647	29.2605	29.433	26.5168	26.2298	26.8659	25.7839	26.1323	26.293	25.8138	26.0551	26.4837	24.8869	25.9583	26.3446
tr|A0A7I2V370|A0A7I2V370_HUMAN Catechol O-methyltransferase OS=Homo sapiens OX=9606 GN=COMT PE=1 SV=1;sp|P21964-2|COMT_HUMAN Isoform Soluble of Catechol O-methyltransferase OS=Homo sapiens OX=9606 GN=COMT;sp|P21964|COMT_HUMAN Catechol O-methyltransferase O	Catechol O-methyltransferase	COMT		0.190862	-0.053154		1.21886	0.32586		0.990747	-0.250538		0.87908	-0.240858		1.28132	-0.367291	+	3.18817	-1.10213	19	19	19	27.8	27.8	27.8	33.483	0	246.24	93086000000	567	A0A7I2V370;P21964-2;P21964;E7EMS6;E7EUU8;A0A7I2V3G7;H7BZ45;F8WBW9	A0A7I2V370;P21964-2;P21964;E7EMS6;E7EUU8;A0A7I2V3G7;H7BZ45	32.6218	32.5495	32.5942	32.7315	32.6726	32.2632	32.5573	32.4429	32.3357	31.786	32.067	31.9177	31.9255	32.4401	32.3876	32.6932
sp|P53621|COPA_HUMAN Coatomer subunit alpha OS=Homo sapiens OX=9606 GN=COPA PE=1 SV=2;sp|P53621-2|COPA_HUMAN Isoform 2 of Coatomer subunit alpha OS=Homo sapiens OX=9606 GN=COPA;tr|A0A3B3ISC6|A0A3B3ISC6_HUMAN Coatomer subunit alpha (Fragment) OS=Homo sapien	Coatomer subunit alpha;Xenin;Proxenin	COPA		0.447107	0.149788		0.121023	0.0390973		0.113666	0.0789391		0.74003	-0.192131	+	2.02063	-0.710625		0.207667	-0.0825243	49	49	49	37.3	37.3	37.3	138.34	0	323.31	50647000000	753	P53621;P53621-2;A0A3B3ISC6;A0A3B3IT15;A0A3B3IS84;A0A3B3IU89;A0A3B3ITV3;A0A3B3ISK1;A0A3B3ITI7;A0A3B3IU78	P53621;P53621-2;A0A3B3ISC6;A0A3B3IT15;A0A3B3IS84;A0A3B3IU89;A0A3B3ITV3	31.7303	31.8464	31.6614	31.2719	30.2438	31.1145	31.1744	30.9604	31.4455	31.3283	31.4025	31.534	31.3641	31.2916	31.2893	31.0824
sp|P53618|COPB_HUMAN Coatomer subunit beta OS=Homo sapiens OX=9606 GN=COPB1 PE=1 SV=3	Coatomer subunit beta	COPB1		0.0419925	0.0282402		0.229756	-0.167715		0.394929	-0.429564	+	1.62396	-0.314891	+	3.3301	-2.89107		0.216543	0.14183	35	35	35	33.9	33.9	33.9	107.14	0	323.31	109370000000	719	P53618;E9PP73;E9PP63;E9PKQ1	P53618	33.0757	33.0303	32.8074	32.793	31.001	30.8085	31.0727	30.1138	29.4706	32.697	32.8835	32.6981	32.9562	32.3876	32.6764	32.1517
tr|H0Y938|H0Y938_HUMAN Coatomer subunit beta OS=Homo sapiens OX=9606 GN=COPB2 PE=1 SV=2;tr|H0YAC7|H0YAC7_HUMAN Coatomer subunit beta OS=Homo sapiens OX=9606 GN=COPB2 PE=1 SV=2;sp|P35606-2|COPB2_HUMAN Isoform 2 of Coatomer subunit beta OS=Homo sapiens OX	Coatomer subunit beta	COPB2		0.95983	-0.336306		0.721852	0.766595		NaN	0	+	1.31117	-1.17202	+	5.78917	-3.65765	+	2.55145	-2.26405	22	22	22	34.9	34.9	34.9	101.53	0	201.58	15661000000	181	H0Y938;H0YAC7;P35606-2;P35606;A0A7I2V258;A0A7I2V3G0;A0A7I2YQF9;D6R997;D6RBZ7;D6RCL6;D6RBG7;D6RBT6	H0Y938;H0YAC7;P35606-2;P35606;A0A7I2V258	30.3948	30.7742	30.1991	30.1409	25.7582	26.3514	26.4535	26.2776	27.0596	28.407	28.8798	28.6678	28.9665	29.587	28.8908	27.6939
tr|M0QXB4|M0QXB4_HUMAN Coatomer subunit epsilon OS=Homo sapiens OX=9606 GN=COPE PE=1 SV=1;sp|O14579|COPE_HUMAN Coatomer subunit epsilon OS=Homo sapiens OX=9606 GN=COPE PE=1 SV=3;sp|O14579-3|COPE_HUMAN Isoform 3 of Coatomer subunit epsilon OS=Homo sapiens O	Coatomer subunit epsilon	COPE		0.666462	0.190257		0.104543	0.275028		NaN	0		NaN	0	+	4.79003	-3.98221	+	2.64535	-2.08504	9	9	9	38.7	38.7	38.7	36.923	0	82.289	7927700000	100	M0QXB4;O14579;O14579-3;O14579-2;M0R061	M0QXB4;O14579;O14579-3;O14579-2;M0R061	29.5345	29.6555	29.4697	29.1512	25.3177	25.4066	26.9896	25.9277	27.2134	25.417	26.3894	26.4305	26.0986	28.8321	29.0413	25.307
sp|Q9Y678|COPG1_HUMAN Coatomer subunit gamma-1 OS=Homo sapiens OX=9606 GN=COPG1 PE=1 SV=1	Coatomer subunit gamma-1	COPG1		0.138794	-0.0384593		0.353161	0.205888		0.201927	0.457129		1.05136	-0.19881	+	3.2995	-3.92861		0.396029	0.16651	26	26	24	36.5	36.5	34.2	97.717	0	248.14	25142000000	347	Q9Y678;H0Y8X7;D6RG17	Q9Y678	31.0625	31.1693	30.9051	30.9699	25.718	25.7114	28.3266	24.9657	28.2906	30.7559	30.885	30.6799	30.8038	30.5331	30.0729	29.7297
sp|P61201|CSN2_HUMAN COP9 signalosome complex subunit 2 OS=Homo sapiens OX=9606 GN=COPS2 PE=1 SV=1;sp|P61201-2|CSN2_HUMAN Isoform 2 of COP9 signalosome complex subunit 2 OS=Homo sapiens OX=9606 GN=COPS2;tr|B4DIH5|B4DIH5_HUMAN COP9 signalosome complex subun	COP9 signalosome complex subunit 2	COPS2		0.174328	0.0549135		1.10906	0.250454		NaN	0		NaN	0	+	3.24545	-3.05621	+	3.35764	-2.29358	15	15	15	44.5	44.5	44.5	51.596	0	119.4	5546200000	95	P61201;P61201-2;B4DIH5;H0YKU5;H0YM03;H0YMC2	P61201;P61201-2;B4DIH5	28.8672	28.716	28.4164	28.7991	26.831	24.6001	25.9963	25.565	26.5072	26.6543	26.2485	24.7233	26.6056	28.2493	28.4385	28.5489
sp|Q9UNS2|CSN3_HUMAN COP9 signalosome complex subunit 3 OS=Homo sapiens OX=9606 GN=COPS3 PE=1 SV=3;sp|Q9UNS2-2|CSN3_HUMAN Isoform 2 of COP9 signalosome complex subunit 3 OS=Homo sapiens OX=9606 GN=COPS3;tr|H7C3P9|H7C3P9_HUMAN COP9 signalosome complex subun	COP9 signalosome complex subunit 3	COPS3		0.201369	0.113441		0.353917	-0.16783		1.24015	1.0633	+	1.37281	-0.319103	+	5.29193	-2.12563	+	3.30226	-1.18817	15	15	15	41.4	41.4	41.4	47.873	0	323.31	38744000000	341	Q9UNS2;Q9UNS2-2;H7C3P9;C9JLV5;K7ES36;J3QL22;J3QS85;K7ELN6;J3KTQ1;J3QKR0	Q9UNS2;Q9UNS2-2;H7C3P9	31.3181	31.647	30.7356	30.8719	26.3665	27.8558	28.5388	28.6932	28.8842	30.4806	30.3686	30.3504	30.6462	31.3656	31.9098	31.2226
sp|Q92905|CSN5_HUMAN COP9 signalosome complex subunit 5 OS=Homo sapiens OX=9606 GN=COPS5 PE=1 SV=4	COP9 signalosome complex subunit 5	COPS5		0.451532	0.160237		0.210521	0.0779371		NaN	0		NaN	0	+	4.97419	-3.32376	+	3.5864	-3.51628	15	15	15	62.6	62.6	62.6	37.578	0	51.844	9693600000	124	Q92905;E5RHH5;E5RHF2;E5RFS1;E5RG35;E5RK55	Q92905	29.307	29.3818	29.1027	29.0301	25.3042	25.5522	25.923	25.829	26.8481	26.1018	26.2531	26.7338	26.403	29.603	29.906	29.4067
sp|Q7L5N1|CSN6_HUMAN COP9 signalosome complex subunit 6 OS=Homo sapiens OX=9606 GN=COPS6 PE=1 SV=1;tr|E7EM64|E7EM64_HUMAN COP9 signalosome complex subunit 6 OS=Homo sapiens OX=9606 GN=COPS6 PE=1 SV=1	COP9 signalosome complex subunit 6	COPS6		0.117574	0.0436711		0.209986	-0.271724		NaN	0		NaN	0	+	3.95839	-2.21011		1.2587	-1.4306	5	5	5	23.5	23.5	23.5	36.163	0	40.235	4148900000	54	Q7L5N1;E7EM64;H7C3T0	Q7L5N1;E7EM64	28.3877	28.3325	28.4844	28.4071	25.6313	27.1598	26.5223	25.1969	25.3877	25.7493	25.91	25.1578	25.6273	27.7412	28.5311	28.0114
sp|Q9UBW8|CSN7A_HUMAN COP9 signalosome complex subunit 7a OS=Homo sapiens OX=9606 GN=COPS7A PE=1 SV=1	COP9 signalosome complex subunit 7a	COPS7A		0.698717	0.423972	+	2.18547	1.62004		NaN	0		NaN	0	+	3.17243	-2.18134	+	2.59088	-1.92377	3	3	3	20.7	20.7	20.7	30.276	0	170.25	2425200000	25	Q9UBW8;F5H4Z0;F5H3M6;G3XAP1;F5GXT7;F5H4U8;F5H7C6;F5GYF7;F5H248	Q9UBW8	27.9591	27.5855	27.6117	26.713	26.3175	26.086	25.6984	27.007	24.5496	26.7732	26.7303	26.7552	26.0449	26.7326	25.1195	26.4959
tr|F8VVA7|F8VVA7_HUMAN Coatomer subunit zeta OS=Homo sapiens OX=9606 GN=COPZ1 PE=1 SV=1;sp|P61923|COPZ1_HUMAN Coatomer subunit zeta-1 OS=Homo sapiens OX=9606 GN=COPZ1 PE=1 SV=1;sp|P61923-4|COPZ1_HUMAN Isoform 4 of Coatomer subunit zeta-1 OS=Homo sapiens OX	Coatomer subunit zeta-1	COPZ1		0.371743	0.166801		0.256039	-0.0998802		0.121784	-0.102718		0.107439	-0.0233893	+	2.86784	-1.50643	+	3.24258	0.805343	7	7	7	37.4	37.4	37.4	22.34	0	154.66	35333000000	248	F8VVA7;P61923;P61923-4;F8W651;P61923-5;F8VXB1;F8VUC5;F8W156;F8VYZ4;F8VYK5;F8VXR1;P61923-2;P61923-3	F8VVA7;P61923;P61923-4;F8W651;P61923-5;F8VXB1;F8VUC5;F8W156;F8VYZ4	31.3427	31.3072	30.8662	30.9299	30.0765	29.9255	30.2542	30.0933	29.0234	31.7027	31.6659	31.5839	31.592	31.0882	30.6883	30.6872
sp|Q9ULV4|COR1C_HUMAN Coronin-1C OS=Homo sapiens OX=9606 GN=CORO1C PE=1 SV=1;sp|Q9ULV4-2|COR1C_HUMAN Isoform 2 of Coronin-1C OS=Homo sapiens OX=9606 GN=CORO1C;sp|Q9ULV4-3|COR1C_HUMAN Isoform 3 of Coronin-1C OS=Homo sapiens OX=9606 GN=CORO1C;tr|B4E3S0|B4E3S	Coronin-1C;Coronin	CORO1C		0.120086	0.0277443	+	1.62248	0.524801		NaN	0		0.614339	-0.17383	+	6.86919	-4.85248	+	3.00893	-0.972533	17	17	17	31.9	31.9	31.9	53.248	0	323.31	25602000000	227	Q9ULV4;Q9ULV4-2;Q9ULV4-3;B4E3S0;H0YHL7;F8W1H8;F8VUX3;F8VSA4;F8VRE9;F8VTT6;F8VVB7;F8VV53	Q9ULV4;Q9ULV4-2;Q9ULV4-3;B4E3S0;H0YHL7	30.5647	30.6831	30.3816	30.5725	27.5011	26.6303	26.6193	25.8999	24.6502	30.0977	30.055	30.2623	30.0967	30.3949	30.6906	30.0193
tr|A0A3B3IRX1|A0A3B3IRX1_HUMAN Uncharacterized protein OS=Homo sapiens OX=9606 PE=3 SV=1;sp|Q7KZN9-2|COX15_HUMAN Isoform 2 of Cytochrome c oxidase assembly protein COX15 homolog OS=Homo sapiens OX=9606 GN=COX15;sp|Q7KZN9|COX15_HUMAN Cytochrome c oxidase as	Cytochrome c oxidase assembly protein COX15 homolog	COX15		0.358479	-0.543326		0.431423	0.442373		NaN	0		NaN	0		0.300281	-0.401487	+	1.7744	-1.56904	4	4	4	25.9	25.9	25.9	20.875	0	7.0177	2122400000	29	A0A3B3IRX1;Q7KZN9-2;Q7KZN9	A0A3B3IRX1;Q7KZN9-2;Q7KZN9	26.4941	26.3935	27.6672	27.6618	26.5599	27.0559	26.4697	27.0864	27.0748	25.9264	26.584	25.9201	26.4527	27.4421	27.2985	28.0023
sp|P13073|COX41_HUMAN Cytochrome c oxidase subunit 4 isoform 1, mitochondrial OS=Homo sapiens OX=9606 GN=COX4I1 PE=1 SV=1;tr|H3BN72|H3BN72_HUMAN Cytochrome c oxidase subunit 4 OS=Homo sapiens OX=9606 GN=COX4I1 PE=1 SV=1;tr|H3BNV9|H3BNV9_HUMAN Cytochrome c	Cytochrome c oxidase subunit 4 isoform 1, mitochondrial	COX4I1		0.122459	-0.137765		0.0477064	0.0477405		0.628393	-0.227494		0.72783	0.979472	+	1.36563	0.631862		0.219504	-0.148046	8	8	8	39.6	39.6	39.6	19.576	0	39.139	7511300000	111	P13073;H3BN72;H3BNV9;Q86WV2;H3BNI5;H3BPG0	P13073;H3BN72;H3BNV9	29.4457	29.5495	28.5101	28.2078	29.7296	29.1415	29.7128	29.983	29.6823	28.6834	29.0501	27.6742	26.2585	29.1966	29.7574	28.6328
sp|O75976|CBPD_HUMAN Carboxypeptidase D OS=Homo sapiens OX=9606 GN=CPD PE=1 SV=2;sp|O75976-2|CBPD_HUMAN Isoform 2 of Carboxypeptidase D OS=Homo sapiens OX=9606 GN=CPD	Carboxypeptidase D	CPD		0.335657	0.188146		1.24063	1.31895		0.0568072	-0.0430454		0.158318	-0.0562911	+	2.08008	1.16496	+	1.84948	0.815209	23	23	20	22.5	22.5	19.9	152.93	0	186.29	6320200000	228	O75976;O75976-2;J3QRJ9	O75976;O75976-2	28.4341	28.4571	28.1784	28.9395	29.9279	30.1724	30.0873	29.7439	29.5607	29.4823	29.4299	29.8159	29.7028	26.3029	28.3181	28.2866
sp|Q17RY0|CPEB4_HUMAN Cytoplasmic polyadenylation element-binding protein 4 OS=Homo sapiens OX=9606 GN=CPEB4 PE=1 SV=1;sp|Q17RY0-2|CPEB4_HUMAN Isoform 2 of Cytoplasmic polyadenylation element-binding protein 4 OS=Homo sapiens OX=9606 GN=CPEB4;tr|B7ZLQ8|B7Z	Cytoplasmic polyadenylation element-binding protein 4	CPEB4		0.119245	0.051837		0.0558356	0.0235915		0.832249	0.69915		0.232426	0.117691	+	2.95957	1.12946	+	4.36697	1.6509	24	24	24	36.4	36.4	36.4	80.151	0	254.02	12144000000	278	Q17RY0;Q17RY0-2;B7ZLQ8;E5RJM0;A0A590UJI5;Q17RY0-3;E5RFP2;H0YBG1;Q8NE35;Q8NE35-2;Q7Z5Q1-9;A0A5K1VW93;A0A5K1VW71;A0A5K1VW79;A0A5K1VW61;Q7Z5Q1-6;Q7Z5Q1-4;Q7Z5Q1-3;Q7Z5Q1;Q7Z5Q1-5;Q7Z5Q1-7;Q7Z5Q1-8;H0Y9D9;A0A590UJN2	Q17RY0;Q17RY0-2;B7ZLQ8;E5RJM0;A0A590UJI5;Q17RY0-3;E5RFP2	29.0632	29.3765	29.5171	29.5353	29.0643	28.7428	30.2948	30.8501	30.324	30.9798	30.4312	30.7641	30.3671	29.3387	29.0021	28.7287
sp|O75131|CPNE3_HUMAN Copine-3 OS=Homo sapiens OX=9606 GN=CPNE3 PE=1 SV=1;tr|A0A087WYQ3|A0A087WYQ3_HUMAN Copine-3 (Fragment) OS=Homo sapiens OX=9606 GN=CPNE3 PE=1 SV=1	Copine-3	CPNE3		0.00491314	-0.0080595	+	1.56937	1.11682		NaN	0		NaN	0	+	4.59172	-2.81943	+	4.3464	-3.80197	10	10	10	18.8	18.8	18.8	60.13	0	38.343	7312400000	80	O75131;A0A087WYQ3;E5RHZ0;A0A087WUS8;A0A087WXR6;H0YB26	O75131;A0A087WYQ3	28.4297	27.2195	29.3992	29.3323	26.6196	26.2916	27.0288	26.5779	25.7399	24.9176	25.3366	25.1313	25.0047	28.0412	28.6687	29.0069
tr|E7ENV7|E7ENV7_HUMAN Copine-8 OS=Homo sapiens OX=9606 GN=CPNE8 PE=1 SV=2;sp|Q86YQ8|CPNE8_HUMAN Copine-8 OS=Homo sapiens OX=9606 GN=CPNE8 PE=1 SV=2;sp|Q86YQ8-2|CPNE8_HUMAN Isoform 2 of Copine-8 OS=Homo sapiens OX=9606 GN=CPNE8	Copine-8	CPNE8		0.570547	0.17044		0.561171	-0.143915		NaN	0		NaN	0	+	6.43853	-4.56233	+	3.70234	-3.84608	15	15	15	27.5	27.5	27.5	62.233	0	81.617	20808000000	169	E7ENV7;Q86YQ8;Q86YQ8-2;Q9HCH3;A0A0J9YWU8;A0A0J9YWA1;A0A087WX62;Q8IYJ1-2;Q8IYJ1;Q9HCH3-2	E7ENV7;Q86YQ8;Q86YQ8-2	30.6817	30.734	30.4477	30.6462	26.234	24.4671	25.6165	26.4491	26.0784	25.9366	26.8753	25.3838	25.9144	30.2256	30.6978	30.2769
sp|Q9P2I0|CPSF2_HUMAN Cleavage and polyadenylation specificity factor subunit 2 OS=Homo sapiens OX=9606 GN=CPSF2 PE=1 SV=2	Cleavage and polyadenylation specificity factor subunit 2	CPSF2		0.873538	-1.60963		0.12966	-0.234741		NaN	0		NaN	0		0.509091	-0.917928		0.478811	-0.742015	12	12	12	28	28	28	88.486	0	129.89	3832400000	37	Q9P2I0;H0YJF4	Q9P2I0	28.6563	28.5013	28.8	28.3367	27.1545	25.9502	26.091	26.2419	23.8716	24.9696	26.5673	26.5277	26.1807	27.7345	27.541	27.52
sp|Q9UKF6|CPSF3_HUMAN Cleavage and polyadenylation specificity factor subunit 3 OS=Homo sapiens OX=9606 GN=CPSF3 PE=1 SV=1;tr|G5E9W3|G5E9W3_HUMAN Cleavage and polyadenylation specific factor 3, 73kDa, isoform CRA_b OS=Homo sapiens OX=9606 GN=CPSF3 PE=1 SV=	Cleavage and polyadenylation specificity factor subunit 3	CPSF3		0.0116786	-0.0036211	+	1.52615	0.323123		0.704172	1.02678		0.394175	-0.609325		1.01272	-0.224856		1.19396	-1.54974	13	13	13	29.7	29.7	29.7	77.485	0	77.131	10004000000	124	Q9UKF6;G5E9W3	Q9UKF6;G5E9W3	29.1753	29.051	28.8945	28.9006	26.7867	28.5078	25.3764	28.8409	29.2387	28.56	28.4788	28.486	28.594	29.1627	29.1412	28.9792
sp|Q16630-2|CPSF6_HUMAN Isoform 2 of Cleavage and polyadenylation specificity factor subunit 6 OS=Homo sapiens OX=9606 GN=CPSF6;sp|Q16630|CPSF6_HUMAN Cleavage and polyadenylation specificity factor subunit 6 OS=Homo sapiens OX=9606 GN=CPSF6 PE=1 SV=2;tr|F8	Cleavage and polyadenylation specificity factor subunit 6	CPSF6		0.118142	-0.125034		1.04991	-0.687645		NaN	0		NaN	0	+	6.4185	-5.67452	+	3.35026	-4.78689	17	17	17	30.6	30.6	30.6	63.47	0	315.7	49943000000	194	Q16630-2;Q16630;F8WJN3;Q16630-3;F8W084;A0A3B3ISW1	Q16630-2;Q16630;F8WJN3;Q16630-3	31.9916	31.8695	30.7998	32.5284	25.9505	26.132	26.1023	26.8119	26.3728	26.2026	26.2456	25.3694	26.7971	32.3406	31.7001	32.3522
tr|F5H669|F5H669_HUMAN Cleavage and polyadenylation-specificity factor subunit 7 (Fragment) OS=Homo sapiens OX=9606 GN=CPSF7 PE=1 SV=1;sp|Q8N684-2|CPSF7_HUMAN Isoform 2 of Cleavage and polyadenylation specificity factor subunit 7 OS=Homo sapiens OX=9606 GN	Cleavage and polyadenylation specificity factor subunit 7	CPSF7		0.816605	-0.1487		0.0851343	-0.0595002		0.168551	-0.579477		0.998155	-0.332965		0.831118	-2.0798		0.569339	-0.265139	13	13	12	37.7	37.7	34.5	41.265	0	32.874	19925000000	191	F5H669;Q8N684-2;Q8N684;Q8N684-3;F5H6M0;F5H047;J3QT54;C9J286;C9J323;C9JM38;F5H5B7;F5H1W4;F5H2K8;F5H6P5;F5GXA3	F5H669;Q8N684-2;Q8N684;Q8N684-3;F5H6M0;F5H047;J3QT54	30.2797	30.2564	30.1759	30.2687	25.762	29.4868	28.5251	29.3581	29.8489	29.5823	30.0318	30.2547	29.9985	29.9862	29.5704	29.9153
sp|P50416|CPT1A_HUMAN Carnitine O-palmitoyltransferase 1, liver isoform OS=Homo sapiens OX=9606 GN=CPT1A PE=1 SV=2;sp|P50416-2|CPT1A_HUMAN Isoform 2 of Carnitine O-palmitoyltransferase 1, liver isoform OS=Homo sapiens OX=9606 GN=CPT1A	Carnitine O-palmitoyltransferase 1, liver isoform	CPT1A		0.308074	-0.0644636		0.70923	0.321344		0.0681605	0.0624641		0.23578	0.131318	+	1.8966	0.981643	+	2.14598	0.930412	28	28	28	38.6	38.6	38.6	88.367	0	273.49	40553000000	503	P50416;P50416-2;H3BMD2;H3BUJ0;H3BP22;H3BUV7	P50416;P50416-2	31.1058	30.9657	30.9311	31.0285	32.3226	32.1495	32.136	31.4319	31.2726	31.6903	32.2024	31.8472	32.065	31.1584	31.0587	30.7445
sp|Q02930-2|CREB5_HUMAN Isoform 2 of Cyclic AMP-responsive element-binding protein 5 OS=Homo sapiens OX=9606 GN=CREB5;sp|Q02930|CREB5_HUMAN Cyclic AMP-responsive element-binding protein 5 OS=Homo sapiens OX=9606 GN=CREB5 PE=1 SV=3;sp|Q02930-3|CREB5_HUMAN I	Cyclic AMP-responsive element-binding protein 5	CREB5		0.147676	-0.13483		0.746614	-0.354303		0.324828	0.142113		0.156855	0.103142	+	4.69541	2.89676	+	2.59364	1.46509	33	33	18	37.5	37.5	33.1	56.037	0	323.31	94299000000	1524	Q02930-2;Q02930;Q02930-3;Q02930-4;H9KVC5;F5H629;B8ZZU6;P15336-6;P15336-8;P15336-2;P15336-4;P15336-5;P15336	Q02930-2;Q02930;Q02930-3;Q02930-4	32.2738	32.1452	31.9399	31.2234	34.6695	34.5244	34.1073	34.5907	34.6852	32.907	32.5889	32.6266	33.0023	32.0134	31.7258	31.9649
sp|Q9NZV1|CRIM1_HUMAN Cysteine-rich motor neuron 1 protein OS=Homo sapiens OX=9606 GN=CRIM1 PE=1 SV=1	Cysteine-rich motor neuron 1 protein;Processed cysteine-rich motor neuron 1 protein	CRIM1		0.011193	-0.0191126		0.0374232	-0.0766988		NaN	0		NaN	0	+	3.79548	-2.75217		0.422835	-0.533111	5	5	5	4.6	4.6	4.6	113.74	0	25.642	3903400000	51	Q9NZV1;H7C2T6	Q9NZV1	28.1923	27.5565	29.3619	29.5173	25.394	25.4227	26.7357	26.7101	26.6289	26.6562	26.7199	26.6384	25.0811	25.8083	26.7263	26.0146
sp|O75390|CISY_HUMAN Citrate synthase, mitochondrial OS=Homo sapiens OX=9606 GN=CS PE=1 SV=2;tr|B4DJV2|B4DJV2_HUMAN Citrate synthase OS=Homo sapiens OX=9606 GN=CS PE=1 SV=1;tr|A0A0C4DGI3|A0A0C4DGI3_HUMAN Citrate synthase OS=Homo sapiens OX=9606 GN=CS PE=1	Citrate synthase, mitochondrial;Citrate synthase	CS		0.0583124	0.0267034	+	1.89627	0.819372		0.284849	-0.142505		0.101908	-0.0372257	+	2.95962	-1.23665	+	3.47503	-1.49513	17	17	17	42.9	42.9	42.9	51.712	0	323.31	27861000000	255	O75390;B4DJV2;A0A0C4DGI3;H0YH82;H0YIC4;F8VR34;F8W4S1;F8W1S4;F8VPF9;F8VTT8;F8VPA1;F8VRP1;F8VX68;F8VU34;F8VRI6;F8W0J2;F8VWQ5;F8VX07;F8W031;F8VP03;F8VZK9;F8W642	O75390;B4DJV2;A0A0C4DGI3	30.6784	30.5909	30.5163	30.5396	29.4891	29.2806	29.2168	29.9557	29.6272	29.6157	29.699	29.7425	29.7934	30.8592	30.1131	30.2295
sp|O75534-2|CSDE1_HUMAN Isoform 2 of Cold shock domain-containing protein E1 OS=Homo sapiens OX=9606 GN=CSDE1;sp|O75534|CSDE1_HUMAN Cold shock domain-containing protein E1 OS=Homo sapiens OX=9606 GN=CSDE1 PE=1 SV=2;sp|O75534-3|CSDE1_HUMAN Isoform 3 of Cold	Cold shock domain-containing protein E1	CSDE1		0.315762	-0.188464		0.434145	-0.225238		NaN	0		0.324865	0.660291	+	4.61471	-4.03496	+	2.8681	-3.07619	23	23	23	34.8	34.8	34.8	85.746	0	166.99	14347000000	165	O75534-2;O75534;O75534-3;O75534-4;E9PLT0;E9PNG3;E9PLD4	O75534-2;O75534;O75534-3;O75534-4;E9PLT0	29.9622	30.1618	30.2949	30.3703	26.5019	26.7658	25.1775	27.0088	25.4731	25.6766	28.0013	24.7846	25.8673	30.0828	30.202	29.5181
sp|P55060-3|XPO2_HUMAN Isoform 3 of Exportin-2 OS=Homo sapiens OX=9606 GN=CSE1L;sp|P55060|XPO2_HUMAN Exportin-2 OS=Homo sapiens OX=9606 GN=CSE1L PE=1 SV=3;sp|P55060-4|XPO2_HUMAN Isoform 4 of Exportin-2 OS=Homo sapiens OX=9606 GN=CSE1L	Exportin-2	CSE1L		0.0795368	0.0507011		0.449256	-0.234053		0.135343	-0.143802	+	2.232	-0.484614		0.683155	-0.571277	+	1.6267	0.650607	41	41	41	33.4	33.4	33.4	107.78	0	323.31	259290000000	1265	P55060-3;P55060;P55060-4;P55060-2	P55060-3;P55060;P55060-4	33.9198	34.0584	33.5409	33.7125	34.027	33.554	33.823	32.8675	32.8843	34.4609	34.8715	34.6333	34.7974	33.7762	33.8383	33.4938
tr|U3KPX3|U3KPX3_HUMAN Casein kinase I isoform alpha OS=Homo sapiens OX=9606 GN=CSNK1A1 PE=1 SV=2;tr|A0A590UJ43|A0A590UJ43_HUMAN Casein kinase I isoform alpha OS=Homo sapiens OX=9606 GN=CSNK1A1 PE=1 SV=1;sp|P48729|KC1A_HUMAN Casein kinase I isoform alpha O	Casein kinase I isoform alpha	CSNK1A1		0.298672	0.169489		0.435683	-0.188355		NaN	0		NaN	0	+	2.51741	-2.03366	+	2.29217	-1.5359	10	10	10	31.2	31.2	31.2	42.451	0	170.67	3318300000	66	U3KPX3;A0A590UJ43;P48729;P48729-3;P48729-2;A0A5F9W493;D6REM4;E7ETM0;A0A590UK94;Q8N752;A0A590UJQ7;E5RG27;U3KQ83;D6RGE5;H0Y9X2;U3KQK7	U3KPX3;A0A590UJ43;P48729;P48729-3;P48729-2;A0A5F9W493;D6REM4;E7ETM0	28.0557	27.9052	28.3933	27.3178	26.0274	26.5265	26.4356	26.7412	25.661	25.3249	26.523	25.3948	25.8063	27.4396	27.9301	27.581
tr|U3KQB3|U3KQB3_HUMAN Non-specific serine/threonine protein kinase OS=Homo sapiens OX=9606 GN=CSNK1G1 PE=1 SV=1;tr|A0A0U1RQY7|A0A0U1RQY7_HUMAN Non-specific serine/threonine protein kinase OS=Homo sapiens OX=9606 GN=CSNK1G1 PE=1 SV=1;sp|Q9HCP0|KC1G1_HUMAN	Casein kinase I isoform gamma-1	CSNK1G1;hCG_2004507		0.548264	-0.155123		0.455012	-0.284306		NaN	0		NaN	0	+	2.11677	-1.72847	+	1.31087	-0.71266	12	12	5	23.8	23.8	9.5	54.481	0	35.696	3237400000	90	U3KQB3;A0A0U1RQY7;Q9HCP0;Q9HCP0-2;Q8IXA3;A0A0U1RQT7;U3KQA5;K7ESB6;A0A0U1RR14;A0A087WWF5;A0A0U1RQK6;A0A0U1RQG9;A0A0U1RQK2;A0A0U1RR31;A0A087WXD7;A0A0U1RQN5;A0A0U1RQU4;A0A0U1RQH9;A0A0U1RRH5	U3KQB3;A0A0U1RQY7;Q9HCP0;Q9HCP0-2;Q8IXA3;A0A0U1RQT7;U3KQA5	28.3535	27.8266	27.8713	27.9029	26.274	26.0016	25.7683	26.4441	26.4158	26.3178	26.2009	25.9259	25.422	27.6386	27.7164	27.4885
sp|Q9Y6M4-3|KC1G3_HUMAN Isoform 3 of Casein kinase I isoform gamma-3 OS=Homo sapiens OX=9606 GN=CSNK1G3;sp|Q9Y6M4-4|KC1G3_HUMAN Isoform 4 of Casein kinase I isoform gamma-3 OS=Homo sapiens OX=9606 GN=CSNK1G3;sp|Q9Y6M4|KC1G3_HUMAN Casein kinase I isoform ga	Casein kinase I isoform gamma-3	CSNK1G3		0.15222	0.0272598		1.01763	0.815016		NaN	0		NaN	0	+	4.24705	-2.00038	+	2.13214	-1.20154	11	5	3	25.1	12.8	9.2	48.897	0	12.286	2430100000	34	Q9Y6M4-3;Q9Y6M4-4;Q9Y6M4;Q9Y6M4-2;Q9Y6M4-5;Q9Y6M4-6;H0YBN6;A0A087WW97;A0A087WZK4	Q9Y6M4-3;Q9Y6M4-4;Q9Y6M4;Q9Y6M4-2;Q9Y6M4-5;Q9Y6M4-6	27.6134	27.7396	27.7041	27.675	25.8907	26.5735	26.0316	25.4376	26.3334	25.5046	26.6867	25.7381	24.591	27.4222	25.8726	25.9828
sp|P68400|CSK21_HUMAN Casein kinase II subunit alpha OS=Homo sapiens OX=9606 GN=CSNK2A1 PE=1 SV=1;tr|E7EU96|E7EU96_HUMAN Casein kinase II subunit alpha OS=Homo sapiens OX=9606 GN=CSNK2A1 PE=1 SV=1;tr|A0A2R8YD58|A0A2R8YD58_HUMAN Casein kinase II subunit alp	Casein kinase II subunit alpha;Casein kinase II subunit alpha 3	CSNK2A1;CSNK2A3		0.0965931	-0.0344419		0.854558	0.179887		NaN	0		0.900634	-0.358417	+	4.97386	-4.19849	+	2.15711	-0.886566	17	17	17	48.1	48.1	48.1	45.143	0	105.73	16872000000	201	P68400;E7EU96;A0A2R8YD58;A0A2R8YF43;A0A2R8Y5A0;Q8NEV1;A0A2R8YFU2;A0A2R8YDP2;P68400-2;A0A2R8Y4D6;A0A2R8Y4H0;V9GYA2;A0A2R8YEW1;A0A087WY74;A0A2R8YDY7;A0A2R8Y3W6;A0A2R8Y7T1;A0A2R8YCK2;A0A2R8YF47;V9GY80;A0A2R8YEL7;A0A2R8Y797;A0A2R8YCC9	P68400;E7EU96;A0A2R8YD58;A0A2R8YF43;A0A2R8Y5A0;Q8NEV1;A0A2R8YFU2;A0A2R8YDP2;P68400-2	30.3974	30.3367	29.9974	30.1693	26.3156	25.2125	26.4902	26.365	26.8691	29.5031	29.5378	29.5377	29.6904	29.8045	29.9672	29.9524
sp|P19784|CSK22_HUMAN Casein kinase II subunit alpha OS=Homo sapiens OX=9606 GN=CSNK2A2 PE=1 SV=1;tr|H3BNI9|H3BNI9_HUMAN Casein kinase II subunit alpha OS=Homo sapiens OX=9606 GN=CSNK2A2 PE=1 SV=2;tr|H3BSA1|H3BSA1_HUMAN Casein kinase II subunit alpha (F	Casein kinase II subunit alpha	CSNK2A2	+	1.93705	-1.68622		0.109883	0.168357		NaN	0		0.417997	-0.148764		NaN	0		0.746466	0.5941	8	8	8	23.1	23.1	23.1	41.213	0	9.4505	2152000000	44	P19784;H3BNI9;H3BSA1	P19784;H3BNI9;H3BSA1	28.0976	27.1947	28.1123	27.7014	26.7498	25.885	26.3673	26.7745	24.937	27.8986	27.8145	28.2373	27.9358	28.1972	27.252	26.4549
tr|A0A7I2YQ78|A0A7I2YQ78_HUMAN Casein kinase II subunit beta OS=Homo sapiens OX=9606 GN=CSNK2B PE=1 SV=1;tr|Q5SRQ6|Q5SRQ6_HUMAN Casein kinase II subunit beta OS=Homo sapiens OX=9606 GN=CSNK2B PE=1 SV=2;sp|P67870|CSK2B_HUMAN Casein kinase II subunit beta OS	Casein kinase II subunit beta	CSNK2B;CSNK2B-LY6G5B-1181;CSNK2B-LY6G5B--991		0.0325061	-0.0287528		0.547569	-0.569448		NaN	0		NaN	0	+	2.05843	-1.77821		1.25932	-1.21729	4	4	4	20.8	20.8	20.8	26.668	0	4.366	3095600000	32	A0A7I2YQ78;Q5SRQ6;P67870;Q5SRQ3;N0E472;A0A0G2JM12;A0A7I2V500;N0E644;A0A0G2JM58;A0A7I2YQQ2	A0A7I2YQ78;Q5SRQ6;P67870;Q5SRQ3;N0E472;A0A0G2JM12	27.4138	27.7844	28.4305	27.9031	25.9335	25.6734	25.8471	26.247	26.2334	25.3953	25.1883	26.4821	25.9588	27.5574	27.9247	28.035
sp|Q6UVK1|CSPG4_HUMAN Chondroitin sulfate proteoglycan 4 OS=Homo sapiens OX=9606 GN=CSPG4 PE=1 SV=2	Chondroitin sulfate proteoglycan 4	CSPG4		0.27587	-0.0800514		1.061	0.246453		0.0889839	-0.252698		0.514288	0.456363	+	1.78601	-3.10715	+	4.88737	-2.91819	61	61	61	36.4	36.4	36.4	250.53	0	323.31	91328000000	905	Q6UVK1	Q6UVK1	32.4779	32.583	32.5409	32.8896	27.4209	30.5804	30.3322	30.0282	30.0802	29.184	29.8574	30.2758	28.6898	32.8291	32.4907	32.6899
sp|P01040|CYTA_HUMAN Cystatin-A OS=Homo sapiens OX=9606 GN=CSTA PE=1 SV=1;tr|C9J0E4|C9J0E4_HUMAN Cystatin-A OS=Homo sapiens OX=9606 GN=CSTA PE=1 SV=1	Cystatin-A;Cystatin-A, N-terminally processed	CSTA		0.230354	-0.477702		0.183416	0.492159		NaN	0		0.880498	0.563571		NaN	0	+	2.2281	3.53487	8	8	8	96.9	96.9	96.9	11.006	0	177.11	3288300000	69	P01040;C9J0E4	P01040;C9J0E4	24.7269	25.6692	26.636	28.5642	26.3927	25.8335	25.8176	26.949	24.8998	30.4351	29.9282	29.5216	29.3752	25.8578	25.3425	28.2743
sp|Q12996|CSTF3_HUMAN Cleavage stimulation factor subunit 3 OS=Homo sapiens OX=9606 GN=CSTF3 PE=1 SV=1;tr|E9PLP8|E9PLP8_HUMAN Cleavage stimulation factor subunit 3 OS=Homo sapiens OX=9606 GN=CSTF3 PE=1 SV=2	Cleavage stimulation factor subunit 3	CSTF3		0.31618	-0.200831		1.05889	0.523278		NaN	0		NaN	0	+	2.07212	-2.23867	+	3.63403	-2.72765	13	13	13	26.9	26.9	26.9	82.921	0	174.11	5693100000	130	Q12996;E9PLP8;H0YE74;E9PJ06;Q12996-3;Q12996-2	Q12996;E9PLP8	28.6938	28.7181	28.8921	28.8179	24.365	26.9196	25.2622	26.7983	26.844	26.8782	26.1857	25.7029	26.2419	28.4661	28.1787	27.8951
sp|Q13363-2|CTBP1_HUMAN Isoform 2 of C-terminal-binding protein 1 OS=Homo sapiens OX=9606 GN=CTBP1;sp|Q13363|CTBP1_HUMAN C-terminal-binding protein 1 OS=Homo sapiens OX=9606 GN=CTBP1 PE=1 SV=2;tr|D6RAX2|D6RAX2_HUMAN C-terminal-binding protein 1 (Fragment)	C-terminal-binding protein 1	CTBP1		0.556403	0.169259		1.01294	0.281151		NaN	0		NaN	0	+	5.71788	-2.75257	+	4.4024	-2.7967	12	12	8	31.7	31.7	24.7	46.404	0	71.145	6634500000	86	Q13363-2;Q13363;D6RAX2;H0Y8W7;E7ESU7;E7EPF8;H0Y9M9;A0A087WYL1;H0Y8U5;E9PGB1	Q13363-2;Q13363;D6RAX2;H0Y8W7	29.1073	28.8701	28.7817	28.4959	26.4935	25.4227	25.498	25.8223	26.1419	26.0204	27.3892	25.9904	25.9719	28.4445	28.5203	28.2451
sp|P56545-2|CTBP2_HUMAN Isoform 2 of C-terminal-binding protein 2 OS=Homo sapiens OX=9606 GN=CTBP2;sp|P56545|CTBP2_HUMAN C-terminal-binding protein 2 OS=Homo sapiens OX=9606 GN=CTBP2 PE=1 SV=1;sp|P56545-3|CTBP2_HUMAN Isoform 3 of C-terminal-binding protein	C-terminal-binding protein 2	CTBP2		0.244271	-0.115173		0.950662	0.743581		NaN	0		NaN	0	+	3.71508	-2.5849	+	4.32428	-2.69885	12	8	8	13.4	10.4	10.4	106.19	0	49.452	7520200000	57	P56545-2;P56545;P56545-3	P56545-2;P56545;P56545-3	29.6359	29.1312	29.129	29.7331	26.5259	25.1653	26.8461	26.8462	26.3227	25.9508	26.2759	26.3427	26.15	28.3302	29.1946	27.3492
tr|I3L1D9|I3L1D9_HUMAN CTD nuclear envelope phosphatase 1 (Fragment) OS=Homo sapiens OX=9606 GN=CTDNEP1 PE=1 SV=1;tr|I3L4B2|I3L4B2_HUMAN CTD nuclear envelope phosphatase 1 (Fragment) OS=Homo sapiens OX=9606 GN=CTDNEP1 PE=1 SV=1;sp|O95476|CNEP1_HUMAN CTD nu	CTD nuclear envelope phosphatase 1	CTDNEP1		0.110335	0.252689		0.792497	0.631132		NaN	0		0.183888	-0.157293	+	1.33895	-1.27673	+	2.9088	-1.63484	3	3	3	20.8	20.8	20.8	23.03	0	49.49	2458600000	37	I3L1D9;I3L4B2;O95476;I3L2R5;I3L3K5;I3L4W0;I3L0X6	I3L1D9;I3L4B2;O95476;I3L2R5;I3L3K5	26.304	25.3417	27.9977	28.0864	26.5797	27.0627	26.0482	25.8843	26.1075	26.0255	26.086	26.7881	26.6985	27.4567	27.4454	27.9323
sp|Q05D32|CTSL2_HUMAN CTD small phosphatase-like protein 2 OS=Homo sapiens OX=9606 GN=CTDSPL2 PE=1 SV=2;sp|Q05D32-2|CTSL2_HUMAN Isoform 2 of CTD small phosphatase-like protein 2 OS=Homo sapiens OX=9606 GN=CTDSPL2;tr|H0YMH7|H0YMH7_HUMAN CTD small phosphatas	CTD small phosphatase-like protein 2	CTDSPL2		0.147434	0.195409		0.0716467	0.0751491		NaN	0		NaN	0		1.28578	-0.797809		0.349839	-0.226343	6	6	6	20.2	20.2	20.2	52.998	0	84.717	1675600000	34	Q05D32;Q05D32-2;H0YMH7;H0YNU2;H0YNW9;H0YMB4	Q05D32;Q05D32-2;H0YMH7	27.0847	27.1695	27.3087	25.4244	25.916	25.9758	26.7208	25.4064	25.9582	26.2447	26.6244	26.4358	26.424	26.7113	26.3403	26.6305
sp|P35221|CTNA1_HUMAN Catenin alpha-1 OS=Homo sapiens OX=9606 GN=CTNNA1 PE=1 SV=1;sp|P35221-2|CTNA1_HUMAN Isoform 2 of Catenin alpha-1 OS=Homo sapiens OX=9606 GN=CTNNA1;tr|G3XAM7|G3XAM7_HUMAN Catenin (Cadherin-associated protein), alpha 1, 102kDa, isoform	Catenin alpha-1	CTNNA1		0.254182	-0.173886		0.205616	0.0773439		0.00380191	-0.00920334		0.0358875	-0.0155773	+	6.47055	-5.39299	+	5.77249	-2.79663	56	56	49	58.9	58.9	53.2	100.07	0	323.31	264990000000	1179	P35221;P35221-2;G3XAM7;P35221-3;E5RIB1;E5RG03;E5RGY6;E5RHV7;E5RIE0;E5RJL0;E5RFM3;E5RGY7;E5RJ41;P26232-4;P26232-6;A0A0A0MRI5;A0A0A0MTJ6;E5RGD2;E5RJP7;E5RJZ2;E5RHJ5;E5RFM5;E5RFK9;E5RFG3;A0A087WZL6;E5RGU3;E5RIT8;H0YBB8;B9A010;E5RGG4;E5RGS1;Q9UI47;A0A804HI07;E5RJ43	P35221;P35221-2;G3XAM7;P35221-3	34.7631	34.5326	33.8564	33.7183	29.9352	26.0354	28.3168	30.5329	28.4794	31.2289	31.3414	31.2457	31.6021	34.3043	34.1853	33.9795
sp|P26232-2|CTNA2_HUMAN Isoform 2 of Catenin alpha-2 OS=Homo sapiens OX=9606 GN=CTNNA2;sp|P26232-5|CTNA2_HUMAN Isoform 5 of Catenin alpha-2 OS=Homo sapiens OX=9606 GN=CTNNA2;sp|P26232|CTNA2_HUMAN Catenin alpha-2 OS=Homo sapiens OX=9606 GN=CTNNA2 PE=1 SV=5;	Catenin alpha-2	CTNNA2		0.763596	-1.61642		0.275981	-0.57861		NaN	0		NaN	0		1.06214	-1.84458	+	1.49369	-2.44658	8	1	1	9.1	2	2	100.45	0	93.099	8255900000	35	P26232-2;P26232-5;P26232;P26232-3;C9IZ88;C9J144	P26232-2;P26232-5;P26232;P26232-3	29.3437	29.3281	29.3166	29.2027	26.3676	26.669	26.3631	26.009	25.0264	26.1913	25.7041	26.57	25.8732	29.5499	29.4067	28.5856
sp|Q9UBT7-3|CTNL1_HUMAN Isoform 3 of Alpha-catulin OS=Homo sapiens OX=9606 GN=CTNNAL1;sp|Q9UBT7-2|CTNL1_HUMAN Isoform 2 of Alpha-catulin OS=Homo sapiens OX=9606 GN=CTNNAL1;sp|Q9UBT7|CTNL1_HUMAN Alpha-catulin OS=Homo sapiens OX=9606 GN=CTNNAL1 PE=1 SV=2;tr|	Alpha-catulin	CTNNAL1		0.289128	0.155872		0.0398458	0.0399885		NaN	0		NaN	0		1.27377	-1.04699		0.0655272	0.0948815	2	2	2	4.9	4.9	4.9	72.615	0	12.324	1152800000	43	Q9UBT7-3;Q9UBT7-2;Q9UBT7;Q5JTQ9	Q9UBT7-3;Q9UBT7-2;Q9UBT7;Q5JTQ9	26.9394	26.71	27.0477	26.0714	26.8527	26.6223	26.8143	26.1403	26.4263	26.9418	26.9802	25.6635	26.4248	26.2903	26.6683	25.3026
tr|A0A2R8YCH5|A0A2R8YCH5_HUMAN Catenin beta-1 (Fragment) OS=Homo sapiens OX=9606 GN=CTNNB1 PE=1 SV=1;tr|A0A2R8Y5A3|A0A2R8Y5A3_HUMAN Catenin beta-1 OS=Homo sapiens OX=9606 GN=CTNNB1 PE=1 SV=1;sp|P35222|CTNB1_HUMAN Catenin beta-1 OS=Homo sapiens OX=9606 GN=C	Catenin beta-1	CTNNB1		0.554562	0.107495		0.287995	0.122222		0.476363	0.356732		1.27018	-0.283927		1.1589	-0.48548	+	3.8147	-1.10635	30	30	29	40.8	40.8	39.9	85.267	0	323.31	49776000000	459	A0A2R8YCH5;A0A2R8Y5A3;P35222;A0A2R8Y804;A0A2R8Y543;A0A2R8Y7Z0;B4DGU4;A0A2R8Y750;A0A2R8Y5Z1;A0A2R8Y5C3;A0A2R8Y6G0;A0A2R8YG06;A0A2R8Y815;C9IZ65	A0A2R8YCH5;A0A2R8Y5A3;P35222;A0A2R8Y804;A0A2R8Y543;A0A2R8Y7Z0;B4DGU4;A0A2R8Y750;A0A2R8Y5Z1;A0A2R8Y5C3	32.4384	32.473	32.4076	32.258	30.5618	31.9407	31.6435	31.9195	32.2321	31.7342	31.5339	31.5869	31.8364	32.5749	32.6751	32.02
tr|A0A087WUB9|A0A087WUB9_HUMAN Beta-catenin-like protein 1 OS=Homo sapiens OX=9606 GN=CTNNBL1 PE=1 SV=1;sp|Q8WYA6-4|CTBL1_HUMAN Isoform 4 of Beta-catenin-like protein 1 OS=Homo sapiens OX=9606 GN=CTNNBL1;sp|Q8WYA6|CTBL1_HUMAN Beta-catenin-like protein 1 OS	Beta-catenin-like protein 1	CTNNBL1		0.488846	-0.29509		0.765398	-0.196286		NaN	0		NaN	0		0.434243	-0.478333	+	2.38521	-0.730716	8	8	8	13.6	13.6	13.6	65.702	0	10.373	1341900000	33	A0A087WUB9;Q8WYA6-4;Q8WYA6;Q8WYA6-3;Q8WYA6-2;A2A2P1	A0A087WUB9;Q8WYA6-4;Q8WYA6;Q8WYA6-3;Q8WYA6-2	26.9331	26.4972	26.7582	26.9763	25.258	25.872	26.6166	26.3028	25.5911	25.6575	25.9794	25.9253	26.1589	26.3894	26.6524	26.7758
sp|O60716-5|CTND1_HUMAN Isoform 1A of Catenin delta-1 OS=Homo sapiens OX=9606 GN=CTNND1;sp|O60716-3|CTND1_HUMAN Isoform 1AC of Catenin delta-1 OS=Homo sapiens OX=9606 GN=CTNND1;tr|H0YC95|H0YC95_HUMAN Catenin delta-1 OS=Homo sapiens OX=9606 GN=CTNND1 PE=1 S	Catenin delta-1	CTNND1		0.435101	0.136103		0.335499	-0.140665		0.153023	-0.185581		0.158556	-0.368928	+	9.00081	-9.32832	+	6.26163	-7.62199	89	89	5	66.9	66.9	4.7	104.15	0	323.31	712280000000	2373	O60716-5;O60716-3;H0YC95;O60716-2;O60716;C9JZR2;A0A669KB05;O60716-13;O60716-11;O60716-10;O60716-21;O60716-9;O60716-19;O60716-18;O60716-17;O60716-29;O60716-27;O60716-26;O60716-25;A0A804HK15;A0A804HIL4;A0A804HJM1;E9PKY0;E9PKL1	O60716-5;O60716-3;H0YC95;O60716-2;O60716;C9JZR2;A0A669KB05;O60716-13;O60716-11;O60716-10;O60716-21;O60716-9;O60716-19;O60716-18;O60716-17;O60716-29;O60716-27;O60716-26;O60716-25	35.7041	35.4773	35.2167	35.1424	27.696	26.6051	26.6487	25.7881	25.1546	26.879	30.7896	28.0657	28.1399	36.1529	36.0344	35.3564
sp|Q6PD62|CTR9_HUMAN RNA polymerase-associated protein CTR9 homolog OS=Homo sapiens OX=9606 GN=CTR9 PE=1 SV=1	RNA polymerase-associated protein CTR9 homolog	CTR9		0.0126768	0.0127773		0.30648	0.132091		NaN	0		NaN	0		0.0569057	0.0727489	+	2.9575	-0.624119	7	7	7	8.4	8.4	8.4	133.5	0	21.518	992950000	33	Q6PD62	Q6PD62	26.3804	26.0316	26.4563	26.5795	26.6819	26.5923	27.0992	24.7737	26.3339	26.0902	26.4328	25.9681	25.8728	25.8887	26.7115	26.4108
tr|A0A1B0GV23|A0A1B0GV23_HUMAN Cathepsin D OS=Homo sapiens OX=9606 GN=CTSD PE=1 SV=1;tr|A0A1B0GVD5|A0A1B0GVD5_HUMAN Cathepsin D OS=Homo sapiens OX=9606 GN=CTSD PE=1 SV=1;tr|A0A1B0GWE8|A0A1B0GWE8_HUMAN Cathepsin D OS=Homo sapiens OX=9606 GN=CTSD PE=1 SV=1;t	Cathepsin D;Cathepsin D light chain;Cathepsin D heavy chain	CTSD		1.28323	-0.380588	+	1.64797	0.528377	+	1.35645	0.337844	+	1.41542	-0.198814	+	1.91036	-0.565215		1.29467	-0.355508	13	13	1	41.1	41.1	4.7	43.831	0	203.7	26715000000	346	A0A1B0GV23;A0A1B0GVD5;A0A1B0GWE8;C9JH19;P07339;F8W787;A0A1B0GW44;A0A1B0GVP3;F8WD96;A0A1B0GVF1	A0A1B0GV23;A0A1B0GVD5;A0A1B0GWE8;C9JH19;P07339;F8W787;A0A1B0GW44;A0A1B0GVP3;F8WD96	30.8198	30.8553	30.5619	30.5191	29.3566	29.471	29.7241	29.2302	29.245	30.542	30.5484	30.5489	30.4195	30.4616	30.0809	29.9098
tr|B1AMN7|B1AMN7_HUMAN CTTNBP2 N-terminal-like protein (Fragment) OS=Homo sapiens OX=9606 GN=CTTNBP2NL PE=1 SV=1;sp|Q9P2B4|CT2NL_HUMAN CTTNBP2 N-terminal-like protein OS=Homo sapiens OX=9606 GN=CTTNBP2NL PE=1 SV=2	CTTNBP2 N-terminal-like protein	CTTNBP2NL		0.819266	2.98685		0.883141	3.1722	+	1.48538	0.413634		0.317935	-1.35125	+	1.50377	2.75449		0.337738	-1.7353	1	1	1	4.1	4.1	4.1	31.777	0.0091979	0.93851	30427000000	49	B1AMN7;Q9P2B4	B1AMN7;Q9P2B4	26.9873	31.1091	27.5735	24.3337	33.3014	32.531	33.1101	32.6493	32.5512	26.1514	25.7392	30.2151	30.6495	25.4499	25.625	25.1423
sp|Q9NWM3|CUED1_HUMAN CUE domain-containing protein 1 OS=Homo sapiens OX=9606 GN=CUEDC1 PE=1 SV=1;tr|J3QLQ8|J3QLQ8_HUMAN CUE domain-containing protein 1 OS=Homo sapiens OX=9606 GN=CUEDC1 PE=1 SV=1;sp|Q9NWM3-2|CUED1_HUMAN Isoform 2 of CUE domain-containing	CUE domain-containing protein 1	CUEDC1		0.111751	-0.0526485		1.02713	-0.18379		NaN	0		NaN	0	+	6.1989	-5.41554	+	4.2452	-4.33037	10	10	10	35.5	35.5	35.5	42.258	0	284.42	25909000000	194	Q9NWM3;J3QLQ8;Q9NWM3-2;J3KT42;J3KRV3;J3KRK6	Q9NWM3;J3QLQ8;Q9NWM3-2	31.4053	31.3036	30.9596	31.0156	26.1718	24.9126	26.5959	26.9579	26.6366	25.6877	27.1394	26.1242	25.4266	30.7225	30.6802	30.435
sp|Q9H467|CUED2_HUMAN CUE domain-containing protein 2 OS=Homo sapiens OX=9606 GN=CUEDC2 PE=1 SV=1	CUE domain-containing protein 2	CUEDC2		0.483327	0.852333		0.300685	0.235033		NaN	0		NaN	0	+	3.43949	-2.58836		1.10542	-0.742953	6	6	6	28.2	28.2	28.2	32.009	0	80.411	2736700000	31	Q9H467	Q9H467	28.4744	28.6106	25.2385	27.8734	25.9666	26.3296	27.2578	26.4312	25.3163	26.889	26.2467	26.5006	26.0727	26.4448	26.7766	27.0014
tr|A0A590UJ21|A0A590UJ21_HUMAN Cullin-1 OS=Homo sapiens OX=9606 GN=CUL1 PE=1 SV=1;tr|A0A0C4DGX4|A0A0C4DGX4_HUMAN Cullin-1 OS=Homo sapiens OX=9606 GN=CUL1 PE=1 SV=1;tr|A0A590UJ50|A0A590UJ50_HUMAN Cullin-1 OS=Homo sapiens OX=9606 GN=CUL1 PE=1 SV=1;sp|Q13616|	Cullin-1	CUL1		0.278314	0.15553		0.456052	0.217683		NaN	0	+	2.66384	-1.75737	+	4.32175	-2.80809	+	3.56748	-2.41208	23	23	23	38.9	38.9	38.9	84.333	0	146.61	8671500000	121	A0A590UJ21;A0A0C4DGX4;A0A590UJ50;Q13616;A0A590UJ56;A0A590UJC4;A0A590UK34;A0A590UJR3;A0A590UJA0	A0A590UJ21;A0A0C4DGX4;A0A590UJ50;Q13616;A0A590UJ56;A0A590UJC4;A0A590UK34;A0A590UJR3	28.7072	28.9844	29.2257	28.511	26.1987	25.5206	27.4217	24.8592	25.6388	28.254	28.3424	28.8521	28.2289	29.0473	29.2846	28.3386
sp|Q13618-2|CUL3_HUMAN Isoform 2 of Cullin-3 OS=Homo sapiens OX=9606 GN=CUL3;sp|Q13618|CUL3_HUMAN Cullin-3 OS=Homo sapiens OX=9606 GN=CUL3 PE=1 SV=2;sp|Q13618-3|CUL3_HUMAN Isoform 3 of Cullin-3 OS=Homo sapiens OX=9606 GN=CUL3	Cullin-3	CUL3		0.0159158	0.00605488		0.572239	0.819767		NaN	0		NaN	0	+	3.93888	-2.84238	+	2.18602	-2.11801	19	19	19	30.2	30.2	30.2	86.233	0	97.718	5857000000	85	Q13618-2;Q13618;Q13618-3;A0A087WTG3;H7C399;H7C1L6;A0A087X1R9	Q13618-2;Q13618;Q13618-3	29.3006	29.244	29.0963	28.8498	26.6599	26.491	26.8297	26.5938	25.9635	27.1858	24.1421	25.8646	25.8119	28.5049	26.3543	25.6973
tr|A0A0A0MR50|A0A0A0MR50_HUMAN Cullin-4A OS=Homo sapiens OX=9606 GN=CUL4A PE=1 SV=1;sp|Q13619-2|CUL4A_HUMAN Isoform 2 of Cullin-4A OS=Homo sapiens OX=9606 GN=CUL4A;sp|Q13619|CUL4A_HUMAN Cullin-4A OS=Homo sapiens OX=9606 GN=CUL4A PE=1 SV=3	Cullin-4A	CUL4A		0.0309984	-0.0267959		0.757888	0.68108		NaN	0		NaN	0	+	2.11225	-1.64207		0.403856	-0.400703	13	5	5	23.8	13	13	77.719	0	39.05	2142600000	39	A0A0A0MR50;Q13619-2;Q13619	A0A0A0MR50;Q13619-2;Q13619	27.8909	27.6979	27.091	27.3753	25.9089	26.7625	26.2322	26.5017	25.9813	27.1884	24.3353	26.3114	24.5559	26.5137	26.8206	25.8033
sp|Q13620-1|CUL4B_HUMAN Isoform 2 of Cullin-4B OS=Homo sapiens OX=9606 GN=CUL4B;tr|A0A669KAX4|A0A669KAX4_HUMAN Cullin-4B OS=Homo sapiens OX=9606 GN=CUL4B PE=1 SV=1;sp|Q13620|CUL4B_HUMAN Cullin-4B OS=Homo sapiens OX=9606 GN=CUL4B PE=1 SV=4;tr|A0A7P0T954|A0A	Cullin-4B	CUL4B		0.0801279	0.0450182	+	1.92238	0.232401		0.191056	-0.146289	+	2.71529	-0.300631	+	2.4134	-1.54459	+	1.76991	0.224338	42	42	6	43.6	43.6	6	102.3	0	323.31	30588000000	530	Q13620-1;A0A669KAX4;Q13620;A0A7P0T954;K4DI93;A0A7P0TAQ3;A0A804CL36;A0A7P0T8P8;A0A7P0T9C8;A0A7P0T9D0;A0A7P0T9R8;A0A669KBG9;A0A7P0T9P5;A0A7P0TAF9;A0A669KAU9;A0A7P0T8W4;A0A7P0Z4G9	Q13620-1;A0A669KAX4;Q13620;A0A7P0T954;K4DI93;A0A7P0TAQ3;A0A804CL36;A0A7P0T8P8;A0A7P0T9C8	31.0739	31.0464	30.6936	30.8281	29.3099	29.6593	29.5817	29.845	29.3902	31.5358	31.5561	31.4405	31.5797	30.7239	30.9008	30.7431
sp|O60888-3|CUTA_HUMAN Isoform C of Protein CutA OS=Homo sapiens OX=9606 GN=CUTA;sp|O60888|CUTA_HUMAN Protein CutA OS=Homo sapiens OX=9606 GN=CUTA PE=1 SV=2;sp|O60888-2|CUTA_HUMAN Isoform A of Protein CutA OS=Homo sapiens OX=9606 GN=CUTA	Protein CutA	CUTA		0.361426	0.139829		0.258536	0.498908		NaN	0		NaN	0	+	4.95602	-3.17868	+	2.3878	-1.97516	3	3	3	35.3	35.3	35.3	16.832	0	44.244	7060600000	41	O60888-3;O60888;O60888-2;C9IZG4	O60888-3;O60888;O60888-2	28.7568	29.5117	29.2257	29.2064	26.8173	25.7902	25.5526	26.393	26.5568	27.2633	26.5871	26.0242	25.8553	28.6087	28.8591	25.7735
sp|Q13948|CASP_HUMAN Protein CASP OS=Homo sapiens OX=9606 GN=CUX1 PE=1 SV=2;sp|Q13948-2|CASP_HUMAN Isoform 8 of Protein CASP OS=Homo sapiens OX=9606 GN=CUX1;sp|Q13948-9|CASP_HUMAN Isoform 9 of Protein CASP OS=Homo sapiens OX=9606 GN=CUX1;sp|Q13948-10|CASP_	Protein CASP;Homeobox protein cut-like 1	CUX1		0.823986	-0.420341		0.832415	0.266857		0.558978	0.448777	+	1.64231	-0.47633		0.923658	0.615453	+	3.81734	1.33062	35	35	34	50.7	50.7	49	77.454	0	145.27	8818700000	278	Q13948;Q13948-2;Q13948-9;Q13948-10;P39880-9;A0A2R8YDI1;A0A2R8Y852;P39880-3;P39880-6;P39880-4;P39880-5;P39880-2;P39880;A0A2R8Y8D0	Q13948;Q13948-2;Q13948-9;Q13948-10;P39880-9;A0A2R8YDI1;A0A2R8Y852;P39880-3;P39880-6;P39880-4;P39880-5;P39880-2;P39880	28.8742	29.0994	29.4629	29.039	27.8945	29.2486	29.3269	28.5036	29.3523	30.988	30.9652	31.0437	31.2249	29.1941	28.5697	28.9641
sp|Q9P013|CWC15_HUMAN Spliceosome-associated protein CWC15 homolog OS=Homo sapiens OX=9606 GN=CWC15 PE=1 SV=2	Spliceosome-associated protein CWC15 homolog	CWC15		0.0674612	-0.0612988		0.911124	-0.533381		NaN	0		NaN	0		0.837359	-0.488474		0.103157	0.0967779	6	6	6	30.6	30.6	30.6	26.624	0	29.202	1240600000	46	Q9P013	Q9P013	27.4313	26.4551	26.1686	26.2816	25.6395	26.0726	26.0408	26.2708	25.8049	25.4134	26.6938	26.6016	26.5676	26.5595	26.3088	26.0904
sp|Q9HCG8|CWC22_HUMAN Pre-mRNA-splicing factor CWC22 homolog OS=Homo sapiens OX=9606 GN=CWC22 PE=1 SV=3;tr|B7WP74|B7WP74_HUMAN Pre-mRNA-splicing factor CWC22 homolog (Fragment) OS=Homo sapiens OX=9606 GN=CWC22 PE=1 SV=1	Pre-mRNA-splicing factor CWC22 homolog	CWC22		0.275959	0.47683		1.03164	-0.350517		0.627188	-0.536353		NaN	0	+	2.62977	-1.59745	+	1.83968	-1.50806	11	11	11	10.8	10.8	10.8	105.47	0	11.234	2045300000	71	Q9HCG8;B7WP74	Q9HCG8;B7WP74	28.6479	28.1684	27.7782	25.445	26.3141	26.8688	26.6444	26.7551	28.0457	25.6722	24.3551	25.4556	26.4871	28.6081	28.2131	28.2905
tr|U3KQU4|U3KQU4_HUMAN Uncharacterized protein OS=Homo sapiens OX=9606 PE=4 SV=1;sp|O14569|C56D2_HUMAN Transmembrane reductase CYB561D2 OS=Homo sapiens OX=9606 GN=CYB561D2 PE=1 SV=1	Cytochrome b561 domain-containing protein 2	CYB561D2		NaN	0		0.470452	0.57001		0.900202	-0.832956		0.436539	0.483988		1.14222	1.19395		0.177572	-0.223761	1	1	1	24	24	24	5.212	0	9.9017	845130000	40	U3KQU4;O14569	U3KQU4;O14569	25.7984	26.5672	26.681	25.05	27.8969	28.4324	28.3108	28.3046	28.4628	26.4183	25.0885	25.675	26.8413	26.2654	26.1503	25.1264
tr|H3BUX2|H3BUX2_HUMAN Cytochrome b5 type B OS=Homo sapiens OX=9606 GN=CYB5B PE=1 SV=2;sp|O43169|CYB5B_HUMAN Cytochrome b5 type B OS=Homo sapiens OX=9606 GN=CYB5B PE=1 SV=3;tr|D6RFH4|D6RFH4_HUMAN Cytochrome b5 type B OS=Homo sapiens OX=9606 GN=CYB5B PE=1 S	Cytochrome b5 type B	CYB5B		0.334711	0.19127		0.607542	0.261389		0.0808425	0.263015		0.385014	0.17709		0.583726	-1.11798	+	2.86914	1.14821	14	14	14	76.4	76.4	76.4	16.079	0	323.31	49499000000	287	H3BUX2;O43169;D6RFH4;J3QR91	H3BUX2;O43169;D6RFH4	30.6298	30.4334	30.7241	31.1078	31.279	30.4898	30.0946	29.6437	26.1632	32.6432	32.5348	32.0921	32.0524	31.2724	30.9966	31.3494
sp|P00387-2|NB5R3_HUMAN Isoform 2 of NADH-cytochrome b5 reductase 3 OS=Homo sapiens OX=9606 GN=CYB5R3;sp|P00387|NB5R3_HUMAN NADH-cytochrome b5 reductase 3 OS=Homo sapiens OX=9606 GN=CYB5R3 PE=1 SV=3;sp|P00387-3|NB5R3_HUMAN Isoform 3 of NADH-cytochrome b5 r	NADH-cytochrome b5 reductase 3;NADH-cytochrome b5 reductase 3 membrane-bound form;NADH-cytochrome b5 reductase 3 soluble form	CYB5R3		0.0617067	0.0346651		0.489888	0.203046		0.912711	-0.250469		0.00428634	0.00370789	+	1.41459	-0.392736	+	2.91278	-1.72508	24	24	24	74.1	74.1	74.1	31.628	0	323.31	156670000000	726	P00387-2;P00387;P00387-3;B1AHF3	P00387-2;P00387;P00387-3;B1AHF3	33.3657	33.4412	33.0073	32.8465	32.7153	32.8247	33.2639	33.2298	33.2543	31.4951	31.2524	31.1846	31.3349	33.1909	32.9787	32.472
sp|Q53TN4-3|CYBR1_HUMAN Isoform 3 of Plasma membrane ascorbate-dependent reductase CYBRD1 OS=Homo sapiens OX=9606 GN=CYBRD1;sp|Q53TN4|CYBR1_HUMAN Plasma membrane ascorbate-dependent reductase CYBRD1 OS=Homo sapiens OX=9606 GN=CYBRD1 PE=1 SV=1	Cytochrome b reductase 1	CYBRD1		NaN	0		NaN	0		NaN	0		0.553333	-0.715374		NaN	0		0.77097	0.979946	5	5	5	17.5	17.5	17.5	25.087	0	42.283	855470000	33	Q53TN4-3;Q53TN4	Q53TN4-3;Q53TN4	24.289	25.7871	25.6271	27.4588	25.9058	25.8428	25.4106	26.2001	26.2726	27.7048	28.1789	28.1136	27.2895	25.7067	26.7827	27.0201
sp|P08574|CY1_HUMAN Cytochrome c1, heme protein, mitochondrial OS=Homo sapiens OX=9606 GN=CYC1 PE=1 SV=3	Cytochrome c1, heme protein, mitochondrial	CYC1		0.934864	-0.269954		0.62936	-0.23536	+	2.00825	2.57201		0.315482	-0.50659	+	2.48717	0.936259		0.0187091	-0.0380926	5	5	5	21.2	21.2	21.2	35.422	0	15.159	8519800000	95	P08574	P08574	28.5312	28.991	28.8911	29.0472	29.8698	25.6728	26.2613	26.4379	26.5553	29.2277	29.5878	29.2518	29.4022	28.8863	29.2717	29.252
tr|C9JFR7|C9JFR7_HUMAN Cytochrome c (Fragment) OS=Homo sapiens OX=9606 GN=CYCS PE=1 SV=1;sp|P99999|CYC_HUMAN Cytochrome c OS=Homo sapiens OX=9606 GN=CYCS PE=1 SV=2	Cytochrome c	CYCS	+	1.91894	0.287951		0.604611	1.5322		0.151182	0.0798473		0.772744	-0.320002		0.726304	0.32676		0.413603	-0.268327	15	15	13	66.3	66.3	54.5	11.333	0	46.246	20100000000	223	C9JFR7;P99999	C9JFR7;P99999	30.2547	30.2235	29.995	30.0387	30.4744	30.8389	30.6209	30.7697	30.6103	30.3088	30.6836	29.8599	30.0343	30.0437	29.6749	25.142
sp|Q7L576|CYFP1_HUMAN Cytoplasmic FMR1-interacting protein 1 OS=Homo sapiens OX=9606 GN=CYFIP1 PE=1 SV=1;sp|Q7L576-2|CYFP1_HUMAN Isoform 2 of Cytoplasmic FMR1-interacting protein 1 OS=Homo sapiens OX=9606 GN=CYFIP1;tr|A0A0G2JR96|A0A0G2JR96_HUMAN Cytoplasmi	Cytoplasmic FMR1-interacting protein 1	CYFIP1		0.324378	0.137404		0.247812	-0.0588293		0.236018	-0.207889		0.588701	-0.229346		0.363943	-0.275472		0.562937	0.24254	34	34	19	27.5	27.5	18.4	145.18	0	241.92	32775000000	611	Q7L576;Q7L576-2;A0A0G2JR96;A0A0G2JQT1;Q7L576-3;H0YL50;A0A087WZL7;A0A0G2JRX2;A0A087WU52;A0A0G2JRV9;A0A087WWL1;A0A0G2JQH3;A0A087WVZ5	Q7L576;Q7L576-2;A0A0G2JR96;A0A0G2JQT1	31.1727	31.1607	30.9962	30.6591	31.5931	31.0991	31.4118	31.0144	30.2166	31.1576	31.1938	31.253	31.3406	30.8118	30.8579	30.7439
sp|Q6UW02|CP20A_HUMAN Cytochrome P450 20A1 OS=Homo sapiens OX=9606 GN=CYP20A1 PE=1 SV=1;tr|E9PHG5|E9PHG5_HUMAN Cytochrome P450 20A1 OS=Homo sapiens OX=9606 GN=CYP20A1 PE=1 SV=1;tr|F8WBE2|F8WBE2_HUMAN Cytochrome P450 20A1 OS=Homo sapiens OX=9606 GN=CYP20A1	Cytochrome P450 20A1	CYP20A1		0.629392	-0.196104		0.168371	0.0710659		0.603728	1.33073		0.666477	-0.37681		0.288471	-0.497937	+	1.83308	-0.492594	18	18	18	40.7	40.7	40.7	52.432	0	199.73	7820600000	190	Q6UW02;E9PHG5;F8WBE2;C9J8K7;Q6UW02-2	Q6UW02;E9PHG5;F8WBE2;C9J8K7;Q6UW02-2	28.8639	28.4414	29.0173	28.9282	28.9576	28.7755	25.1326	25.905	25.169	28.9326	29.2926	28.1391	29.0452	28.9962	28.7527	29.2177
sp|Q4G0S4|C27C1_HUMAN Cytochrome P450 27C1 OS=Homo sapiens OX=9606 GN=CYP27C1 PE=1 SV=3;tr|A0A7N4I3A3|A0A7N4I3A3_HUMAN Cytochrome P450 27C1 OS=Homo sapiens OX=9606 GN=CYP27C1 PE=1 SV=1	Cytochrome P450 27C1	CYP27C1		NaN	0		NaN	0		0.20938	-0.28681		0.343087	0.091198	+	1.9886	2.19698	+	6.74982	2.26947	15	15	15	35.8	35.8	35.8	60.92	0	40.01	1072500000	68	Q4G0S4;A0A7N4I3A3;Q4G0S4-1	Q4G0S4;A0A7N4I3A3	25.5318	25.2394	25.9537	26.1096	28.1068	28.272	28.587	28.4022	28.1609	28.2156	27.7348	28.1325	27.8619	25.3722	24.906	26.7178
sp|Q16850|CP51A_HUMAN Lanosterol 14-alpha demethylase OS=Homo sapiens OX=9606 GN=CYP51A1 PE=1 SV=4;sp|Q16850-2|CP51A_HUMAN Isoform 2 of Lanosterol 14-alpha demethylase OS=Homo sapiens OX=9606 GN=CYP51A1	Lanosterol 14-alpha demethylase	CYP51A1		0.179977	-0.0528574		0.238053	0.121572		0.0168502	0.00875511		0.200323	0.0695062	+	1.31117	0.413941		0.262544	0.0995827	21	21	19	43.6	43.6	37.3	57.278	0	207.19	31669000000	362	Q16850;Q16850-2;H7C0D0;C9IYR8	Q16850;Q16850-2	30.928	31.1969	31.1366	31.1874	31.9019	31.4164	31.3879	31.1987	31.4178	30.6432	30.9921	30.6671	30.5912	30.751	30.0716	30.8179
sp|P98082-3|DAB2_HUMAN Isoform 3 of Disabled homolog 2 OS=Homo sapiens OX=9606 GN=DAB2;sp|P98082|DAB2_HUMAN Disabled homolog 2 OS=Homo sapiens OX=9606 GN=DAB2 PE=1 SV=3;sp|P98082-2|DAB2_HUMAN Isoform 2 of Disabled homolog 2 OS=Homo sapiens OX=9606 GN=DAB2	Disabled homolog 2	DAB2		0.272308	0.166029		0.232039	-0.0893183		NaN	0		NaN	0	+	3.68278	-2.97414	+	4.8884	-2.81669	15	15	15	29.4	29.4	29.4	80.227	0	34.874	6029500000	110	P98082-3;P98082;P98082-2;D6REB1;D6RIA5;D6RFF7	P98082-3;P98082;P98082-2	29.1452	29.1303	28.3804	28.4148	25.6308	26.4983	26.3179	25.6535	25.5084	26.2059	26.4075	25.7012	25.8467	28.6353	28.8502	28.2252
tr|F5GXX5|F5GXX5_HUMAN Dolichyl-diphosphooligosaccharide--protein glycosyltransferase subunit DAD1 OS=Homo sapiens OX=9606 GN=DAD1 PE=1 SV=1;sp|P61803|DAD1_HUMAN Dolichyl-diphosphooligosaccharide--protein glycosyltransferase subunit DAD1 OS=Homo sapiens OX	Dolichyl-diphosphooligosaccharide--protein glycosyltransferase subunit DAD1	DAD1		0.201413	0.0621638		0.837776	0.311433		0.132781	-0.0737892		0.0788808	-0.226975	+	1.41058	0.567654	+	2.38791	-4.01413	3	3	3	37.6	37.6	37.6	9.5541	0	28.595	13500000000	105	F5GXX5;P61803;F5H895;A0A0B4J239	F5GXX5;P61803;F5H895;A0A0B4J239	29.6002	29.7276	29.2465	29.4302	30.0272	29.9646	30.4155	30.384	30.2323	27.9562	25.6017	25.874	26.0505	29.6561	29.5012	30.0291
sp|Q14118|DAG1_HUMAN Dystroglycan 1 OS=Homo sapiens OX=9606 GN=DAG1 PE=1 SV=2	Dystroglycan;Alpha-dystroglycan;Beta-dystroglycan	DAG1		0.391272	-0.154284		0.28547	0.136319		0.36516	0.638455	+	2.04899	0.401317	+	3.16099	-4.9412	+	2.42656	-0.81927	12	12	12	10.9	10.9	10.9	97.44	0	203.59	68160000000	361	Q14118	Q14118	32.1469	31.7871	32.3478	32.3004	25.7432	26.6612	26.4573	26.6895	26.5069	31.0677	31.0517	30.9977	30.6866	31.8988	31.8417	32.1052
sp|P14868|SYDC_HUMAN Aspartate--tRNA ligase, cytoplasmic OS=Homo sapiens OX=9606 GN=DARS1 PE=1 SV=2;sp|P14868-2|SYDC_HUMAN Isoform 2 of Aspartate--tRNA ligase, cytoplasmic OS=Homo sapiens OX=9606 GN=DARS1	Aspartate--tRNA ligase, cytoplasmic	DARS		0.0137602	0.00623703		0.811708	0.592098		NaN	0	+	2.16474	-2.73112	+	3.76413	-2.51357	+	2.18736	-2.62419	22	22	22	48.7	48.7	48.7	57.136	0	109.13	8633300000	125	P14868;P14868-2;H7BZ35;H7C278;C9J7S3;C9JLC1;C9JQM9	P14868;P14868-2	29.2095	29.2949	29.003	28.6357	24.6038	25.0792	25.5172	27.1058	26.9118	29.2793	28.4021	29.4472	29.4018	28.8585	28.6353	27.4217
sp|Q16643|DREB_HUMAN Drebrin OS=Homo sapiens OX=9606 GN=DBN1 PE=1 SV=4;sp|Q16643-3|DREB_HUMAN Isoform 3 of Drebrin OS=Homo sapiens OX=9606 GN=DBN1;sp|Q16643-2|DREB_HUMAN Isoform 2 of Drebrin OS=Homo sapiens OX=9606 GN=DBN1;tr|D6R9W4|D6R9W4_HUMAN Drebrin (F	Drebrin	DBN1		0.463512	-0.300634		0.122128	-0.0969191		NaN	0		NaN	0	+	3.02924	-2.28116	+	3.89852	-2.86519	12	12	12	25.7	25.7	25.7	71.428	0	59.244	6999800000	118	Q16643;Q16643-3;Q16643-2;D6R9W4;D6RFI1;D6R9Q9;D6RCR4	Q16643;Q16643-3;Q16643-2;D6R9W4	29.313	28.9917	28.6179	28.2808	25.2095	26.8941	23.692	26.5872	26.6305	25.2166	26.2815	26.2792	25.0983	29.2033	29.3801	28.8931
sp|Q58WW2|DCAF6_HUMAN DDB1- and CUL4-associated factor 6 OS=Homo sapiens OX=9606 GN=DCAF6 PE=1 SV=1;sp|Q58WW2-2|DCAF6_HUMAN Isoform 2 of DDB1- and CUL4-associated factor 6 OS=Homo sapiens OX=9606 GN=DCAF6;sp|Q58WW2-3|DCAF6_HUMAN Isoform 3 of DDB1- and CUL4	DDB1- and CUL4-associated factor 6	DCAF6		0.0427834	-0.024683		0.863334	-0.27302		NaN	0		NaN	0	+	3.22984	-2.93949	+	2.46518	-2.00273	15	15	15	25	25	25	96.291	0	61.648	5273900000	81	Q58WW2;Q58WW2-2;Q58WW2-3;Q58WW2-4;F2Z305	Q58WW2;Q58WW2-2;Q58WW2-3;Q58WW2-4;F2Z305	28.8117	28.907	28.5125	28.226	26.5332	26.3362	25.1614	26.1953	25.0112	26.7119	26.6429	24.8677	26.0392	28.5787	28.6223	28.0954
sp|P61962|DCAF7_HUMAN DDB1- and CUL4-associated factor 7 OS=Homo sapiens OX=9606 GN=DCAF7 PE=1 SV=1;tr|A0A087WWI6|A0A087WWI6_HUMAN DDB1- and CUL4-associated factor 7 (Fragment) OS=Homo sapiens OX=9606 GN=DCAF7 PE=1 SV=6	DDB1- and CUL4-associated factor 7	DCAF7		0.205877	-0.408125		0.81937	0.813023		NaN	0		NaN	0	+	1.67068	-2.04108	+	1.4276	-1.19897	5	5	5	19	19	19	38.926	0	15.719	3288100000	32	P61962;A0A087WWI6	P61962;A0A087WWI6	28.4324	28.6193	27.9468	28.02	26.3992	26.3111	27.1467	26.3596	25.7354	25.7658	27.186	26.1472	25.9637	25.6169	26.1217	26.5061
sp|Q5TAQ9|DCAF8_HUMAN DDB1- and CUL4-associated factor 8 OS=Homo sapiens OX=9606 GN=DCAF8 PE=1 SV=1;tr|V9GY54|V9GY54_HUMAN DDB1- and CUL4-associated factor 8 OS=Homo sapiens OX=9606 GN=DCAF8 PE=1 SV=1	DDB1- and CUL4-associated factor 8	DCAF8		0.11177	-0.119459	+	1.54852	0.853029		NaN	0		NaN	0		0.53096	-0.383415	+	3.59205	-1.58474	7	7	7	14.1	14.1	14.1	66.851	0	28.985	1271100000	22	Q5TAQ9;V9GY54;Q5TAQ9-2;Q5TAQ8	Q5TAQ9;V9GY54	26.9246	25.7697	26.5478	26.3524	26.7369	26.4696	26.013	26.1986	27.3619	25.8166	25.0182	26.4015	26.8035	26.597	27.0295	25.8997
tr|K7ESP4|K7ESP4_HUMAN Dephospho-CoA kinase domain-containing protein (Fragment) OS=Homo sapiens OX=9606 GN=DCAKD PE=1 SV=1;sp|Q8WVC6|DCAKD_HUMAN Dephospho-CoA kinase domain-containing protein OS=Homo sapiens OX=9606 GN=DCAKD PE=1 SV=1;sp|Q8WVC6-2|DCAKD_HU	Dephospho-CoA kinase domain-containing protein	DCAKD		0.259441	0.136171		0.657852	0.63134		NaN	0		NaN	0		1.04336	-0.815838		0.488673	-0.502441	5	5	5	29.2	29.2	29.2	24.177	0	14.978	1560800000	33	K7ESP4;Q8WVC6;Q8WVC6-2	K7ESP4;Q8WVC6;Q8WVC6-2	26.9837	26.2153	26.907	27.074	26.52	26.5963	26.0581	26.3823	25.944	26.0017	25.6087	27.4911	25.8679	25.9272	25.7874	26.0591
sp|Q8N8Z6|DCBD1_HUMAN Discoidin, CUB and LCCL domain-containing protein 1 OS=Homo sapiens OX=9606 GN=DCBLD1 PE=1 SV=2;sp|Q8N8Z6-2|DCBD1_HUMAN Isoform 2 of Discoidin, CUB and LCCL domain-containing protein 1 OS=Homo sapiens OX=9606 GN=DCBLD1	Discoidin, CUB and LCCL domain-containing protein 1	DCBLD1		0.309937	0.200438		0.500999	-0.277118		NaN	0		NaN	0	+	3.85253	-2.33137	+	2.80577	-2.0986	7	7	7	18.7	18.7	18.7	77.92	0	71.68	4641600000	56	Q8N8Z6;Q8N8Z6-2;H0Y4G4	Q8N8Z6;Q8N8Z6-2	28.7277	28.606	27.9833	27.5756	25.4748	26.084	26.9781	26.1888	26.2605	26.1401	26.801	25.4948	26.2989	28.5908	28.3629	28.2654
sp|Q96PD2-2|DCBD2_HUMAN Isoform 2 of Discoidin, CUB and LCCL domain-containing protein 2 OS=Homo sapiens OX=9606 GN=DCBLD2;sp|Q96PD2|DCBD2_HUMAN Discoidin, CUB and LCCL domain-containing protein 2 OS=Homo sapiens OX=9606 GN=DCBLD2 PE=1 SV=1	Discoidin, CUB and LCCL domain-containing protein 2	DCBLD2		0.288774	0.0362849		0.885129	0.101486		0.47814	0.151491		0.26576	0.150368	+	6.24849	-0.920008		0.0908719	-0.0544028	20	20	20	28.4	28.4	28.4	86.656	0	323.31	55033000000	577	Q96PD2-2;Q96PD2;C9JIW6	Q96PD2-2;Q96PD2	31.7655	31.8654	31.8507	31.7378	31.1637	30.9098	30.7526	30.2888	30.7332	31.6207	31.1985	31.5991	31.496	31.5679	31.5255	31.6446
sp|P81605|DCD_HUMAN Dermcidin OS=Homo sapiens OX=9606 GN=DCD PE=1 SV=2	Dermcidin;Survival-promoting peptide;DCD-1	DCD		1.00022	-0.470541		0.541803	-0.374108		0.620036	-0.307217		0.186586	0.102933		0.015747	0.0087348	+	2.13598	0.659991	10	10	2	59.1	59.1	25.5	11.284	0	80.416	40398000000	208	P81605	P81605	30.521	31.1172	31.5305	31.4257	31.5897	30.5638	31.2545	30.7371	30.8249	32.2419	32.0943	31.6183	31.5191	31.3569	32.1051	32.2717
sp|P27707|DCK_HUMAN Deoxycytidine kinase OS=Homo sapiens OX=9606 GN=DCK PE=1 SV=1;tr|D6RFG8|D6RFG8_HUMAN Deoxycytidine kinase OS=Homo sapiens OX=9606 GN=DCK PE=1 SV=1;tr|D6RCP9|D6RCP9_HUMAN Deoxycytidine kinase OS=Homo sapiens OX=9606 GN=DCK PE=1 SV=1	Deoxycytidine kinase	DCK		0.100842	0.0595222		0.141895	-0.321827		NaN	0		NaN	0	+	3.55604	-1.78855		0.958001	-1.41297	4	4	4	18.1	18.1	18.1	30.518	0	4.3406	3007400000	31	P27707;D6RFG8;D6RCP9	P27707;D6RFG8;D6RCP9	27.7541	28.1677	28.1439	27.3593	26.3193	26.1964	27.1248	26.4308	25.6307	26.2894	25.5819	24.9722	26.7063	27.716	27.9575	26.0488
sp|Q96C86|DCPS_HUMAN m7GpppX diphosphatase OS=Homo sapiens OX=9606 GN=DCPS PE=1 SV=2;tr|A0A3B3ITF0|A0A3B3ITF0_HUMAN DCS-1 OS=Homo sapiens OX=9606 GN=DCPS PE=1 SV=1	m7GpppX diphosphatase	DCPS		NaN	0		NaN	0		NaN	0		1.11709	-0.40713		NaN	0	+	1.93781	1.32505	6	6	6	22.6	22.6	22.6	38.608	0	12.396	911540000	32	Q96C86;A0A3B3ITF0	Q96C86;A0A3B3ITF0	24.7848	25.7866	26.0359	24.9847	26.4159	25.6407	27.0063	25.8454	25.7084	27.3526	27.894	27.5903	27.8302	25.0064	25.7686	25.4967
sp|Q14203-3|DCTN1_HUMAN Isoform 3 of Dynactin subunit 1 OS=Homo sapiens OX=9606 GN=DCTN1;tr|E7EX90|E7EX90_HUMAN Dynactin subunit 1 OS=Homo sapiens OX=9606 GN=DCTN1 PE=1 SV=1;tr|A0A7P0Z4C3|A0A7P0Z4C3_HUMAN Dynactin subunit 1 OS=Homo sapiens OX=9606 GN=DCTN1	Dynactin subunit 1	DCTN1		0.128196	0.273715		1.19711	1.49833		NaN	0	+	2.03262	-0.751192		0.794224	-0.935305		0.567448	0.664749	25	25	25	26	26	26	136.82	0	68.608	2814900000	84	Q14203-3;E7EX90;A0A7P0Z4C3;Q14203-4;A0A804CDA6;Q14203;Q14203-6;Q14203-5;Q14203-2;Q6AWB1;E7EWF7;C9J1B7;C9JJD0;C9JJN7;C9JTE5;C9JZA4;C9JKG6;E9PCY0;C9JUI8	Q14203-3;E7EX90;A0A7P0Z4C3;Q14203-4;A0A804CDA6;Q14203;Q14203-6;Q14203-5;Q14203-2	25.5623	25.8686	26.5207	28.2807	26.1758	26.6263	26.0686	27.5849	28.0885	29.4005	29.5216	29.6321	30.2008	26.2877	26.0346	27.089
tr|A8K8J9|A8K8J9_HUMAN Dynactin 2 (P50), isoform CRA_b OS=Homo sapiens OX=9606 GN=DCTN2 PE=1 SV=1;tr|F8W1I6|F8W1I6_HUMAN Dynactin subunit 2 OS=Homo sapiens OX=9606 GN=DCTN2 PE=1 SV=1;tr|A0A7I2V4Y9|A0A7I2V4Y9_HUMAN Dynactin subunit 2 OS=Homo sapiens OX=9606	Dynactin subunit 2	DCTN2		0.585737	0.817336		0.841566	0.94887		NaN	0		NaN	0		0.648999	-0.6228		0.790183	-0.703167	3	3	3	15.3	15.3	15.3	34.486	0	53.941	1351400000	25	A8K8J9;F8W1I6;A0A7I2V4Y9;A0A7I2V4H4;Q13561;Q13561-3;Q13561-2;H0YHL1;F8VW18;A0A7I2V390;F8VRV7;H0YI98	A8K8J9;F8W1I6;A0A7I2V4Y9;A0A7I2V4H4;Q13561;Q13561-3;Q13561-2;H0YHL1;F8VW18;A0A7I2V390	25.6739	27.2464	25.0966	25.9544	26.5628	26.5	26.133	25.4083	25.6278	26.4683	26.0336	26.4072	26.2919	25.1002	26.952	25.2579
sp|Q96GG9|DCNL1_HUMAN DCN1-like protein 1 OS=Homo sapiens OX=9606 GN=DCUN1D1 PE=1 SV=1;tr|C9JVE2|C9JVE2_HUMAN DCN1-like protein OS=Homo sapiens OX=9606 GN=DCUN1D1 PE=1 SV=1	DCN1-like protein 1;DCN1-like protein	DCUN1D1		0.266779	-0.109089		0.184543	0.050561		NaN	0		NaN	0	+	5.26308	-2.95918	+	4.28119	-3.12517	7	7	7	22	22	22	30.124	0	213.66	8132200000	89	Q96GG9;C9JVE2;C9JRU6;C9J0B2;C9J8R4;F8WC32	Q96GG9;C9JVE2	29.2062	29.1242	28.9522	29.2559	25.5333	26.1684	26.5625	26.5015	26.7799	25.6995	25.5216	25.1562	25.0658	28.7649	28.9184	28.8154
sp|O95865|DDAH2_HUMAN N(G),N(G)-dimethylarginine dimethylaminohydrolase 2 OS=Homo sapiens OX=9606 GN=DDAH2 PE=1 SV=1;tr|A0A140T971|A0A140T971_HUMAN Dimethylargininase (Fragment) OS=Homo sapiens OX=9606 GN=DDAH2 PE=1 SV=1;tr|Q5SSV3|Q5SSV3_HUMAN Dimethylargi	N(G),N(G)-dimethylarginine dimethylaminohydrolase 2	DDAH2		0.278555	-0.392007	+	1.44771	-0.478739		NaN	0		NaN	0		0.9865	-0.968699	+	1.65471	0.240948	5	5	5	36.5	36.5	36.5	29.644	0	25.248	1931200000	34	O95865;A0A140T971;Q5SSV3;Q5SRR8;H0Y7N1	O95865;A0A140T971;Q5SSV3;Q5SRR8;H0Y7N1	27.5653	27.4913	27.1998	26.6248	26.2427	26.7187	26.2395	26.0408	27.0049	25.6817	26.2593	24.9058	27.1089	27.6492	27.827	27.1101
sp|Q16531|DDB1_HUMAN DNA damage-binding protein 1 OS=Homo sapiens OX=9606 GN=DDB1 PE=1 SV=1;tr|A0A7P0TAK7|A0A7P0TAK7_HUMAN DNA damage-binding protein 1 OS=Homo sapiens OX=9606 GN=DDB1 PE=1 SV=1;tr|A0A7P0Z4B9|A0A7P0Z4B9_HUMAN DNA damage-binding protein 1 OS	DNA damage-binding protein 1	DDB1		0.6853	0.301066		0.530938	0.24753		0.197906	0.610412		0.974973	-0.434882	+	2.35995	-4.58907	+	4.84603	-2.808	37	37	37	36.9	36.9	36.9	126.97	0	323.31	51625000000	428	Q16531;A0A7P0TAK7;A0A7P0Z4B9;A0A7P0T965;A0A7P0Z3Z5;A0A7P0T870;A0A7P0TB30;F5GY55;Q16531-2;F5GWI0;F5H2L3;A0A7P0Z4L2;F5GZY8;F5H198;A0A7P0TAX4	Q16531;A0A7P0TAK7;A0A7P0Z4B9;A0A7P0T965;A0A7P0Z3Z5;A0A7P0T870;A0A7P0TB30;F5GY55	32.0158	31.981	31.8731	31.1839	26.6478	27.4863	26.2356	24.6844	29.271	29.1044	29.5486	29.369	29.2882	31.3116	31.8967	30.9564
sp|Q5TDH0|DDI2_HUMAN Protein DDI1 homolog 2 OS=Homo sapiens OX=9606 GN=DDI2 PE=1 SV=1;sp|Q5TDH0-3|DDI2_HUMAN Isoform 3 of Protein DDI1 homolog 2 OS=Homo sapiens OX=9606 GN=DDI2;sp|Q5TDH0-2|DDI2_HUMAN Isoform 2 of Protein DDI1 homolog 2 OS=Homo sapiens OX=9	Protein DDI1 homolog 2	DDI2		0.588221	0.218029		0.676436	-0.23263		NaN	0		NaN	0	+	4.827	-3.06731	+	3.01925	-2.01157	9	9	9	28.3	28.3	28.3	44.522	0	29.956	5641300000	68	Q5TDH0;Q5TDH0-3;Q5TDH0-2;H0YII4;H0YI90	Q5TDH0;Q5TDH0-3;Q5TDH0-2;H0YII4;H0YI90	28.7611	29.037	28.3435	28.7954	26.2562	25.594	25.4874	25.4877	25.9514	27.0838	25.5492	25.53	25.9163	28.257	28.814	28.1968
sp|Q9NX09|DDIT4_HUMAN DNA damage-inducible transcript 4 protein OS=Homo sapiens OX=9606 GN=DDIT4 PE=1 SV=1	DNA damage-inducible transcript 4 protein	DDIT4		0.213299	0.317876		0.162012	-0.228687		NaN	0		NaN	0	+	1.87466	-1.41222		0.325047	-0.354987	4	4	4	20.7	20.7	20.7	25.37	0	9.9513	1692100000	20	Q9NX09;A0A7P0Z4M7	Q9NX09	27.6464	27.8812	27.5298	25.3847	25.2966	26.5194	26.3858	25.8233	27.4663	25.5897	26.0684	25.1634	26.3461	27.5729	27.0629	26.0404
tr|A0A0C4DGS1|A0A0C4DGS1_HUMAN Dolichyl-diphosphooligosaccharide--protein glycosyltransferase 48 kDa subunit OS=Homo sapiens OX=9606 GN=DDOST PE=1 SV=1;sp|P39656-3|OST48_HUMAN Isoform 3 of Dolichyl-diphosphooligosaccharide--protein glycosyltransferase 48 k	Dolichyl-diphosphooligosaccharide--protein glycosyltransferase 48 kDa subunit	DDOST		0.0812387	0.0535841		0.354629	0.163564		0.217323	-0.10404		0.0419974	-0.0235376		0.134939	-0.0868774	+	1.7459	-0.752572	18	18	18	48.1	48.1	48.1	48.799	0	323.31	144660000000	612	A0A0C4DGS1;P39656-3;P39656;P39656-2;U3KQ84	A0A0C4DGS1;P39656-3;P39656;P39656-2;U3KQ84	33.1375	33.2422	32.5872	32.6719	32.7493	33.1094	33.2792	32.8706	32.8938	32.1998	32.321	32.259	31.8636	32.9243	32.915	32.5709
sp|Q16832|DDR2_HUMAN Discoidin domain-containing receptor 2 OS=Homo sapiens OX=9606 GN=DDR2 PE=1 SV=2	Discoidin domain-containing receptor 2	DDR2		0.249522	-0.0947671		0.527124	0.133932		NaN	0		0.13662	-0.309872	+	7.14993	-4.46196	+	1.57085	-2.38068	20	20	19	27.8	27.8	26.9	96.735	0	163.25	14782000000	228	Q16832;Q5T244;H0Y9F4	Q16832	29.8881	30.232	30.2383	30.3601	26.7327	26.3897	26.1634	25.6659	26.2367	27.7483	27.1434	28.4375	27.7256	29.8988	29.7633	29.4116
sp|Q96HY6|DDRGK_HUMAN DDRGK domain-containing protein 1 OS=Homo sapiens OX=9606 GN=DDRGK1 PE=1 SV=2;tr|A0A0A0MRX2|A0A0A0MRX2_HUMAN DDRGK domain-containing protein 1 OS=Homo sapiens OX=9606 GN=DDRGK1 PE=1 SV=1;sp|Q96HY6-2|DDRGK_HUMAN Isoform 2 of DDRGK doma	DDRGK domain-containing protein 1	DDRGK1		0.168897	0.0460558		0.0369038	-0.0263424		0.0779188	0.0462517		1.21162	-0.269597	+	3.18761	-0.738641		1.02551	0.485722	33	33	33	72.6	72.6	72.6	35.61	0	323.31	31994000000	590	Q96HY6;A0A0A0MRX2;Q96HY6-2	Q96HY6;A0A0A0MRX2;Q96HY6-2	30.6595	30.6568	30.8705	30.8801	29.3705	29.9904	29.9563	30.2766	30.5456	31.5924	31.5764	31.4916	31.7456	30.8856	30.8255	30.6224
tr|A0A7I2V430|A0A7I2V430_HUMAN ATP-dependent RNA helicase DDX1 OS=Homo sapiens OX=9606 GN=DDX1 PE=1 SV=1;tr|A0A7I2V4F0|A0A7I2V4F0_HUMAN ATP-dependent RNA helicase DDX1 OS=Homo sapiens OX=9606 GN=DDX1 PE=1 SV=1;sp|Q92499|DDX1_HUMAN ATP-dependent RNA helicas	ATP-dependent RNA helicase DDX1	DDX1		0.526749	0.0993485		0.685452	0.183401		NaN	0		0.44397	-0.190966	+	4.38553	-2.3717	+	3.28702	-0.920674	10	10	10	28.4	28.4	28.4	77.86	0	144.88	7314200000	116	A0A7I2V430;A0A7I2V4F0;Q92499;A0A087X2G1;A0A087WZ71;A0A7I2V2M5;Q92499-3;A0A7I2YQ77;Q92499-2;A0A7I2V4J3;A0A7I2V5X8;A0A7I2V421;A0A7I2YQD0;A0A7I2V4Q0	A0A7I2V430;A0A7I2V4F0;Q92499;A0A087X2G1;A0A087WZ71;A0A7I2V2M5;Q92499-3;A0A7I2YQ77;Q92499-2;A0A7I2V4J3	28.8835	28.8704	28.644	28.7135	24.8613	25.2155	26.5982	25.6144	24.9527	27.8983	28.471	28.3712	27.8915	28.8776	28.89	28.4471
sp|Q92841-1|DDX17_HUMAN Isoform 2 of Probable ATP-dependent RNA helicase DDX17 OS=Homo sapiens OX=9606 GN=DDX17;sp|Q92841-3|DDX17_HUMAN Isoform 4 of Probable ATP-dependent RNA helicase DDX17 OS=Homo sapiens OX=9606 GN=DDX17;tr|A0A1X7SBZ2|A0A1X7SBZ2_HUMAN R	Probable ATP-dependent RNA helicase DDX17	DDX17		0.00427509	-0.00291729	+	2.63094	0.282851		NaN	0		NaN	0	+	3.77106	-2.93571	+	4.15233	-2.63491	22	16	16	34.2	29.5	29.5	72.371	0	183.73	8544100000	108	Q92841-1;Q92841-3;A0A1X7SBZ2;A0A5H1ZRQ2;Q92841;Q92841-2;A0A0U1RQJ0	Q92841-1;Q92841-3;A0A1X7SBZ2;A0A5H1ZRQ2;Q92841;Q92841-2	29.7057	29.5494	29.5822	29.0344	26.9445	25.8813	26.0544	25.9246	27.0273	26.7452	27.0501	24.8291	26.9876	28.5462	28.5582	28.6768
sp|Q9NR30|DDX21_HUMAN Nucleolar RNA helicase 2 OS=Homo sapiens OX=9606 GN=DDX21 PE=1 SV=5;sp|Q9NR30-2|DDX21_HUMAN Isoform 2 of Nucleolar RNA helicase 2 OS=Homo sapiens OX=9606 GN=DDX21	Nucleolar RNA helicase 2	DDX21		0.121706	0.0497017		0.0252908	-0.015048		NaN	0		0.444599	-0.218674	+	7.54598	-3.73867	+	3.89023	-1.88232	33	33	32	42.8	42.8	40.9	87.343	0	170.32	26185000000	346	Q9NR30;Q9NR30-2	Q9NR30;Q9NR30-2	30.2423	29.9349	30.0813	30.5098	26.3599	25.0632	25.4234	26.3555	27.2552	29.4374	28.9613	29.906	29.4328	31.0412	31.0839	30.9937
sp|Q9BUQ8|DDX23_HUMAN Probable ATP-dependent RNA helicase DDX23 OS=Homo sapiens OX=9606 GN=DDX23 PE=1 SV=3	Probable ATP-dependent RNA helicase DDX23	DDX23		0.807304	-0.286742		0.27191	-0.239243		NaN	0		NaN	0		1.26179	-1.24878	+	1.35871	-1.23484	14	14	14	19.4	19.4	19.4	95.581	0	46.436	2842000000	102	Q9BUQ8;F8VVA2;H0YIL9;F8W1J5;Q9BUQ8-2	Q9BUQ8	28.151	27.8017	27.7769	27.9034	27.5977	25.5673	24.5873	25.9911	25.9812	26.4197	26.9781	26.3028	26.1651	27.7234	27.1727	27.2316
tr|G3V529|G3V529_HUMAN RNA helicase OS=Homo sapiens OX=9606 GN=DDX24 PE=1 SV=1;sp|Q9GZR7|DDX24_HUMAN ATP-dependent RNA helicase DDX24 OS=Homo sapiens OX=9606 GN=DDX24 PE=1 SV=1;sp|Q9GZR7-2|DDX24_HUMAN Isoform 2 of ATP-dependent RNA helicase DDX24 OS=Homo s	ATP-dependent RNA helicase DDX24	DDX24		0.417768	0.145311		0.0306537	-0.0121846		NaN	0		NaN	0	+	3.72792	-2.13058	+	2.89438	-1.94845	15	15	15	30.4	30.4	30.4	91.48	0	98.802	4077200000	70	G3V529;Q9GZR7;Q9GZR7-2;F5GYL3;A0A1W2PRR2;A0A087WXU8	G3V529;Q9GZR7;Q9GZR7-2;F5GYL3;A0A1W2PRR2;A0A087WXU8	28.671	28.1161	28.3531	28.3938	25.8438	27.6895	26.9197	27.2509	26.1772	25.2747	26.8856	26.0038	27.3325	27.8496	27.8556	27.4713
sp|Q13838-2|DX39B_HUMAN Isoform 2 of Spliceosome RNA helicase DDX39B OS=Homo sapiens OX=9606 GN=DDX39B;sp|Q13838|DX39B_HUMAN Spliceosome RNA helicase DDX39B OS=Homo sapiens OX=9606 GN=DDX39B PE=1 SV=1;tr|Q5STU3|Q5STU3_HUMAN RNA helicase OS=Homo sapiens OX=	Spliceosome RNA helicase DDX39B	DDX39B		0.00646362	-0.00367594	+	2.73273	0.316218		0.516504	1.23052		0.46688	0.133197	+	1.89093	-3.20905	+	6.83961	-2.46098	22	22	9	51.9	51.9	36.8	50.679	0	323.31	30758000000	216	Q13838-2;Q13838;Q5STU3;A0A0G2JJZ9;A0A140T9X3;F6WLT2;F6TRA5;A0A0A0MT12;F6S4E6;A0A140T996;A0A140T9X9;A0A140TA18;F6UJC5;A0A140T973;A0A140T9K1;H0Y400;A0A140T9L4;F6R6M7;A0A0G2JJL7;F6QYI9;A0A0G2JHN7;F6S2B7;F6U6E2;H0YCC6;A0A140T9N3;A0A140T9K2	Q13838-2;Q13838;Q5STU3;A0A0G2JJZ9;A0A140T9X3;F6WLT2;F6TRA5;A0A0A0MT12;F6S4E6	31.0626	31.1301	30.7298	30.6969	24.5025	26.4145	25.1986	27.8974	28.295	28.8079	28.3731	28.8408	28.6502	30.8896	30.9489	30.9151
sp|O00571|DDX3X_HUMAN ATP-dependent RNA helicase DDX3X OS=Homo sapiens OX=9606 GN=DDX3X PE=1 SV=3;tr|A0A2R8Y4A4|A0A2R8Y4A4_HUMAN RNA helicase OS=Homo sapiens OX=9606 GN=DDX3X PE=1 SV=1;tr|A0A2R8YFS5|A0A2R8YFS5_HUMAN RNA helicase OS=Homo sapiens OX=9606 GN=	ATP-dependent RNA helicase DDX3X;ATP-dependent RNA helicase DDX3Y	DDX3X;DDX3Y	+	2.95562	-0.419971		0.0128408	-0.00500488		0.0998876	0.195163		1.11581	-1.16185	+	1.63296	-1.44686	+	1.83036	-1.6698	17	17	17	29.5	29.5	29.5	73.243	0	167.51	5185400000	126	O00571;A0A2R8Y4A4;A0A2R8YFS5;A0A0D9SF53;A0A0D9SG12;A0A2R8YF78;A0A0D9SFB3;A0A2R8Y645;O00571-2;A0A2U3TZJ9;A0A2R8YFR4;A0A2R8YCW1;A0A2R8Y5G6;A0A2R8Y7T2;F6S8Q4;A0A2R8YDT5;O15523-2;O15523;A0A2R8YDH3;A0A0J9YVQ7;A0A087WVZ1;O15523-3;A0A2R8Y650;A0A2R8YCU0;A0A087WX09;C9J081;C9J8G5;A0A2R8Y4D2;A0A2R8YF89;A0A2R8Y770	O00571;A0A2R8Y4A4;A0A2R8YFS5;A0A0D9SF53;A0A0D9SG12;A0A2R8YF78;A0A0D9SFB3;A0A2R8Y645;O00571-2;A0A2U3TZJ9;A0A2R8YFR4;A0A2R8YCW1;A0A2R8Y5G6;A0A2R8Y7T2;F6S8Q4;A0A2R8YDT5;O15523-2;O15523;A0A2R8YDH3	28.3583	28.2391	28.2549	28.1767	25.9621	24.6176	26.1032	26.0762	28.2173	28.4199	27.8592	27.276	28.2214	28.6096	28.2479	28.4083
sp|Q9UJV9|DDX41_HUMAN Probable ATP-dependent RNA helicase DDX41 OS=Homo sapiens OX=9606 GN=DDX41 PE=1 SV=2	Probable ATP-dependent RNA helicase DDX41	DDX41		0.236157	0.113207		0.734201	0.234922		NaN	0		NaN	0	+	4.38397	-1.72749	+	2.96778	-1.5482	8	8	8	19.6	19.6	19.6	69.837	0	17.493	2847100000	56	Q9UJV9;D6RD33;D6RGI7;A0A499FJW5	Q9UJV9	28.2202	27.6149	27.4583	27.8742	26.5531	26.5292	25.2397	26.8052	26.2673	25.5873	26.8241	24.5901	26.9489	27.7272	27.6617	27.2064
sp|Q86XP3|DDX42_HUMAN ATP-dependent RNA helicase DDX42 OS=Homo sapiens OX=9606 GN=DDX42 PE=1 SV=1	ATP-dependent RNA helicase DDX42	DDX42		0.219722	-0.0314417		0.041263	0.0130029		0.0343862	-0.0287716		0.259979	0.0556393	+	1.88605	0.755068	+	4.74225	1.23632	61	61	8	60.4	60.4	6.5	102.97	0	323.31	86625000000	1181	Q86XP3;J3QRI2;J3KTK9;J3KRE3	Q86XP3	31.9892	31.8941	32.0617	32.0997	31.919	32.9725	32.952	32.9041	33.0705	33.3567	33.1229	33.3502	33.2637	32.225	31.9201	32.2128
tr|A0A0C4DG89|A0A0C4DG89_HUMAN RNA helicase OS=Homo sapiens OX=9606 GN=DDX46 PE=1 SV=1;sp|Q7L014|DDX46_HUMAN Probable ATP-dependent RNA helicase DDX46 OS=Homo sapiens OX=9606 GN=DDX46 PE=1 SV=2	Probable ATP-dependent RNA helicase DDX46	DDX46		0.171222	-0.0704851		0.618358	-0.447536		NaN	0		0.272158	-0.365384	+	6.60606	-2.96086	+	2.87382	-1.98987	18	18	18	23.3	23.3	23.3	117.46	0	71.496	7859700000	105	A0A0C4DG89;Q7L014;D6RJA6;H0Y9U3	A0A0C4DG89;Q7L014	29.5543	29.4569	29.0331	29.2053	26.361	25.4699	26.9667	26.5616	24.9044	28.2959	25.995	26.73	26.1379	29.0556	28.416	29.0743
sp|P17844|DDX5_HUMAN Probable ATP-dependent RNA helicase DDX5 OS=Homo sapiens OX=9606 GN=DDX5 PE=1 SV=1;sp|P17844-2|DDX5_HUMAN Isoform 2 of Probable ATP-dependent RNA helicase DDX5 OS=Homo sapiens OX=9606 GN=DDX5;tr|J3KTA4|J3KTA4_HUMAN DEAD box protein 5 O	Probable ATP-dependent RNA helicase DDX5	DDX5		0.408565	-0.133118		0.904074	0.275333		NaN	0		1.27818	-0.660944	+	6.13117	-4.92688	+	3.19552	-1.92613	30	30	17	40.6	40.6	29.8	69.147	0	138.85	30708000000	302	P17844;P17844-2;J3KTA4;A0A7I2V2S0;A0A7I2V507;A0A0G2JLI4;A0A7I2V5F5;J3QRQ7;J3QR02;J3QSF1;J3KTQ4;J3KRZ1;J3QKN9;J3QS79;J3QRN5;J3QR62;J3QLG9	P17844;P17844-2;J3KTA4;A0A7I2V2S0;A0A7I2V507;A0A0G2JLI4	31.3805	31.2468	31.2325	31.1368	26.411	26.2596	26.4038	26.5924	25.7616	29.4716	29.4245	29.4599	29.6743	30.3385	30.5162	30.3965
sp|Q9BQ39|DDX50_HUMAN ATP-dependent RNA helicase DDX50 OS=Homo sapiens OX=9606 GN=DDX50 PE=1 SV=1	ATP-dependent RNA helicase DDX50	DDX50		0.15124	-0.086648		0.247736	0.151424		NaN	0		NaN	0	+	2.73891	-1.6995	+	3.26022	-2.4209	11	10	10	20.6	18.6	18.6	82.564	0	31.913	3994600000	76	Q9BQ39	Q9BQ39	28.4542	28.3447	27.7165	28.1152	26.3034	25.947	26.3767	24.5985	24.8314	25.6515	25.7086	26.8153	25.793	28.6075	28.0068	27.5136
sp|O15121|DEGS1_HUMAN Sphingolipid delta(4)-desaturase DES1 OS=Homo sapiens OX=9606 GN=DEGS1 PE=1 SV=1	Sphingolipid delta(4)-desaturase DES1	DEGS1		0.149646	-0.047225		0.497644	0.818353		0.216119	0.0958366		0.00102373	0.00059557	+	2.65033	0.616653		0.623435	0.257928	5	5	5	19.2	19.2	19.2	37.866	0	93.395	13096000000	189	O15121	O15121	29.7648	29.7385	29.5874	29.3894	30.2855	30.1923	30.3417	30.1463	29.5024	30.0423	29.6283	29.9091	29.4799	29.3487	26.4723	29.4928
tr|H0Y993|H0Y993_HUMAN DEK oncogene (DNA binding), isoform CRA_b OS=Homo sapiens OX=9606 GN=DEK PE=1 SV=2;tr|A0A494C028|A0A494C028_HUMAN Protein DEK OS=Homo sapiens OX=9606 GN=DEK PE=1 SV=1;sp|P35659|DEK_HUMAN Protein DEK OS=Homo sapiens OX=9606 GN=DEK PE=	Protein DEK	DEK		0.346522	0.208877		0.560574	0.296667		NaN	0		0.301992	0.264357	+	3.80532	-3.21121	+	4.05932	-3.04983	13	13	13	28.4	28.4	28.4	43.247	0	39.943	9523200000	116	H0Y993;A0A494C028;P35659;A0A494C198;B4DFG0;P35659-2;H0Y8X0;D6RDA2;D6R9L5	H0Y993;A0A494C028;P35659;A0A494C198;B4DFG0;P35659-2;H0Y8X0	28.9379	29.2613	29.1638	28.2049	26.6231	25.7433	25.834	25.7563	26.9752	27.2666	25.959	26.7816	26.5706	29.4658	29.9845	29.4733
sp|Q5VZ89-3|DEN4C_HUMAN Isoform 3 of DENN domain-containing protein 4C OS=Homo sapiens OX=9606 GN=DENND4C;sp|Q5VZ89|DEN4C_HUMAN DENN domain-containing protein 4C OS=Homo sapiens OX=9606 GN=DENND4C PE=1 SV=3;sp|Q5VZ89-7|DEN4C_HUMAN Isoform 2 of DENN domain-	DENN domain-containing protein 4C	DENND4C		NaN	0		NaN	0		NaN	0		0.154613	-0.0701704		NaN	0	+	1.959	1.30313	6	6	6	5.6	5.6	5.6	205.43	0	15.206	398810000	26	Q5VZ89-3;Q5VZ89;Q5VZ89-7;Q5VZ89-5;X6R5W5;X6RAE7;A0A0A0MRX3	Q5VZ89-3;Q5VZ89;Q5VZ89-7;Q5VZ89-5;X6R5W5;X6RAE7	25.9806	26.3312	25.8362	26.1688	25.4102	25.6698	25.9678	26.2967	26.6966	27.6972	27.5805	27.2727	27.3699	26.7037	24.8112	26.1184
tr|B4E1G1|B4E1G1_HUMAN Derlin OS=Homo sapiens OX=9606 GN=DERL1 PE=1 SV=1;sp|Q9BUN8-2|DERL1_HUMAN Isoform 2 of Derlin-1 OS=Homo sapiens OX=9606 GN=DERL1;sp|Q9BUN8|DERL1_HUMAN Derlin-1 OS=Homo sapiens OX=9606 GN=DERL1 PE=1 SV=1;tr|E5RGY0|E5RGY0_HUMAN Derlin	Derlin-1	DERL1		0.338295	-0.419472		1.24991	1.07469		0.839982	-0.171048		0.233074	-0.160926	+	6.82773	3.24152	+	2.17872	1.22665	7	7	7	37.7	37.7	37.7	17.033	0	72.187	2842100000	90	B4E1G1;Q9BUN8-2;Q9BUN8;E5RGY0	B4E1G1;Q9BUN8-2;Q9BUN8;E5RGY0	25.2703	26.5176	27.6055	27.2276	29.6135	29.4941	29.722	29.6236	29.7885	28.982	28.6712	28.5798	29.1098	27.6118	26.1144	26.0523
sp|Q9GZP9|DERL2_HUMAN Derlin-2 OS=Homo sapiens OX=9606 GN=DERL2 PE=1 SV=1;tr|I3L1T3|I3L1T3_HUMAN Derlin (Fragment) OS=Homo sapiens OX=9606 GN=DERL2 PE=1 SV=1	Derlin-2	DERL2		0.515418	-0.692912		0.152939	0.285227		0.21023	0.155645		0.0591603	0.0860968	+	4.56964	4.03936		0.336713	0.470082	5	5	5	24.7	24.7	24.7	27.567	0	241.72	4704800000	137	Q9GZP9;I3L1T3;I3L3R8;I3L1W3;I3L1S8;I3L0R8;I3L4W7;K7EQE8	Q9GZP9;I3L1T3	27.6531	25.3069	26.2156	25.5866	29.0248	29.8373	29.467	29.3203	29.2574	28.9858	27.1281	27.6533	28.7084	28.2628	27.5555	27.8924
sp|Q6ICB0|DESI1_HUMAN Desumoylating isopeptidase 1 OS=Homo sapiens OX=9606 GN=DESI1 PE=1 SV=1	Desumoylating isopeptidase 1	DESI1		0.0249448	0.00834227		0.758856	1.2194		NaN	0		NaN	0	+	3.03514	-2.66705	+	3.27294	-2.51582	4	4	4	16.1	16.1	16.1	18.262	0	2.4441	6326000000	17	Q6ICB0	Q6ICB0	29.0493	29.069	28.8063	29.0918	25.6015	25.1905	26.0315	25.0784	26.882	26.7176	27.1934	25.6861	26.1803	26.1891	29.2104	26.388
tr|I3L112|I3L112_HUMAN Diacylglycerol kinase (Fragment) OS=Homo sapiens OX=9606 GN=DGKE PE=1 SV=1;sp|P52429|DGKE_HUMAN Diacylglycerol kinase epsilon OS=Homo sapiens OX=9606 GN=DGKE PE=1 SV=1	Diacylglycerol kinase;Diacylglycerol kinase epsilon	DGKE		0.24742	0.302968		0.0495553	0.0438452		0.0529138	0.0765999		0.0821804	0.0445333		0.102629	-0.167821		0.312389	0.193452	6	6	6	16	16	16	51.101	0	10.553	848960000	46	I3L112;P52429	I3L112;P52429	25.5876	25.566	25.7628	26.5723	26.7515	25.7503	26.5053	25.5744	25.072	26.813	27.0429	26.72	27.0745	26.5101	26.4479	26.4761
tr|A0A0A0MTI1|A0A0A0MTI1_HUMAN Delta(24)-sterol reductase OS=Homo sapiens OX=9606 GN=DHCR24 PE=1 SV=1;sp|Q15392|DHC24_HUMAN Delta(24)-sterol reductase OS=Homo sapiens OX=9606 GN=DHCR24 PE=1 SV=2;sp|Q15392-2|DHC24_HUMAN Isoform 2 of Delta(24)-sterol reducta	Delta(24)-sterol reductase	DHCR24		0.911853	-0.303789		0.127309	0.0824642		0.0824673	0.0512886		0.102808	-0.0842252	+	4.38538	0.812446		0.547518	-0.339228	10	10	10	18.9	18.9	18.9	61.446	0	179.82	5632400000	140	A0A0A0MTI1;Q15392;Q15392-2;A0A3B3IRV7;A0A3B3ISR5;A0A3B3IT58;A0A3B3ITT9	A0A0A0MTI1;Q15392;Q15392-2	29.0298	28.3361	28.5136	28.5801	29.8362	28.9842	29.1706	28.4756	28.8946	28.0095	28.1504	28.0442	28.5594	28.3633	28.9475	28.2941
tr|A0A804HJQ7|A0A804HJQ7_HUMAN 7-dehydrocholesterol reductase OS=Homo sapiens OX=9606 GN=DHCR7 PE=4 SV=1;tr|A0A804HI25|A0A804HI25_HUMAN 7-dehydrocholesterol reductase OS=Homo sapiens OX=9606 GN=DHCR7 PE=4 SV=1;sp|Q9UBM7|DHCR7_HUMAN 7-dehydrocholesterol red	7-dehydrocholesterol reductase	DHCR7		0.628828	-1.12796		0.00622191	0.0181193		0.519652	-0.242965		NaN	0	+	4.36623	5.296		0.0577167	0.174564	8	8	8	12.9	12.9	12.9	55.63	0	15.941	5998100000	98	A0A804HJQ7;A0A804HI25;Q9UBM7;E9PQ71;E9PIP9;E9PJ54;E9PM00;A0A804HJI8;A0A804HL56;E9PRL8;E9PLZ2;H0YE57	A0A804HJQ7;A0A804HI25;Q9UBM7;E9PQ71;E9PIP9;E9PJ54;E9PM00;A0A804HJI8;A0A804HL56	28.5366	26.3571	27.7936	26.0868	31.4248	31.3168	31.6246	31.956	31.7005	26.7768	26.232	25.9523	25.2923	26.639	26.9029	26.1786
sp|Q96LJ7|DHRS1_HUMAN Dehydrogenase/reductase SDR family member 1 OS=Homo sapiens OX=9606 GN=DHRS1 PE=1 SV=1;tr|H0YNC2|H0YNC2_HUMAN Dehydrogenase/reductase (SDR family) member 1, isoform CRA_b OS=Homo sapiens OX=9606 GN=DHRS1 PE=1 SV=1	Dehydrogenase/reductase SDR family member 1	DHRS1		0.390079	0.627393		0.0992018	0.244815		NaN	0		NaN	0	+	4.44139	-2.54642		0.862447	-1.42991	5	5	5	25.6	25.6	25.6	33.909	0	62.639	6102800000	46	Q96LJ7;H0YNC2	Q96LJ7;H0YNC2	29.1755	29.266	26.393	28.7527	25.4892	26.3723	24.6573	26.5064	25.0756	26.1506	25.2963	25.2714	26.1546	28.6165	28.1547	26.5739
sp|O75911|DHRS3_HUMAN Short-chain dehydrogenase/reductase 3 OS=Homo sapiens OX=9606 GN=DHRS3 PE=1 SV=2;tr|Q5SUY4|Q5SUY4_HUMAN Short-chain dehydrogenase/reductase 3 (Fragment) OS=Homo sapiens OX=9606 GN=DHRS3 PE=1 SV=1	Short-chain dehydrogenase/reductase 3	DHRS3		0.696999	-0.602542		NaN	0		NaN	0		NaN	0		0.174719	-0.184949		NaN	0	3	3	3	15.9	15.9	15.9	33.548	0	2.1186	869820000	14	O75911;Q5SUY4	O75911;Q5SUY4	26.7528	26.9006	27.3993	26.7584	26.2534	25.4882	25.9121	25.7456	26.9788	25.9189	26.6216	25.8607	26.6038	25.6136	25.4929	26.5916
sp|Q9Y394-2|DHRS7_HUMAN Isoform 2 of Dehydrogenase/reductase SDR family member 7 OS=Homo sapiens OX=9606 GN=DHRS7;sp|Q9Y394|DHRS7_HUMAN Dehydrogenase/reductase SDR family member 7 OS=Homo sapiens OX=9606 GN=DHRS7 PE=1 SV=1;tr|H0YJ66|H0YJ66_HUMAN Dehydrogen	Dehydrogenase/reductase SDR family member 7	DHRS7		0.53804	-0.260026		0.284888	0.118786		0.48659	0.345318		0.582768	0.166868		0.380702	-0.278743		0.501074	0.15581	7	7	7	23.5	23.5	23.5	32.267	0	64.188	11572000000	154	Q9Y394-2;Q9Y394;H0YJ66;H0YJE4;H0YJR8	Q9Y394-2;Q9Y394;H0YJ66	28.9582	29.0029	29.497	29.7051	29.1601	28.3398	28.3009	28.156	28.0768	29.3002	29.7956	29.7132	29.5189	29.5943	29.1033	29.653
sp|Q96HY7|DHTK1_HUMAN Probable 2-oxoglutarate dehydrogenase E1 component DHKTD1, mitochondrial OS=Homo sapiens OX=9606 GN=DHTKD1 PE=1 SV=2	Probable 2-oxoglutarate dehydrogenase E1 component DHKTD1, mitochondrial	DHTKD1		NaN	0		NaN	0		NaN	0	+	1.32865	-0.382614		NaN	0	+	2.39393	0.910181	12	12	12	18.5	18.5	18.5	103.08	0	21.322	600270000	34	Q96HY7;C9JWN1;H7C149;H7C1J3	Q96HY7	26.4261	26.7549	26.2882	25.7649	25.4791	25.6028	25.6612	27.406	26.5409	27.814	27.9218	27.4417	27.8651	25.4324	26.0224	26.6838
sp|O43143|DHX15_HUMAN Pre-mRNA-splicing factor ATP-dependent RNA helicase DHX15 OS=Homo sapiens OX=9606 GN=DHX15 PE=1 SV=2	Pre-mRNA-splicing factor ATP-dependent RNA helicase DHX15	DHX15		0.581175	-0.0743122	+	2.28291	0.306241		0.0536423	0.0327553		0.30251	0.0504179	+	2.33569	0.721705	+	3.76253	0.472107	69	69	68	54.7	54.7	54.7	90.932	0	323.31	191860000000	2162	O43143;F5H658	O43143	33.3193	33.324	33.3655	33.4459	33.4924	33.9505	33.8283	34.2326	34.3879	33.9881	33.8117	34.096	33.9459	33.2351	33.2291	33.3732
sp|Q7Z478|DHX29_HUMAN ATP-dependent RNA helicase DHX29 OS=Homo sapiens OX=9606 GN=DHX29 PE=1 SV=2;tr|A0A087WYN9|A0A087WYN9_HUMAN ATP-dependent RNA helicase DHX29 OS=Homo sapiens OX=9606 GN=DHX29 PE=1 SV=1	ATP-dependent RNA helicase DHX29	DHX29		0.0210465	-0.02492		0.560816	-0.707026		NaN	0		NaN	0		0.18277	-0.149631		0.00131534	0.00220871	9	9	9	10.2	10.2	10.2	155.23	0	41.553	1141400000	36	Q7Z478;A0A087WYN9;H0Y8L1	Q7Z478;A0A087WYN9	27.2619	25.3359	26.4662	26.2686	25.7747	26.5313	26.0697	25.4449	25.9756	25.4891	26.0246	26.2156	26.1808	27.2777	26.8374	26.0257
sp|Q7L2E3|DHX30_HUMAN ATP-dependent RNA helicase DHX30 OS=Homo sapiens OX=9606 GN=DHX30 PE=1 SV=1;tr|H7BXY3|H7BXY3_HUMAN RNA helicase OS=Homo sapiens OX=9606 GN=DHX30 PE=1 SV=1;sp|Q7L2E3-3|DHX30_HUMAN Isoform 3 of ATP-dependent RNA helicase DHX30 OS=Homo s	Putative ATP-dependent RNA helicase DHX30	DHX30		0.627767	-0.947267		0.00733189	0.0107236		0.0708351	-0.0906918		0.568891	-0.16122	+	2.7561	2.67276	+	4.11502	2.37155	36	36	36	29	29	29	133.94	0	56.973	6505000000	280	Q7L2E3;H7BXY3;Q7L2E3-3;Q7L2E3-2;F6R0H4	Q7L2E3;H7BXY3;Q7L2E3-3;Q7L2E3-2	27.6651	29.7185	27.5284	27.5307	28.7371	30.3867	30.1655	29.6293	30.7155	30.4945	30.547	30.6425	30.6367	29.0878	27.031	28.344
sp|Q7L7V1-2|DHX32_HUMAN Isoform 2 of Putative pre-mRNA-splicing factor ATP-dependent RNA helicase DHX32 OS=Homo sapiens OX=9606 GN=DHX32;sp|Q7L7V1|DHX32_HUMAN Putative pre-mRNA-splicing factor ATP-dependent RNA helicase DHX32 OS=Homo sapiens OX=9606 GN=DHX	Putative pre-mRNA-splicing factor ATP-dependent RNA helicase DHX32	DHX32		0.212511	0.0742388		0.688037	-0.144962		NaN	0		NaN	0	+	1.96718	-1.7285	+	1.73724	-1.14493	7	7	7	16.2	16.2	16.2	75.087	0	18.058	2488300000	65	Q7L7V1-2;Q7L7V1;X6R717;X6RHK1	Q7L7V1-2;Q7L7V1	27.557	27.8249	27.4343	27.4451	26.1935	26.4594	26.1497	26.2725	26.114	26.0508	25.4557	25.696	25.9849	27.0501	27.0348	27.032
sp|Q6P158|DHX57_HUMAN Putative ATP-dependent RNA helicase DHX57 OS=Homo sapiens OX=9606 GN=DHX57 PE=1 SV=2;tr|H7C109|H7C109_HUMAN Putative ATP-dependent RNA helicase DHX57 (Fragment) OS=Homo sapiens OX=9606 GN=DHX57 PE=1 SV=1;sp|Q6P158-2|DHX57_HUMAN Isofor	Putative ATP-dependent RNA helicase DHX57	DHX57		0.431917	-0.820916		0.0140872	-0.0120382		NaN	0		NaN	0		0.812308	0.957837	+	1.97707	0.907146	2	2	2	2.6	2.6	2.6	155.6	0	3.8708	357440000	33	Q6P158;H7C109;Q6P158-2	Q6P158;H7C109;Q6P158-2	25.0491	27.4279	24.4793	26.7241	26.0356	26.6679	25.6906	26.1449	26.7032	26.0289	26.3432	26.1956	27.2603	24.9657	25.4337	24.6517
sp|Q08211|DHX9_HUMAN ATP-dependent RNA helicase A OS=Homo sapiens OX=9606 GN=DHX9 PE=1 SV=4	ATP-dependent RNA helicase A	DHX9		0.114225	0.0509319	+	1.60702	0.274859		0.0460947	-0.0358429		0.531191	0.16478		1.08397	0.526496	+	3.11097	-0.546538	60	60	60	40.9	40.9	40.9	140.96	0	323.31	106940000000	1295	Q08211;Q08211-2	Q08211	32.447	32.5987	32.5088	32.5142	33.0865	32.7376	32.6748	33.5044	33.6489	31.9326	31.9821	32.0535	32.5262	32.5911	32.6317	32.615
sp|Q9P265|DIP2B_HUMAN Disco-interacting protein 2 homolog B OS=Homo sapiens OX=9606 GN=DIP2B PE=1 SV=3	Disco-interacting protein 2 homolog B	DIP2B		0.53559	0.216507		0.306978	0.560027		NaN	0		NaN	0	+	5.23515	-3.34209	+	3.04865	-2.77124	21	21	21	21.2	21.2	21.2	171.49	0	190.05	8697600000	112	Q9P265	Q9P265	29.3184	29.1877	29.5033	29.4604	26.1811	25.4302	26.651	26.9472	25.959	26.9057	25.5209	25.9736	25.8084	29.3529	28.8739	26.2475
sp|O60832|DKC1_HUMAN H/ACA ribonucleoprotein complex subunit DKC1 OS=Homo sapiens OX=9606 GN=DKC1 PE=1 SV=3;tr|C9IYT0|C9IYT0_HUMAN H/ACA ribonucleoprotein complex subunit DKC1 (Fragment) OS=Homo sapiens OX=9606 GN=DKC1 PE=1 SV=8;sp|O60832-2|DKC1_HUMAN Isof	H/ACA ribonucleoprotein complex subunit 4	DKC1		0.399557	0.147675	+	1.31498	0.320387		NaN	0		0.745349	-0.921975	+	4.4226	-3.41307		1.21326	-1.38626	11	11	11	22.2	22.2	22.2	57.673	0	95.047	6902000000	121	O60832;C9IYT0;O60832-2;H7C0M1;H7C2Q9;H7BZF2	O60832;C9IYT0;O60832-2;H7C0M1	28.3624	28.9289	28.8014	29.0241	26.0458	25.9122	26.7892	26.3872	26.276	28.1878	28.502	28.522	28.0236	28.4342	28.6419	28.4973
tr|Q9UFM8|Q9UFM8_HUMAN Neuroplastin (Fragment) OS=Homo sapiens OX=9606 GN=NPTN PE=1 SV=2;sp|Q9Y639-3|NPTN_HUMAN Isoform 3 of Neuroplastin OS=Homo sapiens OX=9606 GN=NPTN;sp|Q9Y639-1|NPTN_HUMAN Isoform 1 of Neuroplastin OS=Homo sapiens OX=9606 GN=NPTN;sp|Q9	Neuroplastin	DKFZp566H1924;NPTN		0.955134	0.214682		0.289998	-0.101112		0.854703	-0.359329		0.0343377	-0.0206285	+	1.57499	0.469981	+	1.55315	0.701974	8	8	8	14.3	14.3	14.3	34.815	0	12.906	14776000000	249	Q9UFM8;Q9Y639-3;Q9Y639-1;Q9Y639-4;Q9Y639-5;Q9Y639;H3BU51;H3BQ94	Q9UFM8;Q9Y639-3;Q9Y639-1;Q9Y639-4;Q9Y639-5;Q9Y639	29.0842	29.0614	29.2568	29.1389	30.0471	30.8926	30.0914	29.9621	29.9034	30.0454	30.2868	30.0488	30.0835	29.5107	29.5621	29.3836
tr|E9PEX6|E9PEX6_HUMAN Dihydrolipoyl dehydrogenase OS=Homo sapiens OX=9606 GN=DLD PE=1 SV=1;sp|P09622-2|DLDH_HUMAN Isoform 2 of Dihydrolipoyl dehydrogenase, mitochondrial OS=Homo sapiens OX=9606 GN=DLD;sp|P09622|DLDH_HUMAN Dihydrolipoyl dehydrogenase, mito	Dihydrolipoyl dehydrogenase;Dihydrolipoyl dehydrogenase, mitochondrial	DLD		NaN	0		NaN	0		NaN	0		0.574214	-0.353827		NaN	0		1.28532	1.09222	6	6	6	14.2	14.2	14.2	51.815	0	23.12	566920000	23	E9PEX6;P09622-2;P09622;P09622-3	E9PEX6;P09622-2;P09622;P09622-3	25.6967	26.5556	25.4258	26.258	26.2926	26.7288	25.625	25.3084	25.5536	27.4421	27.4393	27.5281	27.2713	26.2116	25.9789	27.2581
sp|Q12959-2|DLG1_HUMAN Isoform 2 of Disks large homolog 1 OS=Homo sapiens OX=9606 GN=DLG1;sp|Q12959-3|DLG1_HUMAN Isoform 3 of Disks large homolog 1 OS=Homo sapiens OX=9606 GN=DLG1;tr|A0A590UJS9|A0A590UJS9_HUMAN Disks large homolog 1 OS=Homo sapiens OX=9606	Disks large homolog 1	DLG1		0.426187	0.182509	+	1.71043	-0.543166		NaN	0	+	1.38668	-0.96986	+	8.05169	-6.47637	+	6.17704	-6.68946	34	34	31	49.1	49.1	44.9	103.32	0	323.31	64225000000	493	Q12959-2;Q12959-3;A0A590UJS9;Q12959-6;Q12959-4;A0A590UJD9;A0A0C4DFT3;A0A590UKA8;Q12959;A0A590UJC5;Q12959-7;A0A590UJR5;A0A590UJ08;A0A590UJ68;Q12959-5;A0A590UJ18;A0A590UJ81;A0A590UJX2;A0A590UK48;A0A590UJR4;Q12959-8;Q12959-9;A0A590UK81;A0A590UJ29;C9JUA9;A0A590UJ64;E7EQD7;A0A590UJL2;A0A590UK02;A0A590UJ25;A0A590UK70;B4E2H8;A0A590UJZ4;A0A590UJ95;A0A590UK52;H7C166;C9JN61;C9JCP6;A0A590UJ86;A8MUT6;C9IYP1;…	Q12959-2;Q12959-3;A0A590UJS9;Q12959-6;Q12959-4;A0A590UJD9;A0A0C4DFT3;A0A590UKA8;Q12959;A0A590UJC5;Q12959-7;A0A590UJR5;A0A590UJ08;A0A590UJ68;Q12959-5;A0A590UJ18;A0A590UJ81;A0A590UJX2;A0A590UK48;A0A590UJR4;Q12959-8;Q12959-9;A0A590UK81;A0A590UJ29;C9JUA9;A0A590UJ64;E7EQD7;A0A590UJL2;A0A590UK02;A0A590UJ25;A0A590UK70	32.4489	32.2416	31.752	31.8588	26.2436	26.191	26.0308	24.6195	26.4713	25.6066	26.4836	26.478	25.9993	32.6872	32.6006	31.943
tr|Q5JUW8|Q5JUW8_HUMAN Discs, large homolog 3 (Neuroendocrine-dlg, Drosophila), isoform CRA_b OS=Homo sapiens OX=9606 GN=DLG3 PE=1 SV=1;sp|Q92796|DLG3_HUMAN Disks large homolog 3 OS=Homo sapiens OX=9606 GN=DLG3 PE=1 SV=2;sp|Q92796-3|DLG3_HUMAN Isoform 3 of	Disks large homolog 3	DLG3		0.250577	0.166121		0.292493	-0.233237		NaN	0		NaN	0	+	5.49481	-3.50874	+	3.59651	-2.37015	18	18	2	29.6	29.6	6.2	93.605	0	135.38	9034800000	142	Q5JUW8;Q92796;Q92796-3	Q5JUW8;Q92796;Q92796-3	29.8713	29.6769	29.1472	28.8421	25.2577	25.8651	26.0962	25.9057	26.0868	26.4245	24.7732	26.6707	25.8952	29.3505	29.4173	28.0855
sp|Q8TDM6|DLG5_HUMAN Disks large homolog 5 OS=Homo sapiens OX=9606 GN=DLG5 PE=1 SV=4;sp|Q8TDM6-4|DLG5_HUMAN Isoform 4 of Disks large homolog 5 OS=Homo sapiens OX=9606 GN=DLG5;sp|Q8TDM6-2|DLG5_HUMAN Isoform 2 of Disks large homolog 5 OS=Homo sapiens OX=9606	Disks large homolog 5	DLG5		0.201329	0.096375		0.167082	0.107193		0.0792595	-0.165674		0.98564	-0.262444	+	2.91616	-2.77274		0.200625	0.0688586	29	29	29	17.8	17.8	17.8	213.87	0	107.62	8917800000	235	Q8TDM6;Q8TDM6-4;Q8TDM6-2;A0A0A0MSL1;A0A0J9YYG8;Q8TDM6-5;Q8TDM6-3	Q8TDM6;Q8TDM6-4;Q8TDM6-2;A0A0A0MSL1	29.5568	29.3417	29.1938	28.8211	26.4239	25.6067	26.041	26.4509	29.0657	29.0655	29.4013	29.3302	29.3619	29.3998	28.8259	28.2482
tr|G3V471|G3V471_HUMAN Homeobox protein DLX-6 OS=Homo sapiens OX=9606 GN=DLX6 PE=1 SV=1;sp|P56179|DLX6_HUMAN Homeobox protein DLX-6 OS=Homo sapiens OX=9606 GN=DLX6 PE=2 SV=2;sp|P56179-2|DLX6_HUMAN Isoform 2 of Homeobox protein DLX-6 OS=Homo sapiens OX=9606	Homeobox protein DLX-6	DLX6		0.620863	-0.72714		NaN	0		0.018022	0.0391289		0.40712	0.555637		0.767364	1.08536	+	2.24431	1.757	4	4	4	42.4	42.4	42.4	18.571	0	60.738	1190800000	48	G3V471;P56179;P56179-2;P56179-3;F8VXJ2;P56177	G3V471;P56179;P56179-2;P56179-3	25.7384	27.2059	27.271	25.688	25.7354	28.0559	27.017	25.6496	27.5167	27.7556	25.749	28.2946	28.2425	25.0824	26.6237	27.062
tr|A0A5H1ZRP8|A0A5H1ZRP8_HUMAN Dystrophin OS=Homo sapiens OX=9606 GN=DMD PE=1 SV=1;sp|P11532-11|DMD_HUMAN Isoform 3 of Dystrophin OS=Homo sapiens OX=9606 GN=DMD;sp|P11532-4|DMD_HUMAN Isoform 2 of Dystrophin OS=Homo sapiens OX=9606 GN=DMD;sp|P11532|DMD_HUMA	Dystrophin	DMD		0.34291	0.148443		0.641742	-0.311986		NaN	0		NaN	0	+	4.63679	-1.71025	+	3.97787	-1.67419	10	9	9	3.6	3.4	3.4	426.02	0	28.56	3159500000	73	A0A5H1ZRP8;P11532-11;P11532-4;P11532;A0A075B6G3;P11532-14;P11532-2;H0Y304;A0A5H1ZRQ8;A0A5H1ZRP7;P11532-5;P11532-6;P11532-17;A0A5H1ZRP9;A0A5H1ZRQ1;A0A804HKR4;P11532-7;A0A087WV90;P11532-15;P11532-8;A0A7P0T8I2;A0A7P0Z4P7;A0A804HJY0;P11532-3;P11532-12;A0A7P0TAW7;P11532-9;A0A804HKY9;A0A7P0TAM6;P11532-13;A0A5H1ZRR9;P11532-16;A0A087WTU7;A0A7P0Z4Q6;A0A7P0TAX0;P11532-18;A0A0S2Z3B2;A0A7P0Z4M9;A0A7P0TA90;H0…	A0A5H1ZRP8;P11532-11;P11532-4;P11532;A0A075B6G3;P11532-14;P11532-2;H0Y304;A0A5H1ZRQ8;A0A5H1ZRP7;P11532-5;P11532-6;P11532-17;A0A5H1ZRP9;A0A5H1ZRQ1;A0A804HKR4;P11532-7;A0A087WV90;P11532-15;P11532-8;A0A7P0T8I2;A0A7P0Z4P7;A0A804HJY0;P11532-3;P11532-12;A0A7P0TAW7;P11532-9;A0A804HKY9;A0A7P0TAM6;P11532-13;A0A5H1ZRR9;P11532-16;A0A087WTU7;A0A7P0Z4Q6	27.9999	27.9666	27.3685	27.5552	26.0475	26.3125	25.3567	25.5076	26.7421	26.0253	26.6939	25.9931	25.4476	28.5571	28.4453	27.6143
sp|P31689|DNJA1_HUMAN DnaJ homolog subfamily A member 1 OS=Homo sapiens OX=9606 GN=DNAJA1 PE=1 SV=2;sp|P31689-2|DNJA1_HUMAN Isoform 2 of DnaJ homolog subfamily A member 1 OS=Homo sapiens OX=9606 GN=DNAJA1	DnaJ homolog subfamily A member 1	DNAJA1		0.0371678	-0.00817871		0.149162	-0.0823102		NaN	0		NaN	0	+	6.76699	-5.22312	+	4.60896	-5.67143	23	23	23	64.7	64.7	64.7	44.868	0	323.31	45224000000	251	P31689;P31689-2	P31689;P31689-2	32.0009	32.0574	31.8645	31.7244	27.6691	26.8364	25.2908	25.7823	25.2299	26.9731	26.6188	25.0746	26.0273	31.4186	31.7648	30.858
sp|O60884|DNJA2_HUMAN DnaJ homolog subfamily A member 2 OS=Homo sapiens OX=9606 GN=DNAJA2 PE=1 SV=1	DnaJ homolog subfamily A member 2	DNAJA2		0.891437	0.258678		0.633852	-0.208972		NaN	0		NaN	0	+	4.15266	-1.94735	+	4.90099	-2.1585	8	8	8	24.5	24.5	24.5	45.745	0	21.423	4121300000	50	O60884;A0A087WT48;I3L320	O60884	28.4176	28.3419	28.0265	27.9242	26.8079	26.1241	27.0122	25.2348	27.6224	24.9585	27.0811	26.8425	24.1777	28.3463	28.2353	27.6903
tr|A0A7I2V3K7|A0A7I2V3K7_HUMAN DnaJ homolog subfamily B member 1 OS=Homo sapiens OX=9606 GN=DNAJB1 PE=1 SV=1;sp|P25685-2|DNJB1_HUMAN Isoform 2 of DnaJ homolog subfamily B member 1 OS=Homo sapiens OX=9606 GN=DNAJB1;sp|P25685|DNJB1_HUMAN DnaJ homolog subfami	DnaJ homolog subfamily B member 1	DNAJB1		0.628517	0.725542		0.852794	-0.191138		NaN	0		NaN	0	+	1.95327	-0.895451	+	2.44573	-1.62973	6	6	6	24.9	24.9	24.9	30.184	0	12.199	2251500000	49	A0A7I2V3K7;P25685-2;P25685;M0R080;M0QXK0;A0A7I2YQW1;M0QYT3;M0R128;A0A1B0GX60;M0R1D6;M0QZD0	A0A7I2V3K7;P25685-2;P25685;M0R080;M0QXK0	27.3951	27.4143	26.953	25.133	25.1388	25.6649	25.5252	25.708	25.8834	25.6811	26.8485	25.9142	26.9728	27.6637	27.6335	27.3734
sp|Q9NXW2|DJB12_HUMAN DnaJ homolog subfamily B member 12 OS=Homo sapiens OX=9606 GN=DNAJB12 PE=1 SV=5;tr|J3KPS0|J3KPS0_HUMAN DnaJ (Hsp40) homolog, subfamily B, member 12, isoform CRA_c OS=Homo sapiens OX=9606 GN=DNAJB12 PE=1 SV=1;sp|Q9NXW2-2|DJB12_HUMAN Is	DnaJ homolog subfamily B member 12	DNAJB12		0.143828	0.0524549		0.466053	0.154177		0.415223	0.157708		0.910698	-0.120978		0.46007	0.151933	+	1.34642	-0.302741	39	39	38	63.7	63.7	63.7	41.859	0	323.31	46201000000	722	Q9NXW2;J3KPS0;Q9NXW2-2;V9GYN7;V9GY70	Q9NXW2;J3KPS0;Q9NXW2-2;V9GYN7	31.6201	31.2999	31.3251	31.3021	30.9982	31.2274	31.5906	31.5802	31.771	31.7165	31.9126	31.6422	31.689	31.9025	31.769	31.8993
sp|Q8TBM8|DJB14_HUMAN DnaJ homolog subfamily B member 14 OS=Homo sapiens OX=9606 GN=DNAJB14 PE=1 SV=1;sp|Q8TBM8-2|DJB14_HUMAN Isoform 2 of DnaJ homolog subfamily B member 14 OS=Homo sapiens OX=9606 GN=DNAJB14	DnaJ homolog subfamily B member 14	DNAJB14		0.0811407	-0.0624299		0.366269	-0.175171		NaN	0		0.736944	-0.485154		0.0344629	-0.0494785		0.982425	-0.547475	10	9	9	25.3	23	23	42.515	0	7.1418	2164000000	60	Q8TBM8;Q8TBM8-2;A0A087WWX2;F2Z2L8;H7BZK3	Q8TBM8;Q8TBM8-2	26.8743	26.9389	26.2866	26.5979	27.5344	26.2155	26.1021	26.6796	24.8825	27.4463	26.7648	26.932	26.6179	27.5658	27.4036	26.8933
sp|P25686|DNJB2_HUMAN DnaJ homolog subfamily B member 2 OS=Homo sapiens OX=9606 GN=DNAJB2 PE=1 SV=3;tr|C9JXB9|C9JXB9_HUMAN DnaJ homolog subfamily B member 2 (Fragment) OS=Homo sapiens OX=9606 GN=DNAJB2 PE=1 SV=1;sp|P25686-2|DNJB2_HUMAN Isoform 2 of DnaJ ho	DnaJ homolog subfamily B member 2	DNAJB2		0.0035771	-0.00143671	+	1.61709	-0.482925		NaN	0		NaN	0	+	4.82567	-4.58826	+	4.37038	-3.81139	18	18	17	48.5	48.5	48.5	35.58	0	158.24	17745000000	163	P25686;C9JXB9;P25686-2;C9JRD2;C9J1G2;E7ETU0;C9JX00	P25686;C9JXB9;P25686-2;C9JRD2	30.6657	30.5914	30.2216	30.5123	25.2313	26.4926	25.1123	25.6808	24.8594	25.6607	26.0319	25.3926	26.2371	30.4313	30.5936	29.8808
sp|O75190|DNJB6_HUMAN DnaJ homolog subfamily B member 6 OS=Homo sapiens OX=9606 GN=DNAJB6 PE=1 SV=2;tr|A0A0J9YX62|A0A0J9YX62_HUMAN DnaJ homolog subfamily B member 6 OS=Homo sapiens OX=9606 GN=DNAJB6 PE=1 SV=1;sp|O75190-3|DNJB6_HUMAN Isoform C of DnaJ homol	DnaJ homolog subfamily B member 6	DNAJB6		0.0641634	-0.0383916		0.835779	-0.323037		NaN	0		NaN	0	+	4.69932	-3.38846	+	3.56513	-2.27432	10	9	9	35.3	32.2	32.2	36.087	0	75.684	7547200000	105	O75190;A0A0J9YX62;O75190-3;E9PH18;C9J2C4;O75190-2;C9JDX6;F8WCZ4;C9J2P2;C9JDR7;C9JB42;O75190-4;C9JN01;Q8WWF6;Q7Z6W7;Q8NHS0	O75190;A0A0J9YX62;O75190-3;E9PH18;C9J2C4;O75190-2;C9JDX6;F8WCZ4;C9J2P2;C9JDR7;C9JB42;O75190-4	29.7009	29.3451	28.9725	29.1236	25.8123	26.0653	26.2615	26.6584	25.961	26.1506	25.6557	25.5473	25.0841	28.9982	29.2187	28.6931
sp|Q96KC8|DNJC1_HUMAN DnaJ homolog subfamily C member 1 OS=Homo sapiens OX=9606 GN=DNAJC1 PE=1 SV=1	DnaJ homolog subfamily C member 1	DNAJC1		0.274238	-0.116431		0.194648	0.115932		0.0726932	-0.0400227		0.0648003	-0.0408726		0.910454	0.428339	+	2.37589	1.23724	22	22	22	37.9	37.9	37.9	63.882	0	281.07	11870000000	237	Q96KC8;Q5T1X2	Q96KC8	29.3797	29.331	29.192	29.6262	29.9303	29.6789	29.857	29.4491	29.7555	30.5243	30.7639	30.5647	30.8243	29.3842	29.4813	29.4165
tr|A0A7P0TB97|A0A7P0TB97_HUMAN DnaJ homolog subfamily C member 10 OS=Homo sapiens OX=9606 GN=DNAJC10 PE=1 SV=1;tr|A0A7P0TAQ9|A0A7P0TAQ9_HUMAN DnaJ homolog subfamily C member 10 OS=Homo sapiens OX=9606 GN=DNAJC10 PE=1 SV=1;tr|A0A7P0Z431|A0A7P0Z431_HUMAN Dna	DnaJ homolog subfamily C member 10	DNAJC10		0.820706	-0.161911		0.941433	0.440203		NaN	0		NaN	0	+	1.65681	-0.54848		0.707794	-0.458597	10	10	10	16	16	16	72.152	0	19.295	1842800000	46	A0A7P0TB97;A0A7P0TAQ9;A0A7P0Z431;Q8IXB1-2;Q8IXB1;A0A7P0T8Y3;A0A7P0TB83;A0A7P0T9B7;A0A7P0TB22;E7EP04;A0A7P0Z4F2;A0A494C1G5;Q8IXB1-3	A0A7P0TB97;A0A7P0TAQ9;A0A7P0Z431;Q8IXB1-2;Q8IXB1	26.8572	26.8149	27.0349	26.9622	25.9914	26.5834	26.469	25.6607	25.9558	26.636	26.7068	26.8058	26.5952	26.0392	26.7099	26.7778
sp|O75165|DJC13_HUMAN DnaJ homolog subfamily C member 13 OS=Homo sapiens OX=9606 GN=DNAJC13 PE=1 SV=5	DnaJ homolog subfamily C member 13	DNAJC13		0.327882	-0.201816		0.132155	-0.0838342		0.028799	-0.0609505		1.15471	-0.337289	+	1.81038	-1.99413	+	2.10705	-0.677026	64	64	64	32.8	32.8	32.8	254.41	0	323.31	47173000000	738	O75165;A0A3B3IRM0;H0YA63;H0Y8Q2	O75165	32.0039	32.1596	31.4061	31.2519	30.5003	29.9366	30.6113	28.5916	28.2121	30.7011	30.9392	30.8427	31.1761	31.755	31.4193	30.7856
sp|Q9Y2G8|DJC16_HUMAN DnaJ homolog subfamily C member 16 OS=Homo sapiens OX=9606 GN=DNAJC16 PE=2 SV=3;tr|Q5TDH4|Q5TDH4_HUMAN DnaJ homolog subfamily C member 16 OS=Homo sapiens OX=9606 GN=DNAJC16 PE=1 SV=1;tr|Q5TDG9|Q5TDG9_HUMAN DnaJ homolog subfamily C mem	DnaJ homolog subfamily C member 16	DNAJC16		1.01143	0.512722		0.543456	-0.342265		0.229818	0.627178		0.0134761	-0.0141435		0.325114	-0.635091	+	1.8997	1.19411	17	17	17	21.1	21.1	21.1	90.59	0	130.67	6233500000	123	Q9Y2G8;Q5TDH4;Q5TDG9;Q9Y2G8-2;H0YCM8	Q9Y2G8;Q5TDH4;Q5TDG9;Q9Y2G8-2	27.7599	28.0833	27.8151	28.1037	26.4122	29.4881	25.7196	25.3489	28.986	29.0308	29.6459	29.6658	29.0465	28.5839	27.8431	28.4295
sp|Q9H1X3|DJC25_HUMAN DnaJ homolog subfamily C member 25 OS=Homo sapiens OX=9606 GN=DNAJC25 PE=1 SV=1;sp|Q9H1X3-2|DJC25_HUMAN Isoform 2 of DnaJ homolog subfamily C member 25 OS=Homo sapiens OX=9606 GN=DNAJC25	DnaJ homolog subfamily C member 25	DNAJC25		0.231923	-0.445941		0.988318	0.729033		1.22187	1.49438		0.7942	-0.521738		0.0358413	-0.0940946	+	2.38222	1.44608	13	13	13	28.9	28.9	28.9	42.403	0	35.95	7803200000	108	Q9H1X3;Q9H1X3-2;F2Z3D1;J3QR79;A0A024R161;Q9H1X3-3	Q9H1X3;Q9H1X3-2	28.572	28.4036	26.5112	28.881	26.2018	25.7545	26.1819	26.0992	26.0503	30.8305	31.3035	30.466	30.9373	28.719	27.8297	27.4035
sp|Q96LL9|DJC30_HUMAN DnaJ homolog subfamily C member 30, mitochondrial OS=Homo sapiens OX=9606 GN=DNAJC30 PE=1 SV=3	DnaJ homolog subfamily C member 30	DNAJC30		0.321666	-0.127083		0.928994	0.228378		0.361052	-0.55984		1.09457	-0.158331		0.025241	-0.0560455	+	1.79096	0.269297	8	8	8	38.5	38.5	38.5	25.961	0	34.951	7910900000	144	Q96LL9	Q96LL9	28.4149	28.4406	28.8039	28.9575	29.3403	29.0454	29.0989	28.539	29.131	29.4209	29.2568	29.4648	29.2879	28.5251	28.677	29.0192
sp|Q9H3Z4-2|DNJC5_HUMAN Isoform 2 of DnaJ homolog subfamily C member 5 OS=Homo sapiens OX=9606 GN=DNAJC5;sp|Q9H3Z4|DNJC5_HUMAN DnaJ homolog subfamily C member 5 OS=Homo sapiens OX=9606 GN=DNAJC5 PE=1 SV=1	DnaJ homolog subfamily C member 5	DNAJC5		0.0614924	0.0275884		0.200638	-0.0932808		NaN	0		0.658605	-0.621061	+	3.77755	-2.06695		0.753941	-0.711342	6	6	6	29.3	29.3	29.3	18.801	0	66.215	4879200000	97	Q9H3Z4-2;Q9H3Z4	Q9H3Z4-2;Q9H3Z4	28.1782	28.2271	27.7837	28.3377	26.4281	24.9254	26.1694	24.7089	26.3228	27.9035	28.2108	28.1872	27.9745	28.4189	28.4655	28.2483
sp|O75937|DNJC8_HUMAN DnaJ homolog subfamily C member 8 OS=Homo sapiens OX=9606 GN=DNAJC8 PE=1 SV=2	DnaJ homolog subfamily C member 8	DNAJC8		0.282009	0.350825		0.0932798	-0.0736737		NaN	0		NaN	0	+	2.30412	-1.21456	+	2.5459	-1.3168	7	7	7	29.6	29.6	29.6	29.841	0	52.469	2118900000	62	O75937;S4R3J5	O75937	27.1158	27.376	27.1923	25.2303	26.2356	26.2472	26.3794	26.7358	26.1765	25.9307	25.9333	25.5946	26.4273	27.5326	27.7064	26.7419
sp|O00429-6|DNM1L_HUMAN Isoform 6 of Dynamin-1-like protein OS=Homo sapiens OX=9606 GN=DNM1L;sp|O00429-2|DNM1L_HUMAN Isoform 4 of Dynamin-1-like protein OS=Homo sapiens OX=9606 GN=DNM1L;sp|O00429-8|DNM1L_HUMAN Isoform 8 of Dynamin-1-like protein OS=Homo sa	Dynamin-1-like protein	DNM1L		NaN	0		NaN	0		NaN	0		0.342455	-0.0654049		NaN	0	+	2.3711	1.11424	8	8	8	14.2	14.2	14.2	83.398	0	15.15	386190000	39	O00429-6;O00429-2;O00429-8;O00429;O00429-9;O00429-3;O00429-5;O00429-4;O00429-7;F8VZ52;F8VYL3;F8VR28;B4DDQ3;F8VUJ9;F8W1W3;B4DPZ9;H0YHY4	O00429-6;O00429-2;O00429-8;O00429;O00429-9;O00429-3;O00429-5;O00429-4;O00429-7	26.3325	25.8482	24.874	25.2461	26.1832	25.8586	26.5487	25.2531	26.2425	27.4826	27.4609	27.2896	27.5539	25.9328	26.2441	25.1221
sp|P50570-5|DYN2_HUMAN Isoform 5 of Dynamin-2 OS=Homo sapiens OX=9606 GN=DNM2;sp|P50570-2|DYN2_HUMAN Isoform 2 of Dynamin-2 OS=Homo sapiens OX=9606 GN=DNM2;sp|P50570|DYN2_HUMAN Dynamin-2 OS=Homo sapiens OX=9606 GN=DNM2 PE=1 SV=2;sp|P50570-3|DYN2_HUMAN Isof	Dynamin-2	DNM2		0.469274	-0.390903		1.05403	0.664348		NaN	0		NaN	0		0.324366	-0.357905	+	3.07	-1.53784	9	9	9	14.3	14.3	14.3	97.976	0	25.409	2184500000	30	P50570-5;P50570-2;P50570;P50570-3;P50570-4;K7EMQ3;E5RHK8;Q9UQ16;Q9UQ16-4;Q9UQ16-3;Q9UQ16-2;Q9UQ16-5;Q05193-2;A0A1B0GUX5;Q05193;Q05193-3;A0A0D9SFE4;Q05193-5;A0A0U1RQP1;A0A0D9SFB1;E5RIK2;K7EPK9	P50570-5;P50570-2;P50570;P50570-3;P50570-4	27.045	27.9956	27.0199	27.2236	26.6711	25.502	25.9845	26.2028	27.238	26.7851	26.628	26.3263	26.7049	26.9586	26.5975	26.0051
tr|A0A7I2YQA8|A0A7I2YQA8_HUMAN DNA (cytosine-5)-methyltransferase OS=Homo sapiens OX=9606 GN=DNMT1 PE=1 SV=1;sp|P26358|DNMT1_HUMAN DNA (cytosine-5)-methyltransferase 1 OS=Homo sapiens OX=9606 GN=DNMT1 PE=1 SV=2;tr|A0A7I2V490|A0A7I2V490_HUMAN DNA (cytosine-	DNA (cytosine-5)-methyltransferase 1	DNMT1		0.0613154	-0.0336294		0.877867	0.381231		0.30771	0.340825		0.14975	-0.324131	+	5.71369	-3.92989	+	1.7181	-2.47992	37	37	29	27.7	27.7	21	179.16	0	238.64	17675000000	338	A0A7I2YQA8;P26358;A0A7I2V490;A0A7I2V5D0;A0A7I2YQQ0;A0A7I2V5F1;P26358-2;A0A7I2V5F6;A0A7I2V311;P26358-3;A0A7I2V2G5;K7ENW7;K7ENQ6;A0A7I2V3F8;K7EMU8;K7EIZ6;K7ERQ1	A0A7I2YQA8;P26358;A0A7I2V490;A0A7I2V5D0;A0A7I2YQQ0;A0A7I2V5F1;P26358-2;A0A7I2V5F6;A0A7I2V311;P26358-3	30.4058	30.2634	29.9355	29.8873	24.9815	25.3787	25.3268	27.3658	26.0405	27.5264	28.8893	28.5143	28.113	30.1404	30.503	29.6051
sp|Q96BY6|DOC10_HUMAN Dedicator of cytokinesis protein 10 OS=Homo sapiens OX=9606 GN=DOCK10 PE=1 SV=3;tr|A0A2R8YD85|A0A2R8YD85_HUMAN Dedicator of cytokinesis protein 10 OS=Homo sapiens OX=9606 GN=DOCK10 PE=1 SV=1;sp|Q96BY6-3|DOC10_HUMAN Isoform 3 of Dedica	Dedicator of cytokinesis protein 10	DOCK10		0.153671	-0.0749974		0.664605	-0.727107		NaN	0		0.140385	0.0700083	+	4.42849	-2.5999		0.807919	0.768238	13	13	13	8.9	8.9	8.9	249.53	0	34.629	2993100000	90	Q96BY6;A0A2R8YD85;Q96BY6-3;H0YFC5;Q96BY6-2;F8WE73;F8WB48;A0A2R8Y5U0	Q96BY6;A0A2R8YD85;Q96BY6-3	28.3789	28.5732	28.2057	28.6371	26.4179	24.959	26.682	26.553	25.8779	28.5868	28.1696	28.6244	28.0922	28.6895	28.6161	27.6058
tr|A6NIW2|A6NIW2_HUMAN Dedicator of cytokinesis protein 11 OS=Homo sapiens OX=9606 GN=DOCK11 PE=1 SV=2;sp|Q5JSL3|DOC11_HUMAN Dedicator of cytokinesis protein 11 OS=Homo sapiens OX=9606 GN=DOCK11 PE=1 SV=2;tr|A0A0J9YW64|A0A0J9YW64_HUMAN Dedicator of cytokin	Dedicator of cytokinesis protein 11	DOCK11		NaN	0		NaN	0		NaN	0		0.0485647	-0.0135827		NaN	0	+	2.06581	0.607131	5	4	4	2.6	2.2	2.2	238.1	0	4.7753	362760000	22	A6NIW2;Q5JSL3;A0A0J9YW64;Q5JUD8	A6NIW2;Q5JSL3;A0A0J9YW64	26.5344	25.726	24.938	25.9217	26.9519	25.5956	26.2702	25.0652	26.1887	26.9847	26.6591	27.0079	27.0494	25.5552	25.3098	25.0504
sp|Q9H7D0|DOCK5_HUMAN Dedicator of cytokinesis protein 5 OS=Homo sapiens OX=9606 GN=DOCK5 PE=1 SV=3	Dedicator of cytokinesis protein 5	DOCK5		NaN	0		NaN	0		NaN	0		0.023833	-0.00902462		NaN	0	+	2.48369	2.68906	15	15	14	13	13	12.5	215.31	0	29.834	820250000	45	Q9H7D0;H0Y7N4;Q9H7D0-2	Q9H7D0	26.5595	26.6132	25.8157	25.978	25.9476	26.2322	25.7894	25.6453	25.7152	28.3694	28.6203	28.2097	28.3338	26.4351	26.3903	26.8624
sp|Q96N67-6|DOCK7_HUMAN Isoform 6 of Dedicator of cytokinesis protein 7 OS=Homo sapiens OX=9606 GN=DOCK7;sp|Q96N67-4|DOCK7_HUMAN Isoform 4 of Dedicator of cytokinesis protein 7 OS=Homo sapiens OX=9606 GN=DOCK7;sp|Q96N67-2|DOCK7_HUMAN Isoform 2 of Dedicator	Dedicator of cytokinesis protein 7	DOCK7		0.0189981	0.00746632		0.513446	0.146794		0.171083	-0.0916489	+	1.56132	-0.450576		0.907098	0.354676	+	2.70182	0.952727	46	46	46	22.7	22.7	22.7	241.67	0	323.31	15647000000	334	Q96N67-6;Q96N67-4;Q96N67-2;Q96N67-3;Q96N67-5;Q96N67;A0A1B0GWE0;Q96N67-7;A0A1B0GUE9;A0A1B0GVW2;A0A0C4DGY6;A0A0U1RQJ5;A0A0U1RRC1;Q96HP0;A0A0U1RR97;Q8NF50-2;Q8NF50-4;Q8NF50-3;Q8NF50;A2A369;K7ESB7;A0A0U1RQG7	Q96N67-6;Q96N67-4;Q96N67-2;Q96N67-3;Q96N67-5;Q96N67;A0A1B0GWE0	29.7546	30.0229	29.4898	29.8546	30.2546	30.4886	30.5162	29.8903	30.0215	31.0652	31.2721	31.1861	31.1234	29.6428	29.4045	29.7832
sp|Q86TI2|DPP9_HUMAN Dipeptidyl peptidase 9 OS=Homo sapiens OX=9606 GN=DPP9 PE=1 SV=3;sp|Q86TI2-4|DPP9_HUMAN Isoform 3 of Dipeptidyl peptidase 9 OS=Homo sapiens OX=9606 GN=DPP9;sp|Q86TI2-2|DPP9_HUMAN Isoform 2 of Dipeptidyl peptidase 9 OS=Homo sapiens OX=9	Dipeptidyl peptidase 9	DPP9		0.427269	0.74019		1.18064	1.07937		0.192803	-0.441638		0.255144	-0.0893512		0.241793	0.553047	+	2.92823	0.978734	17	17	17	19.8	19.8	19.8	98.262	0	251.09	6772900000	206	Q86TI2;Q86TI2-4;Q86TI2-2;M0R2A8;M0R2G6;M0R0I1;M0R3C4;M0QXG6;M0QXA6;M0R1L4;M0R162;H0YKA2;J3KPT0;M0R145;Q6V1X1-5;Q6V1X1-3;Q6V1X1-6;Q6V1X1-2;Q6V1X1-4;Q6V1X1	Q86TI2;Q86TI2-4;Q86TI2-2;M0R2A8	28.8936	29.1057	28.6701	25.9059	28.2704	30.375	30.3585	29.9326	30.4571	29.9191	29.6709	29.8041	29.9485	27.8377	26.3225	28.3299
tr|A0A1B0GW05|A0A1B0GW05_HUMAN Probable C-mannosyltransferase DPY19L1 OS=Homo sapiens OX=9606 GN=DPY19L1 PE=1 SV=1;sp|Q2PZI1|D19L1_HUMAN Probable C-mannosyltransferase DPY19L1 OS=Homo sapiens OX=9606 GN=DPY19L1 PE=2 SV=1	Probable C-mannosyltransferase DPY19L1	DPY19L1		NaN	0		NaN	0		0.456265	-0.247472		0.271357	-0.124674	+	5.83966	4.56675	+	4.87542	3.96698	16	16	16	16.7	16.7	16.7	84.533	0	45.399	3831300000	162	A0A1B0GW05;Q2PZI1;Q2PZI1-2;H7C3M5	A0A1B0GW05;Q2PZI1	26.5589	26.6445	25.967	25.6935	30.086	30.3785	30.6642	30.9833	30.705	30.4453	30.3411	29.9514	30.4387	25.2404	26.1731	26.9427
tr|A0A1C7CYX9|A0A1C7CYX9_HUMAN Dihydropyrimidinase-related protein 2 OS=Homo sapiens OX=9606 GN=DPYSL2 PE=1 SV=1;sp|Q16555|DPYL2_HUMAN Dihydropyrimidinase-related protein 2 OS=Homo sapiens OX=9606 GN=DPYSL2 PE=1 SV=1;sp|Q16555-2|DPYL2_HUMAN Isoform 2 of Di	Dihydropyrimidinase-related protein 2	DPYSL2		0.0200269	-0.0186276		0.796461	0.562794		NaN	0		0.341748	-0.658816	+	5.28084	-4.52467	+	1.69705	-2.55057	23	23	19	51.7	51.7	43.3	73.502	0	292.56	16552000000	201	A0A1C7CYX9;Q16555;Q16555-2;E5RFU4;D6RF19	A0A1C7CYX9;Q16555;Q16555-2	30.1745	29.9777	30.2399	30.1358	26.08	25.4888	25.7705	26.1638	25.2762	28.057	28.563	28.8892	27.9939	29.5582	30.1223	28.8784
sp|Q14195-2|DPYL3_HUMAN Isoform LCRMP-4 of Dihydropyrimidinase-related protein 3 OS=Homo sapiens OX=9606 GN=DPYSL3;sp|Q14195|DPYL3_HUMAN Dihydropyrimidinase-related protein 3 OS=Homo sapiens OX=9606 GN=DPYSL3 PE=1 SV=1;tr|H0YBT4|H0YBT4_HUMAN Dihydropyrimid	Dihydropyrimidinase-related protein 3	DPYSL3		0.356118	-0.808863		0.732318	0.956161		NaN	0		NaN	0		0.726478	-1.33866	+	3.22518	-2.15213	14	11	10	36.5	30.1	29.1	73.91	0	39.858	4354900000	60	Q14195-2;Q14195;H0YBT4;H0YB87	Q14195-2;Q14195;H0YBT4	28.5933	28.293	28.486	27.9919	26.9864	26.3299	25.3269	25.5825	24.9345	26.4364	28.2224	26.621	25.5476	28.4075	25.9347	26.7798
sp|Q9Y295|DRG1_HUMAN Developmentally-regulated GTP-binding protein 1 OS=Homo sapiens OX=9606 GN=DRG1 PE=1 SV=1	Developmentally-regulated GTP-binding protein 1	DRG1		0.176797	0.101431		0.401121	-0.177474		NaN	0		NaN	0	+	3.79116	-2.24603	+	2.89986	-1.55224	9	9	9	27.8	27.8	27.8	40.542	0	37.278	4270600000	57	Q9Y295;F8WEE0	Q9Y295	28.0513	28.1426	28.7215	28.5844	26.432	26.4347	26.5258	25.6183	26.1501	25.7295	25.792	26.1456	26.1544	27.5745	28.0878	28.0078
sp|Q9NRR4-2|RNC_HUMAN Isoform 2 of Ribonuclease 3 OS=Homo sapiens OX=9606 GN=DROSHA;sp|Q9NRR4-4|RNC_HUMAN Isoform 4 of Ribonuclease 3 OS=Homo sapiens OX=9606 GN=DROSHA;sp|Q9NRR4|RNC_HUMAN Ribonuclease 3 OS=Homo sapiens OX=9606 GN=DROSHA PE=1 SV=2;sp|Q9NRR4	Ribonuclease 3	DROSHA		0.894731	0.261752		0.572655	-0.238508		0.0626796	0.104892		0.472962	-0.221847		0.728136	-0.654605		0.226473	0.149513	11	11	11	13.9	13.9	13.9	151.29	0	19.335	3686600000	70	Q9NRR4-2;Q9NRR4-4;Q9NRR4;Q9NRR4-3;H7C5U6;H0YB67	Q9NRR4-2;Q9NRR4-4;Q9NRR4;Q9NRR4-3	27.58	27.3752	27.8251	27.6676	25.4142	26.9008	27.8833	27.5082	27.8647	27.9294	27.6381	27.7652	27.6612	27.7898	27.4763	27.7562
sp|Q08554-2|DSC1_HUMAN Isoform 1B of Desmocollin-1 OS=Homo sapiens OX=9606 GN=DSC1;sp|Q08554|DSC1_HUMAN Desmocollin-1 OS=Homo sapiens OX=9606 GN=DSC1 PE=1 SV=2	Desmocollin-1	DSC1		0.259547	-0.677819		0.362651	-0.558062		0.583882	0.475187		0.71467	0.470181	+	1.65497	2.4642	+	1.36761	1.85481	7	7	7	8.8	8.8	8.8	93.834	0	11.303	4818900000	101	Q08554-2;Q08554	Q08554-2;Q08554	26.6504	26.8548	29.1097	28.6539	28.3366	29.5222	29.3438	29.615	28.8244	29.1103	29.7028	29.2229	29.3507	28.4952	28.6398	28.6013
sp|Q02413|DSG1_HUMAN Desmoglein-1 OS=Homo sapiens OX=9606 GN=DSG1 PE=1 SV=2	Desmoglein-1	DSG1		0.0299334	0.143919		0.499994	-0.448522		1.083	0.528545		1.13573	0.781239	+	1.43569	2.65852	+	1.33304	1.03136	27	27	27	29.8	29.8	29.8	113.75	0	323.31	14706000000	395	Q02413;Q02413-2;P32926;Q86SJ6;Q86SJ6-2	Q02413	28.6078	24.8439	30.0992	29.6732	30.4539	30.8197	31.0032	30.438	30.1849	30.3601	29.8116	30.1453	29.6902	29.5468	29.774	30.9171
sp|Q14126|DSG2_HUMAN Desmoglein-2 OS=Homo sapiens OX=9606 GN=DSG2 PE=1 SV=2	Desmoglein-2	DSG2		0.401961	-0.0931969		0.106625	-0.0305562		0.0995525	0.0980686		0.134411	0.0199375		0.0212762	0.02056	+	2.38642	0.405396	48	48	48	52.5	52.5	52.5	122.29	0	323.31	63570000000	964	Q14126;A0A804HJ09;A0A804HLK9;J3KSI6;A0A804HIA2;A0A804HJQ3	Q14126	31.9401	32.0006	31.682	31.9112	32.187	31.8332	31.6477	30.8784	32.0177	32.428	32.4925	32.4038	32.2937	32.0888	32.0512	32.1895
sp|P15924|DESP_HUMAN Desmoplakin OS=Homo sapiens OX=9606 GN=DSP PE=1 SV=3;sp|P15924-3|DESP_HUMAN Isoform DSPIa of Desmoplakin OS=Homo sapiens OX=9606 GN=DSP;sp|P15924-2|DESP_HUMAN Isoform DPII of Desmoplakin OS=Homo sapiens OX=9606 GN=DSP	Desmoplakin	DSP		0.168058	0.270065		0.861248	-0.967082		0.548577	0.415315		0.728933	0.637742	+	4.30466	3.49359	+	2.17949	2.18248	147	147	147	46.7	46.7	46.7	331.77	0	323.31	37857000000	1260	P15924;P15924-3;P15924-2	P15924;P15924-3;P15924-2	28.7635	28.1595	30.5944	30.3495	32.3226	33.087	33.1111	33.0231	32.5315	31.7836	31.9088	31.9566	31.5828	30.632	30.2969	31.7981
sp|Q03001|DYST_HUMAN Dystonin OS=Homo sapiens OX=9606 GN=DST PE=1 SV=4;tr|F8W9J4|F8W9J4_HUMAN Dystonin OS=Homo sapiens OX=9606 GN=DST PE=1 SV=1;tr|A0A7P0T890|A0A7P0T890_HUMAN Dystonin OS=Homo sapiens OX=9606 GN=DST PE=1 SV=1;tr|E9PHM6|E9PHM6_HUMAN Dystonin	Dystonin	DST		0.0492746	-0.0960655		0.0788745	0.14002		NaN	0		0.227392	-0.0677233		1.21894	-1.29543		1.27342	0.823866	36	33	17	7.5	7	3.7	860.65	0	82.396	2369000000	98	Q03001;F8W9J4;A0A7P0T890;E9PHM6;Q03001-14;F6QMI7;Q03001-8;A0A494C1D7;E7ETB9;Q03001-9;Q03001-3;Q6P0N6;Q03001-13;Q5T0V7;H0YC82;Q03001-10;H0YAT7	Q03001;F8W9J4;A0A7P0T890;E9PHM6;Q03001-14;F6QMI7;Q03001-8	27.291	26.6079	27.6976	28.0127	26.0777	26.7758	26.1705	26.6899	26.3751	28.2167	27.9421	27.8613	28.1425	28.1699	26.557	25.7117
sp|Q9Y4J8-16|DTNA_HUMAN Isoform 16 of Dystrobrevin alpha OS=Homo sapiens OX=9606 GN=DTNA;tr|A0A804HKZ4|A0A804HKZ4_HUMAN Dystrobrevin alpha OS=Homo sapiens OX=9606 GN=DTNA PE=4 SV=1;sp|Q9Y4J8-15|DTNA_HUMAN Isoform 15 of Dystrobrevin alpha OS=Homo sapiens OX	Dystrobrevin alpha	DTNA		0.267569	-0.307548		0.0175418	0.0553136		NaN	0		0.188466	0.12822		1.04333	-0.832503	+	1.47799	2.17041	10	10	4	20.8	20.8	9.4	58.471	0	111.23	2732800000	90	Q9Y4J8-16;A0A804HKZ4;Q9Y4J8-15;Q9Y4J8-8;Q9Y4J8-14;Q9Y4J8-2;Q9Y4J8-13;M0QZ28;A0A7P0T8J4;Q9Y4J8-5;A0A7P0TBH9;A0A7P0T9L1;A0A804HHU2;A0A804HLB1;A0A804HHT6;A0A7P0Z4D7;A0A7P0TBG1;Q9Y4J8-11;A0A804HII3;A0A7P0T8G2;Q9Y4J8-4;Q9Y4J8-3;Q9Y4J8-10;Q9Y4J8-6;Q9Y4J8;Q9Y4J8-12;A0A7P0T8Y5;M0R021	Q9Y4J8-16;A0A804HKZ4;Q9Y4J8-15;Q9Y4J8-8;Q9Y4J8-14;Q9Y4J8-2;Q9Y4J8-13;M0QZ28;A0A7P0T8J4;Q9Y4J8-5;A0A7P0TBH9;A0A7P0T9L1;A0A804HHU2;A0A804HLB1;A0A804HHT6;A0A7P0Z4D7;A0A7P0TBG1;Q9Y4J8-11;A0A804HII3;A0A7P0T8G2;Q9Y4J8-4;Q9Y4J8-3;Q9Y4J8-10;Q9Y4J8-6;Q9Y4J8;Q9Y4J8-12;A0A7P0T8Y5;M0R021	28.1494	26.704	27.0433	26.922	26.401	26.498	27.1518	25.7914	25.337	28.6589	29.0432	29.5344	29.2068	27.8181	24.8438	28.1503
sp|O75319|DUS11_HUMAN RNA/RNP complex-1-interacting phosphatase OS=Homo sapiens OX=9606 GN=DUSP11 PE=1 SV=2	RNA/RNP complex-1-interacting phosphatase	DUSP11	+	1.3779	-1.65963		0.722045	1.11366		0.097267	-0.199738		NaN	0		0.0673017	-0.160562		1.03356	-1.31062	9	9	9	30.5	30.5	30.5	43.71	0	16.885	3011300000	53	O75319;H7C0E6;O75319-2	O75319	28.6498	28.3022	28.7546	28.8295	26.0863	26.5274	27.7958	26.0897	28.5686	26.0893	25.933	25.7468	26.1763	25.1231	25.0131	27.2715
tr|H0YNW5|H0YNW5_HUMAN Deoxyuridine 5-triphosphate nucleotidohydrolase OS=Homo sapiens OX=9606 GN=DUT PE=1 SV=1;sp|P33316-2|DUT_HUMAN Isoform 2 of Deoxyuridine 5-triphosphate nucleotidohydrolase, mitochondrial OS=Homo sapiens OX=9606 GN=DUT;sp|P33316|DUT	Deoxyuridine 5-triphosphate nucleotidohydrolase, mitochondrial	DUT		0.148433	0.103443		0.883628	-0.239849		NaN	0		NaN	0	+	4.53716	-3.66223	+	5.56903	-4.35125	8	8	8	60.5	60.5	60.5	17.827	0	153.13	17763000000	76	H0YNW5;P33316-2;P33316;H0YKC5;H0YMM5;A0A0C4DGL3;H0YNJ9;H0YKI0;H0YMP1	H0YNW5;P33316-2;P33316;H0YKC5;H0YMM5;A0A0C4DGL3;H0YNJ9;H0YKI0	30.4378	30.4349	30.0578	29.4542	25.4738	25.8975	25.2347	26.7788	26.7587	25.2292	26.0103	25.6285	25.1201	30.5697	30.5928	30.5441
sp|O14640-2|DVL1_HUMAN Isoform 2 of Segment polarity protein dishevelled homolog DVL-1 OS=Homo sapiens OX=9606 GN=DVL1;sp|O14640|DVL1_HUMAN Segment polarity protein dishevelled homolog DVL-1 OS=Homo sapiens OX=9606 GN=DVL1 PE=1 SV=2;sp|P54792-2|DVLP1_HUMAN	Segment polarity protein dishevelled homolog DVL-1;Putative segment polarity protein dishevelled homolog DVL1P1	DVL1;DVL1P1		0.083367	0.0556483	+	2.19723	-0.429177		NaN	0		NaN	0	+	5.35355	-5.50626	+	4.41492	-5.50685	24	24	24	43.3	43.3	43.3	72.88	0	323.31	54346000000	290	O14640-2;O14640;P54792-2;P54792;A0A087WWA7;A0A0J9YWZ5;A0A0J9YYK1	O14640-2;O14640;P54792-2;P54792;A0A087WWA7	32.3079	32.0413	31.354	31.679	26.3003	26.2092	26.5389	26.7049	26.2008	26.5372	25.6773	27.3413	25.4379	32.2511	32.3395	31.9144
sp|O14641|DVL2_HUMAN Segment polarity protein dishevelled homolog DVL-2 OS=Homo sapiens OX=9606 GN=DVL2 PE=1 SV=1;tr|I3L2N2|I3L2N2_HUMAN Segment polarity protein dishevelled homolog DVL-2 OS=Homo sapiens OX=9606 GN=DVL2 PE=1 SV=1;tr|I3L2W9|I3L2W9_HUMAN Seg	Segment polarity protein dishevelled homolog DVL-2	DVL2		0.0482605	0.0294189	+	1.48594	-0.622227		NaN	0		NaN	0	+	6.56938	-5.49244	+	5.46817	-5.45814	24	24	23	43.8	43.8	42.1	78.947	0	323.31	57444000000	339	O14641;I3L2N2;I3L2W9;I3L0M7;I3L0Z8;A0A3B3ITC6	O14641;I3L2N2;I3L2W9	32.0398	31.9655	31.5322	31.6794	26.3194	26.667	26.5861	25.7641	26.1616	24.3197	25.6829	24.8515	26.4122	32.5983	32.7724	32.2035
sp|Q92997-2|DVL3_HUMAN Isoform 2 of Segment polarity protein dishevelled homolog DVL-3 OS=Homo sapiens OX=9606 GN=DVL3;sp|Q92997|DVL3_HUMAN Segment polarity protein dishevelled homolog DVL-3 OS=Homo sapiens OX=9606 GN=DVL3 PE=1 SV=2	Segment polarity protein dishevelled homolog DVL-3	DVL3		0.041758	-0.02776		1.11049	-0.43808		NaN	0		NaN	0	+	4.19876	-2.89884	+	4.41124	-3.65497	10	9	9	17.2	15.5	15.5	76.255	0	170.96	10495000000	100	Q92997-2;Q92997;F8WCF1;A0A3B3ISG4	Q92997-2;Q92997	29.8796	29.8165	28.9439	29.4517	25.958	26.6151	25.6343	26.1948	26.9027	26.0588	25.4557	26.6472	25.9499	30.0839	30.0752	29.3464
sp|Q14204|DYHC1_HUMAN Cytoplasmic dynein 1 heavy chain 1 OS=Homo sapiens OX=9606 GN=DYNC1H1 PE=1 SV=5;tr|A0A7P0T9C4|A0A7P0T9C4_HUMAN Cytoplasmic dynein 1 heavy chain 1 OS=Homo sapiens OX=9606 GN=DYNC1H1 PE=1 SV=1;tr|A0A7P0TA13|A0A7P0TA13_HUMAN Cytoplasmic	Cytoplasmic dynein 1 heavy chain 1	DYNC1H1		0.3729	0.0905342		0.498171	0.26234		0.623992	0.209998	+	2.18835	-0.353508		0.242677	0.0761913	+	2.73276	0.680052	159	159	159	37.1	37.1	37.1	532.4	0	323.31	92840000000	1933	Q14204;A0A7P0T9C4;A0A7P0TA13;A0A2R8Y5T0;A0A7P0T9R4;A0A7P0TAW9;A0A7P0T7V5;A0A2R8Y706;A0A7P0T916;A0A7P0T8N2;A0A7P0TBJ7;A0A7P0TAF3;A0A7P0TB75;A0A2R8Y6H2;A0A7P0T9K2;A0A7P0T9F1;A0A7P0T8W5;A0A2R8YFZ7;A0A7P0TAM4;A0A7P0T825;A0A7P0TB64;A0A7P0TAV5;A0A7P0T990;A0A804HHY6;A0A7P0T942;A0A2R8YGC7;A0A7P0T9S3;A0A7P0T934;A0A7P0T9Y3;A0A7P0TBC9;A0A7P0TAS7;A0A7P0TB96	Q14204;A0A7P0T9C4;A0A7P0TA13;A0A2R8Y5T0;A0A7P0T9R4;A0A7P0TAW9;A0A7P0T7V5;A0A2R8Y706;A0A7P0T916;A0A7P0T8N2;A0A7P0TBJ7;A0A7P0TAF3;A0A7P0TB75;A0A2R8Y6H2;A0A7P0T9K2;A0A7P0T9F1;A0A7P0T8W5;A0A2R8YFZ7;A0A7P0TAM4;A0A7P0T825;A0A7P0TB64;A0A7P0TAV5;A0A7P0T990;A0A804HHY6;A0A7P0T942;A0A2R8YGC7	32.4814	32.5457	32.3391	32.2306	31.8455	32.509	32.6054	32.4644	32.3553	33.3221	33.4318	33.2447	33.3236	32.2433	32.1279	31.3984
sp|Q13409-3|DC1I2_HUMAN Isoform 2C of Cytoplasmic dynein 1 intermediate chain 2 OS=Homo sapiens OX=9606 GN=DYNC1I2;sp|Q13409-2|DC1I2_HUMAN Isoform 2B of Cytoplasmic dynein 1 intermediate chain 2 OS=Homo sapiens OX=9606 GN=DYNC1I2;sp|Q13409-6|DC1I2_HUMAN Is	Cytoplasmic dynein 1 intermediate chain 2	DYNC1I2		0.140889	0.0676999		0.430295	0.243085		0.0781751	0.17534	+	1.58358	-0.436087		0.836777	-1.26585	+	3.41883	0.981114	18	18	18	41	41	41	68.426	0	323.31	17752000000	254	Q13409-3;Q13409-2;Q13409-6;Q13409-7;Q13409;Q13409-5;E7EQL5;E7EQU2;E7EV09;E7ESD3;E7ETL8;E7EMU4;E7ET01;E9PGG1;E7EUM4;E7ERR6;E7ERH4;E7EU01;E5RFE1;C9J3E7;E5RJ75;O14576-2;O14576-5;O14576-3;O14576-4;O14576	Q13409-3;Q13409-2;Q13409-6;Q13409-7;Q13409;Q13409-5;E7EQL5;E7EQU2;E7EV09;E7ESD3;E7ETL8;E7EMU4;E7ET01;E9PGG1;E7EUM4	29.9285	29.9735	29.8909	29.8101	26.8189	29.5292	28.4265	28.6595	29.2021	31.1169	31.4944	31.3279	31.4812	29.3681	30.0379	29.1966
sp|Q13627|DYR1A_HUMAN Dual specificity tyrosine-phosphorylation-regulated kinase 1A OS=Homo sapiens OX=9606 GN=DYRK1A PE=1 SV=2;tr|A0A2R8Y6L5|A0A2R8Y6L5_HUMAN Dual-specificity kinase (Fragment) OS=Homo sapiens OX=9606 GN=DYRK1A PE=1 SV=1;sp|Q13627-5|DYR1A_	Dual specificity tyrosine-phosphorylation-regulated kinase 1A	DYRK1A		0.424932	0.15541		1.06738	-0.294907		0.0745616	0.187902		0.941732	0.344383		0.909735	-1.04821	+	2.18813	-0.541013	95	3	3	56.6	4.8	4.8	85.583	0	323.31	15909000000	111	Q13627;A0A2R8Y6L5;Q13627-5;Q13627-4;Q13627-3;A0A2R8YDF3;E7EMI5	Q13627;A0A2R8Y6L5;Q13627-5;Q13627-4;Q13627-3;A0A2R8YDF3	30.08	29.9811	29.8204	29.6492	29.545	29.6931	29.1399	25.8225	29.8094	28.7226	29.2302	29.4822	29.0798	30.0659	30.4725	30.5252
sp|O75923-15|DYSF_HUMAN Isoform 15 of Dysferlin OS=Homo sapiens OX=9606 GN=DYSF;sp|O75923-3|DYSF_HUMAN Isoform 3 of Dysferlin OS=Homo sapiens OX=9606 GN=DYSF;sp|O75923-9|DYSF_HUMAN Isoform 9 of Dysferlin OS=Homo sapiens OX=9606 GN=DYSF;sp|O75923|DYSF_HUMAN	Dysferlin	DYSF		0.431301	-0.148606		0.522553	0.744224		0.149361	-0.263154		0.538499	-1.18925	+	1.75195	-1.79041		1.21057	-1.72772	33	31	31	24.5	23.7	23.7	222.31	0	75.515	6956100000	133	O75923-15;O75923-3;O75923-9;O75923;O75923-14;O75923-6;O75923-12;O75923-5;O75923-11;O75923-4;O75923-10;O75923-2;O75923-8;O75923-7;O75923-13	O75923-15;O75923-3;O75923-9;O75923;O75923-14;O75923-6;O75923-12;O75923-5;O75923-11;O75923-4;O75923-10;O75923-2;O75923-8;O75923-7;O75923-13	28.9707	28.9023	28.6999	28.6257	26.5149	27.4173	28.8036	26.3739	26.5091	28.6233	25.811	28.9624	28.755	28.4518	28.446	28.3875
tr|E9PJ40|E9PJ40_HUMAN Receptor-binding cancer antigen-expressed on SiSo cells (Fragment) OS=Homo sapiens OX=9606 GN=EBAG9 PE=1 SV=1;tr|E9PND3|E9PND3_HUMAN Receptor-binding cancer antigen expressed on SiSo cells OS=Homo sapiens OX=9606 GN=EBAG9 PE=1 SV=1;t	Receptor-binding cancer antigen expressed on SiSo cells	EBAG9		NaN	0		NaN	0		NaN	0		1.1729	-1.35396		NaN	0		0.490961	0.657451	1	1	1	46.3	46.3	46.3	4.5142	0.00070972	1.8943	531880000	17	E9PJ40;E9PND3;E9PN10;O00559;O00559-2	E9PJ40;E9PND3;E9PN10;O00559;O00559-2	25.2885	25.9519	27.5326	26.811	25.42	26.4758	25.9008	25.2571	24.9535	28.0861	28.079	28.0072	27.7073	26.5983	26.342	25.8602
sp|Q15125|EBP_HUMAN 3-beta-hydroxysteroid-Delta(8),Delta(7)-isomerase OS=Homo sapiens OX=9606 GN=EBP PE=1 SV=3;tr|C9J719|C9J719_HUMAN 3-beta-hydroxysteroid-Delta(8),Delta(7)-isomerase (Fragment) OS=Homo sapiens OX=9606 GN=EBP PE=1 SV=8;tr|C9JJ78|C9JJ78_HUM	3-beta-hydroxysteroid-Delta(8),Delta(7)-isomerase	EBP		0.701513	-1.37183		1.14454	-0.698479		0.723359	-2.08336		0.676581	0.773287		0.249029	-0.901541	+	2.52634	-1.79873	2	2	2	12.2	12.2	12.2	26.352	0	75.258	21360000000	93	Q15125;C9J719;C9JJ78;A0A494C0F3	Q15125;C9J719;C9JJ78;A0A494C0F3	30.0328	30.4094	30.1076	30.214	31.1384	26.1708	30.9402	31.07	30.6853	28.8364	27.1809	26.7312	28.3653	30.7637	31.0786	31.467
sp|O95905-2|ECD_HUMAN Isoform 2 of Protein ecdysoneless homolog OS=Homo sapiens OX=9606 GN=ECD;sp|O95905|ECD_HUMAN Protein ecdysoneless homolog OS=Homo sapiens OX=9606 GN=ECD PE=1 SV=1;sp|O95905-3|ECD_HUMAN Isoform 3 of Protein ecdysoneless homolog OS=Homo	Protein SGT1	ECD		0.0340113	-0.0381408		0.159166	0.134357		NaN	0		NaN	0		1.1058	-0.908401		0.0165464	0.0192442	3	3	3	12	12	12	67.711	0	17.823	1285400000	35	O95905-2;O95905;O95905-3;F2Z2R1;C9J316;C9JGV1	O95905-2;O95905;O95905-3	26.5361	27.3745	27.1046	27.1908	27.4628	23.9112	26.4969	26.9464	24.7882	25.8505	26.3322	25.4633	24.8016	25.9799	26.1984	25.8562
tr|B4DKB2|B4DKB2_HUMAN Endothelin-converting enzyme 1 OS=Homo sapiens OX=9606 GN=ECE1 PE=1 SV=1;tr|A0A3B3ISF9|A0A3B3ISF9_HUMAN Endothelin-converting enzyme 1 OS=Homo sapiens OX=9606 GN=ECE1 PE=1 SV=1;sp|P42892-3|ECE1_HUMAN Isoform C of Endothelin-convertin	Endothelin-converting enzyme 1	ECE1		0.298224	-0.165972	+	1.38609	0.412832		NaN	0		0.0223217	-0.00658894	+	4.59997	-3.385	+	2.45382	-0.840836	23	23	23	37.9	37.9	37.9	83.573	0	323.31	15824000000	214	B4DKB2;A0A3B3ISF9;P42892-3;P42892-4;P42892;P42892-2;E9PN99;E9PHZ1;E9PJG1	B4DKB2;A0A3B3ISF9;P42892-3;P42892-4;P42892;P42892-2	30.3657	30.2838	29.8901	30.0647	26.3434	26.7987	26.8643	26.4048	26.1637	28.9963	29.1251	29.0254	28.9408	29.5323	29.3848	29.3883
tr|A0A0C4DGA2|A0A0C4DGA2_HUMAN Enoyl-CoA delta isomerase 2, mitochondrial OS=Homo sapiens OX=9606 GN=ECI2 PE=1 SV=1;sp|O75521-2|ECI2_HUMAN Isoform 2 of Enoyl-CoA delta isomerase 2 OS=Homo sapiens OX=9606 GN=ECI2;sp|O75521|ECI2_HUMAN Enoyl-CoA delta isomera	Enoyl-CoA delta isomerase 2, mitochondrial	ECI2		0.57103	-0.610823		0.592276	0.744377		NaN	0		NaN	0	+	1.53968	-1.24439	+	2.75155	-2.00434	6	6	6	25	25	25	40.183	0	66.526	3430800000	60	A0A0C4DGA2;O75521-2;O75521;F1LLU7;F8WAW4;C9JB63;F8W6J1	A0A0C4DGA2;O75521-2;O75521;F1LLU7;F8WAW4;C9JB63	27.695	28.1107	28.1755	28.0243	25.5979	27.4098	26.949	27.101	25.4866	26.6657	25.8272	25.5473	25.4696	28.2253	27.9419	25.6542
sp|Q9H8V3-2|ECT2_HUMAN Isoform 2 of Protein ECT2 OS=Homo sapiens OX=9606 GN=ECT2;sp|Q9H8V3-4|ECT2_HUMAN Isoform 4 of Protein ECT2 OS=Homo sapiens OX=9606 GN=ECT2;sp|Q9H8V3|ECT2_HUMAN Protein ECT2 OS=Homo sapiens OX=9606 GN=ECT2 PE=1 SV=4;sp|Q9H8V3-3|ECT2_H	Protein ECT2	ECT2		0.150612	0.0633702		NaN	0		NaN	0		NaN	0	+	2.72029	-1.11738		NaN	0	6	6	6	9.3	9.3	9.3	99.92	0	10.785	783980000	19	Q9H8V3-2;Q9H8V3-4;Q9H8V3;Q9H8V3-3;C9J0L6;C9JDV9;C9JTI2;C9J1C4;C9JDB4;H7C3G1	Q9H8V3-2;Q9H8V3-4;Q9H8V3;Q9H8V3-3	26.7327	26.9947	27.0993	26.7326	26.9777	25.8226	25.8685	24.7884	24.0606	26.6377	26.1358	25.3682	25.7077	26.0296	26.4245	25.9536
sp|Q15075|EEA1_HUMAN Early endosome antigen 1 OS=Homo sapiens OX=9606 GN=EEA1 PE=1 SV=2	Early endosome antigen 1	EEA1		0.465453	0.267053		0.15112	0.128255		NaN	0		NaN	0	+	5.74715	-2.34417	+	1.73459	-1.58277	17	17	17	19.1	19.1	19.1	162.46	0	45.4	3948100000	52	Q15075	Q15075	28.6765	28.1866	28.3489	27.487	27.1183	26.4963	25.5191	27.2308	25.9006	27.4949	24.9422	25.7403	25.6256	27.9084	28.1463	26.8693
sp|P68104|EF1A1_HUMAN Elongation factor 1-alpha 1 OS=Homo sapiens OX=9606 GN=EEF1A1 PE=1 SV=1;tr|A0A7I2V659|A0A7I2V659_HUMAN Elongation factor 1-alpha OS=Homo sapiens OX=9606 GN=EEF1A1 PE=1 SV=1;tr|A0A087WVQ9|A0A087WVQ9_HUMAN Elongation factor 1-alpha OS=H	Elongation factor 1-alpha 1;Putative elongation factor 1-alpha-like 3;Elongation factor 1-alpha;Elongation factor 1-alpha 2	EEF1A1;EEF1A1P5;EEF1A2		0.236066	-0.0722246		1.1397	0.342635	+	2.52121	1.11665		1.15968	-0.304976	+	6.64518	-2.69621	+	6.33523	-2.33474	25	25	25	50.4	50.4	50.4	50.14	0	323.31	227260000000	667	P68104;A0A7I2V659;A0A087WVQ9;Q5VTE0;A0A7I2V5N4;A0A7I2V3H3;A0A087WV01;A0A2U3TZH3;Q05639;A0A2R8Y488;A6PW80;Q5JR01;A0A2R8Y660;A0A2R8YDN5;A0A6Q8PFK6	P68104;A0A7I2V659;A0A087WVQ9;Q5VTE0;A0A7I2V5N4;A0A7I2V3H3;A0A087WV01;A0A2U3TZH3;Q05639	34.0455	34.1704	33.8842	33.8316	30.9086	29.5885	30.3812	29.6248	29.986	32.4724	32.1357	32.0715	31.8753	33.85	34.1512	33.4961
sp|P29692|EF1D_HUMAN Elongation factor 1-delta OS=Homo sapiens OX=9606 GN=EEF1D PE=1 SV=5;tr|E9PK01|E9PK01_HUMAN Elongation factor 1-delta (Fragment) OS=Homo sapiens OX=9606 GN=EEF1D PE=1 SV=1;sp|P29692-2|EF1D_HUMAN Isoform 2 of Elongation factor 1-delta O	Elongation factor 1-delta	EEF1D		0.0390658	0.0327821		0.530374	-0.236131		NaN	0		0.167261	0.340567	+	6.14769	-5.24217	+	2.94401	-3.85953	12	12	12	42.7	42.7	42.7	31.121	0	196.25	24776000000	206	P29692;E9PK01;P29692-2;P29692-3;E9PRY8;A0A087X1X7;E9PL12;E9PI39;E9PPR1;E9PQ49;P29692-4;E9PQZ1;E9PMW7;E9PL71;H0YCK7;E9PIZ1;E9PN91;E9PK06;E9PK72;E9PKK3;E9PQC9;H0YE58;E9PJD0;E9PNW6	P29692;E9PK01;P29692-2;P29692-3;E9PRY8;A0A087X1X7;E9PL12;E9PI39;E9PPR1;E9PQ49;P29692-4;E9PQZ1;E9PMW7;E9PL71;H0YCK7;E9PIZ1;E9PN91	31.2598	31.2789	30.7478	30.099	25.6246	25.1954	25.6372	26.4819	25.8583	26.0258	27.4941	25.7841	25.5258	31.0463	30.7716	30.348
tr|D6RBD7|D6RBD7_HUMAN Eukaryotic translation elongation factor 1 epsilon-1 OS=Homo sapiens OX=9606 GN=EEF1E1 PE=1 SV=1;tr|C9J1V9|C9J1V9_HUMAN EEF1E1-BLOC1S5 readthrough (NMD candidate) OS=Homo sapiens OX=9606 GN=EEF1E1-BLOC1S5 PE=4 SV=2;sp|O43324-2|MCA3_H	Eukaryotic translation elongation factor 1 epsilon-1	EEF1E1;EEF1E1-BLOC1S5		0.28274	0.298153		0.779116	0.524789		NaN	0		0.943093	-0.789424	+	1.52534	-0.924671		0.366577	-0.386601	2	2	2	24	24	24	16.686	0	25.765	1526200000	47	D6RBD7;C9J1V9;O43324-2;O43324;H0YAL7	D6RBD7;C9J1V9;O43324-2;O43324;H0YAL7	27.0003	27.5614	25.5923	26.6899	26.2328	27.8414	26.2543	24.5284	25.0628	27.4723	27.0921	27.3323	26.9749	26.279	25.6483	26.273
sp|P26641|EF1G_HUMAN Elongation factor 1-gamma OS=Homo sapiens OX=9606 GN=EEF1G PE=1 SV=3;sp|P26641-2|EF1G_HUMAN Isoform 2 of Elongation factor 1-gamma OS=Homo sapiens OX=9606 GN=EEF1G	Elongation factor 1-gamma	EEF1G		0.264977	-0.109371		0.352728	0.143287		0.0447029	0.0103603		0.63432	-0.20957	+	3.27913	0.784068	+	3.99343	1.38413	29	29	29	48.1	48.1	48.1	50.118	0	323.31	62822000000	718	P26641;P26641-2	P26641;P26641-2	31.4798	31.8327	31.3405	31.3222	32.2971	32.0349	32.1189	32.2475	32.0922	33.1237	32.9052	33.4572	33.1799	31.4896	31.3449	31.1107
sp|P13639|EF2_HUMAN Elongation factor 2 OS=Homo sapiens OX=9606 GN=EEF2 PE=1 SV=4	Elongation factor 2	EEF2		0.293344	-0.126477		0.176713	0.134154	+	1.529	0.889975		0.0390805	0.0289454	+	4.83625	-3.26013	+	2.96454	-1.51929	47	47	45	48.6	48.6	47.3	95.337	0	289.49	102280000000	807	P13639	P13639	32.7099	32.6121	32.8129	32.8567	29.2398	27.9682	27.9915	28.7401	28.417	31.4144	30.8642	31.5926	31.4447	32.4607	32.6656	32.3857
sp|P52799|EFNB2_HUMAN Ephrin-B2 OS=Homo sapiens OX=9606 GN=EFNB2 PE=1 SV=1	Ephrin-B2	EFNB2		0.721665	-0.569242		0.0392712	-0.0227313		NaN	0		0.416165	0.146363		0.847815	-0.897185		0.0714449	0.0390272	6	6	5	27.6	27.6	19.5	36.923	0	31.544	2219400000	81	P52799	P52799	27.4328	27.4035	27.5429	27.5973	25.4671	26.2143	26.7619	26.4731	25.9051	27.5242	27.5788	27.3844	27.4509	27.7303	27.1941	27.5967
sp|Q15029-2|U5S1_HUMAN Isoform 2 of 116 kDa U5 small nuclear ribonucleoprotein component OS=Homo sapiens OX=9606 GN=EFTUD2;sp|Q15029-3|U5S1_HUMAN Isoform 3 of 116 kDa U5 small nuclear ribonucleoprotein component OS=Homo sapiens OX=9606 GN=EFTUD2;sp|Q15029|	116 kDa U5 small nuclear ribonucleoprotein component	EFTUD2		0.387873	-0.0465703	+	1.42024	0.244745		0.351858	0.271277	+	2.09243	-0.494694	+	2.87049	-1.88196	+	4.81953	-1.12323	38	36	36	44	42.9	42.9	105.38	0	323.31	48826000000	573	Q15029-2;Q15029-3;Q15029;K7EP67;K7EJ74;K7EIV5;K7EIT3	Q15029-2;Q15029-3;Q15029	31.7906	31.818	31.615	31.7213	29.6219	29.2911	29.3216	29.643	29.8044	30.7999	31.1496	30.7114	31.021	31.4515	31.3967	31.0806
sp|P00533|EGFR_HUMAN Epidermal growth factor receptor OS=Homo sapiens OX=9606 GN=EGFR PE=1 SV=2;tr|E9PFD7|E9PFD7_HUMAN Receptor protein-tyrosine kinase OS=Homo sapiens OX=9606 GN=EGFR PE=1 SV=3;tr|Q504U8|Q504U8_HUMAN Receptor protein-tyrosine kinase OS=Hom	Epidermal growth factor receptor;Receptor protein-tyrosine kinase	EGFR		0.331976	-0.0189519		0.0645744	0.0183129		0.341969	0.153111		0.0576153	-0.0183401	+	3.23746	-0.98994	+	2.23257	-0.492282	29	29	27	29.9	29.9	28.2	134.28	0	285	62387000000	517	P00533;E9PFD7;Q504U8;P00533-4;P00533-3;P00533-2;C9JYS6;K7EQY5;H3BLT0;P42679-3;P42679;P42679-2;P07949-2;P07949	P00533;E9PFD7;Q504U8	31.9689	31.9607	32.0125	31.9397	30.8182	30.3198	30.8625	31.0125	31.0293	31.2036	31.1772	31.1147	31.0412	31.5298	31.6796	31.7735
[truncated: 1,915 more rows]
[truncated: 18 more columns]
