# Supplementary material for: BRCA1/BARD1 ubiquitinates PCNA in unperturbed conditions to promote continuous DNA synthesis
Source: Nat Commun. 2024 May 20;15:4292. doi: 10.1038/s41467-024-48427-6 (PMC11106271; doi:10.1038/s41467-024-48427-6)
Supplement: Supplementary file 10 — Source data [file 41467_2024_48427_MOESM10_ESM.xlsx]

## Sheet: Figure 1A
	Figure 1A
	Experiment 1
	Parental							BRCA1							BLANK
Olparib [µM]	0	0.5	1	2	5	10		0	0.5	1	2	5	10		1	2	3	av
	2.49916	2.67274	2.50151	2.69376	2.57106	2.30216		2.43114	1.08635	0.670052	0.482701	0.354459	0.218036		0.123978	0.127947	0.152785	0.134903
	2.5876	2.59695	2.66925	2.39894	2.59381	2.38196		2.5959	1.16713	0.6254	0.484576	0.31158	0.21583
	2.2004	2.64208	2.55608	2.51279	2.64583	2.21332		2.47693	1.14485	0.705539	0.536676	0.340694	0.320121
	BRCA1-WT							BRCA1-I26A
Olparib [µM]	0	0.5	1	2	5	10		0	0.5	1	2	5	10
	2.49749	2.45974	2.55038	2.49168	2.48045	2.57324		2.32	2.68466	2.4144	2.53408	2.61083	2.1828
	1.52401	1.44777	1.52644	1.38575	1.44716	1.36841		1.40481	1.36858	1.39049	1.4574	1.52462	1.52979
	1.55215	1.36255	1.53637	1.46994	1.40081	1.4319		1.73424	1.51893	1.48638	1.47897	1.41383	1.33182
	Minus BLANK
	Parental							BRCA1
Olparib [µM]	0	0.5	1	2	5	10		0	0.5	1	2	5	10
	2.36426	2.53784	2.36661	2.55885	2.43615	2.16726		2.29623	0.95145	0.535148	0.347798	0.219556	0.0831332
	2.4527	2.46205	2.53435	2.26404	2.45891	2.24706		2.461	1.03223	0.490497	0.349673	0.176676	0.080927
	2.0655	2.50718	2.42117	2.37789	2.51092	2.07842		2.34202	1.00995	0.570636	0.401773	0.205791	0.185218
	BRCA1-WT							BRCA1-I26A
Olparib [µM]	0	0.5	1	2	5	10		0	0.5	1	2	5	10
	2.36258	2.32484	2.41547	2.35677	2.34554	2.43834		2.1851	2.54976	2.27949	2.39917	2.47593	2.0479
	1.38911	1.31287	1.39153	1.25084	1.31226	1.23351		1.26991	1.23368	1.25558	1.3225	1.38971	1.39489
	1.41725	1.22765	1.40147	1.33503	1.26591	1.29699		1.59933	1.38402	1.35148	1.34407	1.27893	1.19692
	Normalized
	Parental							BRCA1
Olparib [µM]	0	0.5	1	2	5	10		0	0.5	1	2	5	10
	1	1.07342	1.001	1.08231	1.03041	0.916678		1	0.414353	0.233055	0.151465	0.0956157	0.0362042
	1	1.00381	1.03329	0.923082	1.00253	0.91616		1	0.419435	0.199308	0.142086	0.0717905	0.0328838
	1	1.21384	1.1722	1.15124	1.21565	1.00626		1	0.43123	0.243651	0.17155	0.0878689	0.0790846
	1	1.09702	1.06883	1.05221	1.08286	0.946365		1	0.421673	0.225338	0.155033	0.0850917	0.0493908	Av
	BRCA1-WT							BRCA1-I26A
Olparib [µM]	0	0.5	1	2	5	10		0	0.5	1	2	5	10
	1	0.984023	1.02239	0.997541	0.992788	1.03206		1	1.16688	1.0432	1.09797	1.13309	0.937211
	1	0.945116	1.00174	0.900463	0.944676	0.887984		1	0.97147	0.988718	1.04141	1.09434	1.09841
	1	0.86622	0.988865	0.941989	0.893213	0.915148		1	0.865376	0.845027	0.840392	0.799662	0.748387
	1	0.931786	1.00433	0.946665	0.943559	0.945065		1	1.00124	0.958981	0.993257	1.00903	0.928003	Av
	Experiment 2
	Parental							BRCA1							BLANK
Olparib [µM]	0	0.5	1	2	5	10		0	0.5	1	2	5	10		1	2	3	av
	1.21341	1.18054	1.28276	1.25343	1.17063	1.40541		1.22845	0.766562	0.499202	0.433766	0.261994	0.536573		0.10001	0.100883	0.0855096	0.0954674
	1.29388	1.17487	1.24633	1.18944	1.24162	1.289		1.4762	0.590466	0.433852	0.342652	0.243779	0.177506
	1.20845	1.17912	1.35565	1.18111	1.28015	1.32787		1.40566	0.561989	0.491756	0.351932	0.25624	0.196051
	BRCA1-WT							BRCA1-I26A
Olparib [µM]	0	0.5	1	2	5	10		0	0.5	1	2	5	10
	1.40435	1.46518	1.31037	1.38833	1.46943	1.40485		1.22839	1.42863	1.51727	1.36436	1.36847	1.48354
	1.43158	1.45615	1.41267	1.37745	1.45391	1.51489		1.34979	1.42145	1.32894	1.55097	1.32375	1.50447
	1.44681	2.3657	1.41994	1.4151	1.36081	1.49863		1.93041	1.40825	1.32782	1.25557	1.11355	1.01672
	Minus BLANK
Olparib [µM]	Parental							BRCA1
	0	0.5	1	2	5	10		0	0.5	1	2	5	10
	1.11795	1.08507	1.1873	1.15796	1.07516	1.30995		1.13298	0.671094	0.403735	0.338298	0.166527	0.441105
	1.19841	1.0794	1.15087	1.09397	1.14616	1.19353		1.38074	0.494999	0.338385	0.247185	0.148312	0.0820387
	1.11298	1.08366	1.26018	1.08565	1.18468	1.23241		1.31019	0.466522	0.396288	0.256465	0.160772	0.100584
	BRCA1-WT							BRCA1-I26A
Olparib [µM]	0	0.5	1	2	5	10		0	0.5	1	2	5	10
	1.30888	1.36972	1.21491	1.29286	1.37396	1.30938		1.13292	1.33316	1.4218	1.26889	1.273	1.38807
	1.33611	1.36068	1.3172	1.28199	1.35844	1.41943		1.25432	1.32598	1.23347	1.4555	1.22828	1.40901
	1.35134	2.27024	1.32447	1.31963	1.26534	1.40317		1.83494	1.31278	1.23235	1.1601	1.01808	0.921249
	Normalized
	Parental							BRCA1
Olparib [µM]	0	0.5	1	2	5	10		0	0.5	1	2	5	10
	1	0.970596	1.06203	1.03579	0.961729	1.17174		1	0.592326	0.356347	0.298591	0.146981	0.389331
	1	0.900696	0.960327	0.912853	0.956397	0.995928		1	0.358503	0.245076	0.179024	0.107415	0.0594166
	1	0.97365	1.13226	0.975437	1.06442	1.1073		1	0.356072	0.302466	0.195746	0.122709	0.0767704
	1	0.948314	1.05154	0.974694	0.994183	1.09166		1	0.435634	0.301296	0.224454	0.125702	0.175173	Av
	BRCA1-WT							BRCA1-I26A
Olparib [µM]	0	0.5	1	2	5	10		0	0.5	1	2	5	10
	1	1.04648	0.928204	0.987764	1.04972	1.00038		1	1.17675	1.25499	1.12002	1.12365	1.22522
	1	1.01839	0.98585	0.959492	1.01671	1.06236		1	1.05713	0.983375	1.16039	0.97924	1.12332
	1	1.67999	0.980114	0.976533	0.936356	1.03835		1	0.715436	0.671601	0.632227	0.554831	0.502059
	1	1.24829	0.964723	0.974596	1.00093	1.0337		1	0.983105	0.969989	0.97088	0.885906	0.950199	Av
	Experiment 3
	Parental							BRCA1							BLANK
Olparib [µM]	0	0.5	1	2	5	10		0	0.5	1	2	5	10		1	2	3	av
	2.62858	2.39056	2.39844	2.19883	2.20702	2.11032		1.33359	0.495346	0.381436	0.287983	0.244545	0.252048		0.136068	0.0989026	0.147361	0.127444
	2.25753	2.34689	2.1163	2.14299	2.12553	1.94989		1.60499	0.443614	0.305043	0.331979	0.225585	0.180651
	2.28819	2.31919	2.24955	2.037	2.16978	1.85443		1.56227	0.612538	0.360463	0.361855	0.234504	0.217598
	BRCA1-WT							BRCA1-I26A
Olparib [µM]	0	0.5	1	2	5	10		0	0.5	1	2	5	10
	2.80299	2.09681	1.93793	2.17736	2.19243	2.18767		2.62881	2.48626	2.31787	2.19013	2.33953	1.923
	2.48191	2.46136	2.46075	2.39645	2.42129	2.22363		2.58881	2.3766	2.1926	2.42706	2.32598	1.68467
	2.79997	2.08959	1.93418	2.16133	2.16163	2.05526		2.70628	2.62903	2.36454	2.37609	2.40283	1.81972
	Minus BLANK
	Parental							BRCA1
Olparib [µM]	0	0.5	1	2	5	10		0	0.5	1	2	5	10
	2.50114	2.26311	2.27099	2.07139	2.07958	1.98288		1.20615	0.367903	0.253992	0.16054	0.117101	0.124604
	2.13008	2.21944	1.98886	2.01554	1.99809	1.82245		1.47754	0.31617	0.177599	0.204535	0.0981409	0.0532076
	2.16075	2.19175	2.12211	1.90956	2.04233	1.72698		1.43483	0.485094	0.233019	0.234411	0.10706	0.0901546
	BRCA1-WT							BRCA1-I26A
Olparib [µM]	0	0.5	1	2	5	10		0	0.5	1	2	5	10
	2.67554	1.96937	1.81049	2.04991	2.06499	2.06023		2.50136	2.35882	2.19042	2.06269	2.21209	1.79555
	2.35446	2.33392	2.3333	2.26901	2.29385	2.09618		2.46136	2.24915	2.06515	2.29961	2.19853	1.55722
	2.67253	1.96215	1.80674	2.03388	2.03419	1.92781		2.57883	2.50159	2.2371	2.24865	2.27539	1.69228
	Normalized
	Parental							BRCA1
Olparib [µM]	0	0.5	1	2	5	10		0	0.5	1	2	5	10
	1	0.904834	0.907984	0.828178	0.831454	0.79279		1	0.305023	0.210581	0.133101	0.0970867	0.103308
	1	1.04195	0.933698	0.946228	0.938033	0.855575		1	0.213984	0.120199	0.138429	0.0664217	0.0360109
	1	1.01435	0.982119	0.88375	0.945198	0.799253		1	0.338085	0.162402	0.163372	0.0746154	0.0628331
	1	0.987044	0.941267	0.886052	0.904895	0.815872		1	0.285697	0.164394	0.144967	0.0793746	0.0673838	Av
	BRCA1-WT							BRCA1-I26A
Olparib [µM]	0	0.5	1	2	5	10		0	0.5	1	2	5	10
	1	0.736062	0.67668	0.766167	0.771802	0.770024		1	0.943015	0.875692	0.824625	0.884354	0.71783
	1	0.991273	0.991013	0.963706	0.974256	0.890303		1	0.913783	0.839028	0.934284	0.893218	0.632666
	1	0.734192	0.676042	0.761034	0.761149	0.721344		1	0.970046	0.867484	0.871964	0.882332	0.656218
	1	0.820509	0.781245	0.830302	0.835735	0.79389		1	0.942281	0.860735	0.876958	0.886635	0.668905	Av

## Sheet: Figure 1C
Cells with equal or more than 10 foci
Figure 1C
	BRCA1-KO
Parental	KO	BRCA1-WT	BRCA1-I26A
68	7	45	66	Exp1
46	15	69	61	Exp2
43	4	58	37	Exp3

## Sheet: Figure 1E
Figure in the paper can be seen in a red square
Figure 1E	anti-BARD1
								3121= BARD1-WT
								3122= BARD1-DGG

## Sheet: Figure 2C
CldU tract lenght (μm)
1st experiment									2nd experiment									3rd experiment
Parental	Parental + S1	BRCA1KO	BRCA1KO + S1	WT	WT + S1	I26A	I26A + S1		Parental	Parental + S1	BRCA1KO	BRCA1KO + S1	WT	WT + S1	I26A	I26A + S1		Parental	Parental + S1	BRCA1KO	BRCA1KO + S1	WT	WT + S1	I26A	I26A + S1
12.6	10.6	11.8	10.2	18.4	10.1	17.1	16.1		14.7	8.7	29.3	13.9	15.1	17.6	16.5	14.4		16	24	40.2	5.1	11.2	35.5	25	31.2
8.9	17	2.8	3.3	8.4	11	17.3	12.7		5.8	16.8	25.2	11.3	15.2	27.1	13.7	12.2		17	34.8	30.5	17.5	6	25.7	17.7	25.9
11.3	14.4	21.5	7.7	16.9	9.1	38.3	11.8		24	18	21.8	12.2	14	16.9	9	4.4		3.2	34.8	18	6.2	24.9	10.8	8.5	18.3
12.3	14.8	10.3	5.3	21.1	13.6	40.8	14.4		19.4	17.3	26.6	15.1	21.2	8.7	13	5.7		15.8	38.7	22.7	5.3	45.7	6.1	21.8	17.2
13	9.7	19.1	13.2	18.1	5	20.5	8.5		28.6	17.2	20.8	22.2	14.2	16.4	28.6	12.7		28	15.4	7.7	9.3	17	16.9	26.1	14.2
7.8	12.4	20	10.3	18.5	6.4	14.1	9		13.6	28.1	18	9.5	5.3	12.7	12.6	11.1		20.9	7.2	19.4	14.4	23.7	20.6	27	7.5
10.3	8.4	14.7	6	33.6	17.7	13.5	1.7		6.7	20.8	16.2	14.2	14.8	15	12.6	3.4		23.9	15.9	21.9	21	22.8	31.9	16	9.3
10.7	9.6	17.5	2.8	8.1	19.3	10.8	10.2		18.6	15.4	19.6	7.3	12.4	12.6	6.6	11.7		32.1	6.7	18.6	4.9	20.7	32.9	16.9	17.2
5.8	19.4	4.1	10	14.6	10.5	10.2	13.1		16.4	3.9	15.3	16.2	10.4	22.6	7.2	14.2		15.3	9.4	19.4	13.6	14	44.8	17	18.6
11.8	14.7	7.7	11	11.7	11.6	9.8	5.8		29.1	14.9	13.8	25.7	15.1	14.6	8.7	12.1		12.4	8.1	19.7	17.8	18.1	9.9	31.3	22.5
8.2	15.5	20.4	11.3	9.1	6.1	11.5	7.3		35.2	17.6	28.7	16.9	11.5	20.9	10.9	10.2		11.6	20.3	13.3	11.3	15.4	20.3	22.9	14.7
8.3	15.9	23.4	6.2	12.1	7.1	14.7	15.6		12.5	15	29.2	16.2	11.3	9.4	3.5	7		16.3	14.9	21.6	9.5	22.1	15.7	19	20.6
8.9	15.4	19.2	12.9	16.9	12.6	27.9	12.4		18.5	20.4	16.3	16.2	15.3	10.7	13.1	8.6		7.9	26.4	21.9	17.7	20.9	19.6	22.1	13.9
6.2	17	11.1	12.9	13	12.6	30.8	18.6		20.3	16.5	30.6	10.2	15.6	14.7	6.7	11.1		21	9	39.5	26.6	12.8	12.4	15.2	43.6
12.3	11.8	13.6	12.3	11.8	7.8	12.5	8.7		15.1	12.1	19.9	19.8	9	17.7	12	10.4		15	13.6	16.5	17.2	19.5	15.4	21.6	8.1
6.1	5.1	20.1	4.9	17.1	14.7	11.9	10.2		31.9	11.6	13.9	12.7	10.8	15.4	38.9	15.9		26.3	13.6	52.7	14.4	20.6	19.1	14.4	10.1
8.2	19	14.2	11.5	17	11.2	6.1	5.3		17.3	19.4	15.2	10.3	15	12.9	20.2	12.8		28.5	5.3	16.7	20.2	20.3	12.8	22.7	12.5
8.9	15.8	23	12.3	20.6	16.2	7.3	3.2		23.2	15.4	26.4	8.1	11.1	14.9	20.7	11		14.6	12.2	20.2	15.3	17.8	16.9	14.3	9.5
9.6	15	18	13.1	17	7.4	15.4	7.1		18.9	23.9	24.9	5.3	12.1	18	10.7	15.6		11.8	17.1	21.8	9.7	15.3	24.8	9.5	20.7
11.7	24.6	19.1	8	7.4	11	15.4	10		15.4	24.7	20.1	11.7	12.5	9.7	19.1	8.6		25.1	9.9	8.9	28.1	23.3	8	23.9	3.7
5.2	13.8	17.6	10.5	11.4	12.5	19.9	6.7		15.3	16.6	52.3	10.5	17.1	13.4	14.2	13.6		24.6	46.3	18.7	20.9	15.5	9.7	26	25.4
3.8	17.3	16.2	11.1	12.7	9.4	45.6	13		19.4	6.8	21.1	11.6	16.6	7.8	22.4	13.7		14.5	15.8	15.8	25.8	20.7	10	12.7	39.1
3.5	14.9	11.9	10.8	12.1	6.4	17.5	9		19.9	21.1	52	16.7	13	13.8	17.4	14.3		13.8	2.9	24	20.2	19.9	20.4	11.9	12.5
9.3	15.5	15	7.1	10.9	13.6	20.7	6.8		20.5	14.8	17.3	15.5	11.7	8.3	10.4	19.2		9.5	9	19.3	20.6	21.6	9.1	19.2	16.2
6.6	5.2	14.3	6.3	5.9	9.3	16.4	11.5		12.2	10	19.4	12	15.4	19.1	9	15.3		4.5	9.3	28	27.1	17.4	21.8	14.7	15.2
9.7	15.7	13.7	14.8	8.6	12	10.3	11.4		24.6	22.5	14.8	9.2	8.9	15.2	32.6	15.4		14.1	10.4	29.9	15.1	26.8	15.8	23	8.6
11.5	16.3	9.4	16.4	8.3	21.2	8.8	13.4		22.7	29.8	13.8	2.6	26.9	15.4	13.5	10		7.9	10.9	15.2	13.2	17.6	14.6	18.3	7.1
8.6	18.3	7.7	26.9	13.2	12.8	10.5	21.9		4	13.3	15	10.6	19.2	17.9	8	10.1		20.8	9.7	31.7	7.4	17.8	21.8	12.6	2.9
5.4	6.8	12.1	10.5	5.5	12.2	10.9	19.6		22.7	13.7	10	7.2	22.4	11.9	10.9	13.5		11.4	11.5	21	17.6	17.7	9.8	11	11.8
13.9	22.5	14.4	23.2	10.5	12.1	16.8	23		26.3	22.1	9.1	12.1	6.4	15.7	18.3	8.8		18.2	7.2	23.5	16.3	16.6	8.3	30.4	7.6
21.1	14	12.9	4.6	10.7	17.9	14.4	28.5		29.2	23.8	3.3	9.7	36.9	19.4	10.7	12.9		25.4	11.8	40.2	12.8	18.8	9.1	14.3	21.1
7.6	13.3	20.1	13.1	13	12.7	13.2	28.6		7	20.5	16.3	18.9	22.1	11	21.7	12.5		21.6	5.4	21.9	28.7	25.2	21.4	14.8	22.3
9.1	27.3	14.7	17.6	17.3	13.4	16	22.2		9.6	4.8	7.8	15.7	29.8	18.2	22.6	18.8		7.8	7.5	13.3	25.2	18.8	12.5	19.1	16.8
15.4	22	11.3	10.9	12.9	10.6	13	18.8		21.4	16.4	52.1	4.4	6.1	19	10	9		21.1	15.4	21.7	44.8	18.4	18.1	14	13.5
12.1	11.5	13.7	11.5	11.5	11.5	11.5	10.2		17.7	20.9	40.1	15.4	24.6	18.6	12.6	13.2		18.7	8.3	14.3	25.8	17	24.7	19	9.7
11.8	7.9	12.3	14.1	11.4	16.5	14.4	13.1		13.4	21.1	39.3	26.7	14.4	16.3	7	16.4		12.9	29.4	19.1	17.7	24.8	16.3	27.6	7.9
6.9	15.8	19.6	7.2	12.7	8.5	8.6	8.7		9.9	18.4	42.6	22.8	16.7	14.5	40.9	11.9		18.6	15	28.2	19.5	22.3	7.9	18.4	26.4
14.3	15.2	7.2	5.2	15.8	19.1	25.3	32.9		21.5	6.4	25.9	18.2	14.6	18.2	34	16.3		23.6	8.1	19.5	9.4	17.2	26.3	21.9	14.3
11.5	10.5	11.9	14.1	13.8	7.3	15.1	10.9		21.7	24.5	23.1	2.3	21.5	13.3	26.2	21.4		44.9	16.9	15.1	27	18.7	11.1	15.6	21.1
11.7	7.2	12.7	13.5	14.1	13.7	9.9	15.2		11.6	10.8	33.1	20.2	14.8	22	16.2	13.1		17.2	20.6	19.2	11.1	19.7	14.1	21.5	19.2
14.8	13.4	17.6	21.4	11.9	16	12.8	8.3		19.5	15.6	17	8.7	15	30	17.7	14.7		28.4	16.3	14.7	22.2	29.3	9.4	13.2	10.1
16.7	15	22.7	21.4	12.5	8.3	15.1	3.4		25.7	10.1	14.3	18.3	23.4	17.1	37.1	11.3		17.8	12.8	19.6	16.6	30.2	19.7	15.1	28.9
14.8	17.1	11.1	22	15.4	9.5	11.1	18.1		25.7	27.2	9.1	4.2	13.3	21.7	35.5	24.2		13.6	12	33.5	20.3	34.1	10.7	22	11.1
25.7	15.1	17	10.3	10.1	12.4	9.1	17.8		37.6	13.7	18.2	16.1	12.1	16.7	32.1	15.4		13.2	10.1	65.7	10.5	29.6	7.6	13.4	31.6
27.6	9.3	18.6	11.2	14.5	10.9	12.1	13.4		21.5	18.5	37.2	19.3	13.3	19.4	18.9	7.4		10.8	6.3	22.7	22.5	17.7	9.2	11.7	22
11.1	14.4	18.7	14.7	3.8	16.5	13.5	11.1		19.5	13.6	45.2	21.4	18.8	24.4	40.9	12		18.1	9.5	26.8	9	29.5	24.2	22.5	12.8
14.8	12.6	14.8	21.1	12.7	14.7	16.1	11		19.6	15.3	38.4	8.4	10.3	16.8	38.4	14.3		15	9.8	17.7	21	15.6	12.6	25.6	11.7
5.2	13	24.2	13.3	12.6	14.5	18.7	3.4		8.9	22.5	37.7	26	17	20.7	38.3	12.3		10.5	17.7	10.3	15.6	19.8	23.5	21.7	22.2
8.1	13.9	25.7	22.8	12.6	4.5	9.7	12.7		10.4	16.8	41.3	9.7	10.9	28.2	62.2	35.8		23.8	14.3	14.3	5.5	16.1	14.2	26.1	7.3
24	15.4	18.2	16.8	6.1	8.2	13.7	24.1		18.2	13.6	41.4	2.5	20.5	15.6	34.2	14.3		12.9	12.1	19.3	24	19.1	7.1	24.4	16.7
11.6	21.9	6.5	13.2	18.9	11.5	18.2	14.3		17.4	15.9	23.7	36.6	12.1	8.9	30.1	16.6		17.6	14.3	36.9	9.3	17.9	6.7	12.2	18.9
15.4	10.4	19.5	4.2	9.9	3.1	12.3	14.3		5.8	32.9	20.6	16.5	12.6	18.5	28.4	14.6		14.7	8.7	28.6	5.7	20.7	26.8	13.9	10.2
11.4	18.2	10.5	4.9	10.9	3.9	20.4	13.7		7.1	15.4	15	21.7	12.8	21.3	35.7	12.4		25.9	21.4	21.3	15.2	17.3	30.9	19.7	18.6
11.6	15.9	15.6	7.5	11.4	10.5	2.5	3.7		8.8	17.6	24.8	12.5	12.7	20.2	35.7	13.9		11.6	6.7	16.7	5.9	19	19.8	14.7	11.2
22.6	18.8	11.4	7.6	13.8	10.9	43.9	14.2		5.1	33.7	12.7	9.2	11.4	13.9	36.7	18.8		14.1	7.6	29.2	20.4	28.6	16.3	25.9	10.1
27.9	26.1	19.1	8.2	7.5	10.6	12.5	10.2		22.3	21.3	17	25.4	17	14.7	55.8	14.1		11.5	20.6	33.7	16.5	17.5	15.2	28.5	9.5
18.5	9.4	15	15.1	8.2	16.6	17.1	14.2		26.1	28.7	9.2	21	9.1	19.7	36.2	9.4		24.5	8.5	21.2	15.7	27.6	20	13.9	25.7
24.3	15.6	23.3	13.6	12.3	15.1	14.6	10.6		8.4	24.3	11.4	27.3	9.5	21.1	33.9	26.3		14.5	9.1	25.7	11.5	13.5	15.6	27.3	23.8
16.5	29.4	15.9	4.9	13.7	21.4	20	11.7		21.7	17.1	21.2	18.3	55.8	7.2	50	12.8		24.6	11.1	20.4	18.6	6.9	14.6	16.3	11.4
23.7	17.3	25.9	2.8	14.3	18.2	10.5	20.6		10.7	22	23.8	10.8	12.7	13.5	31.5	8.7		10.7	12.5	22.6	6.2	23.8	15.3	19.6	16.1
21	9.2	25.3	11.6	15.9	7.7	16.8	4.3		6.8	26.4	24.5	21.9	13.2	19	29.2	5.4		12.6	13.5	28.2	8.1	35.3	28.2	14.1	24.5
22.8	11.3	9.8	18.3	15.8	13.9	11.5	12.5		6.8	20.4	16.8	9.3	13.6	18.6	18.5	11		14.6	13.2	20.4	15.8	23.3	16.7	14.2	22.7
10.3	5.7	10.7	20.4	13.7	27.2	21.8	21.9		14.4	15.9	22.5	8.2	12	19.6	24.7	8.9		33.6	3.7	24.2	54.1	15.6	17.5	19.8	14.4
14.5	6.4	12.6	21.2	16.3	9.4	16.3	11.7		15	7	20.3	10.6	13.3	20.4	12.5	17.2		13.1	8.2	18.7	30.2	21.2	36.7	24.2	14.3
15.3	12.5	12.6	15.8	16.5	11.1	30.9	23.8		16	33.7	9.1	17.7	8.7	10.7	12.7	13.6		20.4	16.7	21.3	49.4	32.3	18.3	21.1	11.9
22.5	8.3	8.9	19.6	9.3	6.8	19.8	16.4		13.9	45.1	7.4	11.4	5.6	21.3	14	8.5		12.7	24.6	25.8	16.1	21.9	29.7	12.9	17.7
11.3	20.3	7	15.8	10.7	14.3	16.3	18.3		18.4	23.4	39.9	3.4	24.1	19.9	14.8	15.7		21.4	12.6	19.1	4.5	14.8	19	22.7	13.2
20.3	16.7	18.5	16.3	8.4	11.2	13.7	12.9		17.9	18.5	24	8.5	16.7	24.9	11.3	22.6		17.9	14	34.6	8.7	23.6	18.9	25.7	28.6
14	0.8	17.8	26.3	8.2	7	19.4	17.8		16.2	13.3	15.9	14.3	7.9	21.6	20.3	18.1		28.1	8.6	23.9	9.5	13.6	19.9	30.5	17.6
18.8	10.1	18.7	11.2	13.9	6.6	3.2	10.3		37.6	15.4	21.7	15.6	9.1	21	26.1	28.5		25.6	24.6	4.6	3.6	16.6	19.7	14.4	23.8
6.9	13.1	11.2	9.5	7.7	12.4	10.9	9.7		21.8	8.4	21.5	12.3	15	3.9	9.5	24		15.7	26.1	25.3	25.3	19	17.4	23.6	13
9.4	11.4	5.5	10.6	7.1	8.7	14.7	10.8		16.2	13.2	34.7	11.1	9	21.6	17.5	12.7		20.4	26	28.7	17.8		39.1	22.2	11.4
16.1	19.6	12.2	8.6	10.2	9.6	15.8	19.6		29.5	23.1	33.2	16.3	7.5	14	24.2	7.5		13.2	10.9	39.2	34		19.8	12.6	20
14.7	7.2	14.9	5.7	16.3	10.8	10.4	8.9		5.9	28.2	22.1	14.4	8.2	32.8	18.8	25.6		25.1	26.2	25.4	22		18.3	16.4	18.8
4.1	18.9	10	10.9	13.1	8.4	9.3	12.7		10.7	6.6	26.8	12.2	15.6	45	16.5	24.1		13.4	22.6	17.9	16.6		19.1	24.2	26.2
17.4	20.1	26.9	16.4	18.4	18.7	9.2	16.6		6.4	26.6	26.9	16.7	27	13	10.4	30.7		24.5	17	16.5	22.7		19.3	16.5	13.7
14.4	14.3	9.6	9.1	17.7	6.6	11.4	11.3		6.7	19.6	27.4	14.2	17	26.5	12.3	12.7		31.4	12.2	18.1	26.5		28.1	23.2	25.8
17.8	16.7	16.2	4.9	7.1	9.2	8.2	22.7			18.7	17.6	17	11.8	13	21.4	8.3		16.9	6.8	26.6	21.5		23.1	25.1	13.9
23.3	13.6	17.5	5.3	22	11.4	23.5	22.7			25.1	16.2	24.3	25.2	14.6	9.5	6.8		13.5	32.9	19	26		20.4	18.9	18.6
21.7	10.6	13.2	13.5	13.6	11.6	16.6	7.3			13.6	17.7	13.3	23.4	26.4	16.7	11.9		13.5	19.1	3.9	20.2		16.8	38.5	29.1
14.5	19	22.7	5.3	7.4	10.3	10.7	11.4			15.6	22.5	14.1	25.2	19.8	16.7	14.4		26	19.5	35.5	17		23.3	40.5	10.2
12	13.4	18.4	13.5	14.7	7.9	15.5	18.6			27.3	35.1	10	23.3	10.8	16.1	5.1		14.8	22.3	23.2	19.3		24.6	38.5	26.1
23.6	13.2	13.8	20.9	13.9	13.2	18.8	19.9			21.8	26	20.2	6.7	17.2	22.7	6.4		26.3	20.5	22.8	22.6		8	28.3	6.3
22.1	8.9	14.2	18.3	12.8	23	9.7	7.2			20.8	23.2	6.4	3.5	11.3	20.1	14.5		37.9	21.5	18	15.2		25.5	35.5	14.6
17.9	8.9	13.8	10.7	16.4	7.7	8.4	10.4			21.9	38.3	8.1	4	5	20.1	15.6		20.2	12.7	19.1	16.6		19.1	22.2	24.6
22	9.5	14.6	17.6	11.9	13.1	13.9	10.4			11.7	21.9	25.2	23.3	21.1	25	5.7		25.6	31.2	25.3	21		30.1	32.3	44
12.4	8.7	17.1	10.3	9.7	10.1	3.7	2.2			20.5	37.7	14.4	16.7	18.2	21.7	15.9		14.7	25.1	21.5	14.4		23.4	46.8	14.4
10.5	20.4	15.3	22.1	13	8.2	11.4	3.3			3.6	23.6	25.5	14.2	12.2	7.1	11.2		15.7	15.9	25.1	16.8		22.5	6.1	24.8
3.6	15.1	10.5	10.3	11	13.5	18.1	4			19	31.4	21.7	13.8	20.4	19.9	9.2		25.1	22.8	12.3	24.5		14.9	37.3	9.7
5.4	18.6	16	8.7	14.5	8.2	29.1	8.2			16.6	30.6	10.3	21.9	13.5	21.9	17.4		15.1	20.8	24.3	20.6		9.1	26.1	31.4
5.6	14.7	12.6	8.5	11.6	9.9	8.6	6.9			19.3	14.6	17.1	14.4	13.8	19.1	9.4		25.5	24	16.1	9.6		27.8	32.2	17.9
12.3	5.6	12.8	24	10.6	9	14.2	15.7			13.8	9.2	12.5	15.3	16.4	11.7	9.3		15	26.8	14.9	15.8		7.4	26.4	17.7
10	8	13.7	24	10.4	12.9	10.4	26.2			22.1	15.4	12.4	8	13	27.9	18.2		24.1	34.5	14.8	24.8		27.2	14.3	17.4
10.8	14.3	14	14.1	13.2	14.7	19.2	9.1			6.4	22.5	22.1	8	17.3	7.9	3.2		4.5	15.1	24.6	10.3		19.5	17.8	23
5.4	9.2	10.2	5.1	13.8	10.4	14.9	16.2			4.6	26.5	13.4	18.7	20.1	20.8	5.1		25.3	21.4	16.8	12.4		7.4	22.1	33.2
13	14.2	19.4	28.3	11	14.9	6.8	17.8			25.1	23.5	16.6	13.1	18.7	10.7	20.4		20.7	19.2	19.1	20.5		30.3	3.5	24.5
6.3	18.7	11.3	5.2	15.7	20.5	1.9	13.3			7.8	24.9	11.6	17.6	14.2	10.7	14.1		8.9	20	33.3	2.8		16.8	61.2	18
3.8	13.4	12.3	19.3	9.2	14.9	15.2	8.8			17	20.3	10.6	16.9	19.7	16.3	19.1		11.7	11	8.2	21.4		23.8	20.5	23.4
7.5	9.6	11.3	12.6	8.1	19.5	15	10.8			13.5	19	16.8	17.8	17	13.6	16.4		26.8	6.8	12.3	27.4		33.3	8.8	23.3
2.6	14.7	13.4	14.8	12.8	16.8	27.5	9.5			16.4	24.1	14.2	20	13.2	22.1	14.7		12.2	11.8	19.4	19.9		24.4	9.5	19.4
3	13.1	27.4	8.5	17.1	17.2	18.3	13.4			8.7	15.8	35.7	20.5	18.5	17.4	23.6		17.5	21.5	31.6	19.3		9.4	20.5	25.3
16.7	19.8	20	16	15.7	12.2	24.1	18.9			8.5	15.8	20.1	16.9	14.7	11.9	16.7		26.4	22.2	41.5	18		16.3	21.3	25.3
10.4	17.4	11.9	12.2	12	12.2	15.1	16			6.3	14.1	4.6	17.4	19	13.5	17.1		7.3	16.1	27.8	20		11.7	22.8	14.7
14.2	8.1	18.3	22.2	17	9.3	12.3	21.6			22.3	25.5	23.5	18.5	17.8	28.1	12.9		10.8	27.9	16.2	37.2		21.2	25.8	17
8.5	13	5.7	13.4	17.5	22.2	26.7	13.6			23.6	25.5	13.2	18.7	13	19.9	22.3		18.6	23.4	23.1	20.6		16.6	21.3	27.7
5.8	13.2	21.2	10.3	15.6	11.8	24.6	14.2			13.2	11.9	15.3	16.2	10.2	20.9	9.5		12.7	22.3		6.5		13.8	18.6	14.8
4.6	18	26.3	24.7	9.5	20.3	19.2	5.3			9.5	12.1	25.1	16.8	15	5.4	10.4		9.3	10.2		9.1		37.8	9.9	3.2
9	19.8	25.6	23	10.6	15.8	14.6	10.6			15.2	21.2	13.4	18.7	22.4	27.2	10.5		14	32.9		23.2		27	63.8	22
5.8	14.6	10.8	13.5	13.2	11.5	21.1	21			14.5	16	8	19	3.3	19.5	12.2		12.8	43.1		44.8			28.3	17.8
6.7	10.8	8.9	16.8	13.2	9.5	10.2	13				14.9	22.3	17.2	17.3	21.7	15		12.2	21.5		21.7			35.4	23.3
14.2	19.2	9.9	17	8.4	9.8	13	16				31.5	13.5	22.2	13.6	21	19.8		25.2	18.4		24.3			31.4	17.8
11.3	12.3	5.8	10.5	15	13.5	12.2	15.6				19.7	18.5	20.5	15.4	22	13.6		19.1	24.2		4.4			17.5	40.6
14.8	17.5	5.2	14.2	13.7	10.5	11.4	5.7				23.7	17.8	12.5	11.4	18.1	12.4		50.1	28.9		16.8			20.4	37.6
11.7	13.5	3.8	9.4	15.3	12.3	11.7	6.3				8.5	21.6	15.1	9.3	17.3	12.3		7.7	15.2		5.8			16.4	18.1
5.3	15	4.7	13.7	14	17.1	5.2	6.3					17.1	22.5	6.1	21	8.2		3.5	4.8		6.3			19.7	16.8
7.6	11.8	10.8	15.3	8.2	16.2	14.1	2.3					12	30.3	13.6	25	20.9		17	22.6		13.6			25.6	20.2
12.6	9.8	11.9	20.1	8.4	9.3	23.8	5.7					21.7	19.6	10.7	22.9	11.5		19.8	16.6		8			10.8
5	10.4	10.2	23.3	13.1	12.3	26.8	2.5					15.3	17.7	15.9	12.6	19.6		33	14.5		3.2			38.2
20.1	13.7	9.9	16.9	9	7.6	29	7.3					19.6	29	10	14.1	12.6		18.7	10.2		5
13.5	14.1	17.2	18.2	9.9	15.7	9.3	8.4					15.1	12.5	17.3	19.4	14.2		27.6	14.1		12
13.8	21.8	25.7	25.5	13.6	10.3	22.2	4.3					13.6		16.1	32.5	22.7		7.1	13.5		6.4
8.8	15.1	6.1	17.2	15.6	14.9	19.5	4.4					18.8		6.1	24.6	16		9.8	12.8		7.8
13.5	18.3	6.5	13	15.7	14.4	29.2	6.5					18.7		10.6	22.2	12.6		23.4	11		7.3
14.2	12.1	19.9	19	17.9	30.5	22.1	4.4					15.6		7.1	21	18.1		28.7	13.9		7.1
18	11.6	19.9	6	17.5	16.3	9.7	1.7					9.9		19.6	19.5	24.4		6.7	5.9
14.6	20.7	10	22.1	14.4	10.4	16	4.5					19.1		17.2	23	20.7		21.4	7.8
10.7	14.6	16.6	17	12.5	24	11.8	2.3					24.6		11.9	21.2	21.4		21.1	9.6
5.6	18	17.2	12.8	13.3	15.9	18.2	8.4					20.6		13.6	17.8	4.2		20.6	6.7
8.5	22.5	27.6	9.8	13.5	15	12.1	11.2					3.1		23.2	26.7	13.8		8.3	11.7
11.3	17.3	11.6	12.3	16.2	6.8	9.8	17					21.2		20.8	29.9	15.5		24.7	8.6
16.6	19.5	24.2	12.4	13.7	10.7	13.6	8.2					21.4		11.8	26.2	22.6		14.4	32.2
6.8	20.2	15.9	10	13.3	15	13.5	13.1					17.2		14.1	18.5	12.3		16.8	23
13.3	12	12.4	10.5	4.1	8.3	12.4	19.8					25		46.8	21.9	17.6		18.8	21.6
11.9	10.3	16.2	13.5	13.8	6	16.8	5.4					8.3		13.3	21.6	23.7		20.2	9.5
10.3	9.9	7.1	6.5	21.8	9.7	14.8	4.1					10.7		17.8	16.8	10.6		20.4	27.8
17.4	9.1	11.4	10.4	16.5	9.2	13.3	13.4					19.7		16.8	23.1	15		28.8	17.8
9.2	11.8	33	12.3	11.5	15	12.7	15.3					14.6		12.9	20.5	14.4		3.2	26
9.4	10.6	10.7	15.5	13.2	17.2	15.9	7.4					19		21.6	26.2	7.8		16.8	36.6
11	9.2	24.1	11.5	5.7	20.8	14.4	11.2					2.7		10.4	20.6	10		19.2	20
12.8	16.1	27	7.4	10.8	15.3	13.4	16.6					17.4		9.5	17.6	9.3		4.5	16.2
11.7	10.4	19.6	8.5	24.8	14.9	9.8	18.5					13.7		8.7	43.1	9		17.7	17.7
12.6	16.7	14.5	12.2	16.4	11.1	9.2	15.1					13.6		20.8	12.4	11.8		23.3	20.4
11.5	1	12.3	11.3	13.3	16.2	14.8	9.6					16.6		13.1	10.4	20.8		12.8	37.5
11.3	15.1	14.2	4.8	11.2	14.9	12.4	19.1					10.7		13.9	14.7	18.4		12.4	55
7.1	14.7	8.7	15.7	12	16.5	12.4	12.2					11		14.1	17.8	12.8		20.3	24.1
6.2	16.1	12.6	6.9	11.5	13.4	11.9	5.5					22.2		15.8	30	14.9		31.5	18.5
5.5	11.7	18.2	18.1	16	17.8	13.5	4.5							3.9	13.1	16.8		12.3	28
12.9	5.8	9.2	11.6	16.7	11.7	11.8	14.6							18.1	12.3	18.2		30.9	8.7
14.7	9.7	8.5	14.5	16.6	20.7	12.3	9.6							19.5	6.2	8.5		21.1	25.2
8.7	9.7		12.3	13.8	14.8	19.9	11.1							14.9	11.9	10.9		11.3	23.5
8	12		8.2	15.5	11.3	10.3	5							13.4	16.8	12.5		42.2	11.3
7.4	10.4			15.5	9.5	8	8.8							10.3	10.1	12.6		28.9	15.9
6.2	13			16.7	21	9.5	8.2							8	14.3	12.3		9.2	21.8
21.5	22.5			18	18	20	17.1							15	17.4	9.2		9.7	20.9
11.5	18.4			36.5	9.1	12.6	11.3							14.3	21.8	10.1		13.3	19.3
15.7	8.3			14.4	14.6	6.4	13							10.9	30.9	12.4		15.6	17.4
	2.8			20.2	9.4	16.2	12.5							7.9	30.5	12.3		13	32.5
	14.8			4.8	20.1	10.5	11.2							15.5	23.8	22.5		10.4	10.3
	6.8			18.2	15.2	7.7	11							13.7	20.7	25.3		10.5	18.4
	16.8			17.8	21.2	2.9	10.8							9.1	9.3	11.1			22.1
	6.8			27.1	9.6	13	14.4							20.5	19.1	20.4			17.4
	14.6			20.2	2.9	10	15.6							12.3	22.5	5.3			21.1
	7.8			11	5.7	4	17.6							4.8	26.1	22.5			21.6
	11			19	11.5	10.6	11.5							8	30.9	26.2			34.7
	16.6			16.3	13.2	7	18.8							15.4	16.8	12.2			26.6
	5.6			15.3	10.6	18.1	23.2								27	9.2			21.7
	3.7			16.3	21.3	15.8	8.7								16.6	10.6			29.7
	7.2			25.4	13.3	18.6	13.5								25.3	6.9			21
	4			12.6	14.7	13.8	9.9								17.1	13.9			24.1
	13.1			17.4	16.5	14.1	17.9								9.3	8.5			40.2
	6.1			12.2	15.9	13.7	30								18.1	26.7			29.5
	6.7			23.9	19.2	15.9	15.2								22.6	20.6			20.6
	12.1			19.9	12.3	4.2	18								25.8	14.9			17
	15.3			8.6	10.6	17.6	15.3								24.5	21.5			20.8
	7.6			13.1	11.7	9.8	12.1								17.1	8.7			15.9
	8			14.3	13.8	10.5	1.5								12.9	11.6			11.2
	10.9			13.8	9.5	20	10.4								21.6	13.1			23.4
	10.4			17.5	12.2	8.9	16.4								13.8	15.1			17.3
	9.4			5.2	5.7	12.7	13.6								9.6	21.9			24.1
	10.5			3.5	14	19.1	11.4								13.8	11.2			14
	7.4			8.6	9.8	43.2	6.6								25.3	19.5			18.7
	6.2			15.2	9.6	13.2	12.7								18	12.5			59.4
				14.6	16.4	6.2	14.1								19.9	15.8			40.7
				9.8	13.1	15.6	2.1								17.4	11.1			15.5
					8.6	15	2.5								16.3	22.6			24.3
					15.2	20.6	5.7								17.5	24.9			43.6
					15.9	17.4	8.2									24.2
					22.1	13.7	8.1									6.6
					18.4	15.5	27.2									10.2
					19.8	12.2	23.9									13.3
					20	30.5	9.8									19.8
					8.5	5.9	25.9									19
					19.6	12.8	18.2									14.7
					29.3	6.2	8.4									31.6
					8.1	18.1	8.3									20.5
					19.7	13.7	4.5									12.9
					18.2	11.3	8									22.3
					8.7	10.1	22.4									12
					9.6	16.7	17.2									12.9
					10.5	16.1	14.8									12.8
					21.2	18.7	11.1									15.6
					17.4	18.8	13.5									15.1
					14.9	10.1	4.9									10.4
					7.3	12.5	5.7									11.7
					7	12.7	12.8									17.4
					12.5	14	12.3									13.5
					11.6	9.9	9.7									11.2
					12.7	21.5	11.9									15.4
					13.2	17.3	9.9									11.7
					12.4		12.6									13.7
					7.7		17.6									11.4
					8.8		8.4									4.7
					7.3		16.3									15.2
					15.3		10.6									20
					16		22.8									16.1
					8.6		12.7									8.6
					8		16.7									12.2
					10.4		13									9.3
					13		13.4									9.2
					8.1		13.1									9.7
					11.8		24.2									23.7
					14.7		16.8									14.5
					14.5		12.4									8.9
					12.1		9.6									9.5
					12.2		17.1									18.8
					6.9		10.9									9.7
					2.6		8									6.6
					15.3		11.5									17.5
					13.8		10.9									12.6
					18.9		9.3									18
					15.2		7.9									2.5
					24.4		6.1									20.2
					13.4		7.1									9.9
					25.4		10.4									3.1
					13.8		5.2									15.2
					26.3		4.8									13.5
					12.3		10.5									8.7
					10.2		7.2									15
					16.7		9.8									18.6
					7.7		7.1									12.3
					16.3		7.1									11.4
					21.5											16.1
					17.8											5.5
					13.6											8.7
					1.4											10.4
					18.7											13.8
					16.9											9.7
					12.2											17.5
					8											16.4
					17.9											11.1
					15.4											13.6
					15.2											10.7
					3.8											2.9
					9.8
					8.7
					6.4
					23.6
					6.9
					26
					14.1
					25.5
					10.5
					19.3
					12.1
					16.4
					24.7
					12.1
					23.6
					20.9
					12.4

## Sheet: Figure 2D
CldU tract lenght (μm)
1st experiment					2nd experiment					3rd experiment
Parental	Parental + S1	K164R	K164R + S1		Parental	Parental + S1	K164R	K164R + S1		Parental	Parental + S1	K164R	K164R + S1
42.9	23.6	15.7	16.9		40.1	27.4	30.5	21.6		19.8	35.2	15	19.4
26.3	22.3	15.6	17.4		24.9	13.3	7.2	27.2		26.7	23.7	10.8	12
26.2	28.3	16.8	10.4		11.8	23.7	19.1	17.2		17.4	24.8	26.4	43.4
20.9	24.6	19.4	10.4		23.1	13.3	14.3	26.6		11.8	22.2	36.5	27.2
35.7	20.3	16.7	10.2		14.4	23.8	32.8	2.7		27.1	23.8	34.9	26.2
14.3	24.3	15.2	11.5		16.2	13.2	35.2	15.4		33	28.3	36.3	24.7
25.7	30	26.2	5.9		32.3	24.9	30.8	20		34.8	15.9	38.7	26.9
27	20.9	22.1	17.6		32.8	21.8	28.9	23.2		65.5	14.1	35.5	21.8
18.5	21.4	18.7	16.1		20.1	25.1	30.9	6.2		27.8	23.3	12.1	24.4
15.1	27.4	24.9	17.2		10.9	22.2	30.8	28.8		37.2	43.8	19.5	6.6
10.7	23.9	29.1	16.9		15.8	31.8	21	24.9		20.1	24.6	25.4	30.9
21.1	20.6	32.4	12.6		34.5	24.3	35.5	11.5		39	27.5	23.2	31.3
30.8	26.4	25.6	12.9		40.7	27	32.2	25.5		41.9	25.6	26.3	28.7
25	10.6	34.9	8.5		36.5	41.3	10.5	19.4		23.5	15.1	25	25.3
16.3	22.4	31.6	15.1		31	24.3	23.9	13.3		19.2	19	10.3	18.9
17	4	56.3	11		36.5	31.6	27.5	17.3		19.2	9.6	23.8	30.1
21.4	5.6	29.9	13.2		39.3	30.5	22.6	20.9		17.7	21.3	23.9	28.8
18.1	22.8	14.3	11.1		34.4	29.2	32.3	27.2		19.4	14.2	21.4	29.6
23.5	26.5	15.9	12.8		33.8	31.2	24.9	32.1		33.4	17.9	21	35.4
25.4	12.2	14.6	6.2		19.7	25.8	44.5	25.8		27.2	22.3	7.9	27.3
11.4	18.5	15.8	10.3		45.5	30.6	33.2	12.2		28.5	57.7	34.9	34.4
15.8	24.2	16.8	8.8		24.6	35.1	23.8	20.6		24.7	16.2	11.3	24.1
26.4	11.5	20	15.4		26	21.5	27	24.6		32.7	13.3	11.9	27.4
24.2	18	12.6	18		27.8	25.5	31.8	27.3		17.4	27.1	21.6	36
23.8	31.8	22.5	15.6		20.2	37	37.8	31.7		33.7	22.9	19.7	32.8
23.7	12.7	12.2	16.3		19.4	15	18.9	22.8		12.4	26.3	24.6	26.7
20.3	13	13.3	15.1		25.9	19.6	35.8	25.6		14.2	31.6	22	12.6
28.1	5.7	22.3	13.3		41.2	32	30.7	12.7		40.3	20.7	37.7	15.7
6	26.6	18.8	17.2		22.8	29.9	30.4	13.1		24.7	35.3	34.5	21
5.6	20.6	17.9	14.9		17	11.6	17.8	21.1		29.8	44.9	26.1	21.5
11.9	20.4	19.5	12.9		21.8	18.5	24	15.2		30.3	12	33.8	17
31.3	26.9	11.9	14.3		22.3	32.8	20.6	6.2		6.2	24.6	24.1	19.7
38.8	25	19.2	16.8		12.2	31	20.4	14.7		19.5	14.9	22.8	13.1
23	21.9	35.7	16.3		3.9	16.3	23.4	18.8		25	18.3	36.6	23.1
20.3	24.8	16.1	15.9		3.3	23.3	21.1	14.5		48.1	17.5	19	13.9
19.5	22.1	14.3	13.7		2.9	16.1	19.4	16.6		30.5	32.7	22.6	17.3
23.7	23.4	19.8	13		18.3	24.3	18.3	12.7		36.1	44	6.2	20.3
28.3	26.3	15.8	11.6		20.9	18.5	27.4	11.5		19.4	15.8	30.2	18.1
10.5	15.3	19.1	14.6		16.8	25.4	29.1	12.8		19	46.9	39.2	16.7
4.7	17.6	13.4	9.9		17.2	15.8	31.5	16.7		5.1	38.5	27.1	24.2
20.7	28.5	18.3	15.9		9.9	36.1	30.5	19.2		27.1	32.9	18	22.7
15.7	24.9	15.7	18.7		6.3	10.4	22.5	17.3		32.2	38.2	24.6	12.5
22	13.6	19.8	14.3		15.4	1.8	24.5	24.9		20	24.5	24.6	9.7
17.9	47.8	35.4	9.9		9.5	28.5	15.3	14.6		3.9	24	25.5	13.4
25.1	25.9	24.4	15.8		5.2	21.6	31.7	13		30.1	21.1	29.4	20.1
28.9	39.2	15.5	8.4		9.8	17.1	12.7	12.8		33.2	18.7	11.5	18.1
14.9	40.9	19.4	19.1		10.8	17.1	55.5	10.2		34.6	23.9	31.2	20.2
17.8	41.1	13.8	13.7		9.8	24.9	51.6	23.3		30.9	18.7	20.6	15.8
20	29.8	9.8	13.9		11.5	19.8	29.3	19.5		35.5	46.8	14.6	13.7
19.8	24.6	13.6	14.3		15.2	16.4	34.3	18.7		29.4	22.6	20.3	20
12	2	20.1	17.4		11.9	31.5	34.1	16.4		30.1	32.5	17.3	13.5
19.7	25.3	14	19		42.3	21.5	28	7		26.4	17.6	18.9	19.5
18.9	60.1	12.5	17.1		30.9	22.9	30.1	22		21.7	27.7	20.5	14.5
12.2	16.1	15.9	19.8		29.4	22	18.3	14.3		23.9	25.2	13.5	15.1
6.4	24	14.7	17		29	13.2	45.9	14.9		47.6	28.6	19.5	13.1
24.1	17.2	15.1	17.4		29.5	29.8	29.8	22.9		32.9	23	22.2	22.5
16.6	18.5	13.1	9.2		30.8	31.1	30.6	16.9		25.2	20.9	29.1	17.1
21.1	19.9	13.5	17.2		45	31.2	27.5	18		21.5	27.7	12.6	14.4
16.2	24.8	17.3	14.3		14.4	51.7	32.6	23.8		30	24.7	30	18.1
10	8.8	15.6	18.5		28.8	34.5	18.1	19.7		38.2	27.7	5.1	20.3
15.3	13.5	15.4	23.8		31.1	33.2	22	22.6		35	27.4	39.5	21.7
36.6	19.5	16.9	4.5		11.6	8.2	31.3	19.9		31.3	32.8	30.9	18.5
62.3	15.8	13.6	5.3		34.9	25.5	10.8	28.6		31.1	28.2	24.8	19.4
41.3	18.5	16.5	17.4		22.8	29.8	44.8	19.1		27	26.6	33.5	17.2
7.7	18.4	12.8	19.7		3.7	31.8	22.3	19.9		32.6	18.7	30.2	15.3
24.2	15.5	11.8	31.6		16.9	44.2	29.5	35.1		18	25.9	26.7	13.4
24.2	18.3	15.3	18.4		28.7	26.6	34.7	36.3		28.5	27	27.4	3.1
15.1	20.2	11.8	8.2		39.8	21.5	28.1	22.8		35.7	26.2	18.1	8.5
22.9	36.2	12.2	18.7		21.9	31.6	30.9	19.6		31.7	38.2	26.6	18.4
15.8	26.8	17.7	12		45.9	28.6	28.3	17.3		6	29.9	16.4	13.6
25.3	18.1	14.8	20.6		40.5	25.5	27.1	18.2		35.5	26.7	16.9	15.8
19.4	8	12.2	4.5		31.1	36.7	28	25.8		26.6	27.9	14.2	17
29.4	6.1	20.3	20.1		11.9	14.3	38.4	16.4		15.6	32	10.8	19.1
22.9	27.8	9.7	8.5		3.4	33.5	31.9	16.9		32.9	28.9	26.8	14
27.5	16	14.2	5.4		33.9	34.2	38.4	17.7		32.9	18.5	18.7	18.4
27.7	22.5	16.1	24		19.2	26.1	38.1	16.4		24.2	24.5	24.4	16.5
26.8	23.6	13.2	26.3		84.3	29.6	35.1	5.8		34	27.5	23.9	12.4
31.6	6.4	11.3	44.8		30.3	56.1	37.8	34.7		25.1	35.2	27.7	25.6
18.7	21.2	13.6	18.6		17.8	29.7	13.5	16.5		17.2	26.8	12.5	22.3
21.4	33.4	14.1	31.5		28.3	30.5	22.2	29		26	25.6	28.8	9.7
18.3	15.9	35.2	28.4		26.5	29.9	27.3	11.5		33.8	21.7	32.2	17.7
24	25.8	39.2	19		25.3	26.7	1.8	16		25.9	45	25.1	8.8
19.7	17	38.8	4.5		17.8	6.6	28.8	9.4		23.9	25.7	33.4	17
20.1	22	60.6	24.6		24.5	60	22	22.6			27	34.6	12.7
7.2	23.9	21.6	12		19.3	40	15.8	17.2			25.7	26.3	19
21.7	18.8	15.7	23		31.6	18.4	28	19.2			24.8	26.1	12.5
24.9	12.1	16.3	8.7		10.5	16.5	23.9	33.1			27.9	22	14.2
41.5	25.5	16	11.2		13.7	22	31.4	12.3			25.7	27.2	32.2
38.5	26.1	16.4	10.3		9	21.6	27.4	12			45.1	11.1	23.1
36.3	27.6	32.7	18.5		19.1	22.9	26.1	16.1			25.6	32.3	37.5
20.6	25.9	15.8	17.3		8.7	23.7	30.9	15.4			23.3	22.4	19.6
27.5	17.1	15.4	16.2		6.6	7	21	13.6			22.1	33.2	4.8
23.6	14.4	14.2	15.8		15.4	32	19.5	21.4			38.6	30.5	21.1
41.6	30.9	17.1	10.7		15.1	30.3	22.9	2.7			15.2	22	13.8
35.8	29	16.5	15.1		16.4	54	18.4	17.9			25.3	23.4	4.9
26.3	14.9	21.9	20.6		19.8	28.4	21.7	28.5			16.5	33.6	23.7
20.8	11.7	16.5	8.9		32.8	16.8	17.4	27.8			27.7	32.7	25.5
29.4	29.1	15.8	19		26.7	11.9	15.9	28.6			21.7	23.4	27.9
28.7	26.1	14.1	15.4		52.6	27.4	20	2.9			28.9		24.8
41.1	26.7	15.9	5.1		19.1	30.1	25.8	12.1			22.6		28.6
27.5	39.8	32.5	13.9		18.1	17.6	6.3	11.1			27.8		28.2
30.7	31.4	16	16.8		44.7	14.2	32.5	20.4			24.7		22.1
33.3	32.6	17.1	18.5		25.5	34.6	33.4	18.3			18.8		9.8
34	19.2	15	13.3		35.9	33.6	26.2	13.9			34.9		10.8
23.9	31.6	23.8	8.9		39.9	19.6	19.7	27.3			28.3		18.7
	22.4	17.2	16.1		26	29.8	20.5	27.3			23.1		24.2
	56.7	16.5	15.7		20.5	18.1	33.5	19.4			20.3		21.2
	40.4	24.7	10.8		24	30.2	42.1	20.4			27.1		21.2
	15.5	19.6	14.6		16.2	23.9	25.8	16.7			11.3		57.6
	45	16.1	16.4		19.1	18.6	36.8	17.9			7.7		37.1
	51.1	20.1	13.7		14.6	16.7	27.6	25.6			30.2		17.5
	53.3	14.8	16		17.8	22.5	26.4	25.2			30.9		33.5
	40.5	16.7	15.7		16.4	20.7	34	23.9			34.1		27.2
	25.7	17.6	13.2		24	5.4	27.4	24.8			19.4		31.9
		29.4	15.3		9.1	32.2	8.5	29.9			21.7		20
		17.5	19.7		13.8	16.1	22.3	23.8			13.3		42.8
		17.7	15.7		15.8	25.9	32.9	45.5					7.9
		9.8	14.9		7.2	23.5	31.7	19.4					20.8
		15	13.2		4.4	29.4	24.8	23.3					12.7
		18.6	16.4			17.8	22.8	8					6.4
		15.7	20.8			26.1	41.6	5.9					16.7
		17.1	4.7			19.4	25.3	36.6					15.6
		17	12.9			18.4	22.9	26.1					16.8
		15.1	18.6			27.9	19.5	31.5					18
		17.3	12.6			32	21.3	18.3					16.5
		13.7	15.5					17.5					17.8
		16.2	19.7					19.3					28.6
		11.6	7.4					25.2					14
		45	13.6					15.8					19.9
		50.4	13.1					21.1					8.3
		52.3	11					22.6					22.3
		27.6	22.8					18					20.9
		38.7	19.4					26.1					13.4
		36.3	8.4					27.9					16.3
		24.4	16.2					25.7					18.3
		34.1	7.8					25.7					15.6
		28	23.1					27.2					24.5
		34.8	16.5					23					10.9
		33.9	17.2					21.4					6.8
		21.8	18.1					19.3					23.8
		16.1	9.1					32.5					26
		38.4	17.4					26					29.1
		16.8	9.6					31.2					26.5
		24.1	17.7					29					15.1
		41.7	16.4					25.2					19.2
		32	17.1					17.6					2
		24.8	16					18.2					5.9
		34.5	20.3					8.5					17.8
		6	17.4					16.2					4.2
		24.2	10.6					7.9					15.8
		36.5	13.4					23.8					16.3
		21.7	9.4					28.9					19.3
		30.7	17.9					26.5					16.7
		31.4	6					16.9					23.1
		26.2	20.2					29.3					15.6
		30.1	5.8					25.7					5.9
		20.7	13.7					15.5					8.9
		20.1	13.3					14.1					29
		3.3	14.7					33.9					25.3
		7.7	10.2					33.6					17.4
		21.1	18					24.4					24.6
		26.1	17.2					12.1					28.3
		30.5	18.5					32.7					30.2
		15.4	16.5					20.3					23.1
		8	16					22.9					26.9
		35.3	10.9					19.3					15.5
		41.5	18.2					7					21.6
		27.9	13.9					20.7					21.7
		33.2	18.8					21.7					19
		39.8	13.7					27.9					8.4
		25.4	6.6					8.4					28.2
		34.2	16.1					20.5					17.3
		31.2	13.4					21.4					7.3
		15.3	6.4					26.5					14.9
		19.3	13					23					25
		26.7	11.2					23.1					40.4
		31.8	15.3					19.9					26.8
		44	13.8					23					10.7
		22.9	20.5					15					12.2
		9	11.9					13.5					22.2
		16.2	15					16.8					16.2
		24	6.9					33.9					29.9
		30.6	18					21.8					26.1
		24.7	16.5					15.7					25.6
		16.9	7.2					20.6					19.5
		30.7	13.2					37.4					11.3
		13.2						30.9					22
								20.4					20.1
								24.3					27.6
								35.3					19.5
								21.2					17.1
								10					18.1
								9.6					17.7
								4.9					20.5
								25.5					18.9
								13					26.8
								10					10
								8					19.2
								12
								21.9
								21.6
								33.1
								24.3
								12.7
								33.6
								7.6
								9.8
								23
								17.8
								11.3
								16.4
								9.4
								14.2
								27.1
								36.2
								23.4
								2
								16.8
								19.4
								27
								25
								11.9
								19.4
								27.9
								16.2
								22.5
								30.7
								22.3
								16.3
								20
								7.4
								34.9
								29.6
								21.2
								37
								14.8
								11.4
								33.2
								23.2
								27.4
								18
								27.1
								28.3
								15.1
								17.6
								26.9
								16.7
								18.3
								20.9
								20.5
								20
								23.2

## Sheet: Figure 3A
CldU tract lenght (μm)
1st experiment									2nd experiment									3rd experiment
Parental siNT	Parental siNT + S1	Parental siBRCA1	Parental siBRCA1 + S1	K164R siNT	K164R siNT + S1	K164R siBRCA1	K164R siBRCA1 + S1		Parental siNT	Parental siNT + S1	Parental siBRCA1	Parental siBRCA1 + S1	K164R siNT	K164R siNT + S1	K164R siBRCA1	K164R siBRCA1 + S1		Parental siNT	Parental siNT + S1	Parental siBRCA1	Parental siBRCA1 + S1	K164R siNT	K164R siNT + S1	K164R siBRCA1	K164R siBRCA1 + S1
27.4	22.8	43.2	19.7	30.8	17.5	53.8	25.1		34.2	34.2	27.4	24.2	25.5	40.9	25.1	22.1		33	7.9	18.3	14	20.2	21.4	28.3	16.2
27.7	18.5	23.5	20.6	36.7	11.8	55.5	22.7		17.4	32.9	26.8	22	37.8	11.4	10.5	25.5		7.2	40	29.6	25.3	32.4	24.5	4.7	13.2
21.7	27.3	12.8	10.6	37.7	23.8	33.6	8.8		26.3	41.3	25.2	14.2	34.5	38.7	23.3	33.2		30.6	5.6	32.5	4.5	7.7	35.1	5	7.2
22.2	25.7	17.2	13.8	23.1	17.9	20.3	27.3		29.6	35.3	33	22	56.6	28.9	23.4	33.9		25.6	18.8	2.7	12	23.6	22.8	24.8	13.8
15.9	18.8	18.4	12	33.9	32.2	43	28.3		26.6	29.2	22.4	16.3	28.4	17	6.4	26.5		36.5	20.7	22	18.9	10.1	9.7	27.4	11.9
24.8	22.2	30.1	28.7	19.7	11.1	36.6	33		33	28.6	25.3	31.6	31.1	30.2	22.9	25.1		23.2	17.6	32.6	18.2	36.3	23.7	27.9	32
24.4	41.5	36.4	6.4	32.4	22.8	40	28.5		13.3	29.1	28.7	11.3	41	5.2	31.3	30		27	2.7	7.7	11	16	16.4	18.1	10.1
8.5	21.6	22.4	28.3	40.2	31.9	21.9	23.2		35	34.1	30.4	23.1	29.6	6.6	27.2	28.1		4.7	2.2	34.8	17.9	19.6	41	21.6	11.2
9.7	30.4	37.2	25.5	37.3	18.4	34.2	16.3		30.4	15.8	25.4	16.4	21.9	33.1	49.2	24.5		8.6	27.8	25.8	8.6	24.4	21.3	21.6	9.9
30.1	21.6	31.6	16.9	60.9	34.5	34.9	8.6		16	33	22.6	16.9	35.4	32.8	32.2	15.2		15.8	10.3	17.6	7.9	28.1	19.4	17.6	21
25.1	19.5	20.9	21	39.6	16.2	31.1	22.1		14.7	27.1	45.4	18.4	35	31.9	10.3	27.1		24.9	18.7	16.7	45.5	13.9	47.7	17.3	15.6
26.3	25	44	21.6	33.4	30.8	15.4	28.7		16.3	26.2	25.6	18.4	29.8	35.5	37.4	33		24.5	31.1	19.5	11.6	35.1	21.6	19.4	6.7
18.6	11.3	18.7	15.3	39.3	14.9	39.2	12.9		22.9	32.3	13.6	24.3	35.5	13.4	54.6	35		25.5	8.9	56.6	32.1	36.7	24.3	4.5	6.7
19	12.5	24.7	21.5	34.6	38.9	25.6	9		28.2	33	29	17.7	31.6	29.5	23	34.4		16.2	18.1	25.2	16.7	13.8	26.3	16.7	29
18.6	19.3	12.7	26.1	23.6	26.1	20.6	33.1		30.1	31.8	26.6	21.8	33.8	15.1	35.7	29		16.5	33.5	12.5	10.8	34.2	12.3	16.8	20
22	13.9	30.2	12.6	18.3	13.8	38.5	22.3		22.6	49.2	31.6	23.5	15.6	63.2	31.2	31.8		29.5	26.2	22.5	15.3	23.7	18.5	29.8	20.6
15.5	27	30.4	6.9	32.9	38.8	16.6	24.6		27.9	16.3	25.7	28.2	38.3	42.2	54	34.4		15.3	23.7	38.8	27.3	8.2	17.5	24.7	8.3
18	17.5	29.5	15.7	47.3	26.6	32.8	32.3		24.6	37	28.9	30.9	38.2	37.3	34.6	32.8		20.1	9.1	43.5	25.6	12.4	25	10.3	2.7
15.3	10	17.6	13.1	30.1	28.4	15.7	36.1		19.7	29.5	37.2	36.5	26.7	5.9	46.4	28		20.5	20.7	2.8	15.3	4.5	17.7	20.8	3.2
9.6	27	24.7	11.4	21.8	31.1	20	25.9		27	23.7	26.1	2.7	38.6	11.1	48.7	29.6		27.1	6.2	25.1	22.8	6.4	4.7	20.9	11.3
20.1	8.5	34.1	23.8	32.4	32	13.2	17.8		20	16.8	20.7	18.7	18.9	39.6	38.5	22.7		29	25.3	8.7	16.6	21.9	6.4	22.4	3.6
24.9	17.4	19.7	19.9	38.5	30	33.7	16.3		35.2	18.1	23.4	24.8	29.4	38.3	54.3	22.3		29.9	8.3	16.6	29.7	13	13.8	33.6	11.1
11.1	12.6	31.4	25.1	31.6	31	24.1	27.1		29.8	28.5	28.8	14.4	30.2	22.9	22	17.8		21.1	19.2	18	20.7	23.2	7	34.9	29
11.1	32.7	22.6	24.6	42.7	12.1	22.6	9.2		44.7	22.5	28.8	19.2	28.6	23.7	36	37.2		13.5	23.3	7.3	12	20.1	11.3	19.5	17.2
22.4	20.5	25.6	15.7	41.3	25.6	24.5	40.1		43.2	52.1	24.8	25.1	40.1	11.2	20.5	34		20.8	8.2	29.4	18.5	20.5	27.3	32.2	14.9
17.4	13.4	24.7	21.9	26.4	14.4	24.7	29.1		28.1	25.1	21.5	17.7	29.4	22.1	45.2	35.6		9.2	31.7	7.8	6.1	14.9	33.1	19.3	35.4
19.3	20.7	21.9	22.8	44.7	34.6	38.4	25.2		24.2	33.8	23.6	23.2	25.6	19.5	38.4	25.8		22.5	19.5	50.8	42	21.4	22.3	19.9	23.1
40.7	21.8	19.2	15	39.9	37.8	10	23.7		29.9	33.9	21.7	21.6	52.8	29.4	60.4	24.3		11.7	15.2	20.1	19.9	25.8	19.6	48	22.1
16.8	23.9	18.1	20.6	40.7	26.1	29.4	18.9		12.8	34.2	50.6	18.8	28.7	27.6	52.7	23.9		27.9	30.5	9.4	29.9	12.6	1.9	20.7	19.9
16	18.1	10.7	19.1	43.7	36.3	22.6	26.8		20.1	26.2	23.8	28.7	33.8	41.6	66	31.2		18.4	16.5	43.8	4.9	11.7	30.2	10.7	7.9
29.9	23.4	19.4	21.1	31.6	22.8	20.8	22		21.8	31.6	15.9	19.2	41.8	31.4	40.8	24.3		9.1	29.1	6	28.2	14.7	22	44.9	2.7
15.1	17.6	9.8	41.6	46.2	32.7	25.3	22.4		26.5	23.3	22.4	17.9	38	9.5	53.2	24.3		32.8	23	31.6	14.2	25.4	18.6	19.2	30.1
22	18.3	17.2	24.4	32.1	35.9	29.5	27.5		17.3	28.1	23.4	23.1	32.2	21.6	44	24.3		48.7	34.5	25.7	11.5	23.4	24.8	23.1	23.6
35.8	32	10.4	22.5	37.7	10.3	28.2	17.6		29.5	12	21.8	29.6	31.9	25.6	35.1	32.5		20	22.6	28.1	10.1	27.4	12.9	32.3	15.3
24.5	14.4	29.5	19.8	36.3	17.5	25.9	18		26.2	21.6	34.5	45	22.9	12.3	52.4	26.5		26.1	3	20.4	37.4	6.3	21.2	32.6	23
9.3	11.1	16.9	23.4	35.9	27.2	24.2	19.8		30.7	15.2	20.1	23.9	9.3	19.4	21.8	9		17.2	22.2	24.1	4.4	14.9	23.7	26	15.9
6.7	20	19.2	14.6	30.4	30.3	43.1	27.5		27.7	33	31.6	16.2	21.9	22.5	19.9	35.1		21.4	32	27.9	24.6	31	25.2	11.1	19.8
28.7	22.3	19.6	32.6	33.8	37.1	18.3	5.5		26.5	31.2	28.1	14.7	32.2	33.1	13.2	16.5		29.1	16.4	19.1	31.1	25.8	28.3	32.1	25.1
19.9	30.1	18.6	19.2	33.7	30.1	26.1	25.2		21.9	40.7	27.1	25.6	19.9	31.2	25.1	2.3		6.1	14.9	27.4	4.9	19.3	30.4	30.9	10.8
15.4	23.5	2.5	24.7	31.5	23.3	30.8	20.6		39.1	22.8	24.3	19.2	37.1	10.4	24.9	27.6		13.6	20.2	24.6	28.9	29.3	29.9	33.8	21.9
20.3	15.6	24.1	23.2	33.3	36.8	26.6	18.6		31.8	26.2	30.9	20.7	28.1	11.2	32.9	20.8		24.1	7.2	20	21.6	29.6	17.5	26	20.5
21.5	21.2	26.5	30.5	37.2	27.7	37.1	30.2		45.5	53.2	22.4	25.1	35.4	16.4	25.5	19		14.1	27.3	28.9	21.3	58.5	28.1	29.9	23.2
29.2	21.6	32.4	17.6	34.4	26.9	32.9	31.6		27.6	18.4	20.9	35.1	34.2	30.8	24.3	33.2		22.4	7.6	20.5	7.8	24	24	19.9	8.4
27	14.6	27.3	35.6	22.1	21.6	26.4	25.5		19.8	43.8	21.6	17.8	24.7	30.5	33.8	31.8		27.2	10.9	37.1	6.9	28.4	20.4	30.6	22.3
23.4	20.1	23.5	16.6	25.3	14.7	19.2	23.5		27.9	31.3	36.4	20.4	62.9	42	33.2	15.1		9.4	26.2	23.1	9.4	14.5	29.8	25.1	26.3
25.4	23.9	35.5	21.2	18.7	21.1	37.6	22		24.2	18.9	19.6	23.5	44.9	23.6	13.7	21.4		25.3	26.3	20.9	15.8	29	26.6	13	29.1
25.3	22.9	33.6	6.7	18.8	21.8	27.6	23.4		28.4	34.9	37.5	33.1	35.3	16.7	28.3	17.5		21.4	17.7	28.6	23	31.4	13.2	26.2	17.1
25.7	13.3	29.4	31.6	20.4	11.1	27.9	7.7		22.6	26.7	20.3	39.2	32.8	9.3	29.6	8		15.5	29.6	3.1	21	26.5	21.2	28.9	11.8
21.9	14.7	32.8	11.6	31.8	10.7	37.3	17.3		22.2	21.4	18.7	23.2	76.2	37.7	27.7	26.2		23.5	27.4	11.9	19.2	26.5	21.5	17.8	18.4
28	24.7	36	15.3	28.8	31	34.4	24.5		25.2	49.4	14.8	27.4	27.7	20.1	32.3	22.3		36.6	4.7	19	12.5	24.7	3.8	9.3	10.3
23.4	19.8	23.5	22	28.8	23.7	26.8	28		35.5	23.8	16.6	13.8	37.2	13.7	29.8	36.6		27	34.3	13.3	13.2	27.2	4.9	21.5	19.4
18.2	19	36.3	37.2	23.8	9.4	28.2	23		39.4	23.2	25.3	24.6	26.4	22.6	33	38.9		21.1	26.9	37	11	16.7	13.6	27.4	12.3
4.6	15.6	29.1	18.6	20.7	16	56.1	20.5		30.8	11.3	19.6	27.8	37.7	30.8	41.7	21.2		16.1	26	37	12.7	13.9	11.8	46.5	17.8
14.5	26.1	21.3	8.1	30.5	26	29.2	36.8		21.4	24	21.1	18.4	20.1	12.1	60.7	35.3		21.5	26.6	11.9	7.5	33.3	13.1	23.6	23.5
15.3	23.8	15.8	17.4	29.3	9.8	13.8	16.7		20.4	23.9	25.5	26.6	20.5	28	24.5	34.7		13.7	13	29.2	21	21.8	28.3	28.8	22.1
22.4	22.5	21.9	14	20.5	13.7	28.3	13.9		34.1	24.4	28.2	20.2	41.2	15.9	29.9	25.4		26	21.8	20.4	22.5	18.5	12.3	22.8	10.3
24.7	16.9	25.7	20.7	28.5	9.2	36.5	36.1		21.6	28.3	23.1	21.6	35.9	30.2	3	18.5		29.4	22.6	26.5	13	9.9	29.6	28.7	20.2
15.8	12.3	37.5	30.4	32.3	16.9	27.4	26.5		23.8	24.3	26.4	28.4	70.9	34	18.4	28.8		25.2	34.8	48	10.7	18.9	18.9	28	6.2
32.1	22.5	46.2	38.7	31.3	14	36.9	24.6		30.4	21.8	27.8	5.8	17.2	30.6	23.3	27.1		8.2	30.4	26.5	23.1	42.8	18.3	26.6	19.1
31.7	7.1	20.5	13	39.6	21	41	17.2		29.2	24.6	27.2	26.8	34.8	23.1	46.6	17.4		29.7	30.1	23.5	11.1	26.3	5.2	36.5	24.6
24.6	23.9	20.8	34.9	36.1	25.9	31.3	24.4		31.4	28.1	27	23.2	26.8	13.8	13	41		21.5	28.6	29.9	21.1	29.1	12.4	24.5	23.5
26.8	4.9	27.5	18.3	33.5	24.5	26.3	34		25.1	23.1	24	31.8	48.6	17.9	29.4	23.8		31.7	11.9	27.7	21.9	31	24.4	16.8	53
24.2	15.1	30.7	21	46.3	29.9	29.8	33.5		25.8	41.8	23.5	28.5	32.1	29.2	29.5	8.8		20.1	21.6	29.1	19.1	30.1	4.3	19.4	21.6
27.3	27.4	31.9	11.4	40	31.5	32	23		29.4	22.3	23.1	27.4	21.8	26.9	29.6	26.5		23.8	13.6	28.8	21.9	34.1	42.3	38.4	22.2
18	13.6	33.7	20.2	44	16.4	32.3	25.7		25.4	16.7	31.1	22.2	24.4	24.7	36.8	30.2		23	21.6	27.2	11.7	27.2	6.1	20.3	32.2
16.7	18.4	26.8	20.6	53.3	35.3	38.7	31.8		32.2	37	25.4	21.6	22.3	23.7	20.4	39		5.5	23.6	39.2	17.7	40.7	27.5	38.3	8.4
24.2	22.8	14.9	21	28.2	26.7	29.7	22.7		14	22.8	21.2	21.2	25.6	21	28.3	15.2		3.1	10.6	7	16.4	7	5.3	23.6	8.5
7.5	20.7	30.3	6.6	25	24.5	51.7	29		26.5	26.6	23.8	30.2	18	25	24.2	15.4		18.3	4.2	37.5	10.9	30.2	6.1	29	9.6
27.6	21.7	11.5	19.5	41.2	18.8	29.4	26.2		20	24.2	25.5	14.5	27.1	27.9	24.2	18.7		14.6	36.9	8.9	6.5	26.5	17.6	21	26.5
11.4	22.4	45.1	19.2	33	28.8	31.8	31.9		22.9	40.5	28.8	2.3	24.6	6.4	16.4	18.2		15	23.8	18.8	18.7	31.9	21.8	23.2	22.8
28.9	20.4	27.1	13.2	29.1	25	32.9	29.9		28.6	23.2	27.1	45.8	23	9.2	62.8	30.5		10.7	20.7	30.3	5.1	27.4	27.5	11	12.4
18	16	34.9	13.8	38.3	22.1	32.6	28.5		18.4	28.2	29.5	25	22.2	26.5	65.8	28.6		8	9.2	30	18.5	33	18	19.8	29.1
26.4	40.9	31.9	27.1	39.2	15.9	33.6	26.7		26.6	21.6	23.3	17.4	17.4	26.2	53.4	28.9		12.9	16.9	17.3	7.7	23.5	12.4	25.7	14.2
28.6	4.8	25	17.5	10.9	28	54.3	25.4		17.9	36.7	11.6	27.4	33	14.9	28.8	31.7		14.2	25.7	1.6	23.3	22.7	13.7	27.5	26.7
20.8	9.2	26.1	16.4	35.7	21.3	33.8	23.5		22.1	22.8	27.9	27.4	35.2	29.8	18.9	16.1		15.2	28.4	19.5	15.9	19.4	24.9	33.3	7.1
24.6	14.4	25.9	21.5	32.5	35.8	64.7	31.6		22.5	24.2	22.7	20.3	26.4	36.2	18.9	27.3		19.9	22.2	20.3	17.9	38.5	15.4	42.5	20.1
15	30.5	25.3	19.9	28.6	26.8	35.8	23.1		28.7	28.5	27.9	30	44.2	31.2	22	38		22.3	18.1	32.5	24.4	22.9	7.3	15.4	14.1
25.6	20.7	15.4	33.6	45	22.7	33.9	25.4		25.7	30.8	22.4	23.3	15.5	31.8	24.1	28.1		17.7		18.3	34.6	16.9	35.5	34.4	26
27.8	26.2	23	25.4	35.8	29.5	34.4	17.3		35	26.2	25.6	12.8	31.6	25.9	31.5	32		16.6		27.5	14.6	24.3	25.4	34.1	6.4
28.2	7.6	23.5	16.7	20.2	25.2	23.2	29.8		29.9	22	48.8	22.9	28.3	17.5	15.2	26.6		21.7		25.8	28.1	17.8	21.3	22.4	35.6
16.9	22.1	38	20.8	34.2	22.4	17.5	25.5		22.9	21.9	20.4	21.5	24.1	29.2	19.5	22.2		14.5		28.9	3	3.5	19.7	20.9	15.7
10.2	27.2	29.7	10.7	32.2	33.4	32.7	30.1		21.1	63.5	16.5	23.8	41.9	22.8	20.7	33.3		8.5		56.2	22.5	26.6	27.7	23	32.5
20.1	15.9	32.6	28.9	35.2	20.7	32.5	21.9		27.5	28.6	16.6	12.2	44.2	38.2	24.3	38.4		20.1		15.6	6	17.6	41.9	26.1	23.2
20.5	19.4	27.9	19.5	35	17.7	60	22.6		30.1	26.4	10.9	2.5	22.3	35.8	8.4	28.3		6.7		20.7	3.5	13.1	26.9	27.5	22.6
35.2	18.6	22.1	15	59.4	13.9	25	8.1		29	22.3	33.5	27	26.3	23.1	32.4	7.9		28.2		32.6	5.8	32.7	21.3	19.4	16.3
28.6	18.6	27.8	13.9		18.4	20.5	23.3		44.6	22.1	22.8	39.1	25.7	28.4	35.8	23.2		20.7		9.6	33.2	34.3	30.6	32.4	27.7
17.8	21.2	5.8	14.8		15.8	34.9	20.2		14.7	40.9	34.5	22.5	25.2	28.5	39.4	27.9		24.1		6.4	25.9	25.8	17.5	29.6	30.3
23.8	20.9	10.9	19.4		16.7	27.9	16		9.3	25	24.5	33.4	36.7	27.8	7.2	7		10.2		6.5	10.8	18.6	21.6	28	18.6
25.9	31.9	27.4	13.9		36.8	38.8	27.6		33.1	17.7	24.2	33.5	50.2	27.7		18.4		13.1		3	18.6	29.4	19.6	21.1	21.8
16.4	18.6	26.2	13.2		38.2	44.1	25		27.8	22.9	26.7	30.1	13.7	33.1		28.9		23.5		2.2	11.7	29.8	12.7	26.4	24.7
26.6	26.7	23.9	33.8		32.3	36.6	6.6		26.9	12.5	35.6	6.7	19.8	43		38.7		24.3		67.4	51.2	22.5	18.4	3.5	30.2
26.8	28.7	19.9	21.5		21	28.4	32.1		4.1	33.9	30.9	20.1	24.4	28.7		31.6		20.4		67.4	21.6	29.8	2.3	39.5	7.2
28.3	15.2	27.8	22.4		29.1	28.3	17.7		13.1	16.6	42.9	27.3	33	32.1		26.2		20.4		9.6	21.8	31.7	20.6	20.9	19.3
24.6	18.9	34.9	18.7		10.2	44.4	3.9		12.5	6	29	22.2	29.3	28.6		21.3		24.9		11.8	13.1	26.5	18.7	30.9	55.3
22.4	17.9	26.2	5.8		21.3	45.2	36		24.5	24	43.4	5.6	32	15.5		21.9		27.8		16.4	11.4	29.3	6.4	42.8	25
14.9	10.8	26.7	15.1		22.6	31.6	38.6		27.2	17	29.2	15.6	29.5	22.8		20.5		44.3		22.4	20.4	15.2	35.2	15.5	19.5
30.5	8.6	28.1	19.5		35.5	39.2	29.9		33.9	22.3	29.3	21.7	35	21.1		41.8		20.4		45.7	18.8	3.5	15	32	17.5
19.5	16.5	21.6	16.3		35.2	25.1	35.7		47.2	55	26.2	25.4	29.2	25.1		36.4		42.4		21.9	12.1	23.1	25.6	30.6	27.4
10	14.9	36.5	11.7		29.4	32.2	18.7		25.7	23.8	25.7	22.2	29.8	27.4		32.8				16.7	19.7	19.1	41.6	29.5	15.8
12.7	20.9	38.5	12.5		27.9	41.9	27.8		20.3	25.2	21.8	21	33.7	5.1		24				34.3	74.2	31.9	14.6	18.1	16.7
31.6	12.4	19.5	14.5		38.3	30.3	12.7		39	18.5	38.7	26.6	9	30.9		18				26.4	22.3	23.9	19.7	10.9	21.3
29.1	22.1		9.3		18.1	43.3	20.2		19.1	16.4	15.7	43.8	25.7	30.2		29				13.5	30.2	22.6	14.5	29.9	30
19.3	21.4		16.7		24.4	56.8	32.3		14.5	20.6	25.7	43.8	39.5	26.2		26.2				21.4	26.4	30.5	14.4	9.5	26.1
29.5	17.5		16.3		23.7	41	25.9		8.7	29.8	26.7	40.7	32.8	32.4		33.9				34.3	23.2	17.4	20.7	30.4	21.8
17.1	35.2		19.9		17.5	26	27.9		18	21	13	19.4	25.8	24.6		20.6				43.4	26.7	25.9	23.3	27.3	22.7
17.8	3.3		9.4		25.7	22.2	26.6		29.5	48.4	22	23.8	12.9	25.1		35.2				8.8	15.4	30.7	26	27.6	21.6
14.1	26.9		7.8		27.3	30	33.3			26.4	33.7	24.6	20.4	25.2		32.6				18.1	32.2	15.5	12	19	24.1
23.7	6.4		15.7		20.7	38.9	10.6			25.4	26.9	12.8	37.8	12.3		49.7				14	24.7	4.4	13.4	36.3	19.4
27.1	39.9		22.3		23.1	35.1	4.7			31.3	40.6	28.6	3.7	29.5		23.6				26.6	29.6	7.6	15.9	19.6	41.1
17.3	25.9		16.5		19.4	25.8	43			22.5	36.2	10.6	26.1	40.3		39.5				24	24.7	28.7	19.1	28.2	25.1
42.2	17.2		17.3		19.6	28.3	34.9			24.1	24.9	27.5		12.6		23.6				24	26.6	29.4	27.7	23.4	28.3
31.6	18.3		11		14.4	28.4	22			24.4	35.7	21.3				22.5				10.5	22.1	31.8	27.6	21.3	16.5
11.9			20		35.2	25.6	19.8			24.7	25.3	21.5				23.5				7.3	24.8	29.9	20	27.9	21.9
15.5			13.3		52.1	25.7	23.1			26.3	22.2	22.8				16.3				32.5	27.9	23.2	21.3	24.1	8.7
27.6			15.4		30.4	25.3	30.8			39.3	25.3	30.1				23.2				21.6	31	26.1	19	32.5	28.2
			23.1		27.1	30	19.9			28.5	20.8	23.9				26.8				22.5	19	32.5	18.8	32.5	22.6
			15.6		22.9	14.5	22.4			23.2	24.4	20.8				21.9				11.7	6.9	21.2	10.6	23.8	29
			25.2		32	21.5	27.2			10.7	23.4	9.7				18				34	10.1	30.8	24.2	21.7	21.5
			14		22.1	26.1	25			24.5	27.1	17.7				23.9				24.8	23.4	10.8	7.6	24.5	24.1
			9		27.8	23.6	23.5			31.1	30	13.3				32.5				17.3	25.7	29	28.5	53.5	20.5
			13.7		23.7	28.9	24.4			24.2	30.1	23.8				9.6				3.6	17.6	21.3	23.6	32.6	18.7
			14.7		50.3	26.4	20.2			24.7	27.9	28.9				31.1				20.4	31.6	28.1	30.4	29.4	19.8
			18.5		20.6	23.7	30.6			26.7	9.9	19.3				25.4				24.8	5.7	19.6	42.5	18.6	21.1
			17.3		26	21.8	18.9			36.9	26.1	15.5								21.7	18.9	14.7	23.7	17	21.4
			27.2		36.3	21	10.1			8.7	16.3	67.1								52.1	22.9	21.8	26.4	14	35.4
			17.7		24	29.4	23.9			33.3	35.6	20.3								26.8	17.6	16.2	20.8	24.2	30.5
			21.2		35.4		11.1			30.5	30.6	13.9								70.7	18.9	21.6	33.6	16.8	21.1
			23.6		26.6		9.8			20.9	26.4	12.8								24.4	16.1	10.4	15.9	33.2	16.4
			11.4		24.1		12.1			45.3	20.8	35.1								63.8	12.7	12.9	32.5	29.1	16.9
			16.7		25.1		30.3			54.3	33.8	19.8								22.1	23.5	27.1	12.2	15	15.5
			17.9		30.1		17			34	26.1	40.9								7.5	21.9	14.5	11.3	21.6	22.8
			16.5		35.3		36.5			36.4	15.1	20.4								5.2	33.5	7.8	23.8	21.6	21
			15.1		30.8		17.4			17.8	9.6	36.5								29.2	21	8.4	9.9	30.6	9.9
			12.9		37.5		27.1			23.5	18.3	21.9								18.8	25.2	15.1	8.9	18.6	33.5
			24.3		36.1		17.5			32	19.8	56.4								27.5	14	18.2	13.7	9.4	3.5
			31.9		32.1		32.4			36.7	22.1	27.3								28.1	33.4	15.2	20.2	15.5	10
			18.6		27.4		26.6			27.6	21.1	46.4								12.1	30	22.6	8.1	10	17.3
			20.3		32.9		29.6			25.7	26.5	48.6								5	26.2	26.3	16.7	34.8	10.2
			19.7		35.9		3.4			25.3	30.4	28.8								27.4	29.3	28.9	11.6	26.2	25
			26.8				26.3			27.8	19.7	5.7								29.8	2.3	31	5.9	23.1	20.2
			7.7				8.6			10.7	32.3	39.3								27.6	18.5	31.2	19	21.4	17.5
			15.8				26.3			29.9	30.4	31.2								27.6	19	20.2	14.9	25.3	18.5
			19.2				36.4			33.7	34.1	7.2								20.7		32.9	12.8	24	24.3
			16.4				53.2			27.2	33.8	33.3								20.7		19	24.8	14.7	25.5
			27.2				24.8			33.4	21	21.7								22.7		21	12.6	13.3	12.1
			18.5				27.8			30.4	26	14.2								13.7		12.4	3.8	29.4	13.1
			17.8				13.7			21.5	25.8	15								7		14.9	27.1	16.7	23
			20.8				21.6			26.1	25.1	21.5								2.8		27.5	9.5	17.7	3.9
			18.3				8.1			41.3	14.8	23.1								15.3		32.7	24.7	11.8	19.3
			18.7				28			19.7	13.4	35.9								14.8		24.8	34.8	24.9	16.9
			14.9				15.7			35.9	36.1									30.6		23.9	31.9	25.6	22
			20.9				25.9			24.7	33.1									28		18.4	13.6	25	21
			20				19.9			25.6	19.5									31.6		29.3	23	21	20.6
			11.7				15.9			41.9	30.4									19.3		30.1	25.2	24.6	24.7
			11.5				28.9			16.2	24.7									20.1		25.9	18.6	5.2	25.5
			23.2				13.7			37.8	21									24.6		31	18.7	21.7	51.6
			9.8				16.7			13.8	21.5									24.4		25.4	16.8	20.3	28.4
			22.7				16.7			22.8	29.1									24.5		12.2	16.2	16.8	19.4
			17.2				9			35.6	34									25.4		30.8	22.8	2.8	34.5
			13				26.5			19.2	30.9									22.9		8.8	10.9	33	11.6
			15.4				14.8			30.6	30.5									18.7		7.9	7.2	26.3	9.5
			21.2				9.4			12.4	34.2									10.7		27.3	28.1	42.9	30.8
			11.9				11.5			29.3										28.2		31.6	6.6	30.5	8.6
			21.5				14			31.9										34.5		28		27.9	32.6
			20				26.4			22										25.1		33.5		21.4	34.8
							30.4			20.6										20.1		30.9		19.7	27.8
							7.6			28.6										31.6		8.5		26.3	51.4
							22.2			21.9										10		4.4		29.8	17.3
							28.7			28.7										43.1		29.6		29.2	22.7
							23.8			23.8										19.9		17.8		15.4	15.5
							36.3			19										33		30.1		26.3	51.7
							30			12.5										20.6		8.2		3.9	4.9
							25.3			23.4										39.4		29.7		7.7	22.7
							23.4			33										13.6		33.1			26
							36.6			29.8										50.6		29.5			7.4
							33.2			31.1										13.3		4.4			4.2
							22.8			21.5										33.9		17.9			31.5
							16.9			25.2										32.7		32			33.4
							18.7			29.9										7.1		22			7
							29.7													31.5		17.5			32.1
							10.9													28.6		32			26.2
							17.2													68.5		27.9			30.5
							10													25.8		22.3			35.9
							25.1													19		18			20.9
							24.9															11.7			23
							18.5															20.6			18.5
							34.5															23.6			36.4
							25.5															14.6			22.4
							30															10.1			12.6
							27.7															35.6			7.7
																						16.1			26.6
																						32.3			25.5
																						29.4			25.5
																						32.4			6.8
																						23.4			18.1
																						21.3
																						26.4
																						32.6
																						4.5
																						13.4
																						22.5
																						4.6
																						24.3
																						5.1

## Sheet: Figure 3B
CldU tract lenght (μm)
1st experiment									2nd experiment									3rd experiment
Parental	Parental + S1	Parental ART558	Parental ART558 + S1	K164R	K164R + S1	K164R ART558	K164R ART558 + S1		Parental	Parental + S1	Parental ART558	Parental ART558 + S1	K164R	K164R + S1	K164R ART558	K164R ART558 + S1		Parental	Parental + S1	Parental ART558	Parental ART558 + S1	K164R	K164R + S1	K164R ART558	K164R ART558 + S1
26.1	15.6	7.7	12.7	30.3	16.2	14.5	14.8		20.1	20.9	7.2	2.8	7.7	34.6	33.2	16.9		24.4	20.1	16.8	11.8	14	16.6	33.4	15.9
13.9	10.8	22.2	12.6	33.5	9.6	14.3	12.5		11.5	9.9	9.4	24.3	20.8	23.5	26.4	19.6		5.6	6.2	19	16.7	12.9	26	30	28.3
21.9	14.7	12.1	23.3	35.7	4.3	8	18.1		7.3	23.2	20.9	22.7	18.8	27.5	19.6	8.9		28.4	14.6	18.7	17.3	21.6	8.9	9.6	27.6
17.6	23.9	16.1	17.7	14.6	23.7	18.6	14.7		10.7	18.1	14.7	14.6	17.9	7.5	30.1	39.9		5.8	30.5	7.6	22.6	28.3	18.6	27.1	15.6
18.5	5	5.2	3.5	5.6	26.1	24.4	22.5		19.5	29.1	16	17.7	14.8	23.8	22.7	20.5		10.2	7.4	19.8	16.7	3.2	11.9	41.4	14.7
5.2	9.4	23	19.3	19.8	27.5	18.3	6.7		18.1	18.2	15.2	18.2	26.2	8.8	16.5	12.6		23.7	21.8	43	16.4	26.6	6.5	24.6	8.7
12.9	25.4	21.2	12.8	19.2	27.4	23.5	23		17.9	22.6	10.6	20.2	21.7	5.3	13.7	17.7		17.2	24.7	23.9	17.6	22.2	36.2	26.3	14.7
19.6	16.1	21.7	10.6	27.6	23.7	26.4	8.9		10.5	25.6	28.9	14.6	22.5	21.4	30.3	12.2		13.2	22.6	11.6	12.4	28.4	9.4	27.5	23.2
26.2	17.8	28.8	10.5	13.3	22.2	12.1	19.3		23.5	27.3	17.7	7.8	17.8	14.4	6	15.8		16.4	21.2	14.6	4.9	33.9	22.2	24.7	5.4
20	13.3	19.7	13.3	28.2	14.7	14.8	22.7		20.8	11.6	12.3	15.3	34.3	11.3	6.7	9.3		19	14.2	19.7	21.7	2	26.3	19.5	18.3
20.8	31.3	15	17.2	27.9	7.2	20.6	21.5		16.6	24.4	20.6	25.3	18.4	17.4	16.4	19.9		11.6	15.6	13.1	9.2	26.9	12.1	26.6	3.6
35.1	11.6	13.6	15.5	19.5	10	17.6	16.7		26.5	21.6	16.7	19.5	22.8	30.2	75.6	22.6		12.4	22.5	18.5	11.4	28.8	9.9	27.7	23.8
23.9	1.9	16.2	15.9	27.9	11.3	30.6	26		24.8	19.3	21.2	19.9	26.4	10.5	30	3		25.3	9.4	20.7	10.2	15.3	13.8	44.8	18.1
22.3	24.3	18.5	9.9	16.2	22.9	13.1	20.2		16.3	21.8	25.3	18.2	29.7	3.9	16.3	29.1		4.3	14.7	2.5	18.4	24.4	15.9	26	12.4
15.8	17.9	8.7	21	27.5	4.5	22.4	16.2		20.9	9	6.9	22.6	20.4	32.9	18	7.7		11.4	21.5	15.7	20.1	57.3	3	24	14.4
37.2	20.2	14.9	15.2	21.3	14.1	25.1	7		5	16.9	15.3	14.6	11.5	21.1	16.5	4.6		22.6	25.3	18.2	22.5	9.5	20.8	20.9	4
20.8	10.1	41.1	23.4	18.7	6.7	23.3	23.3		19	21.3	19.6	12.4	15.6	30.8	21.2	40.5		3.7	14.9	17.8	20.6	46.2	4.3	20.3	27.6
21.7	22.1	13.2	13.1	27.5	11.2	19.5	8.6		25.1	14.1	24.9	14.8	20.2	20.6	27.8	10.4		23.9	23.5	10.5	10	26.3	27.5	21.1	19.4
14.1	3.5	6.7	24.8	13.7	26.3	21.3	13.2		20.5	22.2	27.5	12.6	22.5	6.3	25.5	17.7		16.2	14	7.8	20	23.1	13.8	42	34.5
20.8	22.3	21.5	11.8	17.8	22.2	20.1	29.7		22.9	35	23.8	9.6	17.6	9.3	17.2	24.8		13.9	26.9	15.2	17.9	19.6	9.7	4.3	13.1
28.6	13.7	22.9	12.6	14.6	18.7	32.1	12.7		28.6	17.3	20	26.2	26.6	11.5	26	20.7		20.4	21.7	9.1	14.5	27.2	22	19	21.4
15.6	24.9	14.6	8.9	44.7	11.2	23.6	24		27	17.7	14.3	12.4	29.3	4.3	42.5	8		16.4	11.7	16.7	16.1	24.4	22.2	27.8	12.4
27.6	20.3	15.4	7.2	14.8	3.5	12.6	14.3		25.7	24.7	23.9	16.3	48	19.2	33.1	15.1		18.1	4.9	24.7	8.6	21	11.9	40.9	20.1
39.7	16.8	10.4	19.8	6.8	10	12.1	3.9		7.2	25.3	16.6	22	18.8	16.7	25.4	23.1		10.6	5.2	23	13.9	18.2	23.6	20.2	23
15.3	14.6	19.7	10.9	7.3	6.7	16.7	6.4		40.8	17.3	30.7	11.7	16.4	13.5	24.8	11.5		23.2	21.2	19.7	15	14.5	4.8	29.5	18
24.4	25.9	23.8	15.1	16.6	23.8	23.1	18.9		13.3	19.1	15.6	31.4	13.7	11.3	26.2	12.4		12.8	8	16.7	10.6	21.8	14.7	16.2	26.9
23.3	27.4	19.2	32.4	26.6	12.4	14.5	8.4		22.1	16	17.6	16.3	10.2	6.2	18.5	17.4		15.1	15.9	16.2	12.3	14.4	15.2	19.5	20
19	30.7	18.5	13	35	29.6	16.1	23.6		24	3	17.5	19.1	12.3	26.2	13.8	18.4		6.3	14.4	26.6	12.7	12	29	19.4	12.6
5.5	26	18	3.8	26.5	14.3	19.3	8.1		33.7	15.9	24.6	15.8	18.7	24.9	13.7	14.9		34.7	22.8	17	17	33.2	24.6	15.4	21.4
18.7	6.8	17.8	13.6	19.4	14.5	20.3	5.7		32	10.8		18.4	10.9	20.7	30.5	37.2		13	30.5	18.5	7.1	9.7	15	30.2	5.1
21.7	34.5	11.3	7.4	1.3	20.5	53.5	13.2		26.1	33.3	16.6	14.8	16.5	25	22.9	12.1		26.4	18.5	10.4	27.2	29	9.4	18	21.3
12.8	13.3	19.8	24.2	16.5	25.2	16.5	11		15.8	14.4	19.4	12.9	15.9	12.7	23.9	6.4		24.2	29.3	24.4	6.2	21.5	11.8	37.5	15.2
22.8	23.7	12.6	15.5	29.3	24.1	17	11.1		21.4	9.6	19	11.7	19.1	21.5	18.7	15.3		19.5	15.1	14.1	15.5	15.8	22.7	26.3	15.3
11.4		14.3	15.8	30.4	6.8	26.8	26.9		18.4	36.3	6	13.4	15.1	39.9	24.4	21		15	39.2	15.6	19.1	20.1	8.3	24.3	16.6
17.2	12.1	14.3	16.1	15.6	17.8	24.5	17.3		12.1	33	15.1	10.4	38.9	16.5	22.3	3.6		26.6	26.7	57.8	9	32.7	12.8	29.2	17.3
20.1	18.3	6.4	13.2	24	6.5	9.4	12.5		28.6	4.9	16.4	14.2	41.2	14.1	21.8	9.4		22	10.9	21.2	19	30.7	12.9	19.6	15.2
21.2	18.1	33.6	19.5	22.7	16.5	29.7	13.3		17.1	14.1	5.2	14	17.1	22	29.3	13.7		23.9	24.3	20.9	13.9	26.4	2.9	31.2	21.4
6.1	19.3	21.6	8.2	16	18.3	16.9	7.8		28.1	23.6	6.6	14	19.6	17.2	23.6	13		19.1	11.4	18.2	14	29.1	19.4	15.5	20.6
19.6	19.3	20.7		69.1	9.4	20.2	19.1		8.1	19	26	9.4	15.7	15.8	19.5	32.2		16.8	14.5	30	29.2	31.8	18	26	16.5
19.7	9.8	18.2	10.2	28.3	27.7	17.3	19.2		23.2	19.6	27.2	14	26.1	30.4	18.7	23.8		23.1	20.9	19.8	6.1	18	21.7	28.5	26.5
23.6	5.8	6.9	12.3	11.5	19.6	6.6	15.3		7	24.7	9.2	19.3	28.4	28.8	17.2	19.3		20.8	21	12.5	18.3	28.1	28	21.4	20.8
16.8	10.5	16.1	14	19.1	25	18.3	33		3.9	23.3	26	17.1		44.8	18.9	16.4		17.4	12.9	15.1	13.9	29.4	32.3	18.7	29.6
26.3	20.2	24.5	17.1	27.5	15.5	19.1	17.9		20.4	17.9	19.2	14.3	38.3	18.5	18.3	27.6		19.9	21.3	9.4	11	25.3	23.1	16.3	14.9
13.7	35.6	18	8.3	17.3	9.8	14.7	19.9		31.9	13.6	18.2	12.1	33	18.9	4.7	8.7		20.5	12.3	11.9	14.2	26.7	24	19.6	9.6
24.6	13	7.2	3.5	30.6	9.7	6.6	18.3		29.9	16.7	17.6	10.6	21	1.3	25.3	17.5		21.8	20.5	11.1	6.9	10	28.4	38.6	15.2
23.7	27.6	18.5	20.1	28.5	28.8	9.5	20.7		14.2	21.6	19.1	11.9	29.3	15.2	29.9	14.4		18.8	15.3	19.6	26	31	8.1	3.4	22.1
19.8	17.3	17.8	11	14.3	34.1	23.7	12.3		21.7	13	19.7	17.3	7.5	15.3	21.1	24.5		21	19.6	16.1	12.7	30.1	27	24.3	5.2
22.2	14.5	13.3	16.3	13.5	13	32.4	16.7		23.4	13.6	21.4	27.9	32.3	14.2	5.4	27.2		23.1	11.2	15.5	14.5	17.9	42.3	7.7	1.2
27.3	16.7	26.8	10.5	19.9	29.5	26.1	15.6		5.5	22.8	17.1	14	29.6	14.8	22.5	25.5		15.8	25.4	17.3	19.8	16.2	20.3	49.1	13.8
21.4	22.8	20.9	18.4	20.8	16	18.9	13.7		15.1	23.4	26.5	36.1	16.9	20.4	21.1	12		14.5	29.5	32.3	18	12.9	8	20.7	5.9
13.4	19.6	21.3	17.5	14.3	7.1	34.5	7.1		12.2	5.5	14	14.6	16.6	27.4	24.2	15.9		16.2	14	44	29.2	21.2	22.5	23	16.5
17.4	38.2	24.4	22.8	2.9	27.8	20.1	21.7		9.1	25	16.6	15.8	31.2	16.1	23.6	25.3		17.1	18.2	17.7	22.3	18.5	20.8	18.6	18.8
14.9	21.6	18.2	23.2	18.7	31.4	22.1	10.4		15.2	41.4	26.2	9	31.2	5.1	26.8	15.2		23.1	17.2	18.4	18.9		16.8	29.9	2.7
24.3	13.5	13.8	27.3	29.6	20.6		5.9		27.8	3.9	19.7	8.5	30.6	13.4	16.4	32.7		6.1	15.7	15.6	19.7		28.1	15.5	20.1
9.1	29.6	15.9	16.5	22.2	16.6	14.5	11.3		18.8	13.9	24	18.8	33.6	9.8	26.9	7.8		4.6	16.1	11.6	17.3		26.6	22.1	8.5
19.3	21.1	19.5	13	24.5	6.2	20.7	23.8		6.4	14.6	30.9	15.2	25.1	18.4	52.6	22.1		15.9	5.4	5.6	16.2		18.6	18.9	18.4
6.6	33.4	21.1	9.5	14.5	20	26.5	12.6		26.3		5.2	20.1	29.7	29	23.6	13.1		18	37.2	18.6	28.8		22	22.2	11.6
26.8	15.1	16.4	11.6	25.3	25	19.2	10.8		22.9		25	13.3	16.3	11.1	34.6	5.5		19.8	14.3	7.8	13.7		17.4	5.3	7
24.7	11.5	17.8	16	12.3	24.6	14.6	23.3		23.9		19.5	13.5	38.3	15.6	31.8	8.7		15.4	20.6	19.6	11.5		21.4	18.5	11.3
19.3	26.9	14.1	11.5	20.8	20.6	22	7.2		29.7		17.8	5.7	29.8	1.7	33.6	23.7		26.4	21.1	21.4	36.2		18.5	25.8	5.9
31.5	23.5	17.8	19.6	25.8	24	31	17.4		21.1		14.6	17.3	26.9	22.2	30.1	26.1		10.5	18.9	20.5	12.5		12.8	23.6	20.7
22.9	19.1	26.5	13.3	28.4	16.8	15.3	16.4		11.6		12.6	42.8	27.5	15.6	16.1	6.1		10.2	36.5	20.2	12.4		18.6	15.3	20.6
23.3	23	28.1	23.6	25	26.5	9.1	39.4		12.2		19	9.5	33.6	7.1	24.8	17		9		13	9.3		19.9	26.7	3.1
	30.8	14.5	25.9	63	23.6	30.8	12.6		5.8		16.3	12	16.9	22.5	4.7	10.6		41.9		23.1	35		25.2	17.5	20.1
	31.5	16.1	22.4	36.4	25.8	40.6	2.7		9.4		13.5	7.2	60.2	12.4	8.1	13.8		13.5		11.3	18.6			9.9	9.4
	23	17	17.3	32.9	19		22.3		23.5		19.3	17	21.1	19.2		10.8		12.1		25.8	14.5			44.7	17.3
	22.6	15.5	17	27	20.7		15.2		19		16.6	39.9	22.5	23		22.7		30.7		19.9	22.3			23.4	6.6
	13	35.3	13.8	31.9	7.4		12.1		25.3		42.1	8.3	18.8	12		9.4		10		21.8	14			17.2	11.3
	24.8	16.5	12.7	25.8	24.2		17.6		30.6		14.9	18.6	16.6	22.4		23		14.6		10.5	16.2			24	14.3
	28.3	15.3	12.9		12.4		20.3		18.1		24.7	14.9	18.4	15.3		14		17.4		15.2	1			23.5	13.4
	27.6	11.6	16		16.8		18.4		16.8		14.2	29.7	28.5	7.7		12.6				20.7	16.4			40.6	9
	30.5	14.2	11.6		30.7		19.3		9.4		6.1	22.2	10.7	3.7		10.7				16.2	15.2			17.1	8.6
	22.5	12.8	17		22.4		5.8		8.9		15.3	18.1	12.6	26.9		30.2				6.8	14.1			20.3	24.7
	10.7	15.4	16.5		10		11.9		22		2.8	9.9	31.3			14.9				14	16.5			29
	14.5	13.4	17.3		18.2		22.5		19.4		14.4	17.6	20.5			14.8				12.1	8.6			40.4
	18.5	10.8	12		23.8		3.4		12.9		6.3	15.7	29.7			7.2				10.7	15.3			12.9
	14.3	7.8	18		13.2		12.5		15.4		9.7	21.6				26.5				20.6	30			34.5
	7.1	16.7	11.2		6.7		4.9		6.1		12.2	9.7				12.8				20.8	21.1			18.7
	20	33.1	15.8		11.6		22.2		21.5		11.6	11.5				6.8				25.6	12.7			15.5
	24.8	21	19.3		3.4		21.3		25.1		22.9	23				15.4				10.7	15.6			31.6
	18.4	39.6	13.7		19.4		18		9.8		24.1	40				10.2				15.6	11.5			22.4
		10.8	13.8		24		45.7		11.6		17.1	21.6				18.8				14.5	12.8			9
		20.8	13.8		27.7		11.7		24.9		14.2	20.7				10.9				17.6	12.8
		16	33.9		13.3		8.7		16.5		18.9	13.5				15.8				16.9
		16.1	10.3		9.8		22		25.8		20.7	28.8				13.3				18.1
			8.1		4.9		9.1		28.8		7	11.2				4.2				12.7
			15.7		17.9		6.8		18.7		22	15.6				23.5				16.5
			24.8		24.8		16.1		32.8		28.1	16.3				11.8				22.5
			15.5		26.4		4.3		8.2		19.2	17.1				24.1				22.3
			7.1		27.9		8.4		5.7		17.1	14.3				10				17.9
					27.2		16.8		20.1		22.1	4.4				14.2				23
							19.8		41.8		13.4	11.8				16.3				20.8
							11.7		12.3		22.4	7				8.7				11.2
							14.7		17.8		13	29.2				35.4
							13.9		17		18.2	39.7				7.3
							15.1		10.2		15	9.8
							4.3		16.6		16	11.9
							11		10.6		15.6	14.6
							19.3		28.4		22.9	10.1
							3.9		30.1		31.9	11.9
							21.4		24.5		19.5	19.9
							27		20.5		22.7	21.2
									12.2		22.2	7.8
									12.1		11.9	7.2
									20.5		27	5.8
									23.5		14.9	25
											19.5	4.5
									27.2		19.3	34.7
									18.9		31.5	8.6
									24.3		13.8	7.2
									12.1		15.9	5
									22.6		17.8	25.3
									14.5		15.3	15.4
									19.6		24.7	23.8
									28.4		11.7	15.9
									14.9		16.9	21.3
									5.2		18.4	14.8
									9.9		18.2	12.3
									13.1		19.7	14.7
									24.3		20.1	17.9
									31.6		14.5	14.6
									22.2		14.4	23.9
									16.6		14.1	4.1
									18.2			9.5
									34.6			16.8
									48.7			8.6

## Sheet: Figure 3C
Figure 3C
Experiment 1
HU [mM]	0		2		4		6		8
Parental	1		0.851998		0.668542		0.288689		0.433877
BRCA1KO	1		0.452727		0.228364		0.155455		0.143818
BRCA1-WT	1		0.984667		0.788462		0.549116		0.664241
BRCA1-I26A	1		0.692999		0.342325		0.296724		0.287091
PCNA-K164R	1		0.673367		0.376884		0.28794		0.20804
Experiment 2
HU [mM]	0		2		4		6		8
Parental	1		0.973544		0.898855		0.840297		0.600581
BRCA1KO	1		0.532739		0.234036		0.195138		0.115883
BRCA1-WT	1		0.993997		0.969014		0.931051		0.725016
BRCA1-I26A	1		0.714192		0.530412		0.486102		0.356279
PCNA-K164R	1		0.49632		0.272834		0.201238		0.118936
Experiment 3
HU [mM]	0		2		4		6		8
Parental	1		0.966336		0.938527		0.917873		0.855261
BRCA1KO	1		0.827768		0.593519		0.47952		0.32127
BRCA1-WT	1		1.006		0.982015		0.949209		0.830808
BRCA1-I26A	1		0.963102		0.836408		0.610939		0.406694
PCNA-K164R	1		0.742962		0.46632		0.321213		0.228385

## Sheet: Figure 3D
	Parental shControl			Parental shBRCA1			KR shControl			KR shBRCA1
HU [mM]	Exp 1	Exp 2	Exp 3	Exp 1	Exp 2	Exp 3	Exp 1	Exp 2	Exp 3	Exp 1	Exp 2	Exp 3
0	1	1	1	1	1	1	1	1	1	1	1	1
2	0.882902	0.917152	0.89754	0.598116	0.682103	0.683692	0.375018	0.528637	0.553974	0.273757	0.236835	0.267674
4	0.506247	0.7186	0.530262	0.352943	0.286783	0.337997	0.059373	0.125545	0.131834	0.149217	0.183743	0.18665
6	0.314076	0.329003	0.313749	0.392898	0.394133	0.405028	0.029509	0.080379	0.08487	0.106272	0.08662	0.086761
8	0.177294	0.361191	0.185603	0.190391	0.125986	0.215972	0.039673	0.049969	0.05311	0.065292	0.08575	0.08529

## Sheet: Figure 3E
	KR-BRCA1-WT shControl			KR-BRCA1-WT shBRCA1			KR-BRCA1-I26A shControl			KR-BRCA1-I26A shBRCA1
HU [mM]	Exp 1	Exp 2	Exp 3	Exp 1	Exp 2	Exp 3	Exp 1	Exp 2	Exp 3	Exp 1	Exp 2	Exp 3
0	1	1	1	1	1	1	1	1	1	1	1	1
2	0.443323	0.200283	0.217401	0.302356	0.230961	0.242343	0.36845	0.177234	0.176982	0.167582	0.125518	0.13057
4	0.124727	0.0988386	0.117401	0.0977901	0.101636	0.11638	0.0476378	0.0672426	0.0664711	0.0890947	0.080947	0.0834552
6	0.0504904	0.0262697	0.0273589	0.0736519	0.117842	0.121881	0.0176537	0.0312659	0.0306697	0.0690091	0.0766771	0.0754007
8	0.022106	0.0296379	0.0366951	0.0555234	0.0328939	0.0342023	0.0227036	0.0189642	0.0193464	0.0298182	0.0479646	0.0432667

[truncated: 16 more sheets: Figure 4H, Figure 4I, Supplementary Figure 1A, Supplementary Figure 1D, Supplementary Figure 1E, Supplementary Figure 1G, Supplementary Figure 2A, Supp Figure 2B, Supp Figure 2C, Supp Figure 3A, Supplementary Figure 3C, Supp figure 3D, Supplementary Figure 4A, Supplementary Figure 4B, Supplementary Figure 4C, Supplementary Figure 4D]
